# Supplementary material for: A UL26-PIAS1 complex antagonizes anti-viral gene expression during Human Cytomegalovirus infection
Source: PLoS Pathog. 2024 May 20;20(5):e1012058. doi: 10.1371/journal.ppat.1012058 (PMC11142722; doi:10.1371/journal.ppat.1012058)
Supplement: S1 Table — Proteomics data from biotin-enriched samples harvested as outlined in Fig 1F. Description of columns: Protein FDR Confidence: The confidence that the software has that the given protein is present in the sample. In most cases, we filter the data to show only high confident proteins. Accession: Uniprot or NCBI accession number. Description: Name of the protein, along with the species and gene name. The gene name can be found after “GN =“. Marked As: This column is present if multiple species were searched. It will show which database the given protein originated from. MW [kDa]: Molecular weight of the protein. # of Unique Peptides: Peptides can be shared between different proteins or protein isoforms, so this column shows the number of peptides that are unique to the given protein group. # of Peptides: The total number of unique and shared peptides for the given protein group. # of PSMs (Peptide Spectral Matches): Peptide spectral matches are MS2 scans that are matched to a peptide by the search algorithm. This differs from the number of peptides because the same peptide can be fragmented and identified multiple times within a mass spec run, especially if the protein that the peptide originated from was in high abundance. The number of PSMs will therefore always be greater than or equal to the number of peptides identified. Abundance Ratio (log2): The protein fold change in log2 format between the given samples or groups. The software caps the maximum fold change at 100, so the largest log2 fold change you will see is 6.64 (2^6.64 = 100). Abundance Counts: The number of peptides that are used to calculate the abundance of the given protein. Abundances (or Normalized Abundances): The sum of the peak areas for each peptide that could be integrated for the given protein. If normalization was selected, then the normalized abundances will be shown. (XLSX) [file ppat.1012058.s008.xlsx]

## Sheet: S1
Protein FDR Confidence	Accession	Description	Species	Gene Name	MW [kDa]	Marked as	# Unique ptides	# of peptides					# of PSMs					Abundance Ratio (log2)							Abundance Counts					Abundances
								Mock+Biotin	Tur-N-UL26wt+Biotin	Tur-N-UL26wt(-)Biotin	Tur-N-UL26ΔC+Biotin	Tur-N-UL26ΔC(-)Biotin	Mock+Biotin	Tur-N-UL26wt+Biotin	Tur-N-UL26wt(-)Biotin	Tur-N-UL26ΔC+Biotin	Tur-N-UL26ΔC(-)Biotin	Tur-N-UL26wt+Biotin/Mock+B	Tur-N-UL26wt(-)Biotin/Mock+B	Tur-N-UL26ΔC+Biotin/Mock+Biotin	Tur-N-UL26ΔC(-)Biotin/Mock+Biotin	Tur-N-UL26wt(-)Biotin/Tur-N-UL26wt+Biotin	Tur-N-UL26ΔC+Biotin/Tur-N-UL26wt+Biotin	Tur-N-UL26ΔC(-)Biotin/Tur-N-UL26ΔC+Biotin	Mock+Biotin	Tur-N-UL26wt+Biotin	Tur-N-UL26wt(-)Biotin	Tur-N-UL26ΔC+Biotin	Tur-N-UL26ΔC(-)Biotin	Mock+Biotin	Tur-N-UL26wt+Biotin	Tur-N-UL26wt(-)Biotin	Tur-N-UL26ΔC+Biotin	Tur-N-UL26ΔC(-)Biotin
High	Q16666	Gamma-interferon-inducible protein 16 OS	Homo sapiens (Human)	IFI16	88.2	Human	80	6	78	53	72	39	6	343	98	272	57	6.64	5.43	6.64	3.14	-5.32	-0.86	-6.64	18	109	90	105	75	5.58527e+07	9.6292e+10	2.41361e+09	5.31643e+10	4.90655e+08
High	P06725	65 kDa phosphoprotein OS	Human cytomegalovirus (strain AD169)	UL83	62.9	HCMV	37		35	26	35	24		225	57	197	36	6.64	6.64	6.64	6.16	-5.33	-0.75	-6.64	6	49	43	50	41	2.66894e+06	3.43625e+10	8.5619e+08	2.04039e+10	1.90343e+08
High	Q92793	CREB-binding protein OS	Homo sapiens (Human)	CREBBP	265.2	Human	62		94	3	30			185	3	36		6.64	4	6.64	0.42	-6.64	-4.76	-6.64	3	116	28	57	1	1.65677e+06	6.26047e+09	2.65265e+07	2.30643e+08	2.22232e+06
High	Q09472	Histone acetyltransferase p300 OS	Homo sapiens (Human)	EP300	264	Human	56		87		25			150		30		6.64	-0.39	2.81	-2.29	-6.64	-3.97	-5.1	6	65	7	34	3	1.7549e+07	1.93201e+09	1.3407e+07	1.2321e+08	3.58024e+06
High	P52272	Heterogeneous nuclear ribonucleoprotein M OS	Homo sapiens (Human)	HNRNPM	77.5	Human	49	4	47	9	40	5	5	79	11	68	8	6.64	2.45	6.64	0.84	-4.81	-0.36	-6.07	17	72	33	70	29	9.37439e+06	1.4447e+09	5.13791e+07	1.1284e+09	1.67432e+07
High	O15027	Protein transport protein Sec16A OS	Homo sapiens (Human)	SEC16A	251.7	Human	66		64	1	48			95	1	63		6.64	1.3	6.64	1.67	-6.64	-0.8	-6.64	3	71	4	64	5	572844	1.51097e+09	1.41126e+06	8.70662e+08	1.8181e+06
High	Q9BQE3	Tubulin alpha-1C chain OS	Homo sapiens (Human)	TUBA1C	49.9	Human	2	12	21	14	15	14	17	43	26	30	24	6.64	6.64	6.64	6.64	-3.5	-1.33	-3.23		2	1	2	1	10300	5616551	494883	2.23895e+06	239057
High	Q9HCS7	Pre-mRNA-splicing factor SYF1 OS	Homo sapiens (Human)	XAB2	99.9	Human	43		43		38			70		58		6.64	1.51	6.64	0.56	-6.64	-0.94	-6.64	2	49	4	45	2	1.05195e+06	2.25744e+09	2.99651e+06	1.17843e+09	1.55359e+06
High	O95487	Protein transport protein Sec24B OS	Homo sapiens (Human)	SEC24B	137.3	Human	29		32		26			57		41		6.64	1.89	6.64	1.47	-6.64	-1.16	-6.64	2	37	2	34	3	248365	1.10828e+09	921636	4.95172e+08	689577
High	P50990	T-complex protein 1 subunit theta OS	Homo sapiens (Human)	CCT8	59.6	Human	36		33	4	29	3		46	4	40	3	6.64	5.78	6.64	4.35	-5.51	-0.42	-6.51	2	40	16	36	13	307461	7.67782e+08	1.69067e+07	5.73802e+08	6.2842e+06
High	P61978	Heterogeneous nuclear ribonucleoprotein K OS	Homo sapiens (Human)	HNRNPK	50.9	Human	25		21	3	24	3		38	3	49	3	6.64	1.68	6.64	0.81	-6.08	-0.17	-6.64	1	29	8	31	10	4.08821e+06	8.89027e+08	1.31148e+07	789271703	7.18771e+06
High	O95486	Protein transport protein Sec24A OS	Homo sapiens (Human)	SEC24A	119.7	Human	23		26		21			49		38		6.64	3.29	6.64	2.2	-6.64	-1.22	-6.64	1	29	3	24	2	114864	1144839237	1.12671e+06	4.91507e+08	528439
High	Q14980	Nuclear mitotic apparatus protein 1 OS	Homo sapiens (Human)	NUMA1	238.1	Human	54		50		18			55		18		6.64	6.64	6.64	6.64	-6.6	-1.55	-5.92		47	3	31	2	10300	2.92076e+08	3.01389e+06	9.9768e+07	1643834
High	Q01995	Transgelin OS	Homo sapiens (Human)	TAGLN	22.6	Human	20		19	2	13			45	2	22		6.64	2.76	6.64	0.25	-6.64	-1.93	-6.64	3	30	9	26	6	1.204e+06	9.20557e+08	8.18351e+06	2.42154e+08	1.43291e+06
High	P11142	Heat shock cognate 71 kDa protein OS	Homo sapiens (Human)	HSPA8	70.9	Human	19	3	24	6	18	4	3	34	6	21	4	6.64	2.34	5.5	0.96	-4.47	-1.31	-4.54	7	25	9	21	6	2.84276e+06	3.18198e+08	1.43949e+07	1.28506e+08	5.53107e+06
High	Q9H2P0	Activity-dependent neuroprotector homeobox protein OS	Homo sapiens (Human)	ADNP	123.5	Human	34		34		18			43		24		6.64	2.03	5.64	-0.46	-5.5	-1.89	-6.11	3	38	8	30	2	2.65996e+06	4.91486e+08	1.08635e+07	1.32765e+08	1.9284e+06
High	P36578	60S ribosomal protein L4 OS	Homo sapiens (Human)	RPL4	47.7	Human	26		24	2	20	1		34	2	29	1	6.64	4.28	6.64	1.03	-5.93	-1.08	-6.64	1	28	10	26	4	591122	7.00672e+08	1.14611e+07	3.31136e+08	1.20649e+06
High	P16761	Phosphoprotein 85 OS	Human cytomegalovirus (strain AD169)	UL25	73.5	HCMV	25		24		17			39		22		6.64	2.99	6.64	3.36	-6.64	-2.01	-6.64	1	24	3	21	4	172924	1459585998	1.37069e+06	3.63105e+08	1.77357e+06
High	Q92797	Symplekin OS	Homo sapiens (Human)	SYMPK	141.1	Human	27		23		23			31		30		6.64	6.64	6.64	6.64	-6.64	-0.1	-6.64		28	2	27	1	10300	2.44495e+08	2.28516e+06	2.2805e+08	590635
High	Q00839	Heterogeneous nuclear ribonucleoprotein U OS	Homo sapiens (Human)	HNRNPU	90.5	Human	25		24	1	21	1		31	1	27	1	6.64	4.02	6.64	2.29	-5.49	-0.97	-6.25	3	25	9	22	6	507409	3.6953e+08	8.23361e+06	1.88826e+08	2.47598e+06
High	P16848	Protein UL31 OS	Human cytomegalovirus (strain AD169)	UL31	65.7	HCMV	25		24	1	15			41	1	18		6.64	4.21	6.64	1.09	-6.64	-4.2	-6.64	2	30	7	22	2	531542	2.24695e+09	9.8499e+06	1.22214e+08	1.1293e+06
High	P16790	DNA polymerase processivity factor OS	Human cytomegalovirus (strain AD169)	UL44	46.2	HCMV	20		20	2	15	1		36	2	20	1	6.64	6.64	6.64	6.64	-6.46	-1.56	-6.47		23	9	20	6	10300	6.6378e+08	7.53174e+06	2.25876e+08	2.54046e+06
High	P52630	Signal transducer and activator of transcription 2 OS	Homo sapiens (Human)	STAT2	97.9	Human	36		36		5			52		6		6.64	3.94	6.64	2.82	-6.64	-5.57	-4.21	1	37	5	12	4	183446	1140318640	2.81183e+06	2.40169e+07	1.29487e+06
High	Q14669	E3 ubiquitin-protein ligase TRIP12 OS	Homo sapiens (Human)	TRIP12	220.3	Human	40		36		17			39		18		6.64	-1.58	5.86	-1.81	-6.64	-1.7	-6.64	3	36	2	28	2	1.64969e+06	3.11326e+08	553440	9.59022e+07	471118
High	P39023	60S ribosomal protein L3 OS	Homo sapiens (Human)	RPL3	46.1	Human	25		21	2	21			27	2	27		6.64	6.64	6.64	6.64	-6.64	-0.81	-6.64		29	6	28	3	10300	5.30804e+08	5.00614e+06	3.02885e+08	1.3984e+06
High	P38398	Breast cancer type 1 susceptibility protein OS	Homo sapiens (Human)	BRCA1	207.6	Human	35		34		17			37		18		6.64	1.29	6.64	-6.64	-6.64	-1.66	-6.64	2	32	1	25		498911	2.41577e+08	1.21904e+06	7.65017e+07	10300
High	O15523	ATP-dependent RNA helicase DDX3Y OS	Homo sapiens (Human)	DDX3Y	73.1	Human	6		22	1	19	1		28	1	24	1	6.64	4.13	6.64	2.08	-5.11	-0.81	-6.36	2	22	7	22	3	350586	2.12962e+08	6.14595e+06	1.21638e+08	1.48392e+06
High	Q8N1G2	Cap-specific mRNA (nucleoside-2'-O-)-methyltransferase 1 OS	Homo sapiens (Human)	CMTR1	95.3	Human	30		29		12			41		13		6.64	5.51	6.64	3.22	-6.02	-0.57	-6.64	1	32	2	19	1	136983	4.0681e+08	6262834	2.73153e+08	1.2732e+06
High	Q9Y6Y8	SEC23-interacting protein OS	Homo sapiens (Human)	SEC23IP	111	Human	24		23		17			31		21		6.64	1.65	6.64	-0.97	-6.64	-1.26	-6.64	2	26	4	25	1	494013	3.11789e+08	1.55087e+06	130424452	251407
High	Q8IX01	SURP and G-patch domain-containing protein 2 OS	Homo sapiens (Human)	SUGP2	120.1	Human	25		21		22			26		24		6.64	-0.38	6.64	-2.33	-6.64	-0.48	-6.64	2	22	1	21	1	382571	1.49151e+08	294756	1.07265e+08	75918.2
High	P40763	Signal transducer and activator of transcription 3 OS	Homo sapiens (Human)	STAT3	88	Human	29		29		8			42		8		6.64		6.64		-6.64	-3.76	-6.64		29		14		10300	5.99127e+08	10300	4.42357e+07	10300
High	Q8IWI9	MAX gene-associated protein OS	Homo sapiens (Human)	MGA	336	Human	33		32		12			36		14		6.64		6.64		-6.64	-1.48	-6.64		26		20		10300	1.16829e+08	10300	4.19803e+07	10300
High	Q96L91	E1A-binding protein p400 OS	Homo sapiens (Human)	EP400	343.3	Human	41		41		5			44		5		6.64	2.42	5.62	0.85	-5.12	-1.93	-4.77	1	38	2	12	2	7.95871e+06	1.48622e+09	42606584	3.90936e+08	1.43424e+07
High	Q15233	Non-POU domain-containing octamer-binding protein OS	Homo sapiens (Human)	NONO	54.2	Human	18		16		15			26		23		6.64	1.27	6.64	1.73	-6.64	-0.67	-6.64	2	21	2	23	4	329421	2.4312e+08	795589	1.52891e+08	1.0924e+06
High	Q14807	Kinesin-like protein KIF22 OS	Homo sapiens (Human)	KIF22	73.2	Human	24		22		14			30		16		6.64	6.64	6.64		-6.64	-1.96	-6.64		24	1	20		10300	2.20381e+08	204033	5.65747e+07	10300
High	Q7Z2W4	Zinc finger CCCH-type antiviral protein 1 OS	Homo sapiens (Human)	ZC3HAV1	101.4	Human	27		27		17			29		17		6.64	2.37	6.64	-2.2	-6.64	-0.91	-6.64	1	22	2	18	1	235599	1.73376e+08	1.21604e+06	9.21996e+07	51255.2
High	Q96RN5	Mediator of RNA polymerase II transcription subunit 15 OS	Homo sapiens (Human)	MED15	86.7	Human	22		22		8			34		11		6.64	-0.78	6.64	-6.64	-6.64	-3.66	-6.64	1	25	1	17		302182	6.38979e+08	176562	5.04421e+07	10300
High	Q92841	Probable ATP-dependent RNA helicase DDX17 OS	Homo sapiens (Human)	DDX17	80.2	Human	10	1	17	1	13	1	1	22	1	19	1	6.64	4.19	6.64	2.7	-4.29	-0.54	-5.24	1	11	2	10	1	167241	59843710	3.05553e+06	4.11091e+07	1.08752e+06
High	P19338	Nucleolin OS	Homo sapiens (Human)	NCL	76.6	Human	24		23		18			25		19		6.64	0.23	6.64	-6.64	-6.64	-0.77	-6.64	1	24	2	23		228820	3.7524e+08	267785	219894733	10300
High	P16762	Tegument protein UL26 OS	Human cytomegalovirus (strain AD169)	UL26	24.9	HCMV	15		15		8			32		11		6.64	6.64	6.64		-6.64	-3	-6.64		17	5	13		10300	2.47967e+09	4.20078e+06	3.10667e+08	10300
High	P29590	Protein PML OS	Homo sapiens (Human)	PML	97.5	Human	29		29		5			38		5		6.64	0.45	3.97	-0.25	-6.64	-3.94	-4.22	3	28	2	10	3	1.90084e+06	4.57674e+08	2.60486e+06	2.9766e+07	1.59762e+06
High	P15880	40S ribosomal protein S2 OS	Homo sapiens (Human)	RPS2	31.3	Human	11	1	10	6	11	3	1	15	7	16	3	6.64	2.46	6.12	0.79	-4.36	-0.7	-5.33	8	12	9	11	8	5.77954e+06	653102501	3.18748e+07	400996042	9.97927e+06
High	P46781	40S ribosomal protein S9 OS	Homo sapiens (Human)	RPS9	22.6	Human	16	2	16	4	12	2	2	21	4	13	2	6.64	2.36	5.75	0.54	-4.32	-0.93	-5.21	8	17	12	15	10	4.6194e+06	4.74882e+08	2.37556e+07	2.48688e+08	6.72955e+06
High	P16788	Serine/threonine protein kinase UL97 OS	Human cytomegalovirus (strain AD169)	UL97	78.2	HCMV	20		20	1	14			24	1	17		6.64	1.47	6.23	-0.79	-6.05	-1.29	-6.64	1	18	4	18	2	1.23588e+06	2.25892e+08	3.41969e+06	92666627	714435
High	Q99081	Transcription factor 12 OS	Homo sapiens (Human)	TCF12	72.9	Human	21		21		11			31		11		6.64	6.64	6.64	6.64	-6.64	-3.11	-6.64		21	2	12	1	10300	7.4297e+08	570826	8.58489e+07	697749
High	Q92900	Regulator of nonsense transcripts 1 OS	Homo sapiens (Human)	UPF1	124.3	Human	23		20		18			22		19		6.64	6.64	6.64		-6.64	-0.62	-6.64		20	3	20		10300	114061725	733845	7.42271e+07	10300
High	Q01780	Exosome component 10 OS	Homo sapiens (Human)	EXOSC10	100.8	Human	23		19		18			23		18		6.64	-6.64	6.39	-6.64	-6.64	-0.45	-6.64	2	18		22		938344	107792237	10300	7.89429e+07	10300
High	O43395	U4/U6 small nuclear ribonucleoprotein Prp3 OS	Homo sapiens (Human)	PRPF3	77.5	Human	25		21		16			24		17		6.64	0.5	6.64	-0.38	-6.64	-0.49	-6.64	1	21	1	18	1	237440	1.16918e+08	335319	8.32474e+07	182610
High	P08546	DNA polymerase catalytic subunit OS	Human cytomegalovirus (strain AD169)	UL54	137	HCMV	28		27		13			28		13		6.64	6.64	6.64		-6.64	-1.97	-6.64		26	2	18		10300	1.69236e+08	395193	4.33079e+07	10300
High	P19893	Viral transcription factor IE2 OS	Human cytomegalovirus (strain AD169)	UL122	62.8	HCMV	14		20		9			29		11		6.64	-0.41	6.45	-1.72	-6.64	-2.74	-6.64	2	25	2	19	1	430780	2.52706e+08	324198	3.77363e+07	131186
High	Q9UQR1	Zinc finger protein 148 OS	Homo sapiens (Human)	ZNF148	88.9	Human	26		25		9			31		9		6.64	-6.64	6.64	-6.64	-6.64	-3.29	-6.64	1	26		14		100411	4.1466e+08	10300	4.23123e+07	10300
High	P27635	60S ribosomal protein L10 OS	Homo sapiens (Human)	RPL10	24.6	Human	9		9	2	7	1		21	2	14	2	6.64	2.77	6.34	0.64	-4.79	-1.21	-5.7	4	15	7	13	5	2.19704e+06	4.12802e+08	1.4951e+07	178351992	3.43225e+06
High	Q6STE5	SWI/SNF-related matrix-associated actin-dependent regulator of chromatin subfamily D member 3 OS	Homo sapiens (Human)	SMARCD3	55	Human	20		20		9			27		12		6.64	6.64	6.64	6.64	-6.27	-1.58	-6.64		20	5	15	1	10300	2.46785e+08	3.2028e+06	8.25451e+07	287008
High	Q96JP5	E3 ubiquitin-protein ligase ZFP91 OS	Homo sapiens (Human)	ZFP91	63.4	Human	19		19		11			26		11		6.64	1.28	5.8	-0.1	-6.37	-1.84	-5.9	1	22	1	17	1	1.83676e+06	3.67763e+08	4447448	1.02444e+08	1.71557e+06
High	P13202	55 kDa immediate-early protein 1 OS	Human cytomegalovirus (strain AD169)	UL123	55.1	HCMV	14		20		10			26		11		6.64	6.64	6.64	6.64	-6.64	-2.15	-6.64		15	1	9	1	10300	3.45118e+08	629572	78003317	99440.7
High	P42224	Signal transducer and activator of transcription 1-alpha/beta OS	Homo sapiens (Human)	STAT1	87.3	Human	25		25	1	3			32	1	3		6.64	5.49	6.18	4.01	-5.32	-4.63	-2.17	1	26	8	9	7	154583	2.76866e+08	6.94509e+06	1.12179e+07	2.48784e+06
High	P62753	40S ribosomal protein S6 OS	Homo sapiens (Human)	RPS6	28.7	Human	12		12	1	11			17	1	17		6.64	2.34	6.64	0.77	-5.42	-1.04	-5.94	2	14	5	14	3	1.47981e+06	3.19512e+08	7.47999e+06	1.55546e+08	2.52582e+06
High	Q9Y618	Nuclear receptor corepressor 2 OS	Homo sapiens (Human)	NCOR2	273.5	Human	19		20		14			21		14		6.64	-2.61	6.18	-6.64	-6.64	-0.94	-6.64	1	18	1	14		556050	7.71534e+07	90908.9	4.03484e+07	10300
High	P51610	Host cell factor 1 OS	Homo sapiens (Human)	HCFC1	208.6	Human	19		19		8			24		10		6.64	1.1	5.3	-0.28	-5.8	-1.59	-5.59	1	16	1	12	1	1.19748e+06	1.42217e+08	2.55994e+06	4.73217e+07	984139
High	O75376	Nuclear receptor corepressor 1 OS	Homo sapiens (Human)	NCOR1	270	Human	22		25		7			26		7		6.64	2.13	6.64	1.25	-6.64	-1.17	-6.64	1	24	1	13	1	194350	1.21048e+08	850679	5.38332e+07	463512
High	Q9BRR8	G patch domain-containing protein 1 OS	Homo sapiens (Human)	GPATCH1	103.3	Human	20		18		12			21		12		6.64	6.64	6.64	6.64	-6.64	-1.14	-6.64		19	1	16	2	10300	1.24538e+08	333058	5.66087e+07	227989
High	P09695	Protein HHLF1 OS	Human cytomegalovirus (strain AD169)	TRS1	83.9	HCMV	5		17	2	13			18	2	13		6.64	4.84	6.64	0.99	-5.7	-0.98	-6.64	1	17	5	15	2	171471	2.55415e+08	4.92482e+06	1.29239e+08	339975
High	P62241	40S ribosomal protein S8 OS	Homo sapiens (Human)	RPS8	24.2	Human	12		12	1	10			17	1	13		6.64	5.09	6.64	2.36	-6.06	-1.38	-6.64	1	11	4	11	2	123841	2.83173e+08	4.23002e+06	108726090	635245
High	P09715	Protein IRS1 OS	Human cytomegalovirus (strain AD169)	IRS1	91	HCMV	4		16	2	12			16	2	12		6.64		6.64		-6.64	-1.72	-6.64		4		3		10300	1.99467e+07	10300	6.07489e+06	10300
High	O75533	Splicing factor 3B subunit 1 OS	Homo sapiens (Human)	SF3B1	145.7	Human	17		15		15			15		15		6.64		6.64		-6.64	-0.28	-6.64		16		14		10300	7.48657e+07	10300	6.16207e+07	10300
High	P49959	Double-strand break repair protein MRE11 OS	Homo sapiens (Human)	MRE11	80.5	Human	21		21		7			22		8		6.64		6.64	6.64	-6.64	-3.09	-5.45		21		9	1	10300	1.73221e+08	10300	20324653	465984
High	Q92620	Pre-mRNA-splicing factor ATP-dependent RNA helicase PRP16 OS	Homo sapiens (Human)	DHX38	140.4	Human	18		18		12			18		12		6.64		6.64	6.64	-6.64	-1.42	-6.64		16		15	1	10300	9.9429e+07	10300	3.70411e+07	328967
High	Q15788	Nuclear receptor coactivator 1 OS	Homo sapiens (Human)	NCOA1	156.7	Human	23		24		1			29		1		6.64	2.57	6.58	1.63	-6.64	-4.08	-4.95	1	25	1	9	1	164095	2.65426e+08	971220	1.56579e+07	507340
High	Q9Y2X9	Zinc finger protein 281 OS	Homo sapiens (Human)	ZNF281	96.9	Human	18		18		8			22		8		6.64		6.64		-6.64	-6.64	-6.64		19		10		10300	3.07615e+09	10300	3.09263e+07	10300
High	Q96JM3	Chromosome alignment-maintaining phosphoprotein 1 OS	Homo sapiens (Human)	CHAMP1	89	Human	23		23		4			26		4		6.64	0.25	4.6	-6.64	-6.64	-3.07	-6.64	2	23	2	12		890709	1.81506e+08	1.05838e+06	2.16252e+07	10300
High	P16764	Uncharacterized protein UL29 OS	Human cytomegalovirus (strain AD169)	UL29	40.8	HCMV	12		11		9			17		12		6.64	2.47	6.64	1.17	-5.72	-1.31	-5.71	2	14	3	12	2	474031	1.38511e+08	2.63266e+06	5.59666e+07	1.06903e+06
High	Q9UPN9	E3 ubiquitin-protein ligase TRIM33 OS	Homo sapiens (Human)	TRIM33	122.5	Human	23		25		1			28		1		6.64	-6.64	5.4	-6.64	-6.64	-5.18	-6.64	1	22		5		112248	171679328	10300	4.75137e+06	10300
High	Q14938	Nuclear factor 1 X-type OS	Homo sapiens (Human)	NFIX	55.1	Human	9		13		6			19		9		6.64		6.64		-6.64	-1.63	-6.64		13		11		10300	2.91467e+08	10300	9.38483e+07	10300
High	Q15437	Protein transport protein Sec23B OS	Homo sapiens (Human)	SEC23B	86.4	Human	14		15		8			19		9		6.64		6.64		-6.64	-1.76	-6.64		16		12		10300	1.89499e+08	10300	5.59397e+07	10300
High	P09874	Poly [ADP-ribose] polymerase 1 OS	Homo sapiens (Human)	PARP1	113	Human	21		21		5			22		5		6.64		6.64		-6.64	-2.18	-6.64		21		13		10300	1.4401e+08	10300	3.17697e+07	10300
High	Q12906	Interleukin enhancer-binding factor 3 OS	Homo sapiens (Human)	ILF3	95.3	Human	14		12		12			13		14		6.64		6.64		-6.64	-0.2	-6.64		16		17		10300	9.81823e+07	10300	8.52554e+07	10300
High	Q9BTC0	Death-inducer obliterator 1 OS	Homo sapiens (Human)	DIDO1	243.7	Human	20		19		8			19		8		6.64	0.66	5.27	-6.64	-6.01	-1.4	-6.64	1	18	1	13		914515	9.29125e+07	1.44086e+06	3.53238e+07	10300
High	O95373	Importin-7 OS	Homo sapiens (Human)	IPO7	119.4	Human	16		16		7			19		7		6.64	6.64	6.64		-6.64	-1.67	-6.64		13	1	10		10300	1.56777e+08	363508	4.93347e+07	10300
High	Q7Z3K3	Pogo transposable element with ZNF domain OS	Homo sapiens (Human)	POGZ	155.2	Human	19		19		4			22		4		6.64		6.64		-6.64	-2.89	-6.64		18		10		10300	1.21792e+08	10300	1.64329e+07	10300
High	O75643	U5 small nuclear ribonucleoprotein 200 kDa helicase OS	Homo sapiens (Human)	SNRNP200	244.4	Human	16		14		11			14		11		6.64	-6.64	6.19	-6.64	-6.64	-0.98	-6.64	2	15		14		348252	49891766	10300	2.53744e+07	10300
High	P55265	Double-stranded RNA-specific adenosine deaminase OS	Homo sapiens (Human)	ADAR	136	Human	15		9		14			10		15		6.64	6.64	6.64	6.64	-5.11	0.22	-6.64		12	1	13	1	10300	4.9329e+07	1.42887e+06	5.73237e+07	106303
High	P52597	Heterogeneous nuclear ribonucleoprotein F OS	Homo sapiens (Human)	HNRNPF	45.6	Human	8		10	2	8			14	2	9		6.64	3.74	6.64	2.46	-5.56	-0.72	-6.13	1	10	3	7	2	246175	1.5564e+08	3.29561e+06	9.46996e+07	1.35506e+06
High	P22626	Heterogeneous nuclear ribonucleoproteins A2/B1 OS	Homo sapiens (Human)	HNRNPA2B1	37.4	Human	14		11		10			13		12		6.64	6.64	6.64	6.64	-6.64	-0.11	-6.64		14	2	11	1	10300	1.42475e+08	563746	1.32424e+08	518055
High	Q03164	Histone-lysine N-methyltransferase 2A OS	Homo sapiens (Human)	KMT2A	431.5	Human	21		21					24				6.64	6.39	6.64	4.28	-4.62	0.15	-6.64	2	18	3	6	3	186913	3.85124e+08	1.56822e+07	4.26334e+08	3.6241e+06
High	Q9NQW6	Anillin OS	Homo sapiens (Human)	ANLN	124.1	Human	22		22		2			22		2		6.64		6.64		-6.64	-3.08	-6.64		19		5		10300	104676122	10300	1.24185e+07	10300
High	Q12873	Chromodomain-helicase-DNA-binding protein 3 OS	Homo sapiens (Human)	CHD3	226.5	Human	6		13		5			17		6		6.64		6.64		-6.64	-1.25	-6.64		6		4		10300	1.69359e+07	10300	7.12822e+06	10300
High	P31943	Heterogeneous nuclear ribonucleoprotein H OS	Homo sapiens (Human)	HNRNPH1	49.2	Human	4	1	9	3	8	1	1	9	3	9	1	6.64	3.34	5.69	1.52	-3.36	-1	-4.18	2	8	6	8	5	1101502	1.14104e+08	1.11166e+07	5.70374e+07	3.15668e+06
High	Q5SSJ5	Heterochromatin protein 1-binding protein 3 OS	Homo sapiens (Human)	HP1BP3	61.2	Human	17		17		4			19		4		6.64	6.64	6.64	6.64	-5.09	-3.43	-2.86		16	1	11	1	10300	2.01999e+08	5.9332e+06	1.87404e+07	2.57247e+06
High	P51532	Transcription activator BRG1 OS	Homo sapiens (Human)	SMARCA4	184.5	Human	9		18		4			19		4		6.64	6.64	6.64		-6.64	-2.33	-6.64		15	1	9		10300	81483415	468132	1.61783e+07	10300
High	Q7L014	Probable ATP-dependent RNA helicase DDX46 OS	Homo sapiens (Human)	DDX46	117.3	Human	14		10		13			10		13		6.64		6.64		-6.64	-0.31	-6.64		13		14		10300	4.53388e+07	10300	3.65952e+07	10300
High	Q03112	Histone-lysine N-methyltransferase MECOM OS	Homo sapiens (Human)	MECOM	138	Human	18		17		5			17		5		6.64	-1.83	6.64	-6.64	-6.64	-2.05	-6.64	1	12	1	7		36476.9	5.04715e+07	10252.6	1.21615e+07	10300
High	A3KN83	Protein strawberry notch homolog 1 OS	Homo sapiens (Human)	SBNO1	154.2	Human	15		15		7			15		7		6.64		6.64		-6.64	-1.79	-6.64		14		12		10300	7.72472e+07	10300	2.22975e+07	10300
High	P06748	Nucleophosmin OS	Homo sapiens (Human)	NPM1	32.6	Human	10		10		8			13		9		6.64	2.24	6.64	0.14	-6.64	0.29	-6.64	1	10	2	9	1	154502	9.25433e+07	728804	1.13391e+08	170714
High	Q8WYP5	Protein ELYS OS	Homo sapiens (Human)	AHCTF1	252.3	Human	16		16		5			17		5		6.64	3.32	6.64	2.17	-5.5	-1.53	-5.12	1	14	1	11	1	150018	6.77593e+07	1.49316e+06	2.35053e+07	676968
High	Q7Z589	BRCA2-interacting transcriptional repressor EMSY OS	Homo sapiens (Human)	EMSY	141.4	Human	13		12		9			12		9		6.64		6.64		-6.64	-1.43	-6.64		12		10		10300	4.81765e+07	10300	1.78536e+07	10300
High	P46937	Transcriptional coactivator YAP1 OS	Homo sapiens (Human)	YAP1	54.4	Human	14		14		2			19		2		6.64		6.64		-6.64	-4.44	-6.64		16		5		10300	2.21114e+08	10300	1.02109e+07	10300
High	Q6MZP7	Protein lin-54 homolog OS	Homo sapiens (Human)	LIN54	79.4	Human	19		19		1			20		1		6.64		6.64		-6.64	-3.22	-6.64		16		8		10300	9.68645e+07	10300	1.04119e+07	10300
High	P23246	Splicing factor, proline- and glutamine-rich OS	Homo sapiens (Human)	SFPQ	76.1	Human	9		7		10			8		13		6.64		6.64		-6.64	0.12	-6.64		9		9		10300	4.48705e+07	10300	4.88591e+07	10300
High	P62266	40S ribosomal protein S23 OS	Homo sapiens (Human)	RPS23	15.8	Human	6	2	5	3	6	3	2	6	3	7	3	6.64	2.64	5.99	0.97	-4.29	-0.95	-5.01	2	6	4	6	4	2.32746e+06	2.85028e+08	1.45287e+07	1.47627e+08	4.56617e+06
High	O75925	E3 SUMO-protein ligase PIAS1 OS	Homo sapiens (Human)	PIAS1	71.8	Human	13		15		1			19		1		6.64		6.64		-6.64	-5.65	-6.64		14		3		10300	2.07039e+08	10300	4.12326e+06	10300
High	Q9Y4A5	Transformation/transcription domain-associated protein OS	Homo sapiens (Human)	TRRAP	437.3	Human	19		19					20				6.64		6.64		-6.64	-4.11	-6.64		16		5		10300	5.79909e+07	10300	3.36334e+06	10300
High	Q8NEF9	Serum response factor-binding protein 1 OS	Homo sapiens (Human)	SRFBP1	48.6	Human	12		9		10			9		11		6.64	6.64	6.64		-6.64	-0.43	-6.64		11	1	11		10300	4.46263e+07	126640	3.30927e+07	10300
High	P78344	Eukaryotic translation initiation factor 4 gamma 2 OS	Homo sapiens (Human)	EIF4G2	102.3	Human	13		12		8			12		8		6.64		6.64		-6.64	-1.2	-6.64		12		10		10300	5.51683e+07	10300	24015976	10300
High	Q6P1J9	Parafibromin OS	Homo sapiens (Human)	CDC73	60.5	Human	15		10		10			10		10		6.64	1.62	6.64	0.02	-6.64	-0.35	-6.64	1	15	1	13	1	225025	6.89422e+07	693525	5.40703e+07	227882
High	P16727	Protein UL84 OS	Human cytomegalovirus (strain AD169)	UL84	65.4	HCMV	15		14		2			18		2		6.64	6.64	6.64	6.64	-4.81	-2.49	-5		15	2	12	1	10300	144450870	5.14199e+06	2.5773e+07	804960
High	Q9HAW4	Claspin OS	Homo sapiens (Human)	CLSPN	151	Human	12		12		6			13		6		6.64		6.64		-6.64	-1.45	-6.64		11		6		10300	49219659	10300	17977948	10300
High	O95785	Protein Wiz OS	Homo sapiens (Human)	WIZ	178.6	Human	13		13		5			14		5		6.64		6.64		-6.64	-1.97	-6.64		12		9		10300	7.5168e+07	10300	1.9183e+07	10300
High	O60264	SWI/SNF-related matrix-associated actin-dependent regulator of chromatin subfamily A member 5 OS	Homo sapiens (Human)	SMARCA5	121.8	Human	9		17		2			17		2		6.64		6.64		-6.64	-3.84	-6.64		12		2		10300	4.95655e+07	10300	3.46562e+06	10300
High	Q15393	Splicing factor 3B subunit 3 OS	Homo sapiens (Human)	SF3B3	135.5	Human	15		13		4			15		4		6.64	-6.64	5.35	-6.64	-6.64	-1.87	-6.64	1	12		10		452577	67707029	10300	1.84927e+07	10300
High	P49790	Nuclear pore complex protein Nup153 OS	Homo sapiens (Human)	NUP153	153.8	Human	12		7		11			8		11		6.64	6.64	6.64	6.64	-3.39	-0.18	-5.78		11	1	10	1	10300	4.99157e+07	4.77753e+06	4.40936e+07	800494
High	Q9BYK8	Helicase with zinc finger domain 2 OS	Homo sapiens (Human)	HELZ2	294.5	Human	14		14		5			14		5		6.64		6.64		-6.64	-1.44	-6.64		12		8		10300	32502682	10300	1.19484e+07	10300
High	O43290	U4/U6.U5 tri-snRNP-associated protein 1 OS	Homo sapiens (Human)	SART1	90.2	Human	11		9		9			9		9		6.64	-6.64	6.64	-6.64	-6.64	-0.62	-6.64	1	9		9		92607.2	3.52776e+07	10300	2.30274e+07	10300
High	Q15020	Squamous cell carcinoma antigen recognized by T-cells 3 OS	Homo sapiens (Human)	SART3	109.9	Human	11		8		9			8		10		6.64	1.51	6.64	0.67	-6.64	-0.8	-6.64	1	10	1	10	1	117854	5.71218e+07	335189	3.27924e+07	187033
High	P18621	60S ribosomal protein L17 OS	Homo sapiens (Human)	RPL17	21.4	Human	7	1	7		4	1	1	12		4	1	6.64	2.77	6.64	1.42	-5.62	-1.67	-5.3	1	9	3	7	3	503814	169437054	3.44377e+06	53382693	1.35239e+06
High	Q86T24	Transcriptional regulator Kaiso OS	Homo sapiens (Human)	ZBTB33	74.4	Human	14		14		2			15		2		6.64		6.64		-6.64	-2.73	-6.64		14		7		10300	6.17269e+07	10300	9.29681e+06	10300
High	Q13495	Mastermind-like domain-containing protein 1 OS	Homo sapiens (Human)	MAMLD1	83.2	Human	9		8		6			10		7		6.64	6.64	6.64	6.64	-6.64	-2.23	-6.64		11	1	8	1	10300	1.35903e+08	304918	2.90437e+07	32128.3
High	P17275	Transcription factor jun-B OS	Homo sapiens (Human)	JUNB	35.9	Human	9		9		4			13		4		6.64		6.64		-6.64	-2.38	-6.64		7		3		10300	108827494	10300	2.09781e+07	10300
High	P55735	Protein SEC13 homolog OS	Homo sapiens (Human)	SEC13	35.5	Human	8		8		5			9		8		6.64		6.64	6.64	-6.64	-0.6	-6.64		8		7	1	10300	1.51739e+08	10300	9.99074e+07	572554
High	P05161	Ubiquitin-like protein ISG15 OS	Homo sapiens (Human)	ISG15	17.9	Human	5		5	5	3	4		5	5	3	4	6.64	6.64	6.64	4.99	-1.94	-0.78	-2.9	1	5	4	5	5	344970	140622298	36599446	8.18207e+07	10975529
High	P04083	Annexin A1 OS	Homo sapiens (Human)	ANXA1	38.7	Human	11		9	2	6			9	2	6		6.64	4.54	6.64	1.13	-5.32	-2.28	-6.45	1	10	3	6	1	103909	96412552	2.41736e+06	1.98611e+07	227162
High	Q8N2W9	E3 SUMO-protein ligase PIAS4 OS	Homo sapiens (Human)	PIAS4	56.5	Human	12		12		1			15		1		6.64		6.64		-6.64	-5.71	-6.64		12		3		10300	1.53789e+08	10300	2.93619e+06	10300
High	Q13263	Transcription intermediary factor 1-beta OS	Homo sapiens (Human)	TRIM28	88.5	Human	11		11		3			13		3		6.64		6.64		-6.64	-2.4	-6.64		11		9		10300	5.57402e+07	10300	1.05517e+07	10300
High	O15294	UDP-N-acetylglucosamine--peptide N-acetylglucosaminyltransferase 110 kDa subunit OS	Homo sapiens (Human)	OGT	116.9	Human	12		10		6			10		6		6.64	6.64	6.64	6.64	-3.6	-0.27	-4.66		8	1	9	1	10300	2.95916e+07	2.44377e+06	2.449e+07	969287
High	Q5VT52	Regulation of nuclear pre-mRNA domain-containing protein 2 OS	Homo sapiens (Human)	RPRD2	155.9	Human	11		7		9			7		9		6.64	-6.64	6.64	-6.64	-6.64	-0.09	-6.64	1	9		10		111141	2.39839e+07	10300	2.24986e+07	10300
High	P51531	Probable global transcription activator SNF2L2 OS	Homo sapiens (Human)	SMARCA2	181.2	Human	3		12		3			13		3		6.64	6.64	6.64		-6.64	-1.95	-6.64		3	1	2		10300	9.97504e+06	28617.2	2.58958e+06	10300
High	Q9NUQ6	SPATS2-like protein OS	Homo sapiens (Human)	SPATS2L	61.7	Human	9		8		7			9		7		6.64		6.64		-6.64	-1.1	-6.64		8		7		10300	4.87578e+07	10300	2.2782e+07	10300
High	P49750	YLP motif-containing protein 1 OS	Homo sapiens (Human)	YLPM1	241.5	Human	11		7		9			7		9		6.64		6.64		-6.64	0.65	-6.64		7		9		10300	2.12777e+07	10300	3.33023e+07	10300
High	P62917	60S ribosomal protein L8 OS	Homo sapiens (Human)	RPL8	28	Human	9		9		5			10		6		6.64	6.64	6.64	6.64	-6.64	-1.53	-6.64		9	2	8	1	10300	327451121	1.51161e+06	1.13197e+08	223043
High	Q8WXI9	Transcriptional repressor p66-beta OS	Homo sapiens (Human)	GATAD2B	65.2	Human	9		10		6			10		6		6.64	6.64	6.64		-6.6	-1.02	-6.64		10	1	8		10300	5.44415e+07	561275	2.6914e+07	10300
High	Q7Z2T5	TRMT1-like protein OS	Homo sapiens (Human)	TRMT1L	81.7	Human	10		8		8			8		8		6.64	6.64	6.64	6.64	-6.64	0.59	-6.64		9	1	8	1	10300	6.32243e+07	591718	95239909	205986
High	Q9ULL5	Proline-rich protein 12 OS	Homo sapiens (Human)	PRR12	210.9	Human	14		14		1			15		1		6.64		6.64		-6.64	-3	-6.64		14		5		10300	6.17682e+07	10300	7.70202e+06	10300
High	Q9NQC7	Ubiquitin carboxyl-terminal hydrolase CYLD OS	Homo sapiens (Human)	CYLD	107.2	Human	10		10		5			10		5		6.64		6.64		-6.64	-1.01	-6.64		10		8		10300	4.30045e+07	10300	2.13098e+07	10300
High	Q8TF68	Zinc finger protein 384 OS	Homo sapiens (Human)	ZNF384	63.2	Human	10		10		1			14		1		6.64	0.94	4.59	-6.64	-6.64	-3.12	-6.64	1	10	1	6		419326	8.77196e+07	804566	1.00843e+07	10300
High	P16767	Uncharacterized protein UL36 OS	Human cytomegalovirus (strain AD169)	UL36	54.9	HCMV	9		8		5			10		5		6.64		6.64		-6.64	-1.2	-6.64		8		7		10300	5.15114e+07	10300	2.24467e+07	10300
High	P0DMV9	Heat shock 70 kDa protein 1B OS	Homo sapiens (Human)	HSPA1B	70	Human	2	1	5	2	4	2	1	6	2	4	2	6.64		6.64		-6.64	-0.79	-6.64		2		2		10300	3.79225e+06	10300	2.19426e+06	10300
High	P08651	Nuclear factor 1 C-type OS	Homo sapiens (Human)	NFIC	55.6	Human	6		10		2			11		4		6.64	1.44	6.18	0.99	-6.64	-3.05	-5.18	1	5	1	2	1	101704	61051483	275782	7.35893e+06	202490
High	Q08211	ATP-dependent RNA helicase A OS	Homo sapiens (Human)	DHX9	140.9	Human	10		7		8			7		8		6.64	1.15	6.64	-0.67	-6.64	-0.21	-6.64	1	9	1	9	1	112222	2.7273e+07	248263	2.3614e+07	70381.1
High	Q9Y2W1	Thyroid hormone receptor-associated protein 3 OS	Homo sapiens (Human)	THRAP3	108.6	Human	9		5		8			5		10		6.64		6.64	6.64	-6.64	-0.02	-4.48		7		7	2	10300	3.08011e+07	10300	3.03111e+07	1.36153e+06
High	P42166	Lamina-associated polypeptide 2, isoform alpha OS	Homo sapiens (Human)	TMPO	75.4	Human	10		10		4			10		4		6.64		6.64		-6.64	-0.36	-6.64		8		5		10300	57677406	10300	4.50764e+07	10300
High	Q02543	60S ribosomal protein L18a OS	Homo sapiens (Human)	RPL18A	20.7	Human	8		7	1	4			9	1	4		6.64	1.68	5.91	-0.75	-6.19	-1.96	-6.64	2	8	2	5	1	434122	101416494	1.38705e+06	26020846	258621
High	P16812	Transcriptional regulator UL34 OS	Human cytomegalovirus (strain AD169)	UL34	45.4	HCMV	9		9		4			9		5		6.64		6.64		-6.64	-2.08	-6.64		7		5		10300	56487777	10300	1.33694e+07	10300
High	Q9UHB7	AF4/FMR2 family member 4 OS	Homo sapiens (Human)	AFF4	127.4	Human	8		7		6			8		6		6.64		6.64		-6.64	-0.57	-6.64		7		5		10300	1.84186e+07	10300	1.24353e+07	10300
High	P19525	Interferon-induced, double-stranded RNA-activated protein kinase OS	Homo sapiens (Human)	EIF2AK2	62.1	Human	8		8		6			8		6		6.64	1.41	6.42	-6.64	-6.64	-1.97	-6.64	1	7	1	6		158500	5.30433e+07	419797	1.35855e+07	10300
High	P14866	Heterogeneous nuclear ribonucleoprotein L OS	Homo sapiens (Human)	HNRNPL	64.1	Human	9		6		8			6		8		6.64		6.64	6.64	-6.64	-0.03	-6.64		7		8	1	10300	1.97366e+07	10300	1.93952e+07	82247.7
High	P53992	Protein transport protein Sec24C OS	Homo sapiens (Human)	SEC24C	118.2	Human	11		9		5			9		5		6.64		6.64	6.64	-6.64	-1.11	-5.79		9		9	1	10300	3.70189e+07	10300	1.71868e+07	310852
High	Q9BY77	Polymerase delta-interacting protein 3 OS	Homo sapiens (Human)	POLDIP3	46.1	Human	10		4		10			4		10		6.64		6.64		-6.64	0.94	-6.64		6		9		10300	1.73351e+07	10300	3.32653e+07	10300
High	P28370	Probable global transcription activator SNF2L1 OS	Homo sapiens (Human)	SMARCA1	122.5	Human	3		11		2			11		2		6.64		6.64		-6.64	-4.2	-6.64		3		1		10300	4704808	10300	255523	10300
High	Q92945	Far upstream element-binding protein 2 OS	Homo sapiens (Human)	KHSRP	73.1	Human	7		5		8			5		8		6.64		6.64	6.64	-6.64	0.65	-6.64		7		8	1	10300	2.77852e+07	10300	4.36466e+07	97744.9
High	Q99496	E3 ubiquitin-protein ligase RING2 OS	Homo sapiens (Human)	RNF2	37.6	Human	6		7		3			10		3		6.64	-6.64	5.19	-0.8	-6.64	-2.59	-5.99	1	8		4	1	201561	4.41032e+07	10300	7.3341e+06	115698
High	P51114	Fragile X mental retardation syndrome-related protein 1 OS	Homo sapiens (Human)	FXR1	69.7	Human	8		9		4			9		4		6.64	6.64	6.64	6.64	-6.64	-1.27	-4.93		7	1	5	1	10300	5.30933e+07	384425	21970381	720217
High	P26599	Polypyrimidine tract-binding protein 1 OS	Homo sapiens (Human)	PTBP1	57.2	Human	8		5		7			5		8		6.64	4.3	6.64	2.92	-3.96	-0.3	-5.04	1	7	3	7	1	124451	3.81951e+07	2.45843e+06	3.09174e+07	941382
High	Q8NEZ4	Histone-lysine N-methyltransferase 2C OS	Homo sapiens (Human)	KMT2C	541	Human	12		12		1			12		1		6.64		6.64		-6.64	-3	-6.64		12		5		10300	3.19255e+07	10300	3.98065e+06	10300
High	Q8IWX8	Calcium homeostasis endoplasmic reticulum protein OS	Homo sapiens (Human)	CHERP	103.6	Human	5		5		5			6		7		6.64		6.64		-6.64	-0.02	-6.64		5		4		10300	3.04354e+07	10300	30078344	10300
High	Q6PD62	RNA polymerase-associated protein CTR9 homolog OS	Homo sapiens (Human)	CTR9	133.4	Human	8		6		6			6		6		6.64	6.64	6.64		-6.64	-0.21	-6.64		7	1	7		10300	2.19598e+07	186302	1.89539e+07	10300
High	P17151	Early phosphoprotein p84 OS	Human cytomegalovirus (strain AD169)	UL112/UL113	70.2	HCMV	5		5	1	4			7	1	4		6.64	6.64	6.64	6.64	-3.37	-0.77	-4.07		5	4	5	3	10300	5.10838e+07	4.93863e+06	2.99188e+07	1.78193e+06
High	P52594	Arf-GAP domain and FG repeat-containing protein 1 OS	Homo sapiens (Human)	AGFG1	58.2	Human	7		7		3			9		3		6.64	-1.56	5.55	-3.75	-6.64	-2.34	-6.64	1	7	1	5	1	348165	8.25061e+07	117981	1.62683e+07	25893.4
High	P09722	Early nuclear protein HWLF1 OS	Human cytomegalovirus (strain AD169)	US22	65	HCMV	7		7		4			8		4		6.64		6.64		-6.64	-1.24	-6.64		7		5		10300	3.7088e+07	10300	1.56902e+07	10300
High	P49207	60S ribosomal protein L34 OS	Homo sapiens (Human)	RPL34	13.3	Human	6		6		5			7		5		6.64	2.84	6.64	-6.64	-5.87	-0.9	-6.64	1	6	2	6		179171	75470101	1.28731e+06	4.05638e+07	10300
High	P51991	Heterogeneous nuclear ribonucleoprotein A3 OS	Homo sapiens (Human)	HNRNPA3	39.6	Human	7		6		5			6		6		6.64		6.64		-6.64	-0.28	-6.64		5		6		10300	2.32751e+07	10300	1.92229e+07	10300
High	Q7L590	Protein MCM10 homolog OS	Homo sapiens (Human)	MCM10	98.1	Human	10		10		2			10		2		6.64	-6.64	5.3	-6.64	-6.64	-1.92	-6.64	1	7		4		227359	3.38704e+07	10300	8.96417e+06	10300
High	P98175	RNA-binding protein 10 OS	Homo sapiens (Human)	RBM10	103.5	Human	7		5		7			5		7		6.64		6.64		-6.64	-0.03	-6.64		6		5		10300	2.4404e+07	10300	2.38921e+07	10300
High	P61964	WD repeat-containing protein 5 OS	Homo sapiens (Human)	WDR5	36.6	Human	7		7		4			8		4		6.64		6.64		-6.64	-1.78	-6.64		6		5		10300	4.23018e+07	10300	1.23293e+07	10300
High	Q92769	Histone deacetylase 2 OS	Homo sapiens (Human)	HDAC2	55.3	Human	9		9		3			9		3		6.64		6.64		-6.64	-2.12	-6.64		8		5		10300	6.9801e+07	10300	1.60488e+07	10300
High	Q02878	60S ribosomal protein L6 OS	Homo sapiens (Human)	RPL6	32.7	Human	6		6		4			7		5		6.64	6.64	6.64		-5.84	-0.81	-6.64		6	2	5		10300	7.69518e+07	1.3441e+06	4.40416e+07	10300
High	Q92997	Segment polarity protein dishevelled homolog DVL-3 OS	Homo sapiens (Human)	DVL3	78	Human	4		7		2			9		2		6.64		6.64		-6.64	-1.77	-6.64		6		5		10300	4.04101e+07	10300	1.18144e+07	10300
High	Q7L2E3	ATP-dependent RNA helicase DHX30 OS	Homo sapiens (Human)	DHX30	133.9	Human	9		8		3			8		3		6.64		6.64		-6.64	-1.45	-6.64		5		4		10300	15656955	10300	5.72757e+06	10300
High	Q07020	60S ribosomal protein L18 OS	Homo sapiens (Human)	RPL18	21.6	Human	6		6		5			6		5		6.64	3.25	6.43	0.65	-4.2	-1.02	-5.78	1	6	3	6	3	386934	6.77967e+07	3.69118e+06	3.33756e+07	608801
High	Q14320	Protein FAM50A OS	Homo sapiens (Human)	FAM50A	40.2	Human	8		8		2			9		2		6.64	-6.64	6.64	-6.64	-6.64	-1.5	-6.64	1	8		6		172183	5.39307e+07	10300	1.91001e+07	10300
High	P13984	General transcription factor IIF subunit 2 OS	Homo sapiens (Human)	GTF2F2	28.4	Human	8		8		3			8		3		6.64		6.64		-6.64	-1.46	-6.64		7		6		10300	36383912	10300	1.31804e+07	10300
High	Q8TAQ2	SWI/SNF complex subunit SMARCC2 OS	Homo sapiens (Human)	SMARCC2	132.8	Human	4		8		1			10		1		6.64	6.64	6.64		-6.64	-3.24	-6.64		9	1	5		10300	3.16352e+07	255789	3.33999e+06	10300
High	P83731	60S ribosomal protein L24 OS	Homo sapiens (Human)	RPL24	17.8	Human	4		4		4			6		5		6.64		6.64		-6.64	-1.09	-6.64		4		5		10300	3.02925e+07	10300	14272988	10300
High	Q86UU0	B-cell CLL/lymphoma 9-like protein OS	Homo sapiens (Human)	BCL9L	157	Human	9		9		2			9		2		6.64	-6.64	6.64	6.31	-6.64	-1.93	-1.54	1	8		5	1	33458.6	29250927	10300	7.67803e+06	2.64862e+06
High	P16749	mRNA export factor ICP27 homolog OS	Human cytomegalovirus (strain AD169)	UL69	82.6	HCMV	6		5		4			5		6		6.64		6.64		-6.64	-0.55	-6.64		5		5		10300	2.61118e+07	10300	1.78391e+07	10300
High	Q96Q89	Kinesin-like protein KIF20B OS	Homo sapiens (Human)	KIF20B	210.5	Human	10		10					11				6.64		6.64		-6.64	-2.84	-6.64		8		3		10300	27490286	10300	3.84847e+06	10300
High	Q6N043	Zinc finger protein 280D OS	Homo sapiens (Human)	ZNF280D	109.2	Human	11		11					11				6.64		6.64		-6.64	-4.75	-6.64		9		2		10300	32401357	10300	1.20117e+06	10300
High	Q9H6R4	Nucleolar protein 6 OS	Homo sapiens (Human)	NOL6	127.5	Human	9		3		8			3		8		6.64	1.04	6.39	-6.64	-5.67	-0.32	-6.64	1	6	1	6		190267	1.99126e+07	391830	1.59813e+07	10300
High	Q13148	TAR DNA-binding protein 43 OS	Homo sapiens (Human)	TARDBP	44.7	Human	6		3		5			3		7		6.64		6.64		-6.64	-0.12	-6.64		6		6		10300	2.57847e+07	10300	2.36804e+07	10300
High	P40692	DNA mismatch repair protein Mlh1 OS	Homo sapiens (Human)	MLH1	84.5	Human	8		7		3			7		3		6.64		6.64		-6.64	-1.73	-6.64		8		4		10300	2.68504e+07	10300	8.0838e+06	10300
High	Q93074	Mediator of RNA polymerase II transcription subunit 12 OS	Homo sapiens (Human)	MED12	242.9	Human	7		3		7			3		7		6.64		6.64		-6.64	0.22	-6.64		4		6		10300	1.02319e+07	10300	1.19141e+07	10300
High	Q99439	Calponin-2 OS	Homo sapiens (Human)	CNN2	33.7	Human	6		5		5			5		5		6.64	1.87	6.34	0.95	-5.8	-1.32	-5.39	1	6	1	5	1	170821	3.46927e+07	623264	1.38565e+07	330797
High	Q15424	Scaffold attachment factor B1 OS	Homo sapiens (Human)	SAFB	102.6	Human	3		4		6			4		6		6.64	2.67	5.96	2.67	-4.1	-0.8	-3.29	2	6	1	6	2	310998	3.37221e+07	1.97297e+06	1.93365e+07	1.97536e+06
High	O00505	Importin subunit alpha-4 OS	Homo sapiens (Human)	KPNA3	57.8	Human	5		7		3			7		3		6.64		6.64	6.64	-6.64	-2.31	-6.64		8		5	1	10300	96524615	10300	19484221	101806
High	P04843	Dolichyl-diphosphooligosaccharide--protein glycosyltransferase subunit 1 OS	Homo sapiens (Human)	RPN1	68.5	Human	8		8		2			8		2		6.64	4.47	5.89	1.62	-3.65	-2.22	-4.27	1	6	3	5	1	122314	3.38413e+07	2.70364e+06	7.27703e+06	376881
High	Q8WWY3	U4/U6 small nuclear ribonucleoprotein Prp31 OS	Homo sapiens (Human)	PRPF31	55.4	Human	7		7		3			7		3		6.64		6.64		-6.64	-1.86	-6.64		7		5		10300	2.05312e+07	10300	5659760	10300
High	P43243	Matrin-3 OS	Homo sapiens (Human)	MATR3	94.6	Human	7		6		3			6		3		6.64		6.64		-6.64	-0.56	-6.64		5		4		10300	1.07999e+07	10300	7328035	10300
High	Q15436	Protein transport protein Sec23A OS	Homo sapiens (Human)	SEC23A	86.1	Human	4		6		3			6		3		6.64		6.64		-6.64	-2.52	-6.64		3		2		10300	9.12304e+06	10300	1.59335e+06	10300
High	Q13185	Chromobox protein homolog 3 OS	Homo sapiens (Human)	CBX3	20.8	Human	5		5		1			8		1		6.64	6.64	6.64	6.64	-6.64	-3.08	-6.64		5	1	3	1	10300	2.14233e+07	47082.4	2.54004e+06	10970.7
High	Q13435	Splicing factor 3B subunit 2 OS	Homo sapiens (Human)	SF3B2	100.2	Human	6		5		3			6		3		6.64	6.64	6.64		-6.6	-1.41	-6.64		6	1	4		10300	1.66255e+07	170865	6.25517e+06	10300
High	Q9BRZ2	E3 ubiquitin-protein ligase TRIM56 OS	Homo sapiens (Human)	TRIM56	81.4	Human	7		7		2			7		2		6.64		6.64		-6.64	-1.02	-6.64		6		6		10300	1.74518e+07	10300	8.63339e+06	10300
High	O15042	U2 snRNP-associated SURP motif-containing protein OS	Homo sapiens (Human)	U2SURP	118.2	Human	8		4		5			4		5		6.64	3.79	6.64	0.52	-3.74	0.76	-6.64	1	5	2	7	1	64904.3	1.20191e+07	897796	2.04147e+07	92970.5
High	O95793	Double-stranded RNA-binding protein Staufen homolog 1 OS	Homo sapiens (Human)	STAU1	63.1	Human	6		7		2			7		2		6.64		6.64		-6.64	-0.65	-6.64		5		5		10300	1.82186e+07	10300	1.15763e+07	10300
High	O95551	Tyrosyl-DNA phosphodiesterase 2 OS	Homo sapiens (Human)	TDP2	40.9	Human	4		4		4			4		5		6.64		6.64		-6.64	-1.06	-6.64		4		4		10300	3.49883e+07	10300	1.68061e+07	10300
High	O43396	Thioredoxin-like protein 1 OS	Homo sapiens (Human)	TXNL1	32.2	Human	7		3		6			3		6		6.64		6.64		-6.64	-0.31	-6.64		7		7		10300	2.28086e+07	10300	1.83679e+07	10300
High	Q9BQG0	Myb-binding protein 1A OS	Homo sapiens (Human)	MYBBP1A	148.8	Human	5		5		4			5		4		6.64		6.64		-6.64	-0.76	-6.64		5		4		10300	1.18537e+07	10300	6.97543e+06	10300
High	P54277	PMS1 protein homolog 1 OS	Homo sapiens (Human)	PMS1	105.8	Human	6		5		3			6		3		6.64	-6.64	5.86	-6.64	-6.64	-1.58	-6.64	1	6		6		172747	3.01393e+07	10300	1.00647e+07	10300
High	P16847	Uncharacterized protein UL28 OS	Human cytomegalovirus (strain AD169)	UL28	42.7	HCMV	5		4		5			4		5		6.64		6.64		-6.64	-0.34	-6.64		4		5		10300	2.06767e+07	10300	16373483	10300
High	Q9Y5V3	Melanoma-associated antigen D1 OS	Homo sapiens (Human)	MAGED1	86.1	Human	4		4		5			4		5		6.64	6.64	6.64	6.64	-5.07	-0.5	-6.64		4	3	4	1	10300	2.10817e+07	626805	1.48971e+07	45942.2
High	P16753	Capsid scaffolding protein OS	Human cytomegalovirus (strain AD169)	UL80	73.8	HCMV	7		7		2			7		2		6.64		6.64		-6.64	-2.03	-6.64		5		2		10300	2.94753e+07	10300	7.23904e+06	10300
High	Q9UBL3	Set1/Ash2 histone methyltransferase complex subunit ASH2 OS	Homo sapiens (Human)	ASH2L	68.7	Human	9		9					9				6.64		6.64		-6.64	-3.52	-6.64		6		1		10300	1.55323e+07	10300	1.35831e+06	10300
High	O75928	E3 SUMO-protein ligase PIAS2 OS	Homo sapiens (Human)	PIAS2	68.2	Human	5		8					9				6.64				-6.64	-6.64			6				10300	1.72401e+07	10300	10300	10300
High	O60306	RNA helicase aquarius OS	Homo sapiens (Human)	AQR	171.2	Human	7		6		3			6		3		6.64		6.64		-6.64	-1.74	-6.64		6		4		10300	20658827	10300	6.19924e+06	10300
High	P62854	40S ribosomal protein S26 OS	Homo sapiens (Human)	RPS26	13	Human	4		3		4			4		5		6.64	6.64	6.64	6.64	-5.72	-0.8	-6.64		3	2	3	1	10300	67141242	1.27403e+06	3.85595e+07	154473
High	Q13123	Protein Red OS	Homo sapiens (Human)	IK	65.6	Human	7		7		2			7		2		6.64		6.64		-6.64	-1.98	-6.64		7		4		10300	30575564	10300	7.77584e+06	10300
High	P61313	60S ribosomal protein L15 OS	Homo sapiens (Human)	RPL15	24.1	Human	4		4		4			5		4		6.64	6.64	6.64		-5.71	-1.3	-6.64		4	1	4		10300	31857217	609672	1.28938e+07	10300
High	Q8N7H5	RNA polymerase II-associated factor 1 homolog OS	Homo sapiens (Human)	PAF1	59.9	Human	6		4		4			4		5		6.64		6.64		-6.64	-0.2	-6.64		5		6		10300	1.45326e+07	10300	1.26251e+07	10300
High	O15164	Transcription intermediary factor 1-alpha OS	Homo sapiens (Human)	TRIM24	116.8	Human	5		8					8				6.64		6.64		-6.64	-3.56	-6.64		4		2		10300	2.1064e+07	10300	1791747	10300
High	Q14814	Myocyte-specific enhancer factor 2D OS	Homo sapiens (Human)	MEF2D	55.9	Human	6		6		2			6		2		6.64		6.64		-6.64	-2.5	-6.64		6		4		10300	6.92537e+07	10300	1.22409e+07	10300
High	Q9UKF6	Cleavage and polyadenylation specificity factor subunit 3 OS	Homo sapiens (Human)	CPSF3	77.4	Human	5		3		5			3		5		6.64		6.64		-6.64	-0.23	-6.64		4		5		10300	9.71083e+06	10300	8.30729e+06	10300
High	Q14684	Ribosomal RNA processing protein 1 homolog B OS	Homo sapiens (Human)	RRP1B	84.4	Human	5		4		4			4		4		6.64	6.64	6.64		-6.22	-0.48	-6.64		5	1	5		10300	2.41011e+07	323528	1.73339e+07	10300
High	P16782	Ribonucleoside-diphosphate reductase large subunit-like protein OS	Human cytomegalovirus (strain AD169)	RIR1	101.6	HCMV	7		6		2			6		2		6.64		6.64		-6.64	-1.63	-6.64		6		4		10300	1.96638e+07	10300	6.3581e+06	10300
High	Q2KHR3	Glutamine and serine-rich protein 1 OS	Homo sapiens (Human)	QSER1	189.9	Human	8		8					8				6.64		6.64		-6.64	-4.53	-6.64		7		3		10300	2.40309e+07	10300	1039986	10300
High	P39880	Homeobox protein cut-like 1 OS	Homo sapiens (Human)	CUX1	164.1	Human	5		4		2			6		2		6.64	6.64	6.64	6.64	-2.69	-1.2	-2.42		3	2	3	2	10300	4.69675e+06	725787	2.03869e+06	380003
High	Q9Y4C8	Probable RNA-binding protein 19 OS	Homo sapiens (Human)	RBM19	107.3	Human	7		5		3			5		3		6.64		6.64		-6.64	-0.96	-6.64		4		4		10300	7.10541e+06	10300	3.65039e+06	10300
High	Q9UBD5	Origin recognition complex subunit 3 OS	Homo sapiens (Human)	ORC3	82.2	Human	6		6		1			7		1		6.64		6.64		-6.64	-3.25	-6.64		4		2		10300	2.21852e+07	10300	2.33327e+06	10300
High	Q9UK61	Protein TASOR OS	Homo sapiens (Human)	TASOR	188.9	Human	8		8					8				6.64	6.64	6.64		-3.56	-3.51	-6.64		5	1	1		10300	1.25588e+07	1.06355e+06	1101215	10300
High	O94906	Pre-mRNA-processing factor 6 OS	Homo sapiens (Human)	PRPF6	106.9	Human	6		5		3			5		3		6.64		6.64		-6.64	-0.82	-6.64		6		5		10300	1.71053e+07	10300	9.674e+06	10300
High	Q99459	Cell division cycle 5-like protein OS	Homo sapiens (Human)	CDC5L	92.2	Human	5		5		3			5		3		6.64		6.64		-6.64	-1.46	-6.64		5		3		10300	1.51747e+07	10300	5.50412e+06	10300
High	P09914	Interferon-induced protein with tetratricopeptide repeats 1 OS	Homo sapiens (Human)	IFIT1	55.3	Human	4		4	2	1	1		4	2	1	1	6.64	6.64	6.64	6.64	-2.2	-2.07	-1.21		4	3	2	3	10300	1.71276e+07	3.72647e+06	4.08048e+06	1.76093e+06
High	Q96EA4	Protein Spindly OS	Homo sapiens (Human)	SPDL1	70.1	Human	8		8					8				6.64		6.64		-6.64	-2.32	-6.64		8		4		10300	3.03928e+07	10300	6.08327e+06	10300
High	Q6UN15	Pre-mRNA 3'-end-processing factor FIP1 OS	Homo sapiens (Human)	FIP1L1	66.5	Human	5		3		4			3		5		6.64		6.64		-6.64	1.6	-6.64		2		5		10300	8.00432e+06	10300	2.41928e+07	10300
High	Q63ZY3	KN motif and ankyrin repeat domain-containing protein 2 OS	Homo sapiens (Human)	KANK2	91.1	Human	5		5		3			5		3		6.64	2.64	6.19	-6.64	-4.23	-0.68	-6.64	1	5	1	4		114895	1.34507e+07	717560	8.40943e+06	10300
High	Q5VZL5	Zinc finger MYM-type protein 4 OS	Homo sapiens (Human)	ZMYM4	172.7	Human	6		6		1			7		1		6.64		6.64		-6.64	-2.05	-6.64		6		4		10300	3.46699e+07	10300	8.37847e+06	10300
High	Q9BZ95	Histone-lysine N-methyltransferase NSD3 OS	Homo sapiens (Human)	NSD3	161.5	Human	7		7		1			7		1		6.64	-6.64	2.16	-6.64	-6.64	-5.26	-6.64	1	6		1		149548	25600682	10300	667544	10300
High	O43390	Heterogeneous nuclear ribonucleoprotein R OS	Homo sapiens (Human)	HNRNPR	70.9	Human	1		3		4			3		4		6.64	6.64	6.64	6.64	-6.64	0.04	-6.03		5	1	5	2	10300	1.75682e+07	144866	1.8028e+07	275271
High	Q8N3C0	Activating signal cointegrator 1 complex subunit 3 OS	Homo sapiens (Human)	ASCC3	251.3	Human	5		2		5			2		5		6.64		6.64	6.64	-6.64	-0.3	-2.97		3		3	1	10300	8.09753e+06	10300	6.59758e+06	841670
High	Q9NVP1	ATP-dependent RNA helicase DDX18 OS	Homo sapiens (Human)	DDX18	75.4	Human	4		2		4			2		5		6.64		6.64		-6.64	0.56	-6.64		2		4		10300	5.75887e+06	10300	8476737	10300
High	Q92541	RNA polymerase-associated protein RTF1 homolog OS	Homo sapiens (Human)	RTF1	80.3	Human	5		5		2			5		2		6.64	6.64	6.64	6.64	-5.85	-1.04	-3.97		4	1	4	1	10300	1.42013e+07	246829	6.88874e+06	441108
High	Q9NRW3	DNA dC->dU-editing enzyme APOBEC-3C OS	Homo sapiens (Human)	APOBEC3C	22.8	Human	4		4		1			6		1		6.64		6.64		-6.64	-2.96	-6.64		4		2		10300	2.21294e+07	10300	2.8458e+06	10300
High	Q9NYF8	Bcl-2-associated transcription factor 1 OS	Homo sapiens (Human)	BCLAF1	106.1	Human	4		1		4			3		4		6.64		6.64		-6.64	1.15	-6.64		3		4		10300	3.18973e+06	10300	7.06826e+06	10300
High	Q9Y5Z7	Host cell factor 2 OS	Homo sapiens (Human)	HCFC2	86.7	Human	6		6					7				6.64		6.64		-6.64	-3	-6.64		6		3		10300	2.94184e+07	10300	3675045	10300
High	O00567	Nucleolar protein 56 OS	Homo sapiens (Human)	NOP56	66	Human	5		2		5			2		5		6.64		6.64		-6.64	-0.83	-6.64		5		4		10300	20146630	10300	11339025	10300
High	O14776	Transcription elongation regulator 1 OS	Homo sapiens (Human)	TCERG1	123.8	Human	5		3		4			3		4		6.64		6.64		-6.64	-0.5	-6.64		4		5		10300	1.68017e+07	10300	1.18506e+07	10300
High	Q96KR1	Zinc finger RNA-binding protein OS	Homo sapiens (Human)	ZFR	116.9	Human	5		3		4			3		4		6.64		6.64		-6.64	-0.1	-6.64		4		4		10300	1.23969e+07	10300	1.15751e+07	10300
High	Q96GX5	Serine/threonine-protein kinase greatwall OS	Homo sapiens (Human)	MASTL	97.3	Human	4		5					7				6.64		6.64		-6.64	-2.6	-6.64		2		1		10300	1.62105e+07	10300	2679108	10300
High	Q9Y4B4	Helicase ARIP4 OS	Homo sapiens (Human)	RAD54L2	162.7	Human	7		7					7				6.64		6.64		-6.64	-4.42	-6.64		6		1		10300	2.25066e+07	10300	1.05182e+06	10300
High	Q96BD5	PHD finger protein 21A OS	Homo sapiens (Human)	PHF21A	74.8	Human	4		4		3			4		3		6.64		6.64		-6.64	-1.5	-6.64		4		4		10300	1.81417e+07	10300	6.40998e+06	10300
High	Q92804	TATA-binding protein-associated factor 2N OS	Homo sapiens (Human)	TAF15	61.8	Human	4		2		5			2		5		6.64	2.28	6.64	1.17	-6.18	-0.37	-6.64	1	5	1	5	1	114771	4.04086e+07	556283	3.12028e+07	258118
High	Q8IY92	Structure-specific endonuclease subunit SLX4 OS	Homo sapiens (Human)	SLX4	199.9	Human	6		6					6				6.64		6.64		-6.64	-5.51	-6.64		6		1		10300	2.24475e+07	10300	492983	10300
High	Q8WW12	PEST proteolytic signal-containing nuclear protein OS	Homo sapiens (Human)	PCNP	18.9	Human	6		6					6				6.64		6.64		-6.64	-1.71	-6.64		4		4		10300	2.55075e+07	10300	7.80433e+06	10300
High	P14921	Protein C-ets-1 OS	Homo sapiens (Human)	ETS1	50.4	Human	4		6					6				6.64				-6.64	-6.64			5				10300	2.03084e+07	10300	10300	10300
High	O75475	PC4 and SFRS1-interacting protein OS	Homo sapiens (Human)	PSIP1	60.1	Human	5		5					6				6.64		6.64		-6.64	-6.64	-6.64		5		1		10300	2.32785e+07	10300	55342.4	10300
High	Q6UWP8	Suprabasin OS	Homo sapiens (Human)	SBSN	60.5	Human	2		2	2	1	1		2	2	1	1	6.64	6.64	6.64	6.64	-1.98	-1.11	-1.05		1	1	1	2	10300	3.4064e+06	861802	1.58301e+06	763953
High	P84098	60S ribosomal protein L19 OS	Homo sapiens (Human)	RPL19	23.5	Human	3		2	1	3			2	1	3		6.64	6.64	6.64	6.64	-5.32	-1.3	-6.64		2	1	2	1	10300	3.63215e+07	907749	1.47854e+07	141288
High	Q9BYE7	Polycomb group RING finger protein 6 OS	Homo sapiens (Human)	PCGF6	39	Human	4		4		1			5		1		6.64		6.64		-6.64	-3.39	-6.64		4		1		10300	23101770	10300	2206563	10300
High	Q9HCK8	Chromodomain-helicase-DNA-binding protein 8 OS	Homo sapiens (Human)	CHD8	290.3	Human	6		6					6				6.64	-6.64	5.69	-6.64	-6.64	-2.27	-6.64	1	5		4		77009	19178687	10300	3.98097e+06	10300
High	Q9NQS7	Inner centromere protein OS	Homo sapiens (Human)	INCENP	105.4	Human	5		5		1			5		1		6.64		6.64		-6.64	-2.42	-6.64		4		3		10300	2.9163e+07	10300	5.43969e+06	10300
High	Q9UQ88	Cyclin-dependent kinase 11A OS	Homo sapiens (Human)	CDK11A	91.3	Human	4		4		2			4		2		6.64		6.64		-6.64	-0.5	-6.64		4		4		10300	1.01868e+07	10300	7.22593e+06	10300
High	P13010	X-ray repair cross-complementing protein 5 OS	Homo sapiens (Human)	XRCC5	82.7	Human	5		5		1			5		1		6.64	6.64	6.64	6.64	-4.04	-1.65	-3.09		5	1	4	1	10300	1.72948e+07	1.05409e+06	5.49316e+06	644849
High	O96028	Histone-lysine N-methyltransferase NSD2 OS	Homo sapiens (Human)	NSD2	152.2	Human	6		6					6				6.64		6.64		-6.64	-2.75	-6.64		3		1		10300	8.36519e+06	10300	1.24474e+06	10300
High	O95239	Chromosome-associated kinesin KIF4A OS	Homo sapiens (Human)	KIF4A	139.8	Human	6		6					6				6.64	6.64	6.64	6.64	-5.81	-1.56	-6.64		6	1	1	1	10300	1.91786e+07	342449	6.49323e+06	52965.2
High	Q9BRD0	BUD13 homolog OS	Homo sapiens (Human)	BUD13	70.5	Human	5		4		2			4		2		6.64	6.64	6.64	6.64	-5.04	-1.2	-6.37		5	1	4	1	10300	2.81621e+07	858162	1.22296e+07	148338
High	P15036	Protein C-ets-2 OS	Homo sapiens (Human)	ETS2	53	Human	3		5					6				6.64				-6.64	-6.64			4				10300	3.61588e+07	10300	10300	10300
High	Q13151	Heterogeneous nuclear ribonucleoprotein A0 OS	Homo sapiens (Human)	HNRNPA0	30.8	Human	5		2		4			2		4		6.64	6.64	6.64		-2.37	-0.2	-6.64		3	1	3		10300	7.31092e+06	1.41264e+06	6347721	10300
High	O14746	Telomerase reverse transcriptase OS	Homo sapiens (Human)	TERT	126.9	Human	5		2		4			2		4		6.64	6.64	6.64		-5.19	1.25	-6.64		5	1	5		10300	8.60583e+06	236548	2.0437e+07	10300
High	P52294	Importin subunit alpha-5 OS	Homo sapiens (Human)	KPNA1	60.2	Human	5		4		2			4		2		6.64	3.62	6.64	-6.64	-5.21	-0.98	-6.64	1	4	1	4		48374.2	2.20358e+07	594338	11210275	10300
High	O14641	Segment polarity protein dishevelled homolog DVL-2 OS	Homo sapiens (Human)	DVL2	78.9	Human	2		5		1			5		1		6.64				-6.64	-6.64			2				10300	7.79428e+06	10300	10300	10300
High	Q9H0C8	Integrin-linked kinase-associated serine/threonine phosphatase 2C OS	Homo sapiens (Human)	ILKAP	42.9	Human	6		5		1			5		1		6.64	6.64	6.64	6.64	-5.05	-2.39	-4.6		6	1	4	1	10300	2.90826e+07	879415	5.55583e+06	229109
High	P85037	Forkhead box protein K1 OS	Homo sapiens (Human)	FOXK1	75.4	Human	5		5		1			5		1		6.64	6.64	6.64	6.64	-5.26	-2.07	-3.56		5	1	3	2	10300	45303887	1180726	1.07872e+07	915427
High	A6NHR9	Structural maintenance of chromosomes flexible hinge domain-containing protein 1 OS	Homo sapiens (Human)	SMCHD1	226.2	Human	6		6					6				6.64		6.64		-6.64	-5.42	-6.64		5		1		10300	9.38465e+06	10300	219146	10300
High	P15408	Fos-related antigen 2 OS	Homo sapiens (Human)	FOSL2	35.2	Human	6		6					6				6.64		6.64		-6.64	-3.84	-6.64		4		1		10300	3.19049e+07	10300	2.22394e+06	10300
High	P30153	Serine/threonine-protein phosphatase 2A 65 kDa regulatory subunit A alpha isoform OS	Homo sapiens (Human)	PPP2R1A	65.3	Human	5		4		2			4		2		6.64		6.64		-6.64	-2.73	-6.64		5		2		10300	1.41807e+07	10300	2.13359e+06	10300
High	P09701	Tegument protein US23 OS	Human cytomegalovirus (strain AD169)	US23	68.8	HCMV	3		3		2			3		2		6.64	6.64	6.64	6.64	-3.74	-1.31	-3.97		3	2	3	1	10300	1.04239e+07	781220	4.20827e+06	268361
High	Q16576	Histone-binding protein RBBP7 OS	Homo sapiens (Human)	RBBP7	47.8	Human	5		5					5				6.64		6.64		-6.64	-3.57	-6.64		5		2		10300	23548509	10300	1.98831e+06	10300
High	P28347	Transcriptional enhancer factor TEF-1 OS	Homo sapiens (Human)	TEAD1	47.9	Human	5		5					5				6.64		6.64		-6.64	-6.1	-6.64		5		1		10300	2.06946e+07	10300	302152	10300
High	Q63HK5	Teashirt homolog 3 OS	Homo sapiens (Human)	TSHZ3	118.5	Human	5		5					5				6.64		6.64		-6.64	-0.69	-6.64		3		2		10300	4.79281e+06	10300	2.96839e+06	10300
High	Q69YH5	Cell division cycle-associated protein 2 OS	Homo sapiens (Human)	CDCA2	112.6	Human	5		5					5				6.64		6.64		-6.64	-3.36	-6.64		4		2		10300	1.12713e+07	10300	1.09586e+06	10300
High	Q96I24	Far upstream element-binding protein 3 OS	Homo sapiens (Human)	FUBP3	61.6	Human	2		1		4			1		4		6.64		6.64		-6.64	0.4	-6.64		2		2		10300	2.51937e+06	10300	3.3178e+06	10300
High	O75152	Zinc finger CCCH domain-containing protein 11A OS	Homo sapiens (Human)	ZC3H11A	89.1	Human	5		5					5				6.64		6.64		-6.64	-3.5	-6.64		5		1		10300	1.13901e+07	10300	1.00422e+06	10300
High	Q9H147	Deoxynucleotidyltransferase terminal-interacting protein 1 OS	Homo sapiens (Human)	DNTTIP1	37	Human	5		5					5				6.64		6.64		-6.64	-3.92	-6.64		4		2		10300	1.49914e+07	10300	989650	10300
High	Q14157	Ubiquitin-associated protein 2-like OS	Homo sapiens (Human)	UBAP2L	114.5	Human	3		2		3			2		3		6.64		6.64		-6.64	-0.38	-6.64		3		3		10300	9.33073e+06	10300	7170828	10300
High	Q16630	Cleavage and polyadenylation specificity factor subunit 6 OS	Homo sapiens (Human)	CPSF6	59.2	Human	3		2		3			2		3		6.64	6.64	6.64		-2.23	-0.51	-6.64		2	2	3		10300	1.41558e+07	3.02161e+06	9.93747e+06	10300
High	P52292	Importin subunit alpha-1 OS	Homo sapiens (Human)	KPNA2	57.8	Human	5		5					5				6.64		6.64		-6.64	-2.05	-6.64		4		3		10300	18326458	10300	4.43452e+06	10300
High	Q8IY67	Ribonucleoprotein PTB-binding 1 OS	Homo sapiens (Human)	RAVER1	63.8	Human	3		3		2			3		2		6.64		6.64		-6.64	-0.6	-6.64		3		3		10300	1.33486e+07	10300	8.81091e+06	10300
High	Q9NXR8	Inhibitor of growth protein 3 OS	Homo sapiens (Human)	ING3	46.7	Human	4		4					5				6.64		6.64	6.64	-6.64	-4.09	-3.88		5		2	1	10300	3.16663e+07	10300	1.85393e+06	125827
High	Q53F19	Nuclear cap-binding protein subunit 3 OS	Homo sapiens (Human)	NCBP3	70.5	Human	4		4		1			4		1		6.64		6.64		-6.64	-2.08	-6.64		3		2		10300	17215846	10300	4.06272e+06	10300
High	Q96RL1	BRCA1-A complex subunit RAP80 OS	Homo sapiens (Human)	UIMC1	79.7	Human	5		5					5				6.64		6.64		-6.64	-4.03	-6.64		4		1		10300	6.87072e+06	10300	419464	10300
High	Q9UGU0	Transcription factor 20 OS	Homo sapiens (Human)	TCF20	211.6	Human	5		5					5				6.64		6.64		-6.64	-3.4	-6.64		5		1		10300	1.23363e+07	10300	1.16476e+06	10300
High	Q14739	Delta(14)-sterol reductase LBR OS	Homo sapiens (Human)	LBR	70.7	Human	3		3		2			3		2		6.64		6.64		-6.64	-0.04	-6.64		3		3		10300	8.78371e+06	10300	8.5317e+06	10300
High	Q96GD4	Aurora kinase B OS	Homo sapiens (Human)	AURKB	39.3	Human	5		5					5				6.64				-6.64	-6.64			3				10300	1.48967e+07	10300	10300	10300
High	Q969Q0	60S ribosomal protein L36a-like OS	Homo sapiens (Human)	RPL36AL	12.5	Human	2		2	1	2			2	1	2		6.64	6.64	6.64		-5.19	-0.79	-6.64		2	1	2		10300	23354658	638548	1.34773e+07	10300
High	P38159	RNA-binding motif protein, X chromosome OS	Homo sapiens (Human)	RBMX	42.3	Human	4		1		4			1		4		6.64		6.64	6.64	-6.64	1.26	-3.65		1		3	1	10300	1.88626e+06	10300	4512020	360038
High	Q96SI9	Spermatidrinuclear RNA-binding protein OS	Homo sapiens (Human)	STRBP	73.6	Human	2		1		4			1		4		6.64		6.64		-6.64	-0.14	-6.64		1		2		10300	5.82825e+06	10300	5.27166e+06	10300
High	P62136	Serine/threonine-protein phosphatase PP1-alpha catalytic subunit OS	Homo sapiens (Human)	PPP1CA	37.5	Human	3		3		2			3		2		6.64		6.64		-6.64	0.3	-6.64		2		2		10300	5.32235e+06	10300	6565228	10300
High	O94842	TOX high mobility group box family member 4 OS	Homo sapiens (Human)	TOX4	66.2	Human	3		3		2			3		2		6.64		6.64		-6.64	-1.89	-6.64		2		1		10300	6981356	10300	1.88218e+06	10300
High	Q8NCN4	E3 ubiquitin-protein ligase RNF169 OS	Homo sapiens (Human)	RNF169	77.1	Human	5		5					5				6.64		6.64		-6.64	-3.82	-6.64		4		1		10300	7.62835e+06	10300	540711	10300
High	Q7Z739	YTH domain-containing family protein 3 OS	Homo sapiens (Human)	YTHDF3	63.8	Human	2		3		2			3		2		6.64		6.64		-6.64	-1.12	-6.64		2		1		10300	3.72199e+06	10300	1.7119e+06	10300
High	Q9H814	Phosphorylated adapter RNA export protein OS	Homo sapiens (Human)	PHAX	44.4	Human	5		5					5				6.64		6.64		-6.64	-3.38	-6.64		4		2		10300	13459301	10300	1.28871e+06	10300
High	Q96S55	ATPase WRNIP1 OS	Homo sapiens (Human)	WRNIP1	72.1	Human	5		5					5				6.64		6.64		-6.64	-1.45	-6.64		3		1		10300	2.07636e+07	10300	7.60383e+06	10300
High	Q9UPP1	Histone lysine demethylase PHF8 OS	Homo sapiens (Human)	PHF8	117.8	Human	4		5					5				6.64		6.64		-6.64	-1.44	-6.64		4		4		10300	16373546	10300	6.01898e+06	10300
High	Q52LR7	Enhancer of polycomb homolog 2 OS	Homo sapiens (Human)	EPC2	91	Human	5		5					5				6.64		6.64		-6.64	-3.73	-6.64		5		1		10300	15004981	10300	1.12732e+06	10300
High	O00193	Small acidic protein OS	Homo sapiens (Human)	SMAP	20.3	Human	5		5					5				6.64		6.64	6.64	-6.64	-1.07	-6.64		4		3	1	10300	38916738	10300	1.85546e+07	140534
High	Q15637	Splicing factor 1 OS	Homo sapiens (Human)	SF1	68.3	Human	3		3		2			3		2		6.64		6.64		-6.64	-0.67	-6.64		3		3		10300	25994423	10300	1.63859e+07	10300
High	P16615	Sarcoplasmic/endoplasmic reticulum calcium ATPase 2 OS	Homo sapiens (Human)	ATP2A2	114.7	Human	5		4		1			4		1		6.64	2.21	4.9	1.97	-5.21	-2.52	-2.92	2	5	2	4	2	328048	5.6202e+07	1.5178e+06	9.76873e+06	1.28915e+06
High	Q562F6	Shugoshin 2 OS	Homo sapiens (Human)	SGO2	144.7	Human	4		4		1			4		1		6.64		6.64		-6.64	-1.45	-6.64		3		3		10300	7.45999e+06	10300	2.72558e+06	10300
High	Q8IYM9	E3 ubiquitin-protein ligase TRIM22 OS	Homo sapiens (Human)	TRIM22	56.9	Human	4		4		1			4		1		6.64		6.64		-6.64	-1.72	-6.64		3		3		10300	9.02291e+06	10300	2.73158e+06	10300
High	Q96QC0	Serine/threonine-protein phosphatase 1 regulatory subunit 10 OS	Homo sapiens (Human)	PPP1R10	99	Human	4		4		1			4		1		6.64		6.64		-6.64	-0.34	-6.64		3		2		10300	7.06947e+06	10300	5.59866e+06	10300
High	O00213	Amyloid-beta A4 precursor protein-binding family B member 1 OS	Homo sapiens (Human)	APBB1	77.2	Human	4		4		1			4		1		6.64		6.64	6.64	-6.64	-1.44	-4.26		2		2	1	10300	1.0019e+07	10300	3696530	192611
High	P50402	Emerin OS	Homo sapiens (Human)	EMD	29	Human	2		2		2			2		2		6.64		6.64		-6.64	-0.34	-6.64		2		2		10300	7.8577e+06	10300	6203895	10300
High	Q5UIP0	Telomere-associated protein RIF1 OS	Homo sapiens (Human)	RIF1	274.3	Human	4		4					4				6.64		6.64		-6.64	-0.87	-6.64		2		2		10300	5.0001e+06	10300	2.74367e+06	10300
High	Q96KQ7	Histone-lysine N-methyltransferase EHMT2 OS	Homo sapiens (Human)	EHMT2	132.3	Human	4		4					4				6.64		6.64		-6.64	-1.24	-6.64		3		3		10300	8.22482e+06	10300	3.4899e+06	10300
High	O75396	Vesicle-trafficking protein SEC22b OS	Homo sapiens (Human)	SEC22B	24.6	Human	3		3		1			3		1		6.64		6.64		-6.64	-1.42	-6.64		3		3		10300	7.71025e+06	10300	2.89072e+06	10300
High	P47914	60S ribosomal protein L29 OS	Homo sapiens (Human)	RPL29	17.7	Human	3		3		1			3		1		6.64	6.64	6.64	6.64	-5.27	-1.1	-6.64		3	1	2	1	10300	1.09777e+07	284850	5.10409e+06	41812.9
High	Q9P2E9	Ribosome-binding protein 1 OS	Homo sapiens (Human)	RRBP1	152.4	Human	4		2		2			2		2		6.64	6.64	6.64		-5.05	-0.71	-6.64		3	1	1		10300	1.44569e+06	43489.4	881677	10300
High	P05388	60S acidic ribosomal protein P0 OS	Homo sapiens (Human)	RPLP0	34.3	Human	3		3		1			3		1		6.64	6.64	6.64		-3.47	-1.24	-6.64		3	2	3		10300	6.57778e+06	595316	2.77605e+06	10300
High	P78332	RNA-binding protein 6 OS	Homo sapiens (Human)	RBM6	128.6	Human	2		2		2			2		2		6.64		6.64		-6.64	-1.79	-6.64		2		1		10300	3.19422e+06	10300	926688	10300
High	Q7Z6E9	E3 ubiquitin-protein ligase RBBP6 OS	Homo sapiens (Human)	RBBP6	201.4	Human	2		2		2			2		2		6.64		6.64		-6.64	0.14	-6.64		2		2		10300	4.71136e+06	10300	5.17758e+06	10300
High	Q92598	Heat shock protein 105 kDa OS	Homo sapiens (Human)	HSPH1	96.8	Human	4		4					4				6.64		6.64		-6.64	-2.94	-6.64		4		2		10300	1.67612e+07	10300	2.18391e+06	10300
High	Q9H0E9	Bromodomain-containing protein 8 OS	Homo sapiens (Human)	BRD8	135.3	Human	4		4					4				6.64	6.64			-3.04	-6.64			3	1			10300	8.17012e+06	994342	10300	10300
High	O95372	Acyl-protein thioesterase 2 OS	Homo sapiens (Human)	LYPLA2	24.7	Human	3		3		1			3		1		6.64		6.64		-6.64	-1.97	-6.64		2		1		10300	1.59802e+07	10300	4.08271e+06	10300
High	Q9BVP2	Guanine nucleotide-binding protein-like 3 OS	Homo sapiens (Human)	GNL3	62	Human	2		2		2			2		2		6.64		6.64		-6.64	-0.59	-6.64		2		2		10300	7621091	10300	5.05689e+06	10300
High	Q12830	Nucleosome-remodeling factor subunit BPTF OS	Homo sapiens (Human)	BPTF	338.1	Human	4		4					4				6.64	6.64	6.64	6.64	-2.37	-2.08	-1.3		4	1	1	1	10300	6603969	1.27972e+06	1.55672e+06	630418
High	O15014	Zinc finger protein 609 OS	Homo sapiens (Human)	ZNF609	151.1	Human	4		4					4				6.64	6.64	6.64		-5.06	-1.33	-6.64		2	1	2		10300	4.4525e+06	133048	1.77027e+06	10300
High	Q1KMD3	Heterogeneous nuclear ribonucleoprotein U-like protein 2 OS	Homo sapiens (Human)	HNRNPUL2	85.1	Human	3		2		2			2		2		6.64		6.64		-6.64	0.2	-6.64		2		2		10300	2.82833e+06	10300	3.24962e+06	10300
High	Q96DF8	Splicing factor ESS-2 homolog OS	Homo sapiens (Human)	ESS2	52.5	Human	4		4					4				6.64	6.64			-2.71	-6.64			2	1			10300	4.39542e+06	673785	10300	10300
High	O94776	Metastasis-associated protein MTA2 OS	Homo sapiens (Human)	MTA2	75	Human	3		4					4				6.64		6.64		-6.64	-2.37	-6.64		3		2		10300	1.05925e+07	10300	2.04721e+06	10300
High	Q13428	Treacle protein OS	Homo sapiens (Human)	TCOF1	152	Human	4		2		2			2		2		6.64		6.64		-6.64	0.96	-6.64		2		2		10300	2.49116e+06	10300	4.85538e+06	10300
High	Q9Y4F1	FERM, ARHGEF and pleckstrin domain-containing protein 1 OS	Homo sapiens (Human)	FARP1	118.6	Human	3		3		1			3		1		6.64		6.64		-6.64	-2.07	-6.64		2		1		10300	4.48108e+06	10300	1.06752e+06	10300
High	O75400	Pre-mRNA-processing factor 40 homolog A OS	Homo sapiens (Human)	PRPF40A	108.7	Human	4				4					4		6.64		6.64		-6.64	0.47	-6.64		2		3		10300	4.24597e+06	10300	5.88507e+06	10300
High	Q15652	Probable JmjC domain-containing histone demethylation protein 2C OS	Homo sapiens (Human)	JMJD1C	284.3	Human	3		3		1			3		1		6.64	6.64	6.64		-3.4	-1.69	-6.64		3	1	1		10300	8.52288e+06	809797	2638413	10300
High	P14373	Zinc finger protein RFP OS	Homo sapiens (Human)	TRIM27	58.5	Human	2		2		1			3		1		6.64		6.64	6.64	-6.64	-2.17	-1.1		2		1	1	10300	2.85639e+06	10300	632672	295135
High	Q86YP4	Transcriptional repressor p66-alpha OS	Homo sapiens (Human)	GATAD2A	68	Human	2		3		1			3		1		6.64		6.64		-6.64	-2.71	-6.64		2		1		10300	4.52679e+06	10300	693777	10300
High	Q2TAL8	Glutamine-rich protein 1 OS	Homo sapiens (Human)	QRICH1	86.4	Human	4		4					4				6.64		6.64		-6.64	-1.92	-6.64		2		2		10300	2.58837e+06	10300	684436	10300
High	Q13330	Metastasis-associated protein MTA1 OS	Homo sapiens (Human)	MTA1	80.7	Human	3		4					4				6.64		6.64		-6.64	-3.24	-6.64		3		2		10300	6.96288e+06	10300	737172	10300
High	P35637	RNA-binding protein FUS OS	Homo sapiens (Human)	FUS	53.4	Human	2		2		2			2		2		6.64		6.64		-6.64	-2.19	-6.64		2		1		10300	3.29833e+06	10300	724846	10300
High	P51812	Ribosomal protein S6 kinase alpha-3 OS	Homo sapiens (Human)	RPS6KA3	83.7	Human	2		3					4				6.64				-6.64	-6.64			2				10300	8.83774e+06	10300	10300	10300
High	Q9Y6X2	E3 SUMO-protein ligase PIAS3 OS	Homo sapiens (Human)	PIAS3	68	Human	3		4					4				6.64				-6.64	-6.64			2				10300	6.22304e+06	10300	10300	10300
High	Q8IWZ3	Ankyrin repeat and KH domain-containing protein 1 OS	Homo sapiens (Human)	ANKHD1	269.3	Human	3		1		3			1		3		6.64		6.64		-6.64	-0.65	-6.64		3		3		10300	4.68282e+06	10300	2.9855e+06	10300
High	O43524	Forkhead box protein O3 OS	Homo sapiens (Human)	FOXO3	71.2	Human	4		4					4				6.64		6.64		-6.64	-4.08	-6.64		4		2		10300	1.00602e+07	10300	594812	10300
High	O15550	Lysine-specific demethylase 6A OS	Homo sapiens (Human)	KDM6A	154.1	Human	3		3		1			3		1		6.64		6.64		-6.64	-2.77	-6.64		3		2		10300	1.64942e+07	10300	2.41527e+06	10300
High	O75151	Lysine-specific demethylase PHF2 OS	Homo sapiens (Human)	PHF2	120.7	Human	3		4					4				6.64				-6.64	-6.64			2				10300	2.73492e+06	10300	10300	10300
High	Q8NDV7	Trinucleotide repeat-containing gene 6A protein OS	Homo sapiens (Human)	TNRC6A	210.2	Human	3		3		1			3		1		6.64		6.64	6.64	-6.64	-0.11	-2.43		2		2	1	10300	2.76954e+06	10300	2.56936e+06	477512
High	Q92585	Mastermind-like protein 1 OS	Homo sapiens (Human)	MAML1	108	Human	4		4					4				6.64		6.64		-6.64	-2.16	-6.64		4		2		10300	1.65101e+07	10300	3.6916e+06	10300
High	Q07954	Prolow-density lipoprotein receptor-related protein 1 OS	Homo sapiens (Human)	LRP1	504.3	Human	4		4					4				6.64		6.64		-6.64	-1.08	-6.64		4		3		10300	1.12607e+07	10300	5.33554e+06	10300
High	Q49A26	Putative oxidoreductase GLYR1 OS	Homo sapiens (Human)	GLYR1	60.5	Human	4		4					4				6.64		6.64		-6.64	-3.06	-6.64		4		2		10300	1.2351e+07	10300	1.48523e+06	10300
High	P17535	Transcription factor jun-D OS	Homo sapiens (Human)	JUND	35.2	Human	2		3		1			3		1		6.64		6.64		-6.64	-2.14	-6.64		3		3		10300	2.45352e+07	10300	5.58493e+06	10300
High	Q8IY81	pre-rRNA 2'-O-ribose RNA methyltransferase FTSJ3 OS	Homo sapiens (Human)	FTSJ3	96.5	Human	3		1		3			1		3		6.64		6.64		-6.64	-1.21	-6.64		3		3		10300	1.04544e+07	10300	4.52358e+06	10300
High	P61289	Proteasome activator complex subunit 3 OS	Homo sapiens (Human)	PSME3	29.5	Human	4		4					4				6.64		6.64		-6.64	-2.46	-6.64		4		2		10300	17665308	10300	3.22122e+06	10300
High	P17544	Cyclic AMP-dependent transcription factor ATF-7 OS	Homo sapiens (Human)	ATF7	52.9	Human	2		2		1			3		1		6.64		6.64		-6.64	-3.52	-6.64		2		1		10300	6.71402e+06	10300	583446	10300
High	O14497	AT-rich interactive domain-containing protein 1A OS	Homo sapiens (Human)	ARID1A	241.9	Human	4		4					4				6.64		6.64		-6.64	-2.77	-6.64		3		1		10300	9.97622e+06	10300	1459191	10300
High	P78318	Immunoglobulin-binding protein 1 OS	Homo sapiens (Human)	IGBP1	39.2	Human	4		4					4				6.64		6.64		-6.64	-1.52	-6.64		4		4		10300	1.39821e+07	10300	4.87834e+06	10300
High	Q9Y3Z3	Deoxynucleoside triphosphate triphosphohydrolase SAMHD1 OS	Homo sapiens (Human)	SAMHD1	72.2	Human	3		3					3				6.64		6.64		-6.64	-1.45	-6.64		3		2		10300	6.12317e+06	10300	2.23865e+06	10300
High	Q13620	Cullin-4B OS	Homo sapiens (Human)	CUL4B	103.9	Human	3		3					3				6.64				-6.64	-6.64			3				10300	5.23225e+06	10300	10300	10300
High	P63167	Dynein light chain 1, cytoplasmic OS	Homo sapiens (Human)	DYNLL1	10.4	Human	3		3					3				6.64		6.64		-6.64	-0.82	-6.64		3		2		10300	1.29914e+07	10300	7.34353e+06	10300
High	Q9H0H5	Rac GTPase-activating protein 1 OS	Homo sapiens (Human)	RACGAP1	71	Human	3		3					3				6.64		6.64		-6.64	-3.36	-6.64		3		1		10300	6.62864e+06	10300	645278	10300
High	Q9Y277	Voltage-dependent anion-selective channel protein 3 OS	Homo sapiens (Human)	VDAC3	30.6	Human	3		2		1			2		1		6.64	6.64	6.64		-1.57	-2.49	-6.64		2	2	1		10300	3.30823e+06	1.11765e+06	588085	10300
High	Q14498	RNA-binding protein 39 OS	Homo sapiens (Human)	RBM39	59.3	Human	2		1		2			1		2		6.64		6.64		-6.64	-0.16	-6.64		2		2		10300	3.36799e+06	10300	3.00589e+06	10300
High	Q8NFD5	AT-rich interactive domain-containing protein 1B OS	Homo sapiens (Human)	ARID1B	236	Human	3		3					3				6.64				-6.64	-6.64			3				10300	1.20232e+07	10300	10300	10300
High	Q9UKX7	Nuclear pore complex protein Nup50 OS	Homo sapiens (Human)	NUP50	50.1	Human	2		2		1			2		1		6.64		6.64		-6.64	-0.77	-6.64		2		2		10300	3.92457e+06	10300	2.30606e+06	10300
High	Q9GZU8	PSME3-interacting protein OS	Homo sapiens (Human)	FAM192A	28.9	Human	3		3					3				6.64				-6.64	-6.64			3				10300	9.68291e+06	10300	10300	10300
High	P22087	rRNA 2'-O-methyltransferase fibrillarin OS	Homo sapiens (Human)	FBL	33.8	Human	1		2		1			2		1		6.64		6.64		-6.64	-3.56	-6.64		2		1		10300	5.94991e+06	10300	503883	10300
High	Q96KG9	N-terminal kinase-like protein OS	Homo sapiens (Human)	SCYL1	89.6	Human	2		2		1			2		1		6.64		6.64		-6.64	-3.09	-6.64		2		1		10300	1.86137e+06	10300	218273	10300
High	Q92993	Histone acetyltransferase KAT5 OS	Homo sapiens (Human)	KAT5	58.5	Human	3		3					3				6.64		6.64		-6.64	-2.02	-6.64		2		1		10300	4.89929e+06	10300	1.20593e+06	10300
High	Q9UII4	E3 ISG15--protein ligase HERC5 OS	Homo sapiens (Human)	HERC5	116.8	Human	3		2		1			2		1		6.64		6.64		-6.64	-1.69	-6.64		2		2		10300	8.19655e+06	10300	2.5349e+06	10300
High	Q96I25	Splicing factor 45 OS	Homo sapiens (Human)	RBM17	44.9	Human	2		1		2			1		2		6.64		6.64		-6.64	0.54	-6.64		1		2		10300	2.52664e+06	10300	3.66146e+06	10300
High	P52701	DNA mismatch repair protein Msh6 OS	Homo sapiens (Human)	MSH6	152.7	Human	3		3					3				6.64		6.64		-6.64	-2.97	-6.64		3		1		10300	3.58315e+06	10300	458230	10300
High	P48436	Transcription factor SOX-9 OS	Homo sapiens (Human)	SOX9	56.1	Human	3		3					3				6.64		6.64		-6.64	-3.23	-6.64		2		1		10300	7.21302e+06	10300	769782	10300
High	P14625	Endoplasmin OS	Homo sapiens (Human)	HSP90B1	92.4	Human	2		3					3				6.64				-6.64	-6.64			2				10300	6.19414e+06	10300	10300	10300
High	Q5TGY3	AT-hook DNA-binding motif-containing protein 1 OS	Homo sapiens (Human)	AHDC1	168.2	Human	3		3					3				6.64		6.64		-6.64	-1.7	-6.64		3		2		10300	5.20898e+06	10300	1.60874e+06	10300
High	Q8IWZ8	SURP and G-patch domain-containing protein 1 OS	Homo sapiens (Human)	SUGP1	72.4	Human	2		2		1			2		1		6.64		6.64		-6.64	-1.4	-6.64		2		1		10300	4.12555e+06	10300	1.56666e+06	10300
High	Q96DT7	Zinc finger and BTB domain-containing protein 10 OS	Homo sapiens (Human)	ZBTB10	94.8	Human	3		3					3				6.64		6.64		-6.64	-1.52	-6.64		3		2		10300	1.09978e+07	10300	3.83227e+06	10300
High	Q9UQ35	Serine/arginine repetitive matrix protein 2 OS	Homo sapiens (Human)	SRRM2	299.4	Human	3				3					3		6.64		6.64		-6.64	2.58	-6.64		1		3		10300	1.15279e+06	10300	6904098	10300
High	Q9NWH9	SAFB-like transcription modulator OS	Homo sapiens (Human)	SLTM	117.1	Human	3		1		2			1		2		6.64		6.64		-6.64	0.06	-6.64		1		2		10300	1.62315e+06	10300	1.68764e+06	10300
High	Q04637	Eukaryotic translation initiation factor 4 gamma 1 OS	Homo sapiens (Human)	EIF4G1	175.4	Human	2		2		1			2		1		6.64	6.64	6.64		-1.33	-3.32	-6.64		2	1	1		10300	4.87409e+06	1933286	489202	10300
High	Q86UE8	Serine/threonine-protein kinase tousled-like 2 OS	Homo sapiens (Human)	TLK2	87.6	Human	3		3					3				6.64		6.64		-6.64	-3.23	-6.64		2		1		10300	11186501	10300	1192067	10300
High	P35869	Aryl hydrocarbon receptor OS	Homo sapiens (Human)	AHR	96.1	Human	3		3					3				6.64				-6.64	-6.64			2				10300	4.9892e+06	10300	10300	10300
High	Q9GZR1	Sentrin-specific protease 6 OS	Homo sapiens (Human)	SENP6	126.1	Human	3		3					3				6.64		6.64		-6.64	-2.54	-6.64		3		1		10300	5.25645e+06	10300	906616	10300
High	Q14974	Importin subunit beta-1 OS	Homo sapiens (Human)	KPNB1	97.1	Human	2		2		1			2		1		6.64		6.64		-6.64	-1.52	-6.64		2		2		10300	7.64877e+06	10300	2675902	10300
High	Q9UQR0	Sex comb on midleg-like protein 2 OS	Homo sapiens (Human)	SCML2	77.2	Human	3		3					3				6.64		6.64		-6.64	-3.6	-6.64		2		1		10300	4.34793e+06	10300	358612	10300
High	O94880	PHD finger protein 14 OS	Homo sapiens (Human)	PHF14	100	Human	3		3					3				6.64				-6.64	-6.64			2				10300	3.66016e+06	10300	10300	10300
High	O14646	Chromodomain-helicase-DNA-binding protein 1 OS	Homo sapiens (Human)	CHD1	196.6	Human	3		2		1			2		1		6.64		6.64		-6.64	0	-6.64		2		3		10300	5.34637e+06	10300	5.34165e+06	10300
High	Q9Y546	Leucine-rich repeat-containing protein 42 OS	Homo sapiens (Human)	LRRC42	48.5	Human	3		3					3				6.64		6.64		-6.64	-1.47	-6.64		3		2		10300	6.12539e+06	10300	2.20976e+06	10300
High	O75030	Microphthalmia-associated transcription factor OS	Homo sapiens (Human)	MITF	58.8	Human	2		2		1			2		1		6.64	6.64	6.64		-6.17	-1.18	-6.64		2	1	2		10300	8.26756e+06	114783	3.66063e+06	10300
High	Q6W2J9	BCL-6 corepressor OS	Homo sapiens (Human)	BCOR	192.1	Human	3		3					3				6.64		6.64		-6.64	-1.9	-6.64		2		1		10300	4.96625e+06	10300	1.33055e+06	10300
High	P10243	Myb-related protein A OS	Homo sapiens (Human)	MYBL1	85.8	Human	2		2		1			2		1		6.64	6.64	6.64	6.64	-4.55	-1.36	-6.1		2	1	2	1	10300	8.05971e+06	343002	3.1383e+06	45748.6
High	O95391	Pre-mRNA-splicing factor SLU7 OS	Homo sapiens (Human)	SLU7	68.3	Human	2		2		1			2		1		6.64		6.64		-6.64	-1.24	-6.64		2		2		10300	6.04528e+06	10300	2.56576e+06	10300
High	O43639	Cytoplasmic protein NCK2 OS	Homo sapiens (Human)	NCK2	42.9	Human	3		3					3				6.64		6.64		-6.64	-2.72	-6.64		2		1		10300	3.99759e+06	10300	604855	10300
High	Q9P2N5	RNA-binding protein 27 OS	Homo sapiens (Human)	RBM27	118.6	Human	2		1		2			1		2		6.64		6.64		-6.64	-0.79	-6.64		2		2		10300	2.62406e+06	10300	1.51964e+06	10300
High	Q9H1D9	DNA-directed RNA polymerase III subunit RPC6 OS	Homo sapiens (Human)	POLR3F	35.7	Human	3		3					3				6.64		6.64		-6.64	-4.73	-6.64		3		1		10300	6239086	10300	235297	10300
High	P35251	Replication factor C subunit 1 OS	Homo sapiens (Human)	RFC1	128.2	Human	2		2					2				6.64		6.64		-6.64	-1.22	-6.64		2		1		10300	4.89358e+06	10300	2.09703e+06	10300
High	Q9NYZ3	G2 and S phase-expressed protein 1 OS	Homo sapiens (Human)	GTSE1	76.6	Human	2		2					2				6.64		6.64		-6.64	-2.75	-6.64		2		1		10300	4.62329e+06	10300	686505	10300
High	Q6ZW49	PAX-interacting protein 1 OS	Homo sapiens (Human)	PAXIP1	121.3	Human	2		2					2				6.64				-6.64	-6.64			2				10300	5316335	10300	10300	10300
High	P63173	60S ribosomal protein L38 OS	Homo sapiens (Human)	RPL38	8.2	Human	2		2					2				6.64	6.64	6.64	6.64	-2.76	-3.03	0.49		2	1	1	2	10300	1.00184e+07	1.48301e+06	1224330	1.71857e+06
High	Q2KHR2	DNA-binding protein RFX7 OS	Homo sapiens (Human)	RFX7	146.8	Human	2		2					2				6.64				-6.64	-6.64			2				10300	3.55699e+06	10300	10300	10300
High	Q9HC52	Chromobox protein homolog 8 OS	Homo sapiens (Human)	CBX8	43.4	Human	2		2					2				6.64		6.64		-6.64	-3.35	-6.64		2		1		10300	5.96068e+06	10300	584684	10300
High	P22695	Cytochrome b-c1 complex subunit 2, mitochondrial OS	Homo sapiens (Human)	UQCRC2	48.4	Human	2		2					2				6.64	6.64	6.64	6.64	-2.58	-2.42	-2		2	1	1	1	10300	3.94771e+06	661157	737806	183865
High	P14678	Small nuclear ribonucleoprotein-associated proteins B and B' OS	Homo sapiens (Human)	SNRPB	24.6	Human	2		2					2				6.64		6.64	6.64	-6.64	-1.68	-5.83		2		1	1	10300	1.4932e+07	10300	4.64489e+06	81897.9
High	Q5TKA1	Protein lin-9 homolog OS	Homo sapiens (Human)	LIN9	61.9	Human	2		2					2				6.64				-6.64	-6.64			2				10300	5.5938e+06	10300	10300	10300
High	O43172	U4/U6 small nuclear ribonucleoprotein Prp4 OS	Homo sapiens (Human)	PRPF4	58.4	Human	2		2					2				6.64		6.64		-6.64	0.01	-6.64		2		2		10300	3.08212e+06	10300	3.10579e+06	10300
High	Q8TE76	MORC family CW-type zinc finger protein 4 OS	Homo sapiens (Human)	MORC4	106.3	Human	2		2					2				6.64		6.64		-6.64	-2.35	-6.64		2		1		10300	1.46646e+07	10300	2.86873e+06	10300
High	Q5VUA4	Zinc finger protein 318 OS	Homo sapiens (Human)	ZNF318	251	Human	2				2					2		6.64		6.64		-6.64	-0.01	-6.64		1		2		10300	2.07777e+06	10300	2.05847e+06	10300
High	Q5JSZ5	Protein PRRC2B OS	Homo sapiens (Human)	PRRC2B	242.8	Human	2		2					2				6.64		6.64		-6.64	-0.65	-6.64		2		2		10300	4.01662e+06	10300	2.56243e+06	10300
High	P07237	Protein disulfide-isomerase OS	Homo sapiens (Human)	P4HB	57.1	Human	2		2					2				6.64				-6.64	-6.64			2				10300	4655232	10300	10300	10300
High	Q14872	Metal regulatory transcription factor 1 OS	Homo sapiens (Human)	MTF1	80.9	Human	2		2					2				6.64				-6.64	-6.64			2				10300	3.41817e+06	10300	10300	10300
High	Q00403	Transcription initiation factor IIB OS	Homo sapiens (Human)	GTF2B	34.8	Human	2		2					2				6.64		6.64	6.64	-6.64	-1.11	-4.8		2		1	1	10300	1.05382e+07	10300	4.88691e+06	175529
High	P30260	Cell division cycle protein 27 homolog OS	Homo sapiens (Human)	CDC27	91.8	Human	2		2					2				6.64				-6.64	-6.64			2				10300	3.90604e+06	10300	10300	10300
High	Q96RF0	Sorting nexin-18 OS	Homo sapiens (Human)	SNX18	68.9	Human	2		2					2				6.64		6.64		-6.64	-0.93	-6.64		2		2		10300	3.67832e+06	10300	1.92681e+06	10300
High	P52756	RNA-binding protein 5 OS	Homo sapiens (Human)	RBM5	92.1	Human	2		2					2				6.64		6.64		-6.64	-2.55	-6.64		2		1		10300	3.22005e+06	10300	548131	10300
High	Q02880	DNA topoisomerase 2-beta OS	Homo sapiens (Human)	TOP2B	183.2	Human	2		2					2				6.64				-6.64	-6.64			2				10300	3.2347e+06	10300	10300	10300
High	Q9NW64	Pre-mRNA-splicing factor RBM22 OS	Homo sapiens (Human)	RBM22	46.9	Human	2		2					2				6.64				-6.64	-6.64			2				10300	13361286	10300	10300	10300
High	Q7Z5J4	Retinoic acid-induced protein 1 OS	Homo sapiens (Human)	RAI1	203.2	Human	2		2					2				6.64				-6.64	-6.64			2				10300	4.74755e+06	10300	10300	10300
High	P49792	E3 SUMO-protein ligase RanBP2 OS	Homo sapiens (Human)	RANBP2	358	Human	2		2					2				6.64		6.64		-6.64	-1.69	-6.64		2		1		10300	4004564	10300	1.24255e+06	10300
High	Q96PV6	Leukocyte receptor cluster member 8 OS	Homo sapiens (Human)	LENG8	88.1	Human	2		2					2				6.64		6.64		-6.64	-2.14	-6.64		2		1		10300	349435	10300	79196.4	10300
High	P26373	60S ribosomal protein L13 OS	Homo sapiens (Human)	RPL13	24.2	Human	10	1	8	3	8		1	12	4	8		6.63	2.07	5.45	-0.49	-4.56	-1.18	-5.93	5	11	6	11	6	1.32035e+06	1.30609e+08	5.53946e+06	5.7523e+07	941292
High	Q9NVI7	ATPase family AAA domain-containing protein 3A OS	Homo sapiens (Human)	ATAD3A	71.3	Human	4		4	1	3	1		4	1	3	1	6.61	4.59	5.28	2.39	-2.02	-1.32	-2.89	1	4	3	3	2	123871	1.20881e+07	2.98681e+06	4.82846e+06	650507
High	Q6UUV7	CREB-regulated transcription coactivator 3 OS	Homo sapiens (Human)	CRTC3	66.9	Human	5		5		1			5		1		6.61	-6.64	5.4	-6.64	-6.64	-1.22	-6.64	1	5		4		201287	19697306	10300	8.4725e+06	10300
High	Q92974	Rho guanine nucleotide exchange factor 2 OS	Homo sapiens (Human)	ARHGEF2	111.5	Human	4		3		1			3		1		6.61	1.76	6.64	-6.64	-4.85	0.31	-6.64	1	3	1	3		92858	9.05259e+06	314897	1.12299e+07	10300
High	Q5T3I0	G patch domain-containing protein 4 OS	Homo sapiens (Human)	GPATCH4	50.4	Human	3		2		3			2		3		6.59	2.79	5.6	0.82	-3.81	-0.99	-4.78	1	3	1	3	1	143332	13821700	988781	6969441	252814
High	Q9NRZ9	Lymphoid-specific helicase OS	Homo sapiens (Human)	HELLS	97	Human	68		67	1	48	1		158	1	94	1	6.57	-1.23	4.78	-2.97	-6.64	-1.79	-6.64	4	85	9	73	4	8.07081e+07	7675901968	3.45094e+07	2.2144e+09	1.03333e+07
High	Q96PK6	RNA-binding protein 14 OS	Homo sapiens (Human)	RBM14	69.4	Human	20	1	19	6	19	2	1	25	6	31	2	6.56	1.77	6.64	0.78	-4.79	0.32	-6.1	12	23	15	23	13	4.70267e+06	4.44769e+08	1.60441e+07	5.55371e+08	8.08876e+06
High	Q99728	BRCA1-associated RING domain protein 1 OS	Homo sapiens (Human)	BARD1	86.6	Human	15		15		8			17		8		6.44	2.21	5.13	0.17	-4.23	-1.31	-4.96	1	14	1	10	1	1.04816e+06	9.11981e+07	4860211	3.67384e+07	1.17692e+06
High	P08758	Annexin A5 OS	Homo sapiens (Human)	ANXA5	35.9	Human	4		4	1	1	1		4	1	1	1	6.44	2.11	2.61	2.3	-4.33	-3.83	-0.31	1	4	1	1	1	204078	1.76896e+07	881648	1.24546e+06	1.00257e+06
High	O00571	ATP-dependent RNA helicase DDX3X OS	Homo sapiens (Human)	DDX3X	73.2	Human	4		20	1	18	1		26	1	23	1	6.42	2.48	5.92	-1.17	-3.94	-0.5	-6.64	1	4	1	4	1	268786	2.30826e+07	1.49947e+06	1.6291e+07	119125
High	Q96FF9	Sororin OS	Homo sapiens (Human)	CDCA5	27.6	Human	3		3					3				6.4	0.53	2.44	-6.64	-5.87	-3.95	-6.64	1	3	1	1		120785	1.01689e+07	174260	656378	10300
High	Q93009	Ubiquitin carboxyl-terminal hydrolase 7 OS	Homo sapiens (Human)	USP7	128.2	Human	31		28		17			30		18		6.39	1.33	5.46	0.56	-5.05	-0.92	-4.9	2	32	4	27	4	3.99059e+06	3.3377e+08	1.00465e+07	1.75966e+08	5.89719e+06
High	Q9H9B1	Histone-lysine N-methyltransferase EHMT1 OS	Homo sapiens (Human)	EHMT1	141.4	Human	11		10		3			10		3		6.38	-2.2	4.83	-2.73	-6.64	-1.55	-6.64	1	8	1	6	1	407845	3.40222e+07	88808.1	1.16149e+07	61380.5
High	Q14839	Chromodomain-helicase-DNA-binding protein 4 OS	Homo sapiens (Human)	CHD4	217.9	Human	27		33		16			44		17		6.32	-2.16	4.47	-3.19	-6.64	-1.86	-6.64	1	36	1	30	1	3.81697e+06	305459651	852140	8.44138e+07	417084
High	Q9Y314	Nitric oxide synthase-interacting protein OS	Homo sapiens (Human)	NOSIP	33.2	Human	9		9		6			10		6		6.2	-0.07	4.37	-6.64	-6.27	-1.83	-6.64	1	9	1	8		760848	5.59713e+07	726946	1.57373e+07	10300
High	Q8N163	Cell cycle and apoptosis regulator protein 2 OS	Homo sapiens (Human)	CCAR2	102.8	Human	5		4		4			4		4		6.1	-6.64	4.97	-6.64	-6.64	-1.13	-6.64	1	5		4		279085	1.91787e+07	10300	8.76431e+06	10300
High	Q9ULK4	Mediator of RNA polymerase II transcription subunit 23 OS	Homo sapiens (Human)	MED23	156.4	Human	45		43		32			65		40		6.02	0.55	4.37	-4.14	-5.47	-1.65	-6.64	5	50	8	44	5	1.93065e+07	1.25051e+09	2.81735e+07	3.9894e+08	1.09234e+06
High	P46013	Proliferation marker protein Ki-67 OS	Homo sapiens (Human)	MKI67	358.5	Human	15		15		3			16		3		6	-6.64	4.19	-1.71	-6.64	-1.81	-5.9	1	10		6	1	586658	37567000	10300	1.06796e+07	179224
High	Q9NW82	WD repeat-containing protein 70 OS	Homo sapiens (Human)	WDR70	73.2	Human	11		11		5			13		5		5.97	1.15	4.46	-2.24	-4.82	-1.51	-6.64	1	9	2	7	1	944421	5.91237e+07	2.09995e+06	2.07731e+07	199917
High	Q13506	NGFI-A-binding protein 1 OS	Homo sapiens (Human)	NAB1	54.4	Human	15		15		8			18		9		5.88	-0.16	4.41	-1.24	-6.04	-1.46	-5.65	2	15	2	13	1	4.21099e+06	2.47588e+08	3.75876e+06	8.97926e+07	1.78552e+06
High	P46100	Transcriptional regulator ATRX OS	Homo sapiens (Human)	ATRX	282.4	Human	3		3		1			3		1		5.84	-6.64	5.1	-6.64	-6.64	-0.74	-6.64	1	2		2		114754	6568031	10300	3.93015e+06	10300
High	P09651	Heterogeneous nuclear ribonucleoprotein A1 OS	Homo sapiens (Human)	HNRNPA1	38.7	Human	20		18		13	1		34		20	1	5.75	1.46	5.43	0.05	-4.28	-0.32	-5.38	4	21	5	17	8	1.63061e+07	8.76803e+08	4.49846e+07	7.02021e+08	1.69155e+07
High	Q96C24	Synaptotagmin-like protein 4 OS	Homo sapiens (Human)	SYTL4	76	Human	8		7		6			8		6		5.71	1.07	4.55	0.56	-4.64	-1.16	-3.99	2	8	2	8	2	1.25643e+06	65882799	2.64319e+06	29388947	1.85478e+06
High	Q96PN7	Transcriptional-regulating factor 1 OS	Homo sapiens (Human)	TRERF1	132.2	Human	4		4					5				5.68	2.89	3.63	1.17	-2.79	-2.05	-2.46	1	5	1	1	1	297823	1.52673e+07	2.20937e+06	3.69791e+06	670678
High	P49756	RNA-binding protein 25 OS	Homo sapiens (Human)	RBM25	100.1	Human	3		2		3			2		3		5.67	1.2	5.89	-6.64	-4.48	0.22	-6.64	1	2	1	2		134080	6.84948e+06	307062	7.96463e+06	10300
High	Q6KC79	Nipped-B-like protein OS	Homo sapiens (Human)	NIPBL	315.9	Human	20		20		1			21		1		5.66	-0.12	2.64	-6.64	-5.78	-3.01	-6.64	1	16	1	8		1101833	5.56652e+07	1.01137e+06	6.89036e+06	10300
High	P12814	Alpha-actinin-1 OS	Homo sapiens (Human)	ACTN1	103	Human	2		2					2				5.64	3.54	4.11	2.13	-2.1	-1.53	-1.97	1	2	1	2	1	125679	6.25927e+06	1.46363e+06	2.16349e+06	551685
High	Q9H5V9	UPF0428 protein CXorf56 OS	Homo sapiens (Human)	CXorf56	25.6	Human	4		4		2			4		2		5.63	-6.64	3.88	0.03	-6.64	-1.75	-3.85	1	3		3	1	279904	13888519	10300	4.13303e+06	286198
High	Q86XP3	ATP-dependent RNA helicase DDX42 OS	Homo sapiens (Human)	DDX42	102.9	Human	13		13		9			13		9		5.62	-6.64	4.67	-0.43	-6.64	-0.95	-5.1	1	12		8	1	1.219e+06	5.99609e+07	10300	3.1101e+07	906834
High	Q14247	Src substrate cortactin OS	Homo sapiens (Human)	CTTN	61.5	Human	10		9		4			9		4		5.55	3.95	4.68	0.89	-1.59	-0.86	-3.79	2	8	3	8	2	710954	3.32073e+07	1.09991e+07	1.82634e+07	1.31922e+06
High	P46778	60S ribosomal protein L21 OS	Homo sapiens (Human)	RPL21	18.6	Human	4		4		3			6		4		5.55	1.46	4.1	0.7	-4.09	-1.45	-3.4	1	4	2	4	1	1.64979e+06	7.74503e+07	4.5442e+06	2.83544e+07	2.68938e+06
High	P62701	40S ribosomal protein S4, X isoform OS	Homo sapiens (Human)	RPS4X	29.6	Human	8	2	12	5	10	2	2	15	5	11	2	5.53	3.22	4.87	1.52	-2.31	-0.66	-3.35	6	16	12	16	8	4.07781e+06	1.88385e+08	3.80863e+07	1.1936e+08	1.17107e+07
High	Q9Y4E5	E3 SUMO-protein ligase ZNF451 OS	Homo sapiens (Human)	ZNF451	121.4	Human	6		6		1			6		1		5.4	2.81	2.92	-6.64	-2.59	-2.48	-6.64	1	6	2	4		518965	2.1898e+07	3.64068e+06	3.93365e+06	10300
High	Q9UNF1	Melanoma-associated antigen D2 OS	Homo sapiens (Human)	MAGED2	64.9	Human	5		5		4			5		4		5.37	0.48	4.85	0.33	-4.9	-0.52	-4.52	2	5	1	5	1	483322	2.00201e+07	672556	1.39245e+07	605775
High	Q92922	SWI/SNF complex subunit SMARCC1 OS	Homo sapiens (Human)	SMARCC1	122.8	Human	4		8		3			9		3		5.36	-6.64	3.46	-6.64	-6.64	-1.9	-6.64	1	4		2		396729	1.63111e+07	10300	4.37102e+06	10300
High	P62979	Ubiquitin-40S ribosomal protein S27a OS	Homo sapiens (Human)	RPS27A	18	Human	8	2	6	3	7	3	2	10	3	12	3	5.32	1.48	4.04	0.3	-3.84	-1.28	-3.74	5	6	5	6	5	1.83034e+07	7.2875e+08	5.09853e+07	3.00377e+08	2.24934e+07
High	P61221	ATP-binding cassette sub-family E member 1 OS	Homo sapiens (Human)	ABCE1	67.3	Human	5		4	1				4	1			5.32	4.07	4.21	1.36	-1.24	-1.11	-2.85	1	4	3	3	2	214270	8.55597e+06	3.61086e+06	3.95984e+06	548372
High	P29401	Transketolase OS	Homo sapiens (Human)	TKT	67.8	Human	6		6		2			7		2		5.29	1.25	3.65	-0.01	-4.05	-1.64	-3.66	2	4	1	2	1	479616	1.87858e+07	1.13695e+06	6.01787e+06	475410
High	P61247	40S ribosomal protein S3a OS	Homo sapiens (Human)	RPS3A	29.9	Human	22	3	20	4	16		3	29	4	20		5.23	1.55	4.17	-0.69	-3.68	-1.06	-4.87	14	26	19	24	11	8.96707e+06	3.37489e+08	2.63059e+07	1.61894e+08	5.5413e+06
High	O94855	Protein transport protein Sec24D OS	Homo sapiens (Human)	SEC24D	112.9	Human	20		19		9			21		11		5.19	1.44	3.9	0.45	-3.75	-1.3	-3.44	3	18	2	15	2	3.99361e+06	1.46152e+08	1.08704e+07	5.94579e+07	5.47226e+06
High	Q15365	Poly(rC)-binding protein 1 OS	Homo sapiens (Human)	PCBP1	37.5	Human	5		6		6			6		6		5.17	0.85	5.21	0.01	-4.31	0.05	-5.2	4	5	2	6	3	1.11137e+06	3.99331e+07	2.0078e+06	4.12061e+07	1.11969e+06
High	O60885	Bromodomain-containing protein 4 OS	Homo sapiens (Human)	BRD4	152.1	Human	11		11					12				5.16	-6.64	2.69	-6.64	-6.64	-2.47	-6.64	2	9		3		740813	2.64364e+07	10300	4.77498e+06	10300
High	Q15366	Poly(rC)-binding protein 2 OS	Homo sapiens (Human)	PCBP2	38.6	Human	4		4	1	5			4	1	5		5.15	1.73	4.55	0.89	-3.43	-0.6	-3.67	3	4	3	4	4	892214	31721722	2.95067e+06	2.09662e+07	1.65033e+06
High	P62263	40S ribosomal protein S14 OS	Homo sapiens (Human)	RPS14	16.3	Human	9	1	9		7	1	1	11		7	1	5.09	1.57	4.18	0.13	-3.52	-0.91	-4.05	3	9	4	9	3	2.42956e+06	8.28253e+07	7.21458e+06	4.41295e+07	2657737
High	O60563	Cyclin-T1 OS	Homo sapiens (Human)	CCNT1	80.6	Human	9		9		3			9		3		5.09	0.86	2.55	-0.73	-4.23	-2.54	-3.28	1	9	1	4	1	754657	2.57114e+07	1.36989e+06	4.41945e+06	454005
High	Q13509	Tubulin beta-3 chain OS	Homo sapiens (Human)	TUBB3	50.4	Human	4	8	19	14	15	14	17	50	32	37	29	5.08	2.81	3.24	2.36	-2.27	-1.84	-0.88	3	6	6	6	5	1.38699e+06	4.67572e+07	9.70945e+06	1.30978e+07	7.10802e+06
High	Q5T3J3	Ligand-dependent nuclear receptor-interacting factor 1 OS	Homo sapiens (Human)	LRIF1	84.5	Human	5		5		1			5		1		5.07	-6.64	1.63	-6.64	-6.64	-3.44	-6.64	1	5		3		453095	1.52512e+07	10300	1.40534e+06	10300
High	P32969	60S ribosomal protein L9 OS	Homo sapiens (Human)	RPL9P8	21.9	Human	6	2	5	3	5	2	2	8	4	6	2	5.06	2.51	3.93	1.23	-2.56	-1.14	-2.7	2	6	4	5	4	1.75738e+06	5.87381e+07	9.98995e+06	2.67421e+07	4.11448e+06
High	P11021	Endoplasmic reticulum chaperone BiP OS	Homo sapiens (Human)	HSPA5	72.3	Human	26		27	2	16	1		34	2	18	1	5.04	1.14	3.48	0.29	-3.9	-1.55	-3.19	8	28	10	23	13	8.80529e+06	2.88806e+08	1.93907e+07	9.84096e+07	1.07917e+07
High	Q15596	Nuclear receptor coactivator 2 OS	Homo sapiens (Human)	NCOA2	159.1	Human	35		37	1	10			61	1	11		5.02	-3.95	1.21	-6.64	-6.64	-3.81	-6.64	2	46	4	22		3.11419e+07	1.01062e+09	2.01179e+06	7.21414e+07	10300
High	P31947	14-3-3 protein sigma OS	Homo sapiens (Human)	SFN	27.8	Human	1		3		1			3		1		4.94	1.13	2.05	0.4	-3.81	-2.9	-1.65	2	3	2	1	2	1.03557e+06	31869718	2.26974e+06	4.2791e+06	1.36386e+06
High	P78527	DNA-dependent protein kinase catalytic subunit OS	Homo sapiens (Human)	PRKDC	468.8	Human	15	1	7	1	11	1	1	7	1	11	1	4.91	2.06	3.55	0.84	-2.85	-1.37	-2.71	3	9	4	8	5	1.55514e+06	4.68502e+07	6.48359e+06	1.8186e+07	2.78874e+06
High	P46063	ATP-dependent DNA helicase Q1 OS	Homo sapiens (Human)	RECQL	73.4	Human	10		10					10				4.9	0.72	2.22	0	-4.18	-2.68	-2.22	2	6	1	2	1	717577	2.14475e+07	1.18132e+06	3.3439e+06	718305
High	Q8N0X7	Spartin OS	Homo sapiens (Human)	SPART	72.8	Human	4		4		1			4		1		4.85	-6.64	1.7	-6.64	-6.64	-3.16	-6.64	1	4		2		484103	14000984	10300	1.57082e+06	10300
High	O43143	Pre-mRNA-splicing factor ATP-dependent RNA helicase DHX15 OS	Homo sapiens (Human)	DHX15	90.9	Human	13		12		11			13		12		4.84	-0.06	4.22	-0.92	-4.9	-0.62	-5.14	3	14	1	12	1	2.71398e+06	7.78114e+07	2.60968e+06	5.06007e+07	1.43661e+06
High	P46776	60S ribosomal protein L27a OS	Homo sapiens (Human)	RPL27A	16.6	Human	5	1	4	1	4	1	1	5	1	4	1	4.82	1.04	3.53	-0.21	-3.78	-1.29	-3.75	4	5	1	5	3	4.98132e+06	1.4083e+08	10245131	5.77205e+07	4.29741e+06
High	Q96AE4	Far upstream element-binding protein 1 OS	Homo sapiens (Human)	FUBP1	67.5	Human	5		3		7			3		7		4.73	1.7	4.9	-0.11	-3.03	0.18	-5.01	1	4	1	4	1	419192	1.11043e+07	1.36143e+06	1.25502e+07	388836
High	Q14315	Filamin-C OS	Homo sapiens (Human)	FLNC	290.8	Human	3	1	8	1	2	2	1	9	1	2	2	4.71	0.38	3.07	-0.61	-4.33	-1.65	-3.68	1	3	1	2	1	239417	6.2877e+06	311615	2.00406e+06	156837
High	P62280	40S ribosomal protein S11 OS	Homo sapiens (Human)	RPS11	18.4	Human	10	4	10	6	8	5	4	12	7	8	6	4.64	2.97	4.06	1.75	-1.67	-0.58	-2.31	6	11	10	10	10	1.09529e+07	2.73538e+08	8.61176e+07	1.83259e+08	3.68757e+07
High	P13639	Elongation factor 2 OS	Homo sapiens (Human)	EEF2	95.3	Human	5		4	1	4	3		4	1	4	3	4.64	2.35	3.83	1.23	-2.29	-0.81	-2.6	3	5	4	4	3	836094	2.08797e+07	4.2638e+06	1.18732e+07	1.9619e+06
High	P06396	Gelsolin OS	Homo sapiens (Human)	GSN	85.6	Human	3		3					3				4.62	0.42	2.18	-6.64	-4.2	-2.44	-6.64	1	2	1	1		339400	8.35151e+06	454904	1.53607e+06	10300
High	P46779	60S ribosomal protein L28 OS	Homo sapiens (Human)	RPL28	15.7	Human	8		8	1	6			10	1	7		4.61	1.1	3.15	-0.85	-3.51	-1.46	-3.99	5	8	8	8	5	3.91685e+06	9.56693e+07	8.41046e+06	3.46741e+07	2.17502e+06
High	Q6PJP8	DNA cross-link repair 1A protein OS	Homo sapiens (Human)	DCLRE1A	116.3	Human	4		4		3			4		3		4.61	-6.64	2.45	-6.64	-6.64	-2.16	-6.64	1	3		2		253327	6.17649e+06	10300	1383467	10300
High	Q969R5	Lethal(3)malignant brain tumor-like protein 2 OS	Homo sapiens (Human)	L3MBTL2	79.1	Human	6		6		1			6		1		4.59	-6.64	2	-6.64	-6.64	-2.59	-6.64	1	4		1		653182	1.57113e+07	10300	2.61698e+06	10300
High	P50454	Serpin H1 OS	Homo sapiens (Human)	SERPINH1	46.4	Human	11	3	11	6	5	8	3	12	7	6	8	4.58	2.71	2.9	1.53	-1.87	-1.68	-1.37	6	12	11	11	10	4.91464e+06	1.17563e+08	3.22671e+07	3.65921e+07	1.41479e+07
High	P11182	Lipoamide acyltransferase component of branched-chain alpha-keto acid dehydrogenase complex, mitochondrial OS	Homo sapiens (Human)	DBT	53.5	Human	4	1	3	2	1	1	1	3	2	1	1	4.54	2.58	2.87	0.76	-1.96	-1.67	-2.11	2	3	3	2	3	1.03637e+06	24128172	6.20697e+06	7.59831e+06	1.75743e+06
High	P61619	Protein transport protein Sec61 subunit alpha isoform 1 OS	Homo sapiens (Human)	SEC61A1	52.2	Human	2		2					2				4.53	1.86	3.2	-0.54	-2.67	-1.33	-3.74	1	2	2	2	1	413356	9.55009e+06	1.50526e+06	3.79354e+06	284000
High	P08708	40S ribosomal protein S17 OS	Homo sapiens (Human)	RPS17	15.5	Human	3		1	1	2			1	1	2		4.48	2.62	4.37	1.43	-1.86	-0.11	-2.93	1	3	2	3	2	249377	5.54876e+06	1.53379e+06	5.14371e+06	672659
High	P07355	Annexin A2 OS	Homo sapiens (Human)	ANXA2	38.6	Human	13	3	12	6	7	3	3	12	7	7	3	4.46	2.28	2.36	0.19	-2.18	-2.1	-2.17	7	12	7	11	8	6.80031e+06	1.49413e+08	3.29384e+07	3.49171e+07	7.74832e+06
High	P08670	Vimentin OS	Homo sapiens (Human)	VIM	53.6	Human	35	16	32	19	22	20	16	42	20	25	22	4.45	1.3	2.45	0.49	-3.14	-2	-1.96	26	36	25	30	27	2.86786e+07	6.26024e+08	7.08375e+07	1.56816e+08	4.03815e+07
High	P21333	Filamin-A OS	Homo sapiens (Human)	FLNA	280.6	Human	70	13	64	11	53	8	13	77	11	57	8	4.44	1.35	3.55	0.03	-3.09	-0.89	-3.52	37	65	41	62	36	2.03903e+07	4.43227e+08	5.20222e+07	2.38792e+08	2.08043e+07
High	P51153	Ras-related protein Rab-13 OS	Homo sapiens (Human)	RAB13	22.8	Human	4	1	2		3	1	1	2		3	1	4.41	1.4	1.91	0.27	-3.01	-2.51	-1.64	2	3	2	2	2	1.43469e+06	3.05125e+07	3.78088e+06	5.37355e+06	1.72888e+06
High	Q13573	SNW domain-containing protein 1 OS	Homo sapiens (Human)	SNW1	61.5	Human	5		4		4			4		4		4.4	-6.64	3.7	0.04	-6.64	-0.7	-3.67	1	3		5	1	513195	1.08613e+07	10300	6.677e+06	525932
High	Q6PII3	Coiled-coil domain-containing protein 174 OS	Homo sapiens (Human)	CCDC174	53.9	Human	4		4					4				4.39	1.03	2.65	-6.64	-3.37	-1.75	-6.64	1	3	1	2		413356	8.69608e+06	843545	2.59178e+06	10300
High	P62829	60S ribosomal protein L23 OS	Homo sapiens (Human)	RPL23	14.9	Human	7	2	6	2	5	3	2	7	2	6	3	4.37	2.38	3.56	1	-1.99	-0.8	-2.57	4	6	5	6	5	3.46416e+06	7.15598e+07	1.79849e+07	40967674	6.9213e+06
High	Q9H8V3	Protein ECT2 OS	Homo sapiens (Human)	ECT2	103.4	Human	6		6		4			6		4		4.37	-6.64	3.04	-6.64	-6.64	-1.33	-6.64	1	6		5		1.01695e+06	2.1051e+07	10300	8.3894e+06	10300
High	P12111	Collagen alpha-3(VI) chain OS	Homo sapiens (Human)	COL6A3	343.5	Human	6		1		5			1		5		4.36	2.39	4.69	0.75	-1.97	0.33	-3.94	2	5	3	6	3	311187	6.39554e+06	1.63188e+06	8.05301e+06	523010
High	P23528	Cofilin-1 OS	Homo sapiens (Human)	CFL1	18.5	Human	3		3		1			3		1		4.36	0.98	2.65	0.88	-3.38	-1.71	-1.77	2	3	1	2	2	625070	1.28326e+07	1.23121e+06	3.92014e+06	1.14897e+06
High	P60866	40S ribosomal protein S20 OS	Homo sapiens (Human)	RPS20	13.4	Human	5	2	5	1	5	2	2	7	2	7	2	4.33	2.54	3.72	0.95	-1.79	-0.61	-2.77	4	5	5	5	4	4.48901e+06	90350915	2.60831e+07	5.90863e+07	8.6516e+06
High	P37802	Transgelin-2 OS	Homo sapiens (Human)	TAGLN2	22.4	Human	6		6		5			8		5		4.33	1.36	3.48	-0.87	-2.97	-0.86	-4.35	1	8	1	7	1	3.72993e+06	7.52023e+07	9606113	4.148e+07	2038976
High	P08238	Heat shock protein HSP 90-beta OS	Homo sapiens (Human)	HSP90AB1	83.2	Human	5	2	6	2	1	2	2	6	2	1	2	4.33	1.19	2.67	0.62	-3.14	-1.65	-2.05	3	6	2	4	3	1.13791e+06	2.28256e+07	2.59776e+06	7.25137e+06	1.74808e+06
High	P23497	Nuclear autoantigen Sp-100 OS	Homo sapiens (Human)	SP100	100.4	Human	3		3		1			3		1		4.33	0.74	2.21	-0.62	-3.6	-2.13	-2.83	2	3	1	2	1	673399	1.35844e+07	1121108	3.11143e+06	438688
High	P68363	Tubulin alpha-1B chain OS	Homo sapiens (Human)	TUBA1B	50.1	Human	1	14	21	16	16	16	21	47	33	34	31	4.3	2.13	2.77	1.27	-2.17	-1.54	-1.5	18	23	21	22	23	1.16768e+08	2306842881	5.11492e+08	7.95686e+08	2.81813e+08
High	P02545	Prelamin-A/C OS	Homo sapiens (Human)	LMNA	74.1	Human	23	3	22	3	11	3	3	26	3	12	3	4.27	1.32	4.12	-0.38	-2.94	-0.15	-4.5	8	20	9	17	10	6.6117e+06	127511040	1.65588e+07	1.15241e+08	5.07668e+06
High	P62244	40S ribosomal protein S15a OS	Homo sapiens (Human)	RPS15A	14.8	Human	7	3	7	4	5	4	4	9	5	7	5	4.27	2.41	3.28	1.24	-1.86	-0.99	-2.04	5	8	8	7	8	6.16398e+06	1.19097e+08	3.28169e+07	5.99104e+07	1.45471e+07
High	P17987	T-complex protein 1 subunit alpha OS	Homo sapiens (Human)	TCP1	60.3	Human	4		4		4			5		5		4.27	2.05	3.31	1.08	-2.22	-0.97	-2.22	3	4	4	4	4	812570	15727391	3.3703e+06	8.03318e+06	1.72067e+06
High	P09382	Galectin-1 OS	Homo sapiens (Human)	LGALS1	14.7	Human	2		2	1	2	1		2	1	2	1	4.19	2.09	3.03	1.02	-2.11	-1.17	-2	2	2	2	2	2	586312	1.07323e+07	2.48767e+06	4.78227e+06	1.19245e+06
High	O94979	Protein transport protein Sec31A OS	Homo sapiens (Human)	SEC31A	132.9	Human	17		16		10			19		11		4.17	1.34	3.3	-1.02	-2.83	-0.87	-4.31	2	14	2	15	2	5.0934e+06	9.14074e+07	1.28938e+07	49998458	2.51486e+06
High	P05141	ADP/ATP translocase 2 OS	Homo sapiens (Human)	SLC25A5	32.8	Human	3	7	11	8	10	8	9	14	8	11	9	4.15	1.62	1.85	0.45	-2.53	-2.3	-1.4	3	3	3	3	3	1.18187e+07	209766757	3.62429e+07	4.25833e+07	1.61681e+07
High	Q9BUF5	Tubulin beta-6 chain OS	Homo sapiens (Human)	TUBB6	49.8	Human	8	5	18	11	13	10	9	40	22	26	20	4.13	1.81	2.45	0.73	-2.32	-1.68	-1.72	5	9	8	6	7	3.12609e+06	5.47154e+07	1.09835e+07	1.7079e+07	5.19387e+06
High	P04792	Heat shock protein beta-1 OS	Homo sapiens (Human)	HSPB1	22.8	Human	5	3	5	4	4	4	3	5	4	4	4	4.12	1.88	2.59	1.26	-2.24	-1.53	-1.33	4	5	4	5	4	3.26559e+06	5.66114e+07	1.19836e+07	19631645	7806558
High	Q96FJ0	AMSH-like protease OS	Homo sapiens (Human)	STAMBPL1	49.8	Human	2		2					2				4.12	-6.64	1.11	-6.64	-6.64	-3.01	-6.64	1	2		1		339658	5.90565e+06	10300	735628	10300
High	Q9Y6Q9	Nuclear receptor coactivator 3 OS	Homo sapiens (Human)	NCOA3	155.2	Human	28		27		5			34		5		4.09	1.05	1.37	-0.57	-3.04	-2.72	-1.94	2	30	1	14	1	2.64401e+07	4.49659e+08	54723440	6.83067e+07	17781106
High	P63267	Actin, gamma-enteric smooth muscle OS	Homo sapiens (Human)	ACTG2	41.9	Human	6	10	17	14	17	15	22	33	30	37	30	4.06	1.92	2.71	1.15	-2.14	-1.35	-1.56	3	6	6	6	6	9.0351e+06	1.51047e+08	3.42636e+07	59223401	2.00527e+07
High	P62249	40S ribosomal protein S16 OS	Homo sapiens (Human)	RPS16	16.4	Human	13	5	10	10	12	9	5	11	11	13	10	4.04	2.36	3.31	1.05	-1.69	-0.74	-2.25	7	10	11	12	10	1.15955e+07	1.91032e+08	5.93736e+07	1.14629e+08	2.40641e+07
High	P07437	Tubulin beta chain OS	Homo sapiens (Human)	TUBB	49.6	Human	5	14	25	24	23	25	28	74	52	55	51	4.03	2.03	2.74	1.01	-2	-1.29	-1.73	27	43	44	39	41	1.29197e+08	2.11613e+09	5.29231e+08	8.65001e+08	2.60857e+08
High	Q9NR12	PDZ and LIM domain protein 7 OS	Homo sapiens (Human)	PDLIM7	49.8	Human	4	1	4	3	2	1	1	4	3	2	1	4.01	1.84	2.79	0.9	-2.17	-1.22	-1.89	3	4	4	4	4	1.74191e+06	2.81382e+07	6.2477e+06	1.20843e+07	3.25539e+06
High	P23396	40S ribosomal protein S3 OS	Homo sapiens (Human)	RPS3	26.7	Human	24	11	22	19	20	17	12	28	21	22	19	3.97	2.33	3.12	1.14	-1.64	-0.85	-1.98	21	28	27	28	27	3.78793e+07	595349214	1.9083e+08	3.29659e+08	8.3341e+07
High	Q07065	Cytoskeleton-associated protein 4 OS	Homo sapiens (Human)	CKAP4	66	Human	4		2		1	1		2		1	1	3.97	0.75	2.71	0.66	-3.22	-1.26	-2.05	2	3	2	3	2	801614	1.2553e+07	1.35035e+06	5.23718e+06	1.26622e+06
High	Q7Z5K2	Wings apart-like protein homolog OS	Homo sapiens (Human)	WAPL	132.9	Human	8		8		1			8		1		3.95	0.58	2.84	-1.12	-3.37	-1.11	-3.96	1	5	1	5	1	1.37697e+06	2.13156e+07	2.06387e+06	9.87592e+06	635406
High	Q8N684	Cleavage and polyadenylation specificity factor subunit 7 OS	Homo sapiens (Human)	CPSF7	52	Human	5		4		3			4		3		3.94	1.73	4.65	-0.54	-2.21	0.7	-5.18	1	2	1	3	1	413203	6.35314e+06	1.36921e+06	1.03426e+07	285068
High	P12236	ADP/ATP translocase 3 OS	Homo sapiens (Human)	SLC25A6	32.8	Human	3	5	10	7	10	6	7	14	7	11	7	3.93	2.29	3.11	0.89	-1.64	-0.81	-2.23	12	13	13	13	9	2.32245e+07	3.52913e+08	1.13406e+08	2.01044e+08	4.29089e+07
High	P46977	Dolichyl-diphosphooligosaccharide--protein glycosyltransferase subunit STT3A OS	Homo sapiens (Human)	STT3A	80.5	Human	5	1	4		1		1	4		1		3.86	1.76	1.95	0.85	-2.1	-1.91	-1.1	4	5	4	3	5	914465	1.3274e+07	3.09729e+06	3.52239e+06	1.64561e+06
High	P62913	60S ribosomal protein L11 OS	Homo sapiens (Human)	RPL11	20.2	Human	7	4	6	5	5	4	4	7	5	5	4	3.84	1.85	2.9	0.54	-1.99	-0.94	-2.36	5	5	5	5	4	1.21644e+07	174069812	43836966	9.06755e+07	17721548
High	P68371	Tubulin beta-4B chain OS	Homo sapiens (Human)	TUBB4B	49.8	Human	1	13	23	24	23	24	22	65	51	52	45	3.81	2.02	2.63	0.9	-1.79	-1.18	-1.73	7	9	8	7	8	1.19562e+07	1.6805e+08	4.84631e+07	74018907	2.23696e+07
High	P68104	Elongation factor 1-alpha 1 OS	Homo sapiens (Human)	EEF1A1	50.1	Human	15	8	15	13	11	11	9	19	16	15	14	3.78	2.4	3.04	1.36	-1.38	-0.74	-1.68	15	18	16	16	16	4.98675e+07	6.85008e+08	2.62532e+08	4.09787e+08	1.28006e+08
High	Q09666	Neuroblast differentiation-associated protein AHNAK OS	Homo sapiens (Human)	AHNAK	628.7	Human	28	4	21	4	18	2	4	23	4	20	2	3.76	0.56	2.76	-0.87	-3.2	-0.99	-3.64	15	22	12	20	10	1.01456e+07	1.37359e+08	1.49883e+07	6.89219e+07	5.54208e+06
High	Q06830	Peroxiredoxin-1 OS	Homo sapiens (Human)	PRDX1	22.1	Human	8	5	9	3	6	2	5	10	3	6	2	3.76	1.13	1.94	0.17	-2.63	-1.82	-1.77	8	9	8	7	9	7.16735e+06	96809770	1.56873e+07	2.74673e+07	8.04554e+06
High	O94916	Nuclear factor of activated T-cells 5 OS	Homo sapiens (Human)	NFAT5	165.7	Human	10		10		1			11		1		3.74	2.27	2.61	1.37	-1.48	-1.13	-1.25	1	9	1	4	1	4.87197e+06	6.52847e+07	23470912	2.97769e+07	12549631
High	Q8NI36	WD repeat-containing protein 36 OS	Homo sapiens (Human)	WDR36	105.3	Human	3		3					3				3.65	2.09	2.67	1.49	-1.56	-0.99	-1.17	1	2	1	2	1	652102	8.21309e+06	2.78352e+06	4.14112e+06	1.83446e+06
High	Q71UM5	40S ribosomal protein S27-like OS	Homo sapiens (Human)	RPS27L	9.5	Human	2	1	2	1	2		1	3	1	3		3.64	1.79	3.19	0.38	-1.86	-0.45	-2.82	3	2	3	2	2	1.90506e+06	23829013	6.56844e+06	17430045	2.47534e+06
High	P63244	Receptor of activated protein C kinase 1 OS	Homo sapiens (Human)	RACK1	35.1	Human	10	2	10	5	6	8	2	11	6	7	9	3.63	1.96	2.36	1.01	-1.67	-1.27	-1.35	9	9	8	9	8	5.17233e+06	6.39056e+07	2.00754e+07	26476360	1.04112e+07
High	Q7Z4V5	Hepatoma-derived growth factor-related protein 2 OS	Homo sapiens (Human)	HDGFL2	74.3	Human	2		2		1			2		1		3.57	1.52	1.54	0.27	-2.05	-2.03	-1.27	1	2	1	1	1	1783212	2.12155e+07	5117031	5.20166e+06	2.15347e+06
High	P17844	Probable ATP-dependent RNA helicase DDX5 OS	Homo sapiens (Human)	DDX5	69.1	Human	27	1	26	3	31	2	1	36	3	42	2	3.55	1.44	3.49	0.76	-2.11	-0.05	-2.74	5	40	11	40	9	8.57054e+07	1.00253e+09	2.31912e+08	9.65188e+08	1.4496e+08
High	Q9ULW0	Targeting protein for Xklp2 OS	Homo sapiens (Human)	TPX2	85.6	Human	36		36		8			43		8		3.54	1.46	2.05	0.66	-2.08	-1.5	-1.38	5	36	4	23	4	4.89668e+07	5.71308e+08	1.35082e+08	202383860	7.75653e+07
High	P18085	ADP-ribosylation factor 4 OS	Homo sapiens (Human)	ARF4	20.5	Human	4	2	4	1	3	2	2	5	1	3	2	3.5	1.71	2.11	0.15	-1.79	-1.39	-1.96	3	4	3	3	3	2.74334e+06	3.10648e+07	8.95992e+06	1.18242e+07	3.03837e+06
High	P12273	Prolactin-inducible protein OS	Homo sapiens (Human)	PIP	16.6	Human	2	1	2	1	1		1	2	1	1		3.47	1.89	0.97	1.75	-1.58	-2.5	0.78	1	2	1	1	1	300406	3.3206e+06	1.11106e+06	586745	1.00934e+06
High	P53007	Tricarboxylate transport protein, mitochondrial OS	Homo sapiens (Human)	SLC25A1	34	Human	4		4	1	3	1		4	1	4	1	3.44	2	2.73	0.14	-1.45	-0.71	-2.6	2	4	4	4	3	1.5779e+06	1.71682e+07	6.30305e+06	1.05039e+07	1.73301e+06
High	Q9BWT3	Poly(A) polymerase gamma OS	Homo sapiens (Human)	PAPOLG	82.8	Human	4		4		1			4		1		3.43	-1.49	1.82	-6.64	-4.92	-1.61	-6.64	1	4	1	2		1102389	1.18659e+07	391566	3.89652e+06	10300
High	P49411	Elongation factor Tu, mitochondrial OS	Homo sapiens (Human)	TUFM	49.5	Human	10	2	9	8	4	5	2	10	8	4	5	3.42	1.94	2.38	1.29	-1.48	-1.04	-1.08	6	10	8	8	9	4.82434e+06	5.16108e+07	1.85408e+07	2.50685e+07	1.18321e+07
High	P62826	GTP-binding nuclear protein Ran OS	Homo sapiens (Human)	RAN	24.4	Human	7	4	7	5	5	6	4	8	5	5	6	3.42	1.78	2.24	0.72	-1.64	-1.18	-1.52	5	7	6	5	6	1.04789e+07	1.12258e+08	3.61e+07	4.95912e+07	1.73183e+07
High	O43175	D-3-phosphoglycerate dehydrogenase OS	Homo sapiens (Human)	PHGDH	56.6	Human	2		1	1	2			1	1	2		3.38	2.68	3.28	-6.64	-0.7	-0.1	-6.64	1	1	2	2		324996	3.38104e+06	2084826	3.14674e+06	10300
High	P25398	40S ribosomal protein S12 OS	Homo sapiens (Human)	RPS12	14.5	Human	3		3		1			3		1		3.36	-1.04	1.94	-1.2	-4.4	-1.41	-3.15	1	3	1	2	1	901757	9.23785e+06	437130	3468005	391786
High	Q15149	Plectin OS	Homo sapiens (Human)	PLEC	531.5	Human	5		2	2	4	1		2	2	4	1	3.34	1.88	3.63	1.01	-1.46	0.28	-2.62	2	4	3	5	4	660041	6.70505e+06	2.43458e+06	8.1598e+06	1.32693e+06
High	P25705	ATP synthase subunit alpha, mitochondrial OS	Homo sapiens (Human)	ATP5F1A	59.7	Human	14	7	12	13	9	9	7	12	13	9	9	3.3	2.13	2.44	1.28	-1.17	-0.86	-1.16	10	13	11	13	12	8.86382e+06	8.73328e+07	3.87585e+07	4.81102e+07	2.15445e+07
High	Q6PJT7	Zinc finger CCCH domain-containing protein 14 OS	Homo sapiens (Human)	ZC3H14	82.8	Human	7		4		7			4		8		3.25	0.43	2.82	-1.35	-2.81	-0.42	-4.18	1	6	1	6	1	3.41379e+06	32368034	4613552	2.41424e+07	1.3352e+06
High	P98160	Basement membrane-specific heparan sulfate proteoglycan core protein OS	Homo sapiens (Human)	HSPG2	468.5	Human	14	1	1	1	13	3	1	1	1	13	3	3.24	2.13	3.61	0.51	-1.11	0.37	-3.1	6	5	6	10	6	2.39468e+06	2.26778e+07	1.05086e+07	29239127	3.41329e+06
High	P62277	40S ribosomal protein S13 OS	Homo sapiens (Human)	RPS13	17.2	Human	3		2	1	2			2	1	2		3.24	2.23	0.93	0.57	-1.01	-2.31	-0.35	2	3	3	1	2	1.24059e+06	1.16904e+07	5.81362e+06	2.35836e+06	1.84668e+06
High	Q13885	Tubulin beta-2A chain OS	Homo sapiens (Human)	TUBB2A	49.9	Human	4	11	23	21	21	21	19	65	43	46	39	3.23	1.97	2.41	0.39	-1.26	-0.82	-2.01	6	5	6	6	5	3.29288e+06	3.09437e+07	1.29107e+07	1.74801e+07	4.32989e+06
High	P06733	Alpha-enolase OS	Homo sapiens (Human)	ENO1	47.1	Human	11	3	9	6	5	8	3	9	6	5	9	3.23	1.57	1.26	0.94	-1.65	-1.97	-0.31	5	9	8	5	8	5.7073e+06	5.34094e+07	1.69899e+07	1.36357e+07	1.09694e+07
High	Q6PJG2	ELM2 and SANT domain-containing protein 1 OS	Homo sapiens (Human)	ELMSAN1	114.9	Human	7		7		1			8		1		3.2	2	1.66	0.46	-1.2	-1.54	-1.2	1	7	2	3	1	8351961	7.67953e+07	33316530	26426059	1.15209e+07
High	P38646	Stress-70 protein, mitochondrial OS	Homo sapiens (Human)	HSPA9	73.6	Human	11	4	8	8	6	8	4	8	8	6	8	3.13	2.1	2.14	1.01	-1.03	-0.99	-1.14	5	8	8	8	8	3.41945e+06	3.00271e+07	1.46829e+07	1.50979e+07	6.87097e+06
High	P27816	Microtubule-associated protein 4 OS	Homo sapiens (Human)	MAP4	120.9	Human	10		8		6			8		6		3.08	0.73	2.6	-6.64	-2.35	-0.48	-6.64	2	7	3	7		3.80396e+06	3.22755e+07	6.31915e+06	2.31064e+07	10300
High	P04406	Glyceraldehyde-3-phosphate dehydrogenase OS	Homo sapiens (Human)	GAPDH	36	Human	9	5	7	5	6	5	5	8	5	6	5	3.07	1.92	1.9	1.26	-1.15	-1.17	-0.64	6	9	8	8	7	2.05113e+07	1.72656e+08	7.75936e+07	7.65228e+07	4.91461e+07
High	P10599	Thioredoxin OS	Homo sapiens (Human)	TXN	11.7	Human	3	1	3	1	2	1	1	3	1	2	1	3.05	0.45	1.35	-0.97	-2.6	-1.7	-2.32	3	3	2	3	2	2.26146e+06	1.87891e+07	3.09594e+06	5.76461e+06	1.15602e+06
High	O43809	Cleavage and polyadenylation specificity factor subunit 5 OS	Homo sapiens (Human)	NUDT21	26.2	Human	5		3		3			3		3		3.03	-6.64	3.37	-0.53	-6.64	0.34	-3.9	1	2		4	1	1.02237e+06	8.37755e+06	10300	1.05676e+07	710170
High	Q01968	Inositol polyphosphate 5-phosphatase OCRL OS	Homo sapiens (Human)	OCRL	104.1	Human	2		2					2				3.01	-0.23	1.03	-0.69	-3.25	-1.98	-1.71	1	2	1	1	1	459736	3.711e+06	391182	937759	285931
High	Q9UM82	Spermatogenesis-associated protein 2 OS	Homo sapiens (Human)	SPATA2	58.4	Human	9		9		5			10		5		2.99	1.56	2.36	-0.38	-1.43	-0.63	-2.74	2	8	2	7	2	7.01743e+06	5.59196e+07	2.07357e+07	3.60806e+07	5.40538e+06
High	P60709	Actin, cytoplasmic 1 OS	Homo sapiens (Human)	ACTB	41.7	Human	9	12	20	18	19	19	30	44	38	41	43	2.92	1.48	1.7	0.41	-1.44	-1.22	-1.29	23	29	28	26	28	3.05952e+08	2.32151e+09	8.53104e+08	9.93678e+08	4.05828e+08
High	P78347	General transcription factor II-I OS	Homo sapiens (Human)	GTF2I	112.3	Human	23		21		14			23		15		2.9	-0.12	1.68	-1.47	-3.02	-1.22	-3.15	2	20	3	18	3	3.95778e+07	2.96143e+08	3.64287e+07	1.26856e+08	1.43093e+07
High	P62851	40S ribosomal protein S25 OS	Homo sapiens (Human)	RPS25	13.7	Human	2	1	2	2	2	2	1	2	2	2	2	2.88	1.87	2.99	0.34	-1.02	0.11	-2.66	2	2	2	2	2	1.76632e+06	13034145	6.43551e+06	14063079	2.22871e+06
High	O75461	Transcription factor E2F6 OS	Homo sapiens (Human)	E2F6	31.8	Human	2		2					2				2.86	2.35	2.21	1.13	-0.5	-0.64	-1.08	1	2	1	1	1	732966	5.30712e+06	3.74367e+06	3394472	1.60851e+06
High	P14618	Pyruvate kinase PKM OS	Homo sapiens (Human)	PKM	57.9	Human	15	7	14	7	5	3	7	15	7	5	3	2.85	1.34	1.84	0.54	-1.52	-1.01	-1.3	8	12	10	10	10	1.10713e+07	7.99527e+07	2.7974e+07	3.96127e+07	1.6047e+07
High	Q29RF7	Sister chromatid cohesion protein PDS5 homolog A OS	Homo sapiens (Human)	PDS5A	150.7	Human	2		2					2				2.8	2.91	2.39	1.82	0.11	-0.4	-0.58	1	2	1	1	1	669638	4.6499e+06	5.01968e+06	3.52062e+06	2.35832e+06
High	P45880	Voltage-dependent anion-selective channel protein 2 OS	Homo sapiens (Human)	VDAC2	31.5	Human	6	3	6	2	3		3	6	2	3		2.68	-0.7	1.43	-1.23	-3.38	-1.24	-2.66	4	6	3	4	3	4.85585e+06	3.10605e+07	2.98459e+06	1.31146e+07	2.07656e+06
High	O00763	Acetyl-CoA carboxylase 2 OS	Homo sapiens (Human)	ACACB	276.4	Human	58	43	67	55	57	45	86	117	113	114	87	2.66	1.97	2.16	0.29	-0.69	-0.49	-1.87	46	64	61	51	53	7.83297e+07	4.93617e+08	3.06274e+08	3.505e+08	9.56876e+07
High	P55209	Nucleosome assembly protein 1-like 1 OS	Homo sapiens (Human)	NAP1L1	45.3	Human	2		2		3			2		4		2.54	2.13	2.28	2	-0.41	-0.26	-0.28	1	3	1	3	1	2.71074e+06	15715257	11850070	1.3163e+07	10834713
High	P02751	Fibronectin OS	Homo sapiens (Human)	FN1	272.2	Human	49	19	36	31	40	35	23	44	39	52	42	2.42	1.76	3.3	1.09	-0.65	0.89	-2.21	37	42	44	46	45	7.51816e+07	4.01049e+08	2.55195e+08	7.40721e+08	1.60102e+08
High	Q14966	Zinc finger protein 638 OS	Homo sapiens (Human)	ZNF638	220.5	Human	25		15		24			17		28		2.41	1.72	2.52	1.46	-0.69	0.11	-1.06	3	22	2	24	2	1.0231e+08	5.4463e+08	3.38035e+08	5.8582e+08	2.81357e+08
High	Q96P63	Serpin B12 OS	Homo sapiens (Human)	SERPINB12	46.2	Human	2	1	1	2	2	2	1	1	2	2	2	2.41	1.79	1.08	0.7	-0.62	-1.33	-0.38	1	2	2	1	2	881434	4.69246e+06	3.04672e+06	1.8691e+06	1.43307e+06
High	Q9UIG0	Tyrosine-protein kinase BAZ1B OS	Homo sapiens (Human)	BAZ1B	170.8	Human	4		4		1			4		1		2.33	-6.64	0.69	-6.64	-6.64	-1.64	-6.64	1	2		3		1.24094e+06	6.25805e+06	10300	2007680	10300
High	Q9BUJ2	Heterogeneous nuclear ribonucleoprotein U-like protein 1 OS	Homo sapiens (Human)	HNRNPUL1	95.7	Human	11		12		7			13		8		2.27	1.38	1.58	-0.62	-0.89	-0.69	-2.2	1	11	3	10	2	133574760	6.4455e+08	3.48498e+08	4.00694e+08	8.70761e+07
High	Q01813	ATP-dependent 6-phosphofructokinase, platelet type OS	Homo sapiens (Human)	PFKP	85.5	Human	2		3	1	1	1		3	1	1	1	2.26	1.56	1.68	0.37	-0.7	-0.58	-1.31	1	2	2	2	2	1.80764e+06	8.68106e+06	5.34167e+06	5.79575e+06	2.34066e+06
High	Q13085	Acetyl-CoA carboxylase 1 OS	Homo sapiens (Human)	ACACA	265.4	Human	176	131	168	171	165	172	346	555	584	528	523	2.22	2.15	2.17	0.9	-0.07	-0.05	-1.28	185	244	243	229	245	1.42152e+10	6.63927e+10	6.31104e+10	6.40271e+10	2.64453e+10
High	P20930	Filaggrin OS	Homo sapiens (Human)	FLG	434.9	Human	6	3	4	2	2	2	4	8	3	2	2	2.18	0.49	0.01	-0.42	-1.68	-2.17	-0.43	4	5	3	3	3	1.39438e+06	6.3145e+06	1964385	1.40028e+06	1.04208e+06
High	Q9HCC0	Methylcrotonoyl-CoA carboxylase beta chain, mitochondrial OS	Homo sapiens (Human)	MCCC2	61.3	Human	14	10	11	10	11	6	12	12	10	13	6	2.15	0.98	1.33	-0.8	-1.18	-0.82	-2.13	14	14	14	14	9	1.47043e+07	6.5357e+07	2.89048e+07	3.69131e+07	8.43994e+06
High	Q86YZ3	Hornerin OS	Homo sapiens (Human)	HRNR	282.2	Human	43	25	35	35	34	28	35	51	50	51	37	2.08	1.88	1.88	-0.06	-0.2	-0.2	-1.94	26	31	34	33	30	9.63606e+07	4.08281e+08	3.55654e+08	3.5526e+08	9.22792e+07
High	P01871	Immunoglobulin heavy constant mu OS	Homo sapiens (Human)	IGHM	49.4	Human	2	2		1	1		4		1	1		2.07	-3.15	-6.64	-1.53	-5.23	-6.64	6.64	2	1	1		1	3.10718e+06	13088274	348953	10300	1.07472e+06
High	P27694	Replication protein A 70 kDa DNA-binding subunit OS	Homo sapiens (Human)	RPA1	68.1	Human	13		12		3			12		3		2.03	-1.16	1.65	-2.5	-3.19	-0.38	-4.15	1	11	1	4	1	18652264	7.6214e+07	8358889	58553755	3.30417e+06
High	P32119	Peroxiredoxin-2 OS	Homo sapiens (Human)	PRDX2	21.9	Human	2	2	2	1	2	1	2	2	1	2	1	1.95	1.2	1.1	0.1	-0.74	-0.84	-1	2	2	2	2	2	1.04336e+06	4.01882e+06	2400434	2.24219e+06	1.11965e+06
High	Q96RQ3	Methylcrotonoyl-CoA carboxylase subunit alpha, mitochondrial OS	Homo sapiens (Human)	MCCC1	80.4	Human	50	37	42	45	42	44	136	189	192	169	157	1.85	1.31	1.5	0.22	-0.54	-0.35	-1.28	59	68	70	65	70	5.7805e+09	2.08682e+10	1.43747e+10	1.63201e+10	6.72257e+09
High	P11498	Pyruvate carboxylase, mitochondrial OS	Homo sapiens (Human)	PC	129.6	Human	90	65	76	82	78	80	198	249	287	262	247	1.82	1.55	1.44	0.4	-0.26	-0.37	-1.04	100	110	113	109	111	1.25083e+10	4.40266e+10	3.67241e+10	3.40545e+10	1.65399e+10
High	P62273	40S ribosomal protein S29 OS	Homo sapiens (Human)	RPS29	6.7	Human	4	3	4	4	3	4	4	4	5	4	4	1.82	1.24	0.72	-0.03	-0.58	-1.1	-0.75	4	5	5	4	5	15828485	5.59262e+07	37306559	26057010	1.54591e+07
High	P61513	60S ribosomal protein L37a OS	Homo sapiens (Human)	RPL37A	10.3	Human	2		2	1	2			2	1	2		1.75	0.96	1.27	-0.78	-0.79	-0.49	-2.04	1	2	2	2	2	2763820	9322078	5.37316e+06	6.6604e+06	1.61503e+06
High	Q96KM6	Zinc finger protein 512B OS	Homo sapiens (Human)	ZNF512B	97.2	Human	5		5					5				1.73	1.17	1.05	-0.39	-0.56	-0.67	-1.44	1	5	2	4	2	46117572	1.52776e+08	1.03983e+08	9.57036e+07	3.5224e+07
High	P62269	40S ribosomal protein S18 OS	Homo sapiens (Human)	RPS18	17.7	Human	3			1	2				1	2		1.62	1.76	3.1	-0.48	0.14	1.47	-3.57	1	1	2	2	1	406671	1.25048e+06	1378041	3.47596e+06	291765
High	Q9ULU4	Protein kinase C-binding protein 1 OS	Homo sapiens (Human)	ZMYND8	131.6	Human	2		2		1			2		1		1.57	-0.27	1.16	-1.28	-1.83	-0.41	-2.44	1	2	1	1	1	974509	2.88958e+06	810355	2.17598e+06	399993
High	P05089	Arginase-1 OS	Homo sapiens (Human)	ARG1	34.7	Human	5	5	3	2	4	2	5	3	2	4	2	1.47	0.35	0.8	-1.49	-1.12	-0.67	-2.29	4	4	4	4	3	7.72937e+06	2.13678e+07	9.82434e+06	1.34255e+07	2.75022e+06
High	P81605	Dermcidin OS	Homo sapiens (Human)	DCD	11.3	Human	4	3	4	3	4	3	5	5	4	5	3	1.46	0.89	2.23	-0.13	-0.57	0.77	-2.36	4	4	4	4	3	2.17739e+07	5.99264e+07	4.04274e+07	101844396	1.98501e+07
High	P61626	Lysozyme C OS	Homo sapiens (Human)	LYZ	16.5	Human	2	2	2	2	2	2	2	2	2	2	2	1.42	0.38	0.51	-0.25	-1.04	-0.91	-0.75	2	2	2	2	2	3.86838e+06	10346320	5042488	5.49899e+06	3.25894e+06
High	O43823	A-kinase anchor protein 8 OS	Homo sapiens (Human)	AKAP8	76.1	Human	5		2		5			2		6		1.38	0.85	1.52	-0.07	-0.53	0.14	-1.59	2	5	2	5	2	9.03491e+06	2.347e+07	1.6292e+07	2.58896e+07	8591835
High	Q02413	Desmoglein-1 OS	Homo sapiens (Human)	DSG1	113.7	Human	12	9	6	9	5	9	11	7	10	6	9	1.33	0.97	0.67	0.26	-0.37	-0.66	-0.41	12	8	10	7	10	1.25512e+07	3.16471e+07	2.45412e+07	1.99727e+07	1.50084e+07
High	Q5D862	Filaggrin-2 OS	Homo sapiens (Human)	FLG2	247.9	Human	15	12	8	8	7	11	13	9	9	8	12	1.23	0.2	0.67	-0.69	-1.03	-0.56	-1.36	13	9	8	9	11	1.54586e+07	3.62848e+07	1.77124e+07	2.46252e+07	9.57744e+06
High	Q96QA5	Gasdermin-A OS	Homo sapiens (Human)	GSDMA	49.3	Human	2	2		1	2		2		1	2		1.16	0.57	-1.01	-1.3	-0.58	-2.17	-0.29	2	2	2	1	1	2.65441e+06	5915713	3.9525e+06	1.31534e+06	1.07705e+06
High	P15924	Desmoplakin OS	Homo sapiens (Human)	DSP	331.6	Human	26	14	9	16	10	13	14	9	16	10	14	1.1	1.25	1.12	0.04	0.16	0.02	-1.08	18	15	24	22	24	2.26889e+07	4.85299e+07	5.40798e+07	4.9345e+07	2.32785e+07
High	Q7LBC6	Lysine-specific demethylase 3B OS	Homo sapiens (Human)	KDM3B	191.5	Human	12		13		1			13		1		1.09	0.05	0.42	-1.16	-1.04	-0.66	-1.58	1	13	1	6	1	148205344	3.14486e+08	153352480	1.98659e+08	66262468
High	Q9NXV6	CDKN2A-interacting protein OS	Homo sapiens (Human)	CDKN2AIP	61.1	Human	14		13		10			14		10		0.98	0.78	0.66	-0.74	-0.2	-0.32	-1.4	2	14	2	13	2	4.34103e+08	8.55478e+08	7.46946e+08	6.87218e+08	2.60045e+08
High	Q00325	Phosphate carrier protein, mitochondrial OS	Homo sapiens (Human)	SLC25A3	40.1	Human	5		5	1	1	1		6	1	1	1	0.87	-0.05	0.08	-1.15	-0.92	-0.79	-1.23	2	6	2	5	3	5.60034e+07	1.02312e+08	53978568	5.92191e+07	2.51661e+07
High	P05165	Propionyl-CoA carboxylase alpha chain, mitochondrial OS	Homo sapiens (Human)	PCCA	80	Human	62	52	56	58	55	60	147	131	194	143	160	0.83	1.35	0.7	0.26	0.52	-0.14	-0.44	76	76	80	74	79	6.20543e+09	1.10633e+10	1.58171e+10	1.00643e+10	7.42539e+09
High	Q08554	Desmocollin-1 OS	Homo sapiens (Human)	DSC1	99.9	Human	4	1		2	1	4	1		2	1	4	0.82	1.05	1.76	0.89	0.23	0.95	-0.88	3	2	3	3	4	2.13313e+06	3755921	4.41691e+06	7.24281e+06	3.94207e+06
High	P05166	Propionyl-CoA carboxylase beta chain, mitochondrial OS	Homo sapiens (Human)	PCCB	58.2	Human	18	15	8	15	10	11	15	9	16	10	11	0.81	1.11	0.93	-0.04	0.29	0.11	-0.97	17	9	14	16	14	3.50593e+07	6.16271e+07	7.55922e+07	6.6698e+07	3.40217e+07
High	P14923	Junction plakoglobin OS	Homo sapiens (Human)	JUP	81.7	Human	10	8	1	6	3	7	8	1	7	3	7	0.79	1.13	1.33	0.42	0.34	0.54	-0.91	8	5	7	6	8	6.18069e+06	1.07065e+07	1.35459e+07	1.55396e+07	8.28006e+06
High	P01023	Alpha-2-macroglobulin OS	Homo sapiens (Human)	A2M	163.2	Human	6	6	1	2	2	1	10	1	2	2	1	0.79	0.15	0.32	-0.14	-0.64	-0.47	-0.46	4	2	3	3	4	6.85219e+06	1.18727e+07	7.608e+06	8.55552e+06	6.22231e+06
High	P02768	Serum albumin OS	Homo sapiens (Human)	ALB	69.3	Human	35	32	24	27	27	30	120	52	66	55	65	0.75	0.83	0.73	-0.31	0.08	-0.02	-1.04	37	36	36	35	35	1.99752e+09	3.3566e+09	3.54202e+09	3.31764e+09	1.60988e+09
High	P50747	Biotin--protein ligase OS	Homo sapiens (Human)	HLCS	80.7	Human	8	8	2	7	4	2	8	2	7	4	2	0.65	0.87	0.65	-0.49	0.22	-0.01	-1.14	8	6	8	6	8	14187157	2.2301e+07	2.59557e+07	2.22034e+07	1.00857e+07
High	P35579	Myosin-9 OS	Homo sapiens (Human)	MYH9	226.4	Human	8	2	4	1	5	1	6	4	2	5	1	0.56	0.11	0.69	-0.69	-0.45	0.13	-1.38	3	7	7	7	5	8.75253e+06	1.29279e+07	9.43388e+06	1.41292e+07	5.43041e+06
High	Q9Y6C2	EMILIN-1 OS	Homo sapiens (Human)	EMILIN1	106.6	Human	5	1			4	1	1			4	1	0.33	-0.69	1.04	0.04	-1.02	0.72	-1	3	1	4	5	4	6.44482e+06	8.07894e+06	3.98244e+06	1.32737e+07	6.64456e+06
High	P06702	Protein S100-A9 OS	Homo sapiens (Human)	S100A9	13.2	Human	2	1		2	1	1	2		2	1	1	0.11	-0.26	-0.85	-0.5	-0.37	-0.96	0.35	1	1	2	1	2	1.92475e+06	2.07274e+06	1.60342e+06	1.06523e+06	1.36007e+06
High	P05109	Protein S100-A8 OS	Homo sapiens (Human)	S100A8	10.8	Human	2	2	1	2	1	2	2	1	2	1	2	-0.02	-0.35	-0.74	-1.22	-0.32	-0.72	-0.48	2	2	2	1	2	6.38851e+06	6.28528e+06	5.01996e+06	3814939	2.74094e+06
High	P02787	Serotransferrin OS	Homo sapiens (Human)	TF	77	Human	4	4	1	2	2	2	5	1	3	3	3	-0.13	0.34	-0.3	-0.12	0.47	-0.17	0.19	3	2	3	3	3	5.01208e+06	4.58264e+06	6.34869e+06	4.0622e+06	4.62789e+06
High	P01009	Alpha-1-antitrypsin OS	Homo sapiens (Human)	SERPINA1	46.7	Human	6	6		4	1	2	6		4	1	2	-0.67	-0.08	-0.5	-0.68	0.59	0.18	-0.18	5	4	5	5	5	9.44587e+06	5.92842e+06	8.94039e+06	6.69996e+06	5.90508e+06
High	P01857	Immunoglobulin heavy constant gamma 1 OS	Homo sapiens (Human)	IGHG1	36.1	Human	4	6	3	3	3	5	10	3	3	3	6	-0.7	-0.66	-0.53	-0.32	0.04	0.17	0.2	7	4	4	6	6	3.46592e+07	2.13538e+07	2.19178e+07	2.40727e+07	2.76818e+07
High	Q8WUH6	Transmembrane protein 263 OS	Homo sapiens (Human)	TMEM263	11.7	Human	3	3		2	3	3	4		2	4	3	-1.27	1.36	1.04	0.55	2.63	2.31	-0.49	4	1	4	3	4	3.77999e+06	1.57119e+06	9.70513e+06	7.77253e+06	5.5207e+06
High	P01024	Complement C3 OS	Homo sapiens (Human)	C3	187	Human	6	5		2	1		7		2	1		-1.56	-0.41	-0.38	-1.4	1.15	1.18	-1.02	4	1	3	3	3	3.78675e+06	1.28369e+06	2.85725e+06	2.91309e+06	1.43373e+06
High	P01011	Alpha-1-antichymotrypsin OS	Homo sapiens (Human)	SERPINA3	47.6	Human	3	3					3					-2.25	-6.64	-6.64	-1.8	-6.64	-6.64	6.64	2	1			1	997690	209902	10300	10300	286094
High	Q08188	Protein-glutamine gamma-glutamyltransferase E OS	Homo sapiens (Human)	TGM3	76.6	Human	2	2	1	2	1	2	2	1	2	1	2	-3.13	0.19	0.31	-1.04	3.32	3.44	-1.34	2	1	2	2	2	3.4743e+06	397280	3.96938e+06	4.29731e+06	1.69456e+06
High	P01834	Immunoglobulin kappa constant OS	Homo sapiens (Human)	IGKC	11.8	Human	4	4	1	2	1	2	5	1	2	1	2	-4.41	-0.99	-0.61	-0.83	3.41	3.8	-0.23	4	1	2	4	3	1.73587e+07	818363	8.72097e+06	1.14101e+07	9745379
High	P02753	Retinol-binding protein 4 OS	Homo sapiens (Human)	RBP4	23	Human	1	1		1			2		1			-6.64	-6.64	-6.64	-2.02			6.64	2				1	1639027	10300	10300	10300	403858
High	P02647	Apolipoprotein A-I OS	Homo sapiens (Human)	APOA1	30.8	Human	2	2					2					-6.64	-6.64	-6.64	-1.32			6.64	2				1	1.20137e+06	10300	10300	10300	481122
