# Supplementary material for: A UL26-PIAS1 complex antagonizes anti-viral gene expression during Human Cytomegalovirus infection
Source: PLoS Pathog. 2024 May 20;20(5):e1012058. doi: 10.1371/journal.ppat.1012058 (PMC11142722; doi:10.1371/journal.ppat.1012058)
Supplement: S2 Table — Median normalized protein abundance, from S1 Table, supplied data for Fig 1H. Proteins 5-fold enriched in WT+B relative to UL26ΔC+B (dark green, right). (XLSX) [file ppat.1012058.s009.xlsx]

## Sheet: S2
		(Abundance)x(1/Median)x(1e7)						5-fold enriched in WT
Gene Name	Species	Mock+Biotin	Tur-N-UL26wt+Biotin	Tur-N-UL26wt(-)Biotin	Tur-N-UL26ΔC+Biotin	Tur-N-UL26ΔC(-)Biotin		Gene Name	Median Normalized Abundance Counts [Tur-N-UL26wt+Biotin/Tur-N-UL26ΔC+Biotin]
A2M	Human	6.65261e+09	4.94059e+06	2.41603e+08	8.14506e+06	5.67174e+09		ETS2	1534.47
ABCE1	Human	2.08029e+08	3.5604e+06	1.14668e+08	3.76986e+06	4.9985e+08		ETS1	861.829
ACACA	Human	1.38012e+13	2.76281e+10	2.00416e+12	6.09553e+10	2.41054e+13		PIAS2	731.619
ACACB	Human	7.60482e+10	2.05409e+08	9.72616e+09	3.33684e+08	8.72209e+10		AURKB	632.171
ACTB	Human	2.97041e+11	9.66054e+08	2.70916e+10	9.46005e+08	3.69919e+11		RBM22	567.014
ACTG2	Human	8.77194e+09	6.28555e+07	1.08809e+09	5.63821e+07	1.82783e+10		IGHM	555.428
ACTN1	Human	1.22019e+08	2.60468e+06	4.64796e+07	2.0597e+06	5.0287e+08		ARID1B	510.229
ADAR	Human	10000000	2.05273e+07	4.5376e+07	5.45735e+07	9.68968e+07		FAM192A	410.914
ADNP	Human	2.58248e+09	2.04523e+08	3.44986e+08	1.26396e+08	1.75777e+09		RPS6KA3	375.047
AFF4	Human	10000000	7.66456e+06	327091	1.18387e+07	9.38862e+06		BRD8	346.716
AGFG1	Human	3.38025e+08	3.43333e+07	3.74664e+06	1.54879e+07	2.36023e+07		DVL2	330.766
AHCTF1	Human	1.45648e+08	2.81968e+07	4.74175e+07	2.23776e+07	6.17068e+08		PIAS3	264.088
AHDC1	Human	10000000	2.16762e+06	327091	1.53156e+06	9.38862e+06		HSP90B1	262.861
AHNAK	Human	9.85014e+09	5.71594e+07	4.75974e+08	6.56153e+07	5.0517e+09		LIN9	237.384
AHR	Human	10000000	2.07616e+06	327091	9805.84	9.38862e+06		PAXIP1	225.61
AKAP8	Human	8.77176e+09	9.7666e+06	5.17377e+08	2.46475e+07	7.8316e+09		CUL4B	222.041
ALB	Human	1.93934e+12	1.39679e+09	1.12482e+11	3.15847e+09	1.46743e+12		AHR	211.727
ANKHD1	Human	10000000	1.94867e+06	327091	2.84226e+06	9.38862e+06		RAI1	201.472
ANLN	Human	10000000	4.3559e+07	327091	1.18227e+07	9.38862e+06		P4HB	197.554
ANXA1	Human	1.00883e+08	4.01203e+07	7.67669e+07	1.89082e+07	2.07062e+08		ESS2	186.529
ANXA2	Human	6.60224e+09	6.21756e+07	1.04601e+09	3.32419e+07	7.06272e+09		PSIP1	183.856
ANXA5	Human	1.98134e+08	7.36118e+06	2.7998e+07	1.18571e+06	9.13856e+08		CDC27	165.761
APBB1	Human	10000000	4.1692e+06	327091	3.51918e+06	1.75568e+08		PHF14	155.327
APOA1	Human	1.16638e+09	4286.15	327091	9805.84	4.38551e+08		RFX7	150.948
APOBEC3C	Human	10000000	9.20871e+06	327091	2.70927e+06	9.38862e+06		MTF1	145.057
AQR	Human	10000000	8.59678e+06	327091	5.90183e+06	9.38862e+06		TOP2B	137.271
ARF4	Human	2.66343e+09	1.2927e+07	2.84535e+08	1.12569e+07	2.76953e+09		PHF2	116.062
ARG1	Human	7.50425e+09	8.8918e+06	3.11986e+08	1.27814e+07	2.50687e+09		ZNF281	43.4772
ARHGEF2	Human	9.01534e+07	3.76706e+06	10000000	1.06911e+07	9.38862e+06		TEAD1	29.9375
ARID1A	Human	10000000	4.15142e+06	327091	1.38918e+06	9.38862e+06		PIAS4	22.8941
ARID1B	Human	10000000	5.00323e+06	327091	9805.84	9.38862e+06		PIAS1	21.9479
ASCC3	Human	10000000	3.36964e+06	327091	6.28105e+06	7.67197e+08		STAT2	20.7535
ASH2L	Human	10000000	6.46348e+06	327091	1.29314e+06	9.38862e+06		SLX4	19.903
ATAD3A	Human	1.20263e+08	5.03023e+06	9.48504e+07	4.59681e+06	5.92948e+08		SMCHD1	18.7183
ATF7	Human	10000000	2.79391e+06	327091	555455	9.38862e+06		NSD3	16.7631
ATP2A2	Human	3.18493e+08	2.33874e+07	4.81998e+07	9.30006e+06	1.17509e+09		TRIM33	15.7936
ATP5F1A	Human	8.60565e+09	3.63419e+07	1.23083e+09	4.58021e+07	1.96381e+10		CREBBP	11.8645
ATRX	Human	1.11411e+08	2.73316e+06	327091	3.7416e+06	9.38862e+06		ZNF280D	11.7907
AURKB	Human	10000000	6.19897e+06	327091	9805.84	9.38862e+06		POLR3F	11.5901
BARD1	Human	1.01763e+09	3.79504e+07	1.54343e+08	3.49758e+07	1.07278e+09		STAT1	10.788
BAZ1B	Human	1.2048e+09	2.60417e+06	327091	1.91136e+06	9.38862e+06		QSER1	10.1001
BCL9L	Human	3.24841e+07	1.21722e+07	327091	7.30966e+06	2.41426e+09		YAP1	9.46535
BCLAF1	Human	10000000	1.32734e+06	327091	6.72915e+06	9.38862e+06		RAD54L2	9.353
BCOR	Human	10000000	2.06661e+06	327091	1.26672e+06	9.38862e+06		SERPINA3	8.90763
BPTF	Human	10000000	2.74812e+06	4.06392e+07	1.48203e+06	5.74637e+08		SMARCA1	8.04811
BRCA1	Human	4.84379e+08	1.00528e+08	3.87124e+07	7.28314e+07	9.38862e+06		UL31	8.03623
BRD4	Human	7.19236e+08	1.1001e+07	327091	4.5459e+06	9.38862e+06		TRRAP	7.53653
BRD8	Human	10000000	3.39984e+06	3.15768e+07	9805.84	9.38862e+06		ING3	7.46598
BUD13	Human	10000000	1.17191e+07	2.72522e+07	1.16429e+07	1.35213e+08		NCOA1	7.40955
C3	Human	3.67646e+09	534181	9.07361e+07	2.77333e+06	1.30687e+09		FOXO3	7.39282
CBX3	Human	10000000	8.9149e+06	1.49517e+06	2.41818e+06	10000000		UIMC1	7.15962
CBX8	Human	10000000	2.48042e+06	327091	556633	9.38862e+06		EP300	6.85399
CCAR2	Human	2.70956e+08	7.98083e+06	327091	8.34383e+06	9.38862e+06		CDCA5	6.77178
CCDC174	Human	4.01316e+08	3.61871e+06	2.6788e+07	2.46744e+06	9.38862e+06		PML	6.72076
CCNT1	Human	7.32677e+08	1.06993e+07	4.35028e+07	4.20742e+06	4.13833e+08		DNTTIP1	6.62127
CCT8	Human	2.98506e+08	3.19498e+08	5.36897e+08	5.46273e+08	5.72815e+09		FOSL2	6.27071
CDC27	Human	10000000	1.62543e+06	327091	9805.84	9.38862e+06		SMARCA5	6.25145
CDC5L	Human	10000000	6.31466e+06	327091	5.24006e+06	9.38862e+06		ANXA5	6.20827
CDC73	Human	2.18471e+08	2.8689e+07	2.20239e+07	5.14762e+07	2.07718e+08		RNF169	6.16663
CDCA2	Human	10000000	4.69035e+06	327091	1.04329e+06	9.38862e+06		NCOA2	6.12331
CDCA5	Human	1.17267e+08	4.2316e+06	5.53387e+06	624887	9.38862e+06		STAT3	5.9201
CDK11A	Human	10000000	4.23905e+06	327091	6.87926e+06	9.38862e+06		EPC2	5.81798
CDKN2AIP	Human	4.21459e+11	3.55991e+08	2.37204e+10	6.54248e+08	2.37035e+11		MED15	5.53702
CFL1	Human	6.06864e+08	5.34006e+06	3.90989e+07	3.73207e+06	1.0473e+09		SCML2	5.29957
CHAMP1	Human	8.64766e+08	7.55302e+07	3.36104e+07	2.05877e+07	9.38862e+06		RBBP7	5.17681
CHD1	Human	10000000	2.22479e+06	327091	5.08538e+06	9.38862e+06		FBL	5.16135
CHD3	Human	10000000	7.04755e+06	327091	6.78623e+06	9.38862e+06		TRIM24	5.13862
CHD4	Human	3.70579e+09	1.27111e+08	2.70609e+07	8.0364e+07	3.80179e+08		ATF7	5.02995
CHD8	Human	7.4766e+07	7.98085e+06	327091	3.78998e+06	9.38862e+06		ASH2L	4.99827
CHERP	Human	10000000	1.26651e+07	327091	2.86353e+07	9.38862e+06		TASOR	4.98492
CKAP4	Human	7.78266e+08	5.22368e+06	4.28824e+07	4.98592e+06	1.15418e+09		ZC3H11A	4.95771
CLSPN	Human	10000000	2.04818e+07	327091	1.71154e+07	9.38862e+06		LRIF1	4.74356
CMTR1	Human	1.32994e+08	1.69286e+08	1.98885e+08	2.60048e+08	1.16055e+09		HP1BP3	4.71143
CNN2	Human	1.65845e+08	1.44367e+07	1.97926e+07	1.31917e+07	3.01527e+08		TCF20	4.62948
COL6A3	Human	3.02123e+08	2.66138e+06	5.18228e+07	7.66666e+06	4.76733e+08		PCGF6	4.57627
CPSF3	Human	10000000	4.04098e+06	327091	7.90874e+06	9.38862e+06		PHAX	4.56508
CPSF6	Human	10000000	5.89065e+06	9.59557e+07	9.4607e+06	9.38862e+06		CDCA2	4.49574
CPSF7	Human	4.01168e+08	2.64374e+06	4.34813e+07	9.84642e+06	2.59845e+08		RACGAP1	4.49013
CREBBP	Human	1.60851e+09	2.60517e+09	8.42387e+08	2.19577e+08	2.02568e+09		CBX8	4.45612
CRTC3	Human	1.95425e+08	8.19666e+06	327091	8.06603e+06	9.38862e+06		EIF4G1	4.355
CTR9	Human	10000000	9.13815e+06	5.91629e+06	1.80445e+07	9.38862e+06		ZNF148	4.2836
CTTN	Human	6.90246e+08	1.38186e+07	3.49292e+08	1.73872e+07	1.20249e+09		ORC3	4.15604
CUL4B	Human	10000000	2.1773e+06	327091	9805.84	9.38862e+06		SMARCC2	4.14007
CUX1	Human	10000000	1.95447e+06	2.30484e+07	1.94088e+06	3.46379e+08		MTA1	4.1286
CXorf56	Human	2.71751e+08	5.77944e+06	327091	3.93474e+06	2.60874e+08		TLK2	4.10181
CYLD	Human	10000000	1.78955e+07	327091	2.02874e+07	9.38862e+06		SOX9	4.09574
DBT	Human	1006187500	1.00405e+07	1.97111e+08	7.23377e+06	1.60193e+09		LIN54	4.06647
DCD	Human	2.11397e+10	2.49372e+07	1.28383e+09	9.69583e+07	1.80937e+10		SPART	3.89596
DCLRE1A	Human	2.45949e+08	2.57023e+06	327091	1.31709e+06	9.38862e+06		ZNF384	3.8022
DDX17	Human	1.6237e+08	2.49028e+07	9.70327e+07	3.91369e+07	9.91294e+08		TCF12	3.78285
DDX18	Human	10000000	2.39645e+06	327091	8.07005e+06	9.38862e+06		SCYL1	3.72746
DDX3X	Human	2.60957e+08	9.60539e+06	4.76177e+07	1.55094e+07	1.08584e+08		MRE11	3.72528
DDX3Y	Human	3.40375e+08	8.86203e+07	1.95174e+08	1.15802e+08	1.35262e+09		CBX3	3.68661
DDX42	Human	1.18349e+09	2.49516e+07	327091	2.96089e+07	8.26594e+08		ANLN	3.68434
DDX46	Human	10000000	1.88669e+07	327091	3.48395e+07	9.38862e+06		CHAMP1	3.66871
DDX5	Human	8.32091e+10	4.17183e+08	7.36468e+09	9.18882e+08	1.32133e+11		GLYR1	3.63488
DHX15	Human	2.63494e+09	3.23798e+07	8.2874e+07	4.81731e+07	1.30949e+09		NFIC	3.6263
DHX30	Human	10000000	6.51535e+06	327091	5.45278e+06	9.38862e+06		RPL38	3.57672
DHX38	Human	10000000	4.13755e+07	327091	3.5264e+07	2.99859e+08		NIPBL	3.53122
DHX9	Human	1.08953e+08	1.13492e+07	7.88396e+06	2.24811e+07	6.41536e+07		STAMBPL1	3.50907
DIDO1	Human	8.87879e+08	3.86638e+07	4.57567e+07	3.36291e+07	9.38862e+06		KMT2C	3.50563
DNTTIP1	Human	10000000	6.23837e+06	327091	942170	9.38862e+06		PRR12	3.50544
DSC1	Human	2.071e+09	1.56296e+06	1.40265e+08	6.89533e+06	3.59326e+09		HCFC2	3.49895
DSG1	Human	1.21856e+10	1.31693e+07	7.7934e+08	1.90145e+07	1.36804e+10		UL26	3.48884
DSP	Human	2.2028e+10	2.01948e+07	1.71738e+09	4.69776e+07	2.12187e+10		MSH6	3.41794
DVL2	Human	10000000	3.24344e+06	327091	9805.84	9.38862e+06		APOBEC3C	3.39896
DVL3	Human	10000000	1.68159e+07	327091	1.12475e+07	9.38862e+06		HSPH1	3.35469
DYNLL1	Human	10000000	5.40612e+06	327091	6.99121e+06	9.38862e+06		SFN	3.25543
E2F6	Human	7.11617e+08	2.20846e+06	1.18886e+08	3.23162e+06	1.46618e+09		POGZ	3.23956
ECT2	Human	9.8733e+08	8.75999e+06	327091	7.98691e+06	9.38862e+06		KIF20B	3.12229
EEF1A1	Human	4.84151e+10	2.85053e+08	8.33709e+09	3.90127e+08	1.1668e+11		ARID1A	2.98838
EEF2	Human	8.11741e+08	8.68868e+06	1.35403e+08	1.13036e+07	1.78831e+09		KDM6A	2.98503
EHMT1	Human	3.95966e+08	1.41577e+07	2.82023e+06	1.10577e+07	5.59494e+07		GTSE1	2.94368
EHMT2	Human	10000000	3.4226e+06	327091	3.32247e+06	9.38862e+06		NSD2	2.93751
EIF2AK2	Human	1.53883e+08	2.2073e+07	1.33313e+07	1.29337e+07	9.38862e+06		UL122	2.9271
EIF4G1	Human	10000000	2.02826e+06	6.13943e+07	465732	9.38862e+06		PPP2R1A	2.90516
EIF4G2	Human	10000000	2.29572e+07	327091	2.28638e+07	9.38862e+06		ZBTB33	2.90217
ELMSAN1	Human	8108700000	3.19569e+07	1.05801e+09	2.51582e+07	1.05015e+10		NCK2	2.88888
EMD	Human	10000000	3.26983e+06	327091	5.90625e+06	9.38862e+06		NCOA3	2.87742
EMILIN1	Human	6.2571e+09	3.3619e+06	1.26468e+08	1.26368e+07	6.05663e+09		GATAD2A	2.85202
EMSY	Human	10000000	2.00477e+07	327091	1.6997e+07	9.38862e+06		RECQL	2.80354
ENO1	Human	5.54106e+09	2.22253e+07	5.39538e+08	1.29815e+07	9.99884e+09		MASTL	2.64478
EP300	Human	1.70378e+10	8.03968e+08	4.25759e+08	1.17299e+08	3.26345e+09		RNF2	2.62848
EP400	Human	7.7269e+09	6.18464e+08	1.35303e+09	3.72181e+08	1.30733e+10		L3MBTL2	2.62419
EPC2	Human	10000000	6.24404e+06	327091	1.07323e+06	9.38862e+06		RBM5	2.5678
ESS2	Human	10000000	1.82907e+06	2.1397e+07	9805.84	9.38862e+06		CCNT1	2.54296
ETS1	Human	10000000	8.45096e+06	327091	9805.84	9.38862e+06		SENP6	2.53426
ETS2	Human	10000000	1.50468e+07	327091	9805.84	9.38862e+06		ATP2A2	2.51476
EXOSC10	Human	9.11014e+08	4.48557e+07	327091	7.51556e+07	9.38862e+06		SEC23A	2.50271
FAM192A	Human	10000000	4.02936e+06	327091	9805.84	9.38862e+06		RAB13	2.48199
FAM50A	Human	1.67168e+08	2.24422e+07	327091	1.81837e+07	9.38862e+06		PIP	2.47372
FARP1	Human	10000000	1.86472e+06	327091	1.0163e+06	9.38862e+06		MEF2D	2.47293
FBL	Human	10000000	2.47594e+06	327091	479709	9.38862e+06		VDAC3	2.45888
FIP1L1	Human	10000000	3.33085e+06	327091	2.30321e+07	9.38862e+06		UL84	2.44984
FLG	Human	1.35377e+09	2.62766e+06	6.23819e+07	1.3331e+06	9.49869e+08		ZNF451	2.43327
FLG2	Human	1.50084e+10	1.50992e+07	5.62482e+08	2.34437e+07	8.73e+09		BRD4	2.41998
FLNA	Human	1.97964e+10	1.8444e+08	1.65204e+09	2.27336e+08	1.89635e+10		PSME3	2.39709
FLNC	Human	2.32443e+08	2.61651e+06	9.89577e+06	1.90791e+06	1.42959e+08		GSN	2.37649
FN1	Human	7.29919e+10	1.66889e+08	8.10407e+09	7.05184e+08	1.45936e+11		INCENP	2.34336
FOSL2	Human	10000000	1.32766e+07	327091	2.11724e+06	9.38862e+06		UQCRC2	2.33876
FOXK1	Human	10000000	1.88524e+07	3.74957e+07	1.02696e+07	8.34427e+08		TRIM28	2.30902
FOXO3	Human	10000000	4.18637e+06	327091	566275	9.38862e+06		ILKAP	2.28806
FTSJ3	Human	10000000	4.3504e+06	327091	4.30656e+06	9.38862e+06		JUNB	2.26754
FUBP1	Human	4.06982e+08	4.62085e+06	4.3234e+07	1.19481e+07	3.54431e+08		MTA2	2.26162
FUBP3	Human	10000000	1.04839e+06	327091	3.15862e+06	9.38862e+06		MORC4	2.23442
FUS	Human	10000000	1.37254e+06	327091	690070	9.38862e+06		AGFG1	2.21679
FXR1	Human	10000000	2.20938e+07	1.2208e+07	2.09163e+07	6.5649e+08		SMARCA4	2.2015
GAPDH	Human	1.99139e+10	7.18477e+07	2.4641e+09	7.28515e+07	4.47975e+10		SPDL1	2.18382
GATAD2A	Human	10000000	1.88374e+06	327091	660492	9.38862e+06		RPS13	2.16671
GATAD2B	Human	10000000	2.26548e+07	1.78241e+07	2.56228e+07	9.38862e+06		KPNA3	2.1654
GLYR1	Human	10000000	5.13963e+06	327091	1.41397e+06	9.38862e+06		SLC25A5	2.15318
GNL3	Human	10000000	3.17137e+06	327091	4.81428e+06	9.38862e+06		ANXA1	2.12184
GPATCH1	Human	10000000	5.18241e+07	1.05767e+07	5.38928e+07	2.07816e+08		CHD8	2.10577
GPATCH4	Human	1.39157e+08	5.75164e+06	3.14002e+07	6.63507e+06	2.30444e+08		MAMLD1	2.04531
GSDMA	Human	2.5771e+09	2.46171e+06	1.25517e+08	1.25224e+06	9.81746e+08		RPN1	2.03271
GSN	Human	3.29515e+08	3.47532e+06	1.44461e+07	1.46238e+06	9.38862e+06		FUS	1.98898
GTF2B	Human	10000000	4.38527e+06	327091	4.65245e+06	1.59997e+08		PARP1	1.98136
GTF2F2	Human	10000000	1.51405e+07	327091	1.2548e+07	9.38862e+06		TRIM27	1.97342
GTF2I	Human	3.84251e+10	1.23235e+08	1.15685e+09	1.2077e+08	1.30432e+10		FLG	1.97109
GTSE1	Human	10000000	1.92389e+06	327091	653569	9.38862e+06		GSDMA	1.96585
HCFC1	Human	1.1626e+09	5.91809e+07	8.12945e+07	4.50514e+07	8.97059e+08		MAML1	1.95487
HCFC2	Human	10000000	1.22419e+07	327091	3.49873e+06	9.38862e+06		DCLRE1A	1.95144
HDAC2	Human	10000000	2.90463e+07	327091	1.52788e+07	9.38862e+06		UL123	1.93391
HDGFL2	Human	1.73127e+09	8.82844e+06	1.62499e+08	4.9521e+06	1.96293e+09		LENG8	1.92861
HELLS	Human	7.83574e+10	3.19418e+09	1.0959e+09	2.10816e+09	9.41898e+09		JUND	1.92023
HELZ2	Human	10000000	1.35254e+07	327091	1.13752e+07	9.38862e+06		SP100	1.90837
HERC5	Human	10000000	3.41084e+06	327091	2.41329e+06	9.38862e+06		HDAC2	1.90109
HLCS	Human	1.37739e+10	9.28014e+06	8.24261e+08	2.11382e+07	9.19331e+09		ANXA2	1.8704
HNRNPA0	Human	10000000	3.0423e+06	4.48604e+07	6.04318e+06	9.38862e+06		BPTF	1.85429
HNRNPA1	Human	1.58311e+10	3.64865e+08	1.42855e+09	6.6834e+08	1.54188e+10		NCBP3	1.85223
HNRNPA2B1	Human	10000000	5.92881e+07	1.79026e+07	1.2607e+08	4.72216e+08		UL34	1.84682
HNRNPA3	Human	10000000	9.6855e+06	327091	1.83006e+07	9.38862e+06		FOXK1	1.83574
HNRNPF	Human	2.39004e+08	6.47665e+07	1.04657e+08	9.01562e+07	1.23516e+09		FARP1	1.83481
HNRNPH1	Human	1.06942e+09	4.7482e+07	3.53024e+08	5.43009e+07	2.87737e+09		IFIT1	1.83472
HNRNPK	Human	3.96914e+09	3.69952e+08	4.16479e+08	7.51405e+08	6.55172e+09		MECOM	1.81402
HNRNPL	Human	10000000	8.21301e+06	327091	1.84647e+07	7.49702e+07		ZMYM4	1.80872
HNRNPM	Human	9.10135e+09	6.01183e+08	1.63162e+09	1.07426e+09	1.52617e+10		KPNA2	1.8064
HNRNPR	Human	10000000	7.31067e+06	4.60043e+06	1.71631e+07	2.50914e+08		TRERF1	1.80463
HNRNPU	Human	4.9263e+08	1.53773e+08	2.6147e+08	1.79767e+08	2.2569e+09		HDGFL2	1.78277
HNRNPUL1	Human	1.29684e+11	2.68217e+08	1.10671e+10	3.8147e+08	7.93714e+10		UL80	1.77975
HNRNPUL2	Human	10000000	1.17696e+06	327091	3.09372e+06	9.38862e+06		KAT5	1.7758
HP1BP3	Human	10000000	8.40581e+07	1.88417e+08	1.78413e+07	2.34485e+09		UL25	1.75703
HRNR	Human	9.3554e+10	1.69898e+08	1.12943e+10	3.38216e+08	8.41141e+10		VIM	1.74495
HSP90AB1	Human	1.10477e+09	9.49842e+06	8.24957e+07	6.90347e+06	1.59341e+09		OCRL	1.72975
HSP90B1	Human	10000000	2.57757e+06	327091	9805.84	9.38862e+06		IK	1.71874
HSPA1B	Human	10000000	1.57807e+06	327091	2.08898e+06	9.38862e+06		WIZ	1.71277
HSPA5	Human	8.54882e+09	1.20181e+08	6.15779e+08	9.36882e+07	9.83683e+09		ENO1	1.71208
HSPA8	Human	2.75996e+09	1.32412e+08	4.57131e+08	1.22341e+08	5.04167e+09		LYPLA2	1.71086
HSPA9	Human	3.31986e+09	1.24952e+07	4.66276e+08	1.43736e+07	6.26301e+09		UL54	1.70807
HSPB1	Human	3.17047e+09	2.35578e+07	3.80557e+08	1.86898e+07	7.11581e+09		EIF2AK2	1.70662
HSPG2	Human	2.32493e+09	9.43692e+06	3.33717e+08	2.78363e+07	3.11127e+09		RPL18A	1.70361
HSPH1	Human	10000000	6.97484e+06	327091	2.07913e+06	9.38862e+06		KIF22	1.70268
IFI16	Human	5.4226e+10	4.00701e+10	7.66476e+10	5.06137e+10	4.4724e+11		SMARCA2	1.68371
IFIT1	Human	10000000	7.12734e+06	1.1834e+08	3.88471e+06	1.60512e+09		BCL9L	1.66522
IGBP1	Human	10000000	5.81837e+06	327091	4.6443e+06	9.38862e+06		EP400	1.66173
IGHG1	Human	3.36498e+10	8.88598e+06	6.96032e+08	2.29178e+07	2.52324e+10		TAGLN	1.66165
IGHM	Human	3.01668e+09	5.44644e+06	1.10815e+07	9805.84	9.79627e+08		QRICH1	1.65301
IGKC	Human	1.68531e+10	340546	2.76947e+08	1.08627e+07	8.88308e+09		MCM10	1.65155
IK	Human	10000000	1.27234e+07	327091	7.40278e+06	9.38862e+06		STT3A	1.64721
ILF3	Human	10000000	4.08567e+07	327091	8.11651e+07	9.38862e+06		BCOR	1.63147
ILKAP	Human	10000000	1.21022e+07	2.79271e+07	5.28928e+06	2.08837e+08		SMARCC1	1.63111
INCENP	Human	10000000	1.21356e+07	327091	5.17871e+06	9.38862e+06		TOX4	1.62129
ING3	Human	10000000	1.31773e+07	327091	1.76498e+06	1.14694e+08		ADNP	1.61811
IPO7	Human	10000000	6.52398e+07	1.15437e+07	4.69678e+07	9.38862e+06		SF3B3	1.60035
IRS1	HCMV	10000000	8.30044e+06	327091	5.78344e+06	9.38862e+06		PRPF31	1.58562
ISG15	Human	3.34922e+08	5.85173e+07	1.16227e+09	7.78952e+07	1.00044e+10		CHD4	1.5817
JMJD1C	Human	10000000	3.54664e+06	2.57163e+07	2.51183e+06	9.38862e+06		ZFP91	1.56914
JUNB	Human	10000000	4.52865e+07	327091	1.99716e+07	9.38862e+06		TUBB3	1.56038
JUND	Human	10000000	1.02098e+07	327091	5.31698e+06	9.38862e+06		NOSIP	1.5546
JUP	Human	6.00067e+09	4.45531e+06	4.30169e+08	1.4794e+07	7.54741e+09		PRDX1	1.54058
KANK2	Human	1.11549e+08	5.59724e+06	2.27871e+07	8.00597e+06	9.38862e+06		MKI67	1.53757
KAT5	Human	10000000	2.03875e+06	327091	1.14807e+06	9.38862e+06		HELLS	1.51515
KDM3B	Human	1.43889e+11	1.30867e+08	4.86993e+09	1.89129e+08	6.03994e+10		SBNO1	1.51429
KDM6A	Human	10000000	6.86376e+06	327091	2.2994e+06	9.38862e+06		RBM6	1.50665
KHSRP	Human	10000000	1.15623e+07	327091	4.15526e+07	8.90961e+07		WDR5	1.4997
KIF20B	Human	10000000	1.14396e+07	327091	3.66383e+06	9.38862e+06		DVL3	1.49507
KIF22	Human	10000000	9.17073e+07	6.47935e+06	5.38605e+07	9.38862e+06		SEC23B	1.48071
KIF4A	Human	10000000	7.98081e+06	1.0875e+07	6.18171e+06	4.82787e+07		CXorf56	1.46883
KMT2A	Human	1.81468e+08	1.60262e+08	4.98012e+08	4.0588e+08	3.30342e+09		CCDC174	1.46659
KMT2C	Human	10000000	1.32852e+07	327091	3.78968e+06	9.38862e+06		AQR	1.45663
KPNA1	Human	4.69653e+07	9.16978e+06	1.88741e+07	1.06724e+07	9.38862e+06		MLH1	1.45183
KPNA2	Human	10000000	7.62621e+06	327091	4.22177e+06	9.38862e+06		TRIM22	1.44383
KPNA3	Human	10000000	4.01669e+07	327091	1.85494e+07	9.27975e+07		IRS1	1.43521
KPNB1	Human	10000000	3.18289e+06	327091	2.54752e+06	9.38862e+06		CFL1	1.43086
L3MBTL2	Human	6.34158e+08	6.53796e+06	327091	2.49142e+06	9.38862e+06		PCNP	1.42862
LBR	Human	10000000	3.65518e+06	327091	8.12238e+06	9.38862e+06		TXN	1.42468
LENG8	Human	10000000	145411	327091	75396.9	9.38862e+06		TRIP12	1.41896
LGALS1	Human	5.69235e+08	4.46606e+06	7.89996e+07	4.55284e+06	1.08694e+09		AHDC1	1.4153
LIN54	Human	10000000	4.03083e+07	327091	9.91238e+06	9.38862e+06		HERC5	1.41336
LIN9	Human	10000000	2.32775e+06	327091	9805.84	9.38862e+06		JMJD1C	1.41197
LMNA	Human	6.41912e+09	5.30613e+07	5.25847e+08	1.09712e+08	4.62748e+09		RANBP2	1.40871
LRIF1	Human	4.39898e+08	6.34648e+06	327091	1.33791e+06	9.38862e+06		SNRPB	1.40515
LRP1	Human	10000000	4.68594e+06	327091	5.07956e+06	9.38862e+06		SERPINH1	1.40431
LRRC42	Human	10000000	2.54897e+06	327091	2.10374e+06	9.38862e+06		TUBB6	1.40032
LYPLA2	Human	10000000	6.64984e+06	327091	3.88684e+06	9.38862e+06		IPO7	1.38903
LYZ	Human	3.75571e+09	4.30543e+06	1.60131e+08	5.23517e+06	2.97057e+09		DBT	1.388
MAGED1	Human	10000000	8.77276e+06	1.99051e+07	1.41824e+07	4.18771e+07		RPL17	1.38736
MAGED2	Human	4.69244e+08	8.33099e+06	2.1358e+07	1.32564e+07	5.52174e+08		BRCA1	1.38028
MAML1	Human	10000000	6.87036e+06	327091	3.51449e+06	9.38862e+06		XRCC5	1.37618
MAMLD1	Human	10000000	5.65533e+07	9.68312e+06	2.76503e+07	2.92855e+07		HSP90AB1	1.37589
MAP4	Human	3.69316e+09	1.34309e+07	2.00674e+08	2.19978e+07	9.38862e+06		FLNC	1.3714
MASTL	Human	10000000	6.7457e+06	327091	2.55057e+06	9.38862e+06		MED23	1.37013
MATR3	Human	10000000	4.49417e+06	327091	6.97646e+06	9.38862e+06		TKT	1.36449
MCCC1	Human	5.61214e+12	8.68392e+09	4.56491e+11	1.55372e+10	6.12774e+12		BAZ1B	1.36247
MCCC2	Human	1.42761e+10	2.71971e+07	9.17914e+08	3.51421e+07	7.69314e+09		NFIX	1.35752
MCM10	Human	2.20737e+08	1.40945e+07	327091	8.5341e+06	9.38862e+06		RIR1	1.35183
MECOM	Human	3.54145e+07	2.10028e+07	325585	1.1578e+07	9.38862e+06		PAPOLG	1.33108
MED12	Human	10000000	4.25782e+06	327091	1.13425e+07	9.38862e+06		HCFC1	1.31363
MED15	Human	2.9338e+08	2.65899e+08	5.60698e+06	4.80221e+07	9.38862e+06		PMS1	1.30892
MED23	Human	1.87442e+10	5.20375e+08	8.94691e+08	3.79801e+08	9.9569e+08		SMARCD3	1.3068
MEF2D	Human	10000000	2.88186e+07	327091	1.16536e+07	9.38862e+06		KIF4A	1.29104
MGA	Human	10000000	4.86162e+07	327091	3.99662e+07	9.38862e+06		UL44	1.28451
MITF	Human	10000000	3.44039e+06	3.6451e+06	3.48501e+06	9.38862e+06		HSPA5	1.28278
MKI67	Human	5.69571e+08	1.56328e+07	327091	1.01672e+07	1.63366e+08		EHMT1	1.28035
MLH1	Human	10000000	1.11733e+07	327091	7.69597e+06	9.38862e+06		NUMA1	1.27964
MORC4	Human	10000000	6.10242e+06	327091	2.7311e+06	9.38862e+06		ELMSAN1	1.27024
MRE11	Human	10000000	7.20825e+07	327091	1.93496e+07	4.24753e+08		TUBA1B	1.26724
MSH6	Human	10000000	1.49106e+06	327091	436246	9.38862e+06		ACTN1	1.26459
MTA1	Human	10000000	2.89747e+06	327091	701805	9.38862e+06		RPL8	1.26443
MTA2	Human	10000000	4.40788e+06	327091	1.94899e+06	9.38862e+06		HSPB1	1.26046
MTF1	Human	10000000	1.42241e+06	327091	9805.84	9.38862e+06		AHCTF1	1.26004
MYBBP1A	Human	10000000	4.93267e+06	327091	6.64077e+06	9.38862e+06		ZBTB10	1.25439
MYBL1	Human	10000000	3.3539e+06	1.08925e+07	2.98774e+06	4.17006e+07		IGBP1	1.2528
MYH9	Human	8.4976e+09	5.37969e+06	2.99587e+08	1.34513e+07	4.94991e+09		KPNB1	1.24941
NAB1	Human	4.08834e+09	1.03029e+08	1.19365e+08	8.54847e+07	1.62753e+09		WDR70	1.24406
NAP1L1	Human	2.63179e+09	6.53961e+06	3.76316e+08	1.25315e+07	9.87602e+09		PHF21A	1.2371
NCBP3	Human	10000000	7.16405e+06	327091	3.8678e+06	9.38862e+06		FAM50A	1.23419
NCK2	Human	10000000	1.66352e+06	327091	575836	9.38862e+06		TPX2	1.23389
NCL	Human	2.22155e+08	1.56149e+08	8.5039e+06	2.09345e+08	9.38862e+06		MGA	1.21643
NCOA1	Human	1.59315e+08	1.10452e+08	3.08425e+07	1.49067e+07	4.62449e+08		LRRC42	1.21163
NCOA2	Human	3.02348e+10	4.20551e+08	6.38874e+07	6.86803e+07	9.38862e+06		GTF2F2	1.2066
NCOA3	Human	2.567e+10	1.87117e+08	1.73782e+09	6.50296e+07	1.62078e+10		RPL28	1.20601
NCOR1	Human	1.8869e+08	5.03717e+07	2.70145e+07	5.12505e+07	4.22499e+08		NAB1	1.20523
NCOR2	Human	5.39854e+08	3.21059e+07	2.88694e+06	3.84126e+07	9.38862e+06		CDC5L	1.20508
NFAT5	Human	4.73007e+09	2.7167e+07	7.45353e+08	2.83483e+07	1.14392e+10		CLSPN	1.19669
NFIC	Human	9.87422e+07	2.54054e+07	8.75786e+06	7.00588e+06	1.84573e+08		SGO2	1.19636
NFIX	Human	10000000	1.21288e+08	327091	8.93458e+07	9.38862e+06		SAMHD1	1.19556
NIPBL	Human	1.06974e+09	2.3164e+07	3.21176e+07	6.55978e+06	9.38862e+06		DHX30	1.19487
NOL6	Human	1.84725e+08	8.28623e+06	1.24431e+07	1.52146e+07	9.38862e+06		RPL21	1.19395
NONO	Human	3.19827e+08	1.0117e+08	2.52651e+07	1.45556e+08	9.95738e+08		WRNIP1	1.19358
NOP56	Human	10000000	8.38364e+06	327091	1.0795e+07	9.38862e+06		PHF8	1.18906
NOSIP	Human	7.38687e+08	2.32914e+07	2.30852e+07	1.49823e+07	9.38862e+06		HELZ2	1.18903
NPM1	Human	1.50002e+08	3.85101e+07	2.31442e+07	1.07951e+08	1.55609e+08		APBB1	1.18471
NSD2	Human	10000000	3.48102e+06	327091	1.18502e+06	9.38862e+06		EMSY	1.17949
NSD3	Human	1.45192e+08	1.06532e+07	327091	635518	9.38862e+06		DHX38	1.17331
NUDT21	Human	9.92589e+08	3.48616e+06	327091	1.00606e+07	6.47332e+08		SEC22B	1.16586
NUMA1	Human	10000000	1.21542e+08	9.57105e+07	9.49815e+07	1.49838e+09		RPS12	1.16432
NUP153	Human	10000000	2.07715e+07	1.51717e+08	4.19782e+07	7.29664e+08		SF3B2	1.16176
NUP50	Human	10000000	1.63314e+06	327091	2.19542e+06	9.38862e+06		SUGP1	1.15104
OCRL	Human	4.46346e+08	1.54426e+06	1.24225e+07	892768	2.60631e+08		DIDO1	1.14971
OGT	Human	10000000	1.2314e+07	7.76053e+07	2.3315e+07	8.83522e+08		ARF4	1.14836
ORC3	Human	10000000	9.23194e+06	327091	2.22133e+06	9.38862e+06		RPS8	1.13842
P4HB	Human	10000000	1.93719e+06	327091	9805.84	9.38862e+06		PRKDC	1.12605
PAF1	Human	10000000	6.04746e+06	327091	1.20194e+07	9.38862e+06		MYBL1	1.12255
PAPOLG	Human	1.07028e+09	4.93776e+06	1.24347e+07	3.70958e+06	9.38862e+06		ACTG2	1.11481
PARP1	Human	10000000	5.99271e+07	327091	3.02455e+07	9.38862e+06		SEC61A1	1.10039
PAXIP1	Human	10000000	2.21229e+06	327091	9805.84	9.38862e+06		ZNF609	1.09938
PC	Human	1.2144e+13	1.83208e+10	1.16623e+12	3.24207e+10	1.50764e+13		SERPINB12	1.09736
PCBP1	Human	1.079e+09	1.66174e+07	6.37607e+07	3.92292e+07	1.02062e+09		ECT2	1.09679
PCBP2	Human	8.66228e+08	1.32004e+07	9.37029e+07	1.99603e+07	1.50431e+09		TUBA1C	1.0965
PCCA	Human	6.02469e+12	4.6038e+09	5.02295e+11	9.58146e+09	6.76837e+12		CNN2	1.09438
PCCB	Human	3.40381e+10	2.5645e+07	2.40054e+09	6.34981e+07	3.10114e+10		ATAD3A	1.09429
PCGF6	Human	10000000	9.61336e+06	327091	2.1007e+06	9.38862e+06		BARD1	1.08505
PCNP	Human	10000000	1.06145e+07	327091	7.4299e+06	9.38862e+06		US23	1.08271
PDLIM7	Human	1.69117e+09	1.17092e+07	1.98405e+08	1.15046e+07	2.96734e+09		HSPA8	1.08232
PDS5A	Human	6.50134e+08	1.93497e+06	1.59407e+08	3.35172e+06	2.14965e+09		UL29	1.08178
PFKP	Human	1.75499e+09	3.61246e+06	1.69632e+08	5.51769e+06	2.13355e+09		RPL15	1.07996
PHAX	Human	10000000	5.60083e+06	327091	1.22689e+06	9.38862e+06		SEC24D	1.07443
PHF14	Human	10000000	1.52311e+06	327091	9805.84	9.38862e+06		RPL19	1.07377
PHF2	Human	10000000	1.13809e+06	327091	9805.84	9.38862e+06		TUBB	1.06932
PHF21A	Human	10000000	7.54934e+06	327091	6.10245e+06	9.38862e+06		RPL27A	1.06647
PHF8	Human	10000000	6.81354e+06	327091	5.73021e+06	9.38862e+06		UL97	1.06552
PHGDH	Human	3.15531e+08	1.40695e+06	6.62067e+07	2.99577e+06	9.38862e+06		RPS27A	1.06046
PIAS1	Human	10000000	8.61552e+07	327091	3.92544e+06	9.38862e+06		FXR1	1.05629
PIAS2	Human	10000000	7.17414e+06	327091	9805.84	9.38862e+06		RACK1	1.05503
PIAS3	Human	10000000	2.5896e+06	327091	9805.84	9.38862e+06		CKAP4	1.04769
PIAS4	Human	10000000	6.39965e+07	327091	2.79533e+06	9.38862e+06		SEC23IP	1.04492
PIP	Human	2.91657e+08	1.38181e+06	3.52833e+07	558595	9.20034e+08		CHD3	1.03851
PKM	Human	1.07489e+10	3.32708e+07	8.88355e+08	3.77122e+07	1.46272e+10		RPLP0	1.0357
PLEC	Human	6.40816e+08	2.79018e+06	7.73137e+07	7.76832e+06	1.20952e+09		VDAC2	1.03523
PML	Human	1.84548e+09	1.90452e+08	8.27211e+07	2.83379e+07	1.45626e+09		US22	1.03321
PMS1	Human	1.67716e+08	1.25419e+07	327091	9.58185e+06	9.38862e+06		EHMT2	1.03014
POGZ	Human	10000000	5.06815e+07	327091	1.56445e+07	9.38862e+06		SLU7	1.02987
POLDIP3	Human	10000000	7.21369e+06	327091	3.16694e+07	9.38862e+06		ACTB	1.02119
POLR3F	Human	10000000	2.59628e+06	327091	224008	9.38862e+06		GTF2I	1.0204
PPP1CA	Human	10000000	2.2148e+06	327091	6.25025e+06	9.38862e+06		RFC1	1.02001
PPP1R10	Human	10000000	2.94183e+06	327091	5.33006e+06	9.38862e+06		SEC24A	1.01812
PPP2R1A	Human	10000000	5.90105e+06	327091	2.03123e+06	9.38862e+06		PDLIM7	1.01779
PRDX1	Human	6.95859e+09	4.02856e+07	4.98171e+08	2.61496e+07	7.33364e+09		CRTC3	1.0162
PRDX2	Human	1.01297e+09	1.67235e+06	7.62292e+07	2.13462e+06	1.02058e+09		RPL10	1.01169
PRKDC	Human	1.50984e+09	1.94958e+07	2.05896e+08	1.73135e+07	2.54198e+09		FTSJ3	1.01018
PRPF3	Human	2.30524e+08	4.86533e+07	1.06485e+07	7.92535e+07	1.66452e+08		CUX1	1.007
PRPF31	Human	10000000	8.54369e+06	327091	5.38823e+06	9.38862e+06		BUD13	1.00655
PRPF4	Human	10000000	1.28257e+06	327091	2.95678e+06	9.38862e+06		EIF4G2	1.00409
PRPF40A	Human	10000000	1.76688e+06	327091	5.60273e+06	9.38862e+06		UL36	1.00307
PRPF6	Human	10000000	7.11804e+06	327091	9.20988e+06	9.38862e+06		RPL13	0.992464
PRR12	Human	10000000	2.57037e+07	327091	7.3325e+06	9.38862e+06		TUBB4B	0.992381
PRRC2B	Human	10000000	1.67144e+06	327091	2.43949e+06	9.38862e+06		RAN	0.989448
PSIP1	Human	10000000	9.68689e+06	327091	52687.3	9.38862e+06		MITF	0.987196
PSME3	Human	10000000	7.35108e+06	327091	3.06667e+06	9.38862e+06		GAPDH	0.986221
PTBP1	Human	1.20826e+08	1.58942e+07	7.80709e+07	2.94341e+07	8.58086e+08		NCOR1	0.982853
QRICH1	Human	10000000	1.0771e+06	327091	651599	9.38862e+06		LGALS1	0.980939
QSER1	Human	10000000	10000000	327091	990091	9.38862e+06		SYTL4	0.979874
RAB13	Human	1.39291e+09	1.26972e+07	1.20067e+08	5.11574e+06	1.5759e+09		SEC24B	0.978305
RACGAP1	Human	10000000	2.75838e+06	327091	614320	9.38862e+06		GPATCH1	0.961615
RACK1	Human	5.02168e+09	2.65931e+07	6.37522e+08	2.52061e+07	9.48995e+09		RPL9P8	0.960081
RAD54L2	Human	10000000	9.36569e+06	327091	1.00136e+06	9.38862e+06		NFAT5	0.958328
RAI1	Human	10000000	1.9756e+06	327091	9805.84	9.38862e+06		CCAR2	0.956496
RAN	Human	1.01737e+10	4.67138e+07	1.14641e+09	4.7212e+07	1.57859e+10		YTHDF3	0.950342
RANBP2	Human	10000000	1.66642e+06	327091	1.18294e+06	9.38862e+06		ABCE1	0.944439
RAVER1	Human	10000000	5.55475e+06	327091	8.3882e+06	9.38862e+06		WAPL	0.943412
RBBP6	Human	10000000	1.96054e+06	327091	4.92918e+06	9.38862e+06		GTF2B	0.942571
RBBP7	Human	10000000	9.79927e+06	327091	1.89292e+06	9.38862e+06		SEC24C	0.941479
RBM10	Human	10000000	1.01553e+07	327091	2.27458e+07	9.38862e+06		SBSN	0.940576
RBM14	Human	4.5657e+09	1.85082e+08	5.09504e+08	5.28726e+08	7.37305e+09		RPL29	0.940106
RBM17	Human	10000000	1.05141e+06	327091	3.48579e+06	9.38862e+06		RPS29	0.938151
RBM19	Human	10000000	2.95678e+06	327091	3.47526e+06	9.38862e+06		SPATS2L	0.93548
RBM22	Human	10000000	5.56005e+06	327091	9805.84	9.38862e+06		RPL24	0.927689
RBM25	Human	1.30175e+08	2.85028e+06	9.75119e+06	7.58251e+06	9.38862e+06		RPL4	0.924891
RBM27	Human	10000000	1.09195e+06	327091	1.44674e+06	9.38862e+06		LRP1	0.922508
RBM39	Human	10000000	1.40153e+06	327091	2.86168e+06	9.38862e+06		SMAP	0.916782
RBM5	Human	10000000	1.33996e+06	327091	521834	9.38862e+06		RPS3A	0.911196
RBM6	Human	10000000	1.32921e+06	327091	882229	9.38862e+06		TDP2	0.909991
RBMX	Human	10000000	784933	327091	4.29555e+06	3.2818e+08		RTF1	0.901094
RBP4	Human	1.59129e+09	4286.15	327091	9805.84	3.68123e+08		TUFM	0.8999
RECQL	Human	6.96677e+08	8.92499e+06	3.75146e+07	3.18347e+06	6.54747e+08		RPS6	0.897866
RFC1	Human	10000000	2.03637e+06	327091	1.99642e+06	9.38862e+06		RPL18	0.887895
RFX7	Human	10000000	1.48017e+06	327091	9805.84	9.38862e+06		GATAD2B	0.884167
RIF1	Human	10000000	2.0807e+06	327091	2.61203e+06	9.38862e+06		TRIM56	0.883571
RIR1	HCMV	10000000	8.18273e+06	327091	6.05306e+06	9.38862e+06		PKM	0.882229
RNF169	Human	10000000	3.1744e+06	327091	514770	9.38862e+06		CYLD	0.882099
RNF2	Human	1.9569e+08	1.83527e+07	327091	6.98224e+06	1.05461e+08		HNRNPH1	0.874424
RPA1	Human	1.8109e+10	3.1715e+07	2.65449e+08	5.57446e+07	3.01181e+09		AHNAK	0.871129
RPL10	Human	2.13305e+09	1.7178e+08	4.74791e+08	1.69795e+08	3.12855e+09		HSPA9	0.86932
RPL11	Human	1.18101e+10	7.24359e+07	1.39211e+09	8.63252e+07	1.61535e+10		RPS15A	0.868924
RPL13	Human	1.28189e+09	5.43505e+07	1.75914e+08	5.47633e+07	8.58004e+08		WDR36	0.866905
RPL15	Human	10000000	1.32568e+07	1.9361e+07	1.22752e+07	9.38862e+06		GPATCH4	0.866854
RPL17	Human	4.8914e+08	7.0508e+07	1.09362e+08	5.08216e+07	1.23273e+09		TRS1	0.863841
RPL18	Human	3.75665e+08	2.82123e+07	1.17219e+08	3.17744e+07	5.54932e+08		SNRNP200	0.859439
RPL18A	Human	4.21477e+08	4.22026e+07	4.40478e+07	2.47725e+07	2.35738e+08		KPNA1	0.859201
RPL19	Human	10000000	1.51145e+07	2.88269e+07	1.40761e+07	1.28787e+08		TCP1	0.855759
RPL21	Human	1.60174e+09	3.22295e+07	1.44308e+08	2.69941e+07	2.45141e+09		HNRNPU	0.855401
RPL23	Human	3.36326e+09	2.97783e+07	5.71136e+08	3.90022e+07	6.30888e+09		RBM19	0.850809
RPL24	Human	10000000	1.26057e+07	327091	1.35882e+07	9.38862e+06		S100A9	0.850514
RPL27A	Human	4.83623e+09	5.86037e+07	3.25349e+08	5.49513e+07	3.91716e+09		RPS23	0.843926
RPL28	Human	3.80277e+09	3.9811e+07	2.67086e+08	3.30106e+07	1.98257e+09		DDX42	0.842707
RPL29	Human	10000000	4.56818e+06	9.04581e+06	4.85921e+06	3.81132e+07		RPL11	0.839105
RPL3	Human	10000000	2.20884e+08	1.58977e+08	2.88354e+08	1.27466e+09		XAB2	0.837323
RPL34	Human	1.73952e+08	3.14055e+07	4.08803e+07	3.86177e+07	9.38862e+06		NCOR2	0.835818
RPL36AL	Human	10000000	9.7186e+06	2.0278e+07	1.28307e+07	9.38862e+06		RPS9	0.834665
RPL37A	Human	2.68332e+09	3.87921e+06	1.70632e+08	6.34086e+06	1.47213e+09		SNX18	0.834434
RPL38	Human	10000000	4.16899e+06	4.7095e+07	1.16559e+06	1.5665e+09		USP7	0.829087
RPL4	Human	5.73905e+08	2.91572e+08	3.63964e+08	3.1525e+08	1.09974e+09		LYZ	0.822405
RPL6	Human	10000000	3.2022e+07	4.26838e+07	4.19286e+07	9.38862e+06		ZC3HAV1	0.821945
RPL8	Human	10000000	1.36263e+08	4.80034e+07	1.07766e+08	2.03308e+08		RPS14	0.820384
RPL9P8	Human	1.70619e+09	2.44428e+07	3.17245e+08	2.54591e+07	3.75042e+09		RPL34	0.813241
RPLP0	Human	10000000	2.73722e+06	1.89051e+07	2.64286e+06	9.38862e+06		FLNA	0.811312
RPN1	Human	1.18752e+08	1.40824e+07	8.58581e+07	6.92791e+06	3.43534e+08		SEC31A	0.799111
RPRD2	Human	1.07904e+08	9.98044e+06	327091	2.14192e+07	9.38862e+06		RIF1	0.796581
RPS11	Human	1.06339e+10	1.13828e+08	2.73479e+09	1.74467e+08	3.36128e+10		CTTN	0.794756
RPS12	Human	8.75492e+08	3.84416e+06	1.38817e+07	3.30162e+06	3.57119e+08		ATP5F1A	0.793455
RPS13	Human	1.20446e+09	4.86472e+06	1.8462e+08	2.24521e+06	1.68328e+09		TAGLN2	0.792456
RPS14	Human	2.3588e+09	3.44662e+07	2.29109e+08	4.20123e+07	2.42257e+09		IFI16	0.791685
RPS15A	Human	5.98445e+09	4.95601e+07	1.04215e+09	5.70361e+07	1.32599e+10		RPS3	0.789385
RPS16	Human	1.12578e+10	7.94944e+07	1.88549e+09	1.09129e+08	2.19349e+10		PRDX2	0.783444
RPS17	Human	2.42113e+08	2.30901e+06	4.87077e+07	4.89693e+06	6.1314e+08		NOP56	0.776621
RPS18	Human	3.94826e+08	520363	4.37617e+07	3.30919e+06	2.65949e+08		MCCC2	0.773917
RPS2	Human	5.6112e+09	2.71776e+08	1.01223e+09	3.81758e+08	9.09627e+09		TUBB2A	0.773765
RPS20	Human	4.35826e+09	3.75978e+07	8.28306e+08	5.62515e+07	7.88608e+09		DYNLL1	0.773274
RPS23	Human	2.25967e+09	1.18609e+08	4.61379e+08	1.40545e+08	4.16215e+09		PRPF6	0.77287
RPS25	Human	1.71488e+09	5.42391e+06	2.04369e+08	1.33884e+07	2.03151e+09		EEF2	0.768665
RPS26	Human	10000000	2.79396e+07	4.04587e+07	3.67096e+07	1.40805e+08		SLC25A6	0.767287
RPS27A	Human	1.77703e+10	3.03256e+08	1.61911e+09	2.85966e+08	2.05031e+10		RPL3	0.766018
RPS27L	Human	1.84958e+09	9.91599e+06	2.0859e+08	1.65938e+07	2.25632e+09		DDX3Y	0.765271
RPS29	Human	1.53675e+10	2.32726e+07	1.18472e+09	2.48069e+07	1.40912e+10		RPL6	0.763727
RPS3	Human	3.6776e+10	2.47743e+08	6.06009e+09	3.13843e+08	7.59667e+10		RPL23	0.763503
RPS3A	Human	8.70589e+09	1.4044e+08	8.35383e+08	1.54127e+08	5.05099e+09		SAFB	0.76229
RPS4X	Human	3.95904e+09	7.83928e+07	1.20948e+09	1.13633e+08	1.06745e+10		SART3	0.761398
RPS6	Human	1.43671e+09	1.32959e+08	2.37538e+08	1.48083e+08	2.30233e+09		RPS26	0.761098
RPS6KA3	Human	10000000	3.67766e+06	327091	9805.84	9.38862e+06		SEC16A	0.75856
RPS8	Human	1.20234e+08	1.17837e+08	1.3433e+08	1.0351e+08	5.79037e+08		RPL36AL	0.757451
RPS9	Human	4.48485e+09	1.97613e+08	7.54393e+08	2.36757e+08	6.1341e+09		HSPA1B	0.755427
RRBP1	Human	10000000	601595	1.38107e+06	839377	9.38862e+06		SLC25A3	0.755173
RRP1B	Human	10000000	1.00292e+07	1.02741e+07	1.65023e+07	9.38862e+06		RBM27	0.754769
RTF1	Human	10000000	5.90959e+06	7.83841e+06	6.55824e+06	4.02078e+08		ISG15	0.751231
S100A8	Human	6.20244e+09	2.6155e+06	1.59416e+08	3.63191e+06	2.49841e+09		UL112/UL113	0.746312
S100A9	Human	1.86869e+09	862531	5.0919e+07	1.01413e+06	1.23973e+09		NCL	0.745893
SAFB	Human	3.0194e+08	1.40328e+07	6.26546e+07	1.84088e+07	1.80058e+09		NUP50	0.743882
SAMHD1	Human	10000000	2.54804e+06	327091	2.13125e+06	9.38862e+06		MYBBP1A	0.742786
SART1	Human	8.99099e+07	1.46801e+07	327091	2.19226e+07	9.38862e+06		UL83	0.736129
SART3	Human	1.14421e+08	2.37702e+07	1.06444e+07	3.12191e+07	1.70484e+08		EEF1A1	0.730669
SBNO1	Human	10000000	3.2145e+07	327091	2.12277e+07	9.38862e+06		ATRX	0.73048
SBSN	Human	10000000	1.41751e+06	2.73677e+07	1.50707e+06	6.96356e+08		RPS16	0.728444
SCML2	Human	10000000	1.80931e+06	327091	341407	9.38862e+06		S100A8	0.720144
SCYL1	Human	10000000	774572	327091	207801	9.38862e+06		HNRNPF	0.718381
SEC13	Human	10000000	6.31434e+07	327091	9.51142e+07	5.21893e+08		RRBP1	0.716715
SEC16A	Human	5.56159e+08	6.28763e+08	4.48165e+07	8.28891e+08	1.65723e+09		SLC25A1	0.714422
SEC22B	Human	10000000	3.20848e+06	327091	2.75203e+06	9.38862e+06		RPS2	0.711908
SEC23A	Human	10000000	3.79638e+06	327091	1.51691e+06	9.38862e+06		SNW1	0.711025
SEC23B	Human	10000000	7.88563e+07	327091	5.32559e+07	9.38862e+06		TSHZ3	0.705752
SEC23IP	Human	4.79625e+08	1.29745e+08	4.92501e+07	1.24167e+08	2.29162e+08		HNRNPUL1	0.703115
SEC24A	Human	1.11518e+08	4.76403e+08	3.57803e+07	4.67927e+08	4.81681e+08		KANK2	0.699133
SEC24B	Human	2.41131e+08	4.61188e+08	2.92679e+07	4.71416e+08	6.28561e+08		ZNF512B	0.697765
SEC24C	Human	10000000	1.54047e+07	327091	1.63622e+07	2.83347e+08		ARG1	0.695683
SEC24D	Human	3.87729e+09	6.08183e+07	3.45204e+08	5.66054e+07	4.98806e+09		NONO	0.695059
SEC31A	Human	4.94505e+09	3.80375e+07	4.09461e+08	4.75997e+07	2.29234e+09		SF1	0.693414
SEC61A1	Human	4.01316e+08	3.97409e+06	4.78016e+07	3.61154e+06	2.58871e+08		DSG1	0.692596
SENP6	Human	10000000	2.18737e+06	327091	863120	9.38862e+06		KDM3B	0.69195
SERPINA1	Human	9.17074e+09	2.467e+06	2.83915e+08	6.37852e+06	5.38258e+09		RPS4X	0.689876
SERPINA3	Human	9.68631e+08	87346.9	327091	9805.84	2.6078e+08		STAU1	0.687907
SERPINB12	Human	8.55761e+08	1.95268e+06	9.67531e+07	1.77943e+06	1.30627e+09		ANKHD1	0.685604
SERPINH1	Human	4.7715e+09	4.89214e+07	1.02469e+09	3.48366e+07	1.2896e+10		PRRC2B	0.685159
SF1	Human	10000000	1.08171e+07	327091	1.55998e+07	9.38862e+06		E2F6	0.683391
SF3B1	Human	10000000	3.11539e+07	327091	5.86644e+07	9.38862e+06		SPATA2	0.677443
SF3B2	Human	10000000	6.91837e+06	5.42605e+06	5.95507e+06	9.38862e+06		DHX15	0.672155
SF3B3	Human	4.39395e+08	2.8175e+07	327091	1.76055e+07	9.38862e+06		UPF1	0.671676
SFN	Human	1.00541e+09	1.3262e+07	7.20787e+07	4.0738e+06	1.24318e+09		SART1	0.669635
SFPQ	Human	10000000	1.8672e+07	327091	4.6515e+07	9.38862e+06		RPS20	0.668388
SGO2	Human	10000000	3.10433e+06	327091	2.59481e+06	9.38862e+06		SEC13	0.663869
SLC25A1	Human	1.53194e+09	7.14422e+06	2.00163e+08	10000000	1.57967e+09		RAVER1	0.662211
SLC25A3	Human	5.43722e+10	4.25751e+07	1.71417e+09	5.63779e+07	2.29393e+10		PCBP2	0.661331
SLC25A5	Human	1.14745e+10	8.72905e+07	1.15094e+09	4.05403e+07	1.47375e+10		GNL3	0.658743
SLC25A6	Human	2.2548e+10	1.46858e+08	3.60136e+09	1.91399e+08	3.91122e+10		PFKP	0.654705
SLTM	Human	10000000	675442	327091	1.60667e+06	9.38862e+06		RPS11	0.652432
SLU7	Human	10000000	2.51563e+06	327091	2.44266e+06	9.38862e+06		CMTR1	0.650981
SLX4	Human	10000000	9.34112e+06	327091	469332	9.38862e+06		AFF4	0.647414
SMAP	Human	10000000	1.61945e+07	327091	1.76645e+07	1.28099e+08		MATR3	0.64419
SMARCA1	Human	10000000	1.95782e+06	327091	243264	9.38862e+06		FLG2	0.644062
SMARCA2	Human	10000000	4.15092e+06	908782	2.46534e+06	9.38862e+06		UL69	0.639801
SMARCA4	Human	10000000	3.39078e+07	1.48662e+07	1.54021e+07	9.38862e+06		DDX17	0.636301
SMARCA5	Human	10000000	2.06257e+07	327091	3.29935e+06	9.38862e+06		MAGED2	0.628449
SMARCC1	Human	3.85174e+08	6.78756e+06	327091	4.16131e+06	9.38862e+06		CPSF6	0.622644
SMARCC2	Human	10000000	1.31644e+07	8.12294e+06	3.17975e+06	9.38862e+06		TCERG1	0.619722
SMARCD3	Human	10000000	1.02695e+08	1.01709e+08	7.85849e+07	2.61613e+08		DDX3X	0.619326
SMCHD1	Human	10000000	3.90524e+06	327091	208632	9.38862e+06		MAGED1	0.618568
SNRNP200	Human	3.38109e+08	2.07615e+07	327091	2.41571e+07	9.38862e+06		CDK11A	0.616208
SNRPB	Human	10000000	6.21366e+06	327091	4.42205e+06	7.46513e+07		ACACB	0.61558
SNW1	Human	4.98248e+08	4.51974e+06	327091	6.35666e+06	4.79396e+08		PRPF3	0.613895
SNX18	Human	10000000	1.53066e+06	327091	1.83437e+06	9.38862e+06		RPL37A	0.611779
SOX9	Human	10000000	3.00156e+06	327091	732850	9.38862e+06		MAP4	0.610555
SP100	Human	6.53785e+08	5.65289e+06	3.56024e+07	2.96215e+06	3.99871e+08		SUGP2	0.607785
SPART	Human	4.70003e+08	5.82624e+06	327091	1.49546e+06	9.38862e+06		RRP1B	0.607747
SPATA2	Human	6.81304e+09	2.32699e+07	6.58491e+08	3.43496e+07	4.9271e+09		A2M	0.606575
SPATS2L	Human	10000000	2.02896e+07	327091	2.1689e+07	9.38862e+06		RPS27L	0.597572
SPDL1	Human	10000000	1.26474e+07	327091	5.79141e+06	9.38862e+06		EXOSC10	0.596838
SRFBP1	Human	10000000	1.85704e+07	4.02162e+06	3.1505e+07	9.38862e+06		SRFBP1	0.589442
SRRM2	Human	10000000	479714	327091	6.57286e+06	9.38862e+06		ZC3H14	0.586029
STAMBPL1	Human	3.29765e+08	2.45753e+06	327091	700335	9.38862e+06		CCT8	0.584868
STAT1	Human	1.5008e+08	1.15213e+08	2.20551e+08	1.06797e+07	2.2677e+09		ZMYND8	0.580447
STAT2	Human	1.78103e+08	4.74522e+08	8.92936e+07	2.28647e+07	1.1803e+09		PDS5A	0.577307
STAT3	Human	10000000	2.49316e+08	327091	4.21134e+07	9.38862e+06		RPA1	0.568935
STAU1	Human	10000000	7.58134e+06	327091	1.10209e+07	9.38862e+06		UBAP2L	0.56876
STRBP	Human	10000000	2.42532e+06	327091	5.01875e+06	9.38862e+06		TAF15	0.566061
STT3A	Human	8.8783e+08	5.52374e+06	9.8359e+07	3.3534e+06	1.5e+09		PC	0.565097
SUGP1	Human	10000000	1.71677e+06	327091	1.4915e+06	9.38862e+06		HNRNPM	0.559626
SUGP2	Human	3.71428e+08	6.20666e+07	9.36039e+06	1.02119e+08	6.92008e+07		TMPO	0.559293
SYMPK	Human	10000000	1.01742e+08	7.25686e+07	2.17109e+08	5.38374e+08		MCCC1	0.558913
SYTL4	Human	1.21984e+09	2.74159e+07	8.39384e+07	2.7979e+07	1.69066e+09		CDC73	0.557325
TAF15	Human	1.11428e+08	1.68153e+07	1.76656e+07	2.97058e+07	2.35279e+08		EMD	0.553622
TAGLN	Human	1.16894e+09	3.83072e+08	2.59879e+08	2.30537e+08	1.30612e+09		UL28	0.551979
TAGLN2	Human	3.62129e+09	3.1294e+07	3.05056e+08	3.94899e+07	1.85856e+09		PPP1R10	0.551931
TARDBP	Human	10000000	1.07298e+07	327091	2.25443e+07	9.38862e+06		HNRNPA1	0.545927
TASOR	Human	10000000	5.2261e+06	3.37745e+07	1.04838e+06	9.38862e+06		NOL6	0.544624
TCERG1	Human	10000000	6.99173e+06	327091	1.1282e+07	9.38862e+06		CDKN2AIP	0.544122
TCF12	Human	10000000	3.09173e+08	1.81274e+07	8.17302e+07	6.3601e+08		TXNL1	0.542776
TCF20	Human	10000000	5.13352e+06	327091	1.10888e+06	9.38862e+06		DDX46	0.541538
TCOF1	Human	10000000	1.03665e+06	327091	4.62244e+06	9.38862e+06		PTBP1	0.53999
TCP1	Human	7.88903e+08	6.54466e+06	1.07029e+08	7.64778e+06	1.56842e+09		ASCC3	0.536476
TDP2	Human	10000000	1.45597e+07	327091	1.59998e+07	9.38862e+06		SF3B1	0.531054
TEAD1	Human	10000000	8.61169e+06	327091	287656	9.38862e+06		HNRNPA3	0.529244
TERT	Human	10000000	3.58115e+06	7.51192e+06	1.94565e+07	9.38862e+06		OGT	0.528156
TF	Human	4.8661e+09	1.90698e+06	2.01612e+08	3.86731e+06	4.2184e+09		NAP1L1	0.521852
TGM3	Human	3.37311e+09	165321	1.26053e+08	4.09114e+06	1.54462e+09		CPSF3	0.510951
THRAP3	Human	10000000	1.28173e+07	327091	2.88569e+07	1.24106e+09		CTR9	0.506422
TKT	Human	4.65646e+08	7.81736e+06	3.61055e+07	5.72916e+06	4.33344e+08		DHX9	0.504832
TLK2	Human	10000000	4.65505e+06	327091	1.13488e+06	9.38862e+06		HNRNPA0	0.503427
TMEM263	Human	3.66989e+09	653819	3.082e+08	7.39963e+06	5.03221e+09		ILF3	0.503377
TMPO	Human	10000000	2.40014e+07	327091	4.29138e+07	9.38862e+06		PAF1	0.503141
TNRC6A	Human	10000000	1.15249e+06	327091	2.44609e+06	4.35261e+08		HRNR	0.502337
TOP2B	Human	10000000	1.34606e+06	327091	9805.84	9.38862e+06		NUP153	0.494816
TOX4	Human	10000000	2.90516e+06	327091	1.79188e+06	9.38862e+06		TF	0.493102
TPX2	Human	4.75406e+10	2.37739e+08	4.28971e+09	1.92674e+08	7.0702e+10		HNRNPK	0.492346
TRERF1	Human	2.89149e+08	6.3532e+06	7.01617e+07	3.52049e+06	6.11334e+08		RBM39	0.489756
TRIM22	Human	10000000	3.75472e+06	327091	2.60053e+06	9.38862e+06		LMNA	0.483641
TRIM24	Human	10000000	8.76538e+06	327091	1.70579e+06	9.38862e+06		STRBP	0.483251
TRIM27	Human	10000000	1.18863e+06	327091	602319	2.69021e+08		PCCA	0.48049
TRIM28	Human	10000000	2.31952e+07	327091	1.00455e+07	9.38862e+06		TARDBP	0.475944
TRIM33	Human	1.08978e+08	7.14411e+07	327091	4.52342e+06	9.38862e+06		RPS17	0.471523
TRIM56	Human	10000000	7.26224e+06	327091	8.21919e+06	9.38862e+06		TNRC6A	0.471157
TRIP12	Human	1.60164e+09	1.29552e+08	1.75753e+07	9.13011e+07	4.29432e+08		HNRNPA2B1	0.470278
TRMT1L	Human	10000000	2.63096e+07	1.87908e+07	9.06706e+07	1.8776e+08		PHGDH	0.469646
TRRAP	Human	10000000	2.41318e+07	327091	3.20198e+06	9.38862e+06		SYMPK	0.468621
TRS1	HCMV	1.66477e+08	1.06286e+08	1.56395e+08	1.23039e+08	3.09893e+08		ZFR	0.468136
TSHZ3	Human	10000000	1.99444e+06	327091	2.82597e+06	9.38862e+06		RPRD2	0.465957
TUBA1B	Human	1.13367e+11	9.59949e+08	1.62432e+10	7.57512e+08	2.56877e+11		DDX5	0.454012
TUBA1C	Human	10000000	2.33722e+06	1.57157e+07	2.13153e+06	2.17905e+08		ACACA	0.453251
TUBB	Human	1.25434e+11	8.80586e+08	1.68065e+10	8.23501e+08	2.37776e+11		LBR	0.450013
TUBB2A	Human	3.19697e+09	1.28766e+07	4.09998e+08	1.66415e+07	3.94677e+09		RBM10	0.446468
TUBB3	Human	1.34659e+09	1.94571e+07	3.08338e+08	1.24695e+07	6.47908e+09		HNRNPL	0.444794
TUBB4B	Human	1.1608e+10	6.99309e+07	1.53902e+09	7.04678e+07	2.03902e+10		THRAP3	0.444167
TUBB6	Human	3.03504e+09	2.27688e+07	3.48795e+08	1.62596e+07	4.7343e+09		CHERP	0.442291
TUFM	Human	4.68382e+09	2.14768e+07	5.88791e+08	2.38658e+07	1.07852e+10		ALB	0.442236
TXN	Human	2.19559e+09	7.81872e+06	9.83162e+07	5.48804e+06	1.05373e+09		ZNF318	0.4412
TXNL1	Human	10000000	9.49138e+06	327091	1.74867e+07	9.38862e+06		HLCS	0.439022
U2SURP	Human	6.30138e+07	5.00154e+06	2.85108e+07	1.94352e+07	8.47441e+07		CHD1	0.437487
UBAP2L	Human	10000000	3.88281e+06	327091	6.8268e+06	9.38862e+06		APOA1	0.437102
UIMC1	Human	10000000	2.85912e+06	327091	399340	9.38862e+06		RBP4	0.437102
UL112/UL113	HCMV	10000000	2.12575e+07	1.56833e+08	2.84835e+07	1.62426e+09		PRPF4	0.433771
UL122	HCMV	4.18233e+08	1.05159e+08	1.02954e+07	3.59259e+07	1.19579e+08		DSP	0.429881
UL123	HCMV	10000000	1.43614e+08	1.9993e+07	7.4261e+07	9.06419e+07		HNRNPR	0.425952
UL25	HCMV	1.67888e+08	6.07379e+08	4.35281e+07	3.45684e+08	1.61664e+09		PCBP1	0.423598
UL26	HCMV	10000000	1.03187e+09	1.33402e+08	2.95763e+08	9.38862e+06		SLTM	0.420398
UL28	HCMV	10000000	8.60422e+06	327091	1.55879e+07	9.38862e+06		ZNF638	0.406368
UL29	HCMV	4.60224e+08	5.76388e+07	8.3604e+07	5.32815e+07	9.74442e+08		RPS25	0.405121
UL31	HCMV	5.1606e+08	9.35024e+08	3.12798e+08	1.16351e+08	1.02938e+09		PCCB	0.40387
UL34	HCMV	10000000	2.35063e+07	327091	1.2728e+07	9.38862e+06		SFPQ	0.401419
UL36	HCMV	10000000	2.14355e+07	327091	2.13698e+07	9.38862e+06		MYH9	0.399937
UL44	HCMV	10000000	2.76219e+08	2.39181e+08	2.15039e+08	2.31567e+09		RBBP6	0.397742
UL54	HCMV	10000000	7.04242e+07	1.25499e+07	4.12301e+07	9.38862e+06		AKAP8	0.396251
UL69	HCMV	10000000	1.08659e+07	327091	1.69833e+07	9.38862e+06		KMT2A	0.39485
UL80	HCMV	10000000	1.22656e+07	327091	6.89174e+06	9.38862e+06		IGHG1	0.387733
UL83	HCMV	2.5912e+09	1.42993e+10	2.71895e+10	1.9425e+10	1.73501e+11		SERPINA1	0.386767
UL84	HCMV	10000000	6.01105e+07	1.63291e+08	2.45365e+07	7.33735e+08		FUBP1	0.386744
UL97	HCMV	1.19988e+09	9.40008e+07	1.08597e+08	8.82208e+07	6.5122e+08		HNRNPUL2	0.380434
UPF1	Human	10000000	4.74646e+07	2.33043e+07	7.0666e+07	9.38862e+06		ADAR	0.376141
UQCRC2	Human	10000000	1.64276e+06	2.0996e+07	702408	1.67596e+08		RBM25	0.375902
US22	HCMV	10000000	1.54335e+07	327091	1.49374e+07	9.38862e+06		MED12	0.375387
US23	HCMV	10000000	4.33772e+06	2.48088e+07	4.00637e+06	2.44615e+08		PLEC	0.359174
USP7	Human	3.87436e+09	1.38892e+08	3.19041e+08	1.67524e+08	5.37539e+09		NPM1	0.356736
VDAC2	Human	4.71442e+09	1.29252e+07	9.478e+07	1.24854e+07	1.89282e+09		PPP1CA	0.354353
VDAC3	Human	10000000	1.37666e+06	3.54925e+07	559871	9.38862e+06		ARHGEF2	0.352354
VIM	Human	2.78433e+10	2.60508e+08	2.24955e+09	1.49293e+08	3.68084e+10		RBM14	0.350053
WAPL	Human	1.33687e+09	8.87007e+06	6.55412e+07	9.40211e+06	5.79184e+08		COL6A3	0.347137
WDR36	Human	6.33108e+08	3.41772e+06	8.83946e+07	3.94244e+06	1.67214e+09		NUDT21	0.346517
WDR5	Human	10000000	1.76031e+07	327091	1.17378e+07	9.38862e+06		HSPG2	0.339014
WDR70	Human	9.16914e+08	2.46032e+07	6.66871e+07	1.97765e+07	1.82228e+08		FUBP3	0.331913
WIZ	Human	10000000	3.12798e+07	327091	1.82626e+07	9.38862e+06		PRPF40A	0.315361
WRNIP1	Human	10000000	8.64037e+06	327091	7.23902e+06	9.38862e+06		RBM17	0.301629
XAB2	Human	1.02131e+09	9.39389e+08	9.51583e+07	1.1219e+09	1.41612e+09		JUP	0.301156
XRCC5	Human	10000000	7.19692e+06	3.34742e+07	5.22962e+06	5.87791e+08		DDX18	0.296955
YAP1	Human	10000000	9.20125e+07	327091	9.72098e+06	9.38862e+06		TRMT1L	0.290167
YLPM1	Human	10000000	8.85433e+06	327091	3.17046e+07	9.38862e+06		YLPM1	0.279276
YTHDF3	Human	10000000	1.54883e+06	327091	1.62977e+06	9.38862e+06		KHSRP	0.278257
ZBTB10	Human	10000000	4.57653e+06	327091	3.64841e+06	9.38862e+06		CPSF7	0.268498
ZBTB33	Human	10000000	2.56865e+07	327091	8.85078e+06	9.38862e+06		EMILIN1	0.26604
ZC3H11A	Human	10000000	4.73978e+06	327091	956043	9.38862e+06		U2SURP	0.257344
ZC3H14	Human	3.31436e+09	1.34693e+07	1.4651e+08	2.29841e+07	1.21706e+09		DCD	0.257196
ZC3HAV1	Human	2.28737e+08	7.21472e+07	3.8617e+07	8.77762e+07	4.672e+07		FN1	0.23666
ZFP91	Human	1.78326e+09	1.53038e+08	1.41235e+08	9.75293e+07	1.56378e+09		POLDIP3	0.227781
ZFR	Human	10000000	5.15875e+06	327091	1.10198e+07	9.38862e+06		DSC1	0.226669
ZMYM4	Human	10000000	1.44272e+07	327091	7.9765e+06	9.38862e+06		TCOF1	0.224264
ZMYND8	Human	9.46126e+08	1.20244e+06	2.5734e+07	2.07158e+06	3.64601e+08		BCLAF1	0.197253
ZNF148	Human	9.74867e+07	1.72553e+08	327091	4.02823e+07	9.38862e+06		C3	0.192614
ZNF280D	Human	10000000	1.34832e+07	327091	1.14354e+06	9.38862e+06		TERT	0.184059
ZNF281	Human	10000000	1.28008e+09	327091	2.94426e+07	9.38862e+06		RBMX	0.182732
ZNF318	Human	10000000	864627	327091	1.95972e+06	9.38862e+06		RPS18	0.157248
ZNF384	Human	4.07113e+08	3.65029e+07	2.55502e+07	9.60045e+06	9.38862e+06		FIP1L1	0.144618
ZNF451	Human	5.03849e+08	9.11244e+06	1.15615e+08	3.74493e+06	9.38862e+06		TMEM263	0.0883583
ZNF512B	Human	4.47743e+10	6.35748e+07	3.30214e+09	9.1112e+07	3.21073e+10		SRRM2	0.072984
ZNF609	Human	10000000	1.85283e+06	4.22512e+06	1.68534e+06	9.38862e+06		TGM3	0.0404094
ZNF638	Human	9.933e+10	2.26637e+08	1.07348e+10	5.57715e+08	2.56462e+11		IGKC	0.0313502
