# Supplementary material for: A UL26-PIAS1 complex antagonizes anti-viral gene expression during Human Cytomegalovirus infection
Source: PLoS Pathog. 2024 May 20;20(5):e1012058. doi: 10.1371/journal.ppat.1012058 (PMC11142722; doi:10.1371/journal.ppat.1012058)
Supplement: S3 Table — HCMV proteins from S2 Table. Proteins 5-fold enriched in WT+B relative to UL26ΔC+B (dark green, right). (XLSX) [file ppat.1012058.s010.xlsx]

## Sheet: S3
		(Abundance)x(1/Median)x(1e7)
Gene Name	Species	Mock+Biotin	Tur-N-UL26wt+Biotin	Tur-N-UL26wt(-)Biotin	Tur-N-UL26ΔC+Biotin	Tur-N-UL26ΔC(-)Biotin	Median Normalized Abundance Counts [Tur-N-UL26wt+Biotin/Tur-N-UL26ΔC+Biotin]
UL31	HCMV	5.1606e+08	9.35024e+08	3.12798e+08	1.16351e+08	1.02938e+09	8.03623
UL26	HCMV	10000000	1.03187e+09	1.33402e+08	2.95763e+08	9.38862e+06	3.48884
UL122	HCMV	4.18233e+08	1.05159e+08	1.02954e+07	3.59259e+07	1.19579e+08	2.9271
UL84	HCMV	10000000	6.01105e+07	1.63291e+08	2.45365e+07	7.33735e+08	2.44984
UL123	HCMV	10000000	1.43614e+08	1.9993e+07	7.4261e+07	9.06419e+07	1.93391
UL34	HCMV	10000000	2.35063e+07	327091	1.2728e+07	9.38862e+06	1.84682
UL80	HCMV	10000000	1.22656e+07	327091	6.89174e+06	9.38862e+06	1.77975
UL25	HCMV	1.67888e+08	6.07379e+08	4.35281e+07	3.45684e+08	1.61664e+09	1.75703
UL54	HCMV	10000000	7.04242e+07	1.25499e+07	4.12301e+07	9.38862e+06	1.70807
IRS1	HCMV	10000000	8.30044e+06	327091	5.78344e+06	9.38862e+06	1.43521
RIR1	HCMV	10000000	8.18273e+06	327091	6.05306e+06	9.38862e+06	1.35183
UL44	HCMV	10000000	2.76219e+08	2.39181e+08	2.15039e+08	2.31567e+09	1.28451
US23	HCMV	10000000	4.33772e+06	2.48088e+07	4.00637e+06	2.44615e+08	1.08271
UL29	HCMV	4.60224e+08	5.76388e+07	8.3604e+07	5.32815e+07	9.74442e+08	1.08178
UL97	HCMV	1.19988e+09	9.40008e+07	1.08597e+08	8.82208e+07	6.5122e+08	1.06552
US22	HCMV	10000000	1.54335e+07	327091	1.49374e+07	9.38862e+06	1.03321
UL36	HCMV	10000000	2.14355e+07	327091	2.13698e+07	9.38862e+06	1.00307
TRS1	HCMV	1.66477e+08	1.06286e+08	1.56395e+08	1.23039e+08	3.09893e+08	0.863841
UL112/UL113	HCMV	10000000	2.12575e+07	1.56833e+08	2.84835e+07	1.62426e+09	0.746312
UL83	HCMV	2.5912e+09	1.42993e+10	2.71895e+10	1.9425e+10	1.73501e+11	0.736129
UL69	HCMV	10000000	1.08659e+07	327091	1.69833e+07	9.38862e+06	0.639801
UL28	HCMV	10000000	8.60422e+06	327091	1.55879e+07	9.38862e+06	0.551979
