# Supplementary material for: A UL26-PIAS1 complex antagonizes anti-viral gene expression during Human Cytomegalovirus infection
Source: PLoS Pathog. 2024 May 20;20(5):e1012058. doi: 10.1371/journal.ppat.1012058 (PMC11142722; doi:10.1371/journal.ppat.1012058)
Supplement: S4 Table — Reactome analysis on the list of proteins 5-fold enriched in WT UL26 compared to UL26ΔC from proximity proteomics analysis, input list is from S2 Table represented in green (left). Reactome analysis report (right). The top 10 pathways scored by -log10(Entities FDR) are highlighted in orange and are represented in Fig 3A. (XLSX) [file ppat.1012058.s011.xlsx]

## Sheet: S4
Input list		Pathway identifier	Pathway name	Entities FDR	-log10(Enteties FDR)	#Entities found	#Entities total	Entities ratio	Entities pValue	#Reactions found	#Reactions total	Reactions ratio	Species identifier	Species name	Submitted entities found	Mapped entities	Found reaction identifiers
ETS2		R-HSA-3899300	SUMOylation of transcription cofactors	8.43035e-08	7.07415	8	44	0.00288866	1.42887e-10	11	27	0.00188719	9606	Homo sapiens	NCOA1;PIAS4;NCOA2;PIAS3;CREBBP;EP300;PIAS2;PIAS1		R-HSA-3899291;R-HSA-4085372;R-HSA-5228521;R-HSA-4085318;R-HSA-3900194;R-HSA-4086036;R-HSA-3927959;R-HSA-4085331;R-HSA-4085347;R-HSA-4090288;R-HSA-4085296
ETS1		R-HSA-3108232	SUMO E3 ligases SUMOylate target proteins	1.01443e-07	6.99378	12	183	0.0120142	3.43873e-10	60	131	0.00915636	9606	Homo sapiens	NCOA1;PIAS4;NCOA2;TOP2B;PIAS3;CREBBP;EP300;AURKB;PIAS2;PML;PIAS1		R-HSA-4641350;R-HSA-4719436;R-HSA-4615873;R-HSA-4641345;R-HSA-4719424;R-HSA-4341070;R-HSA-4090288;R-HSA-4755526;R-HSA-4085296;R-HSA-4719448;R-HSA-3000383;R-HSA-3232162;R-HSA-4341073;R-HSA-6804468;R-HSA-5228508;R-HSA-4546385;R-HSA-4090408;R-HSA-4546387;R-HSA-4717521;R-HSA-4090281;R-HSA-4546386;R-HSA-4755536;R-HSA-3900194;R-HSA-4615900;R-HSA-4755411;R-HSA-4551768;R-HSA-4719447;R-HSA-3899291;R-HSA-3…
PIAS2		R-HSA-2990846	SUMOylation	1.1539e-07	6.93783	12	192	0.012605	5.88725e-10	60	140	0.00978542	9606	Homo sapiens	NCOA1;PIAS4;NCOA2;TOP2B;PIAS3;CREBBP;EP300;AURKB;PIAS2;PML;PIAS1		R-HSA-4641350;R-HSA-4719436;R-HSA-4615873;R-HSA-4641345;R-HSA-4719424;R-HSA-4341070;R-HSA-4090288;R-HSA-4755526;R-HSA-4085296;R-HSA-4719448;R-HSA-3000383;R-HSA-3232162;R-HSA-4341073;R-HSA-6804468;R-HSA-5228508;R-HSA-4546385;R-HSA-4090408;R-HSA-4546387;R-HSA-4717521;R-HSA-4090281;R-HSA-4546386;R-HSA-4755536;R-HSA-3900194;R-HSA-4615900;R-HSA-4755411;R-HSA-4551768;R-HSA-4719447;R-HSA-3899291;R-HSA-3…
AURKB		R-HSA-3247509	Chromatin modifying enzymes	1.54122e-05	4.81214	11	254	0.0166754	1.30612e-07	21	85	0.00594115	9606	Homo sapiens	NCOA1;NSD3;NCOA2;PHF2;CREBBP;ING3;TRRAP;EP300;RBBP7;BRD8;ARID1B		R-HSA-5637686;R-HSA-5159245;R-HSA-3321975;R-HSA-3301237;R-HSA-5205799;R-HSA-3697008;R-HSA-3662335;R-HSA-3215448;R-HSA-5205861;R-HSA-5638332;R-HSA-5638333;R-HSA-5661115;R-HSA-4724284;R-HSA-9679787;R-HSA-3662318;R-HSA-5579023;R-HSA-5649802;R-HSA-5649800;R-HSA-3769447;R-HSA-5225649;R-HSA-5579018
RBM22		R-HSA-4839726	Chromatin organization	1.54122e-05	4.81214	11	254	0.0166754	1.30612e-07	21	85	0.00594115	9606	Homo sapiens	NCOA1;NSD3;NCOA2;PHF2;CREBBP;ING3;TRRAP;EP300;RBBP7;BRD8;ARID1B		R-HSA-5637686;R-HSA-5159245;R-HSA-3321975;R-HSA-3301237;R-HSA-5205799;R-HSA-3697008;R-HSA-3662335;R-HSA-3215448;R-HSA-5205861;R-HSA-5638332;R-HSA-5638333;R-HSA-5661115;R-HSA-4724284;R-HSA-9679787;R-HSA-3662318;R-HSA-5579023;R-HSA-5649802;R-HSA-5649800;R-HSA-3769447;R-HSA-5225649;R-HSA-5579018
IGHM		R-HSA-3214847	HATs acetylate histones	1.60668e-05	4.79407	8	110	0.00722164	1.63947e-07	7	15	0.00104844	9606	Homo sapiens	NCOA1;NCOA2;CREBBP;ING3;TRRAP;EP300;RBBP7;BRD8		R-HSA-3321975;R-HSA-3301237;R-HSA-3697008;R-HSA-3662335;R-HSA-3662318;R-HSA-5579023;R-HSA-5579018
ARID1B		R-HSA-4090294	SUMOylation of intracellular receptors	0.000241902	3.61636	5	40	0.00262605	2.87979e-06	18	25	0.0017474	9606	Homo sapiens	PIAS4;PIAS3;PIAS2;PIAS1		R-HSA-4719436;R-HSA-4090390;R-HSA-4719424;R-HSA-4341070;R-HSA-4755494;R-HSA-4755526;R-HSA-4719448;R-HSA-4717461;R-HSA-4341073;R-HSA-4546385;R-HSA-4090408;R-HSA-4546387;R-HSA-4717521;R-HSA-4719423;R-HSA-4546386;R-HSA-4341016;R-HSA-4719413;R-HSA-4719447
FAM192A		R-HSA-3232118	SUMOylation of transcription factors	0.000349686	3.45632	4	20	0.00131303	4.79022e-06	7	11	0.000768854	9606	Homo sapiens	PIAS4;PIAS3;PIAS2;PIAS1		R-HSA-3968414;R-HSA-3232162;R-HSA-6804468;R-HSA-3247493;R-HSA-2997723;R-HSA-4090281;R-HSA-3465545
RPS6KA3		R-HSA-1368082	RORA activates gene expression	0.000867754	3.0616	4	26	0.00170693	1.33501e-05	4	4	0.000279583	9606	Homo sapiens	NCOA1;NCOA2;CREBBP;EP300		R-HSA-1368081;R-HSA-5663264;R-HSA-1801587;R-HSA-5663293
BRD8		R-HSA-73894	DNA Repair	0.00220874	2.65585	10	380	0.0249475	3.87773e-05	71	339	0.0236947	9606	Homo sapiens	PIAS4;PIAS3;SLX4;PAXIP1;UIMC1;CDC27;SMARCA5;EP300;CUL4B;PIAS1		R-HSA-69891;R-HSA-5684052;R-HSA-9684118;R-HSA-5653840;R-HSA-5651805;R-HSA-5683930;R-HSA-5683801;R-HSA-6782069;R-HSA-5682629;R-HSA-5653838;R-HSA-110363;R-HSA-6782204;R-HSA-5683405;R-HSA-110364;R-HSA-5686475;R-HSA-110368;R-HSA-5686900;R-HSA-5690996;R-HSA-110371;R-HSA-5358579;R-HSA-5690997;R-HSA-6785732;R-HSA-6785986;R-HSA-5691006;R-HSA-5693566;R-HSA-5691000;R-HSA-5691001;R-HSA-6790487;R-HSA-5684071…
DVL2		R-HSA-9707616	Heme signaling	0.00220874	2.65585	5	70	0.00459559	4.16744e-05	4	25	0.0017474	9606	Homo sapiens	NCOA1;NCOA2;RAI1;CREBBP;EP300		R-HSA-400342;R-HSA-1368119;R-HSA-1368065;R-HSA-549475
PIAS3		R-HSA-1989781	PPARA activates gene expression	0.00228528	2.64106	7	175	0.011489	4.73055e-05	41	41	0.00286573	9606	Homo sapiens	NCOA1;NCOA2;CREBBP;MTF1;EP300;AHR;MED15		R-HSA-1655826;R-HSA-1989778;R-HSA-1989779;R-HSA-560517;R-HSA-1989776;R-HSA-1989777;R-HSA-1989774;R-HSA-560473;R-HSA-1989775;R-HSA-1989772;R-HSA-1989773;R-HSA-1989770;R-HSA-1368065;R-HSA-1989771;R-HSA-1989768;R-HSA-1989767;R-HSA-1989764;R-HSA-1989765;R-HSA-1989762;R-HSA-1989760;R-HSA-1989761;R-HSA-1989758;R-HSA-1989759;R-HSA-879724;R-HSA-1989756;R-HSA-1989757;R-HSA-1989754;R-HSA-1989755;R-HSA-1989…
HSP90B1		R-HSA-400206	Regulation of lipid metabolism by PPARalpha	0.00228528	2.64106	7	177	0.0116203	5.0784e-05	42	45	0.00314531	9606	Homo sapiens	NCOA1;NCOA2;CREBBP;MTF1;EP300;AHR;MED15		R-HSA-400143;R-HSA-1655826;R-HSA-1989778;R-HSA-1989779;R-HSA-560517;R-HSA-1989776;R-HSA-1989777;R-HSA-1989774;R-HSA-560473;R-HSA-1989775;R-HSA-1989772;R-HSA-1989773;R-HSA-1989770;R-HSA-1368065;R-HSA-1989771;R-HSA-1989768;R-HSA-1989767;R-HSA-1989764;R-HSA-1989765;R-HSA-1989762;R-HSA-1989760;R-HSA-1989761;R-HSA-1989758;R-HSA-1989759;R-HSA-879724;R-HSA-1989756;R-HSA-1989757;R-HSA-1989754;R-HSA-19897…
LIN9		R-HSA-3232142	SUMOylation of ubiquitinylation proteins	0.00356721	2.44767	4	43	0.002823	9.31843e-05	2	3	0.000209688	9606	Homo sapiens	PIAS4;PIAS2;PML;PIAS1		R-HSA-4551721;R-HSA-3000434
PAXIP1		R-HSA-9617629	Regulation of FOXO transcriptional activity by acetylation	0.00356721	2.44767	3	16	0.00105042	9.64589e-05	7	9	0.000629063	9606	Homo sapiens	CREBBP;EP300;FOXO3		R-HSA-9617683;R-HSA-9620515;R-HSA-9626928;R-HSA-9626945;R-HSA-9617735;R-HSA-9620532;R-HSA-9617758
CUL4B		R-HSA-8953897	Cellular responses to stimuli	0.00356721	2.44767	16	1026	0.0673582	0.000103447	54	486	0.0339694	9606	Homo sapiens	NCOA1;NCOA2;CREBBP;STAT3;ETS1;ETS2;HSP90B1;RAI1;RPS6KA3;MTF1;CDC27;EP300;RBBP7;P4HB		R-HSA-3790137;R-HSA-9761812;R-HSA-5660503;R-HSA-8979082;R-HSA-9761815;R-HSA-400143;R-HSA-3857328;R-HSA-3790130;R-HSA-3788725;R-HSA-3788724;R-HSA-9759364;R-HSA-3371554;R-HSA-9760128;R-HSA-1368065;R-HSA-3788705;R-HSA-3788708;R-HSA-1791163;R-HSA-9761846;R-HSA-1368119;R-HSA-5660530;R-HSA-9761841;R-HSA-3200023;R-HSA-9761849;R-HSA-9761828;R-HSA-9759141;R-HSA-5660514;R-HSA-9761836;R-HSA-3209098;R-HSA-33…
AHR		R-HSA-2559583	Cellular Senescence	0.00356721	2.44767	7	199	0.0130646	0.000104918	18	90	0.00629063	9606	Homo sapiens	RPS6KA3;STAT3;CDC27;RBBP7;ETS1;ETS2		R-HSA-3790137;R-HSA-8979082;R-HSA-3200023;R-HSA-3858387;R-HSA-3209177;R-HSA-3857328;R-HSA-3209179;R-HSA-3790130;R-HSA-3788725;R-HSA-3240957;R-HSA-3788724;R-HSA-3132737;R-HSA-3240295;R-HSA-3788705;R-HSA-198746;R-HSA-3209098;R-HSA-3209165;R-HSA-3788708
RAI1		R-HSA-1059683	Interleukin-6 signaling	0.00368804	2.4332	3	17	0.00111607	0.000115251	6	20	0.00139792	9606	Homo sapiens	STAT1;STAT3		R-HSA-1112565;R-HSA-1112727;R-HSA-1112602;R-HSA-1112538;R-HSA-1112587;R-HSA-1112604
P4HB		R-HSA-4615885	SUMOylation of DNA replication proteins	0.00513247	2.28967	4	50	0.00328256	0.000165564	3	8	0.000559167	9606	Homo sapiens	PIAS4;TOP2B;PIAS3;AURKB		R-HSA-4641350;R-HSA-4641345;R-HSA-4655355
ESS2		R-HSA-400253	Circadian Clock	0.00725041	2.13964	5	105	0.00689338	0.000273329	12	59	0.00412386	9606	Homo sapiens	NCOA1;NCOA2;RAI1;CREBBP;EP300		R-HSA-400342;R-HSA-879724;R-HSA-1368119;R-HSA-1368087;R-HSA-1368081;R-HSA-1368065;R-HSA-5663264;R-HSA-1801587;R-HSA-5663246;R-HSA-5663293;R-HSA-549475;R-HSA-5663273
PSIP1		R-HSA-9614657	FOXO-mediated transcription of cell death genes	0.00725041	2.13964	3	23	0.00150998	0.000278862	15	15	0.00104844	9606	Homo sapiens	CREBBP;EP300;FOXO3		R-HSA-9622579;R-HSA-9621270;R-HSA-9621242;R-HSA-9625375;R-HSA-9621116;R-HSA-9625378;R-HSA-9622627;R-HSA-9622630;R-HSA-9614662;R-HSA-9622667;R-HSA-9621289;R-HSA-9622604;R-HSA-9622572;R-HSA-9622668;R-HSA-9614669
CDC27		R-HSA-1839117	Signaling by cytosolic FGFR1 fusion mutants	0.00725041	2.13964	3	23	0.00150998	0.000278862	7	14	0.000978542	9606	Homo sapiens	STAT1;STAT3;TRIM24		R-HSA-1839039;R-HSA-1839080;R-HSA-1839065;R-HSA-1888198;R-HSA-1839078;R-HSA-1839031;R-HSA-1839091
PHF14		R-HSA-2262752	Cellular responses to stress	0.00728955	2.1373	15	1008	0.0661765	0.000291582	50	455	0.0318026	9606	Homo sapiens	NCOA1;NCOA2;CREBBP;STAT3;ETS1;ETS2;HSP90B1;RAI1;RPS6KA3;CDC27;EP300;RBBP7;P4HB		R-HSA-3790137;R-HSA-9761812;R-HSA-8979082;R-HSA-9761815;R-HSA-400143;R-HSA-3857328;R-HSA-3790130;R-HSA-3788725;R-HSA-3788724;R-HSA-9759364;R-HSA-3371554;R-HSA-9760128;R-HSA-1368065;R-HSA-3788705;R-HSA-3788708;R-HSA-1791163;R-HSA-9761846;R-HSA-1368119;R-HSA-9761841;R-HSA-3200023;R-HSA-9761849;R-HSA-9761828;R-HSA-9759141;R-HSA-9761836;R-HSA-3209098;R-HSA-3341296;R-HSA-9760081;R-HSA-9760082;R-HSA-97…
RFX7		R-HSA-5693532	DNA Double-Strand Break Repair	0.0074531	2.12766	6	169	0.0110951	0.000317788	26	113	0.00789823	9606	Homo sapiens	PIAS4;SLX4;PAXIP1;UIMC1;CDC27;SMARCA5		R-HSA-5683735;R-HSA-69891;R-HSA-5684052;R-HSA-5693584;R-HSA-5693599;R-HSA-5686685;R-HSA-5682586;R-HSA-5683930;R-HSA-5693593;R-HSA-5683801;R-HSA-5682629;R-HSA-5683077;R-HSA-5683405;R-HSA-5686475;R-HSA-5686900;R-HSA-5686704;R-HSA-5693566;R-HSA-5683384;R-HSA-5683385;R-HSA-5682598;R-HSA-5684071;R-HSA-5683425;R-HSA-5682607;R-HSA-5682863;R-HSA-5693551;R-HSA-5682858
MTF1		R-HSA-381340	Transcriptional regulation of white adipocyte differentiation	0.0074531	2.12766	5	109	0.00715599	0.000324048	10	19	0.00132802	9606	Homo sapiens	NCOA1;NCOA2;CREBBP;EP300;MED15		R-HSA-1183058;R-HSA-560472;R-HSA-560473;R-HSA-560491;R-HSA-560493;R-HSA-560510;R-HSA-381309;R-HSA-1183003;R-HSA-560498;R-HSA-560517
TOP2B		R-HSA-5619507	Activation of HOX genes during differentiation	0.00888282	2.05145	5	116	0.00761555	0.000429599	29	43	0.00300552	9606	Homo sapiens	CREBBP;PAXIP1;EP300;RBBP7;PIAS2		R-HSA-5617877;R-HSA-5617492;R-HSA-5617431;R-HSA-5621010;R-HSA-5617874;R-HSA-6810159;R-HSA-6810158;R-HSA-5617887;R-HSA-5617862;R-HSA-6810161;R-HSA-5617859;R-HSA-5617484;R-HSA-5617676;R-HSA-5693644;R-HSA-5617486;R-HSA-5617672;R-HSA-5617483;R-HSA-5617867;R-HSA-5621002;R-HSA-5617866;R-HSA-5617650;R-HSA-5617661;R-HSA-5617471;R-HSA-5617445;R-HSA-5617452;R-HSA-5617454;R-HSA-6810139;R-HSA-5617641;R-HSA-5…
PHF2		R-HSA-5617472	Activation of anterior HOX genes in hindbrain development during early embryogenesis	0.00888282	2.05145	5	116	0.00761555	0.000429599	29	43	0.00300552	9606	Homo sapiens	CREBBP;PAXIP1;EP300;RBBP7;PIAS2		R-HSA-5617877;R-HSA-5617492;R-HSA-5617431;R-HSA-5621010;R-HSA-5617874;R-HSA-6810159;R-HSA-6810158;R-HSA-5617887;R-HSA-5617862;R-HSA-6810161;R-HSA-5617859;R-HSA-5617484;R-HSA-5617676;R-HSA-5693644;R-HSA-5617486;R-HSA-5617672;R-HSA-5617483;R-HSA-5617867;R-HSA-5621002;R-HSA-5617866;R-HSA-5617650;R-HSA-5617661;R-HSA-5617471;R-HSA-5617445;R-HSA-5617452;R-HSA-5617454;R-HSA-6810139;R-HSA-5617641;R-HSA-5…
ZNF281		R-HSA-8878159	Transcriptional regulation by RUNX3	0.00888282	2.05145	5	118	0.00774685	0.00046404	17	47	0.00328511	9606	Homo sapiens	YAP1;CREBBP;EP300;FOXO3;TEAD1		R-HSA-8952232;R-HSA-8951977;R-HSA-8878243;R-HSA-8951695;R-HSA-8951951;R-HSA-8952226;R-HSA-8878220;R-HSA-8952419;R-HSA-8952101;R-HSA-1980047;R-HSA-8952058;R-HSA-8951676;R-HSA-8951966;R-HSA-1989766;R-HSA-4396347;R-HSA-8952081;R-HSA-8878237
TEAD1		R-HSA-5696398	Nucleotide Excision Repair	0.00888282	2.05145	5	119	0.0078125	0.000482021	31	37	0.00258615	9606	Homo sapiens	PIAS3;CDC27;EP300;CUL4B;PIAS1		R-HSA-9684118;R-HSA-5696670;R-HSA-6781867;R-HSA-5696664;R-HSA-6790454;R-HSA-6782069;R-HSA-6782004;R-HSA-5689861;R-HSA-6782131;R-HSA-5696655;R-HSA-6782141;R-HSA-6782204;R-HSA-6782138;R-HSA-5690996;R-HSA-5690997;R-HSA-6782211;R-HSA-6782208;R-HSA-5691006;R-HSA-6781833;R-HSA-5691000;R-HSA-5691001;R-HSA-6790487;R-HSA-5690213;R-HSA-5689317;R-HSA-6782227;R-HSA-6782224;R-HSA-5690990;R-HSA-6782943;R-HSA-5…
PIAS4		R-HSA-912694	Regulation of IFNA/IFNB signaling	0.00888282	2.05145	3	28	0.00183824	0.00049349	4	5	0.000349479	9606	Homo sapiens	STAT1;STAT2		R-HSA-997311;R-HSA-997309;R-HSA-912680;R-HSA-997314
PIAS1		R-HSA-9670439	Signaling by phosphorylated juxtamembrane, extracellular and kinase domain KIT mutants	0.00888282	2.05145	3	28	0.00183824	0.00049349	4	11	0.000768854	9606	Homo sapiens	STAT1;STAT3		R-HSA-9670417;R-HSA-9670416;R-HSA-9670426;R-HSA-9670412
STAT2		R-HSA-9669938	Signaling by KIT in disease	0.00888282	2.05145	3	28	0.00183824	0.00049349	4	26	0.00181729	9606	Homo sapiens	STAT1;STAT3		R-HSA-9670417;R-HSA-9670416;R-HSA-9670426;R-HSA-9670412
SLX4		R-HSA-8854691	Interleukin-20 family signaling	0.0092847	2.03223	3	29	0.00190389	0.000546159	28	56	0.00391417	9606	Homo sapiens	STAT1;STAT2;STAT3		R-HSA-8987080;R-HSA-8987150;R-HSA-8987214;R-HSA-8987266;R-HSA-8987141;R-HSA-8987270;R-HSA-8987014;R-HSA-8987033;R-HSA-8987097;R-HSA-8987161;R-HSA-8987096;R-HSA-9005340;R-HSA-8987230;R-HSA-8982163;R-HSA-6784765;R-HSA-8987218;R-HSA-8982162;R-HSA-8982165;R-HSA-6784763;R-HSA-8987156;R-HSA-8986985;R-HSA-8987052;R-HSA-8987104;R-HSA-8987236;R-HSA-8987007;R-HSA-8987070;R-HSA-8987255;R-HSA-8987063
SMCHD1		R-HSA-6783589	Interleukin-6 family signaling	0.00988898	2.00485	3	30	0.00196954	0.000602296	6	34	0.00237646	9606	Homo sapiens	STAT1;STAT3		R-HSA-1112565;R-HSA-1112727;R-HSA-1112602;R-HSA-1112538;R-HSA-1112587;R-HSA-1112604
NSD3		R-HSA-2426168	Activation of gene expression by SREBF (SREBP)	0.00988898	2.00485	4	71	0.00466124	0.000618061	3	42	0.00293563	9606	Homo sapiens	NCOA1;NCOA2;CREBBP;MTF1		R-HSA-1655848;R-HSA-1655850;R-HSA-1655826
TRIM33		R-HSA-3134973	LRR FLII-interacting protein 1 (LRRFIP1) activates type I IFN production	0.0109507	1.96056	2	7	0.000459559	0.000684418	1	5	0.000349479	9606	Homo sapiens	CREBBP;EP300		R-HSA-3134883
CREBBP		R-HSA-3108214	SUMOylation of DNA damage response and repair proteins	0.0150801	1.82159	4	81	0.00531775	0.00100534	11	24	0.0016775	9606	Homo sapiens	PIAS4;PIAS2;PML;PIAS1		R-HSA-2997709;R-HSA-4551604;R-HSA-3000383;R-HSA-5228508;R-HSA-4568848;R-HSA-3000411;R-HSA-4551661;R-HSA-4551724;R-HSA-3000433;R-HSA-2997616;R-HSA-4551768
ZNF280D		R-HSA-6785807	Interleukin-4 and Interleukin-13 signaling	0.0151078	1.8208	6	211	0.0138524	0.00100719	19	47	0.00328511	9606	Homo sapiens	STAT1;STAT3;FOXO3;HSP90B1		R-HSA-6788582;R-HSA-6790022;R-HSA-6788623;R-HSA-6786095;R-HSA-6789615;R-HSA-6788622;R-HSA-6790029;R-HSA-6786124;R-HSA-6790025;R-HSA-6789960;R-HSA-6790038;R-HSA-6786293;R-HSA-6788628;R-HSA-6790036;R-HSA-6786097;R-HSA-6797245;R-HSA-6788571;R-HSA-6790041;R-HSA-6786072
POLR3F		R-HSA-9013508	NOTCH3 Intracellular Domain Regulates Transcription	0.0152539	1.81662	3	36	0.00236345	0.00101692	7	22	0.00153771	9606	Homo sapiens	CREBBP;STAT1;EP300		R-HSA-9021451;R-HSA-9021450;R-HSA-9021325;R-HSA-9016751;R-HSA-9013567;R-HSA-9014129;R-HSA-9021334
STAT1		R-HSA-8951671	RUNX3 regulates YAP1-mediated transcription	0.0157292	1.80329	2	9	0.000590861	0.00112351	3	3	0.000209688	9606	Homo sapiens	YAP1;TEAD1		R-HSA-8951676;R-HSA-8951695;R-HSA-1989766
QSER1		R-HSA-1280215	Cytokine Signaling in Immune system	0.0166146	1.77951	14	1039	0.0682117	0.00125267	153	745	0.0520724	9606	Homo sapiens	RPS6KA3;STAT1;STAT2;STAT3;P4HB;FOXO3;PML;PIAS1;HSP90B1		R-HSA-9730967;R-HSA-1112602;R-HSA-8984963;R-HSA-8987266;R-HSA-1112604;R-HSA-8985988;R-HSA-8984964;R-HSA-8987270;R-HSA-8987014;R-HSA-8987033;R-HSA-8982163;R-HSA-1112587;R-HSA-8982162;R-HSA-8982165;R-HSA-9696179;R-HSA-8950441;R-HSA-6784323;R-HSA-912680;R-HSA-8952749;R-HSA-8987052;R-HSA-8983983;R-HSA-1031716;R-HSA-6786124;R-HSA-1031713;R-HSA-8950183;R-HSA-6789960;R-HSA-8950456;R-HSA-8983996;R-HSA-89…
YAP1		R-HSA-6804758	Regulation of TP53 Activity through Acetylation	0.0166146	1.77951	3	39	0.0025604	0.00127805	7	14	0.000978542	9606	Homo sapiens	EP300;RBBP7;PML		R-HSA-6811479;R-HSA-6805638;R-HSA-5628871;R-HSA-6811508;R-HSA-6805620;R-HSA-6805650;R-HSA-3222093
RAD54L2		R-HSA-1839124	FGFR1 mutant receptor activation	0.0166146	1.77951	3	39	0.0025604	0.00127805	7	25	0.0017474	9606	Homo sapiens	STAT1;STAT3;TRIM24		R-HSA-1839039;R-HSA-1839080;R-HSA-1839065;R-HSA-1888198;R-HSA-1839078;R-HSA-1839031;R-HSA-1839091
SERPINA3		R-HSA-1655829	Regulation of cholesterol biosynthesis by SREBP (SREBF)	0.0169758	1.77017	4	87	0.00571166	0.00130583	3	52	0.00363458	9606	Homo sapiens	NCOA1;NCOA2;CREBBP;MTF1		R-HSA-1655848;R-HSA-1655850;R-HSA-1655826
SMARCA1		R-HSA-9707564	Cytoprotection by HMOX1	0.0183334	1.73676	4	91	0.00597426	0.00153794	2	22	0.00153771	9606	Homo sapiens	NCOA1;NCOA2;CREBBP;STAT3		R-HSA-400143;R-HSA-9709918
UL31		R-HSA-2559585	Oncogene Induced Senescence	0.0183334	1.73676	3	42	0.00275735	0.00157789	7	19	0.00132802	9606	Homo sapiens	ETS1;ETS2		R-HSA-8979082;R-HSA-3200023;R-HSA-3209177;R-HSA-3209098;R-HSA-3209179;R-HSA-3209165;R-HSA-3132737
TRRAP		R-HSA-5696399	Global Genome Nucleotide Excision Repair (GG-NER)	0.0183334	1.73676	4	92	0.00603992	0.00160017	17	20	0.00139792	9606	Homo sapiens	PIAS3;CDC27;CUL4B;PIAS1		R-HSA-5690996;R-HSA-5690997;R-HSA-5691006;R-HSA-5696670;R-HSA-5696664;R-HSA-5691000;R-HSA-5691001;R-HSA-6790487;R-HSA-6790454;R-HSA-5690213;R-HSA-5689317;R-HSA-5689861;R-HSA-5690990;R-HSA-6782943;R-HSA-5696655;R-HSA-5690991;R-HSA-5690988
ING3		R-HSA-9020933	Interleukin-23 signaling	0.0183334	1.73676	2	11	0.000722164	0.00166667	7	12	0.00083875	9606	Homo sapiens	STAT3;P4HB		R-HSA-8950780;R-HSA-8950269;R-HSA-8952749;R-HSA-8950724;R-HSA-8950183;R-HSA-8950583;R-HSA-8952823
NCOA1		R-HSA-8985947	Interleukin-9 signaling	0.0183334	1.73676	2	11	0.000722164	0.00166667	6	13	0.000908646	9606	Homo sapiens	STAT1;STAT3		R-HSA-8985929;R-HSA-8985981;R-HSA-8985900;R-HSA-8985966;R-HSA-8985988;R-HSA-8985943
FOXO3		R-HSA-4755510	SUMOylation of immune response proteins	0.0183334	1.73676	2	11	0.000722164	0.00166667	2	5	0.000349479	9606	Homo sapiens	PIAS4;PIAS3		R-HSA-4755536;R-HSA-4755411
UIMC1		R-HSA-1368108	BMAL1:CLOCK,NPAS2 activates circadian gene expression	0.0185547	1.73155	3	43	0.002823	0.00168679	1	20	0.00139792	9606	Homo sapiens	NCOA1;NCOA2;CREBBP		R-HSA-879724
EP300		R-HSA-9705671	SARS-CoV-2 activates/modulates innate and adaptive immune responses	0.0196374	1.70692	5	160	0.0105042	0.00178522	3	47	0.00328511	9606	Homo sapiens	CREBBP;STAT1;STAT2		R-HSA-909726;R-HSA-9729454;R-HSA-9756494
CDCA5		R-HSA-913531	Interferon Signaling	0.0197657	1.70409	7	322	0.0211397	0.00179846	34	79	0.00552177	9606	Homo sapiens	STAT1;STAT2;PML;PIAS1		R-HSA-997326;R-HSA-9730967;R-HSA-9678935;R-HSA-873927;R-HSA-873921;R-HSA-997314;R-HSA-873922;R-HSA-909725;R-HSA-909724;R-HSA-909726;R-HSA-909721;R-HSA-909720;R-HSA-909722;R-HSA-1015702;R-HSA-909719;R-HSA-909718;R-HSA-1015699;R-HSA-9696179;R-HSA-1678841;R-HSA-912680;R-HSA-9710963;R-HSA-909732;R-HSA-1031716;R-HSA-877281;R-HSA-909729;R-HSA-1031713;R-HSA-909730;R-HSA-1169406;R-HSA-997311;R-HSA-873917…
PML		R-HSA-9020958	Interleukin-21 signaling	0.0197657	1.70409	2	12	0.000787815	0.00197657	2	5	0.000349479	9606	Homo sapiens	STAT1;STAT3		R-HSA-9006873;R-HSA-9006870
DNTTIP1		R-HSA-8866907	Activation of the TFAP2 (AP-2) family of transcription factors	0.0197657	1.70409	2	12	0.000787815	0.00197657	1	4	0.000279583	9606	Homo sapiens	CREBBP;EP300		R-HSA-8864307
FOSL2		R-HSA-597592	Post-translational protein modification	0.0197981	1.70338	18	1607	0.105502	0.00197981	69	538	0.037604	9606	Homo sapiens	NCOA1;PIAS4;NCOA2;TOP2B;PIAS3;CREBBP;TRRAP;AURKB;PIAS2;PML;PIAS1;HSP90B1;UIMC1;EP300;RBBP7;P4HB;CUL4B		R-HSA-4641350;R-HSA-4719436;R-HSA-8956045;R-HSA-4615873;R-HSA-4641345;R-HSA-4719424;R-HSA-4341070;R-HSA-4090288;R-HSA-4755526;R-HSA-4085296;R-HSA-4719448;R-HSA-3000383;R-HSA-3232162;R-HSA-4341073;R-HSA-6804468;R-HSA-5228508;R-HSA-4546385;R-HSA-4090408;R-HSA-4546387;R-HSA-4717521;R-HSA-4090281;R-HSA-4546386;R-HSA-4755536;R-HSA-3900194;R-HSA-4615900;R-HSA-4755411;R-HSA-8955285;R-HSA-4551768;R-HSA-4…
SMARCA5		R-HSA-5696395	Formation of Incision Complex in GG-NER	0.0216898	1.66374	3	47	0.00308561	0.00216898	8	10	0.000698959	9606	Homo sapiens	PIAS3;CUL4B;PIAS1		R-HSA-6790487;R-HSA-6790454;R-HSA-5690996;R-HSA-5689317;R-HSA-5689861;R-HSA-5696670;R-HSA-5690991;R-HSA-5691000
ANXA5		R-HSA-1266738	Developmental Biology	0.0217613	1.66231	16	1356	0.0890231	0.00217613	63	656	0.0458517	9606	Homo sapiens	NCOA1;YAP1;NCOA2;CREBBP;PAXIP1;STAT3;FOXO3;MED15;PIAS2;PML;RPS6KA3;EP300;RBBP7;TEAD1;TRIM33		R-HSA-9756948;R-HSA-5617877;R-HSA-5617492;R-HSA-5617874;R-HSA-1535903;R-HSA-1183003;R-HSA-5617887;R-HSA-9618584;R-HSA-560517;R-HSA-2895778;R-HSA-480520;R-HSA-1980047;R-HSA-9634433;R-HSA-5617862;R-HSA-9796225;R-HSA-5617859;R-HSA-9615626;R-HSA-5617484;R-HSA-5693644;R-HSA-5617486;R-HSA-5617483;R-HSA-5617867;R-HSA-9634445;R-HSA-5617866;R-HSA-9756724;R-HSA-452515;R-HSA-5617650;R-HSA-5617661;R-HSA-9617…
RNF169		R-HSA-9020956	Interleukin-27 signaling	0.0219507	1.65855	2	13	0.000853466	0.00231166	5	20	0.00139792	9606	Homo sapiens	STAT1;STAT3		R-HSA-8950441;R-HSA-8950733;R-HSA-8950782;R-HSA-8950485;R-HSA-8950518
NCOA2		R-HSA-5655302	Signaling by FGFR1 in disease	0.0219507	1.65855	3	49	0.00321691	0.00243897	10	35	0.00244635	9606	Homo sapiens	STAT1;STAT3;TRIM24		R-HSA-1839100;R-HSA-1839039;R-HSA-1839080;R-HSA-1839065;R-HSA-1839098;R-HSA-1888198;R-HSA-1839094;R-HSA-1839078;R-HSA-1839031;R-HSA-1839091
STAT3		R-HSA-1433557	Signaling by SCF-KIT	0.0244503	1.61172	3	51	0.00334821	0.00272889	4	39	0.00272594	9606	Homo sapiens	STAT1;STAT3		R-HSA-1433456;R-HSA-1470012;R-HSA-1470010;R-HSA-1470009
EPC2		R-HSA-449147	Signaling by Interleukins	0.0244503	1.61172	10	658	0.0431985	0.00281804	101	505	0.0352974	9606	Homo sapiens	RPS6KA3;STAT1;STAT2;STAT3;P4HB;FOXO3;HSP90B1		R-HSA-1112602;R-HSA-8984963;R-HSA-8987266;R-HSA-1112604;R-HSA-8985988;R-HSA-8984964;R-HSA-8987270;R-HSA-8987014;R-HSA-8987033;R-HSA-8982163;R-HSA-1112587;R-HSA-8982162;R-HSA-8982165;R-HSA-8950441;R-HSA-6784323;R-HSA-8952749;R-HSA-8987052;R-HSA-8983983;R-HSA-6786124;R-HSA-8950183;R-HSA-6789960;R-HSA-8950456;R-HSA-8983996;R-HSA-8987070;R-HSA-9009072;R-HSA-8950453;R-HSA-8987063;R-HSA-8987080;R-HSA-8…
MED15		R-HSA-212165	Epigenetic regulation of gene expression	0.0244503	1.61172	5	178	0.0116859	0.00282282	17	64	0.00447333	9606	Homo sapiens	PAXIP1;SMARCA5;PSIP1;EP300;RBBP7		R-HSA-5250930;R-HSA-212263;R-HSA-9821395;R-HSA-5250938;R-HSA-427404;R-HSA-5227490;R-HSA-433672;R-HSA-212269;R-HSA-427336;R-HSA-9821412;R-HSA-5250947;R-HSA-9821410;R-HSA-427409;R-HSA-9821902;R-HSA-212222;R-HSA-9818954;R-HSA-212252
SCML2		R-HSA-1234158	Regulation of gene expression by Hypoxia-inducible Factor	0.0244503	1.61172	2	15	0.000984769	0.00305629	4	7	0.000489271	9606	Homo sapiens	CREBBP;EP300		R-HSA-1234167;R-HSA-1235035;R-HSA-1235070;R-HSA-1235037
RBBP7		R-HSA-9818028	NFE2L2 regulates pentose phosphate pathway genes	0.0244503	1.61172	2	15	0.000984769	0.00305629	4	8	0.000559167	9606	Homo sapiens	CREBBP;EP300		R-HSA-9761812;R-HSA-9761828;R-HSA-9761846;R-HSA-9761849
FBL		R-HSA-381183	ATF6 (ATF6-alpha) activates chaperone genes	0.0244503	1.61172	2	15	0.000984769	0.00305629	1	5	0.000349479	9606	Homo sapiens	HSP90B1		R-HSA-1791163
TRIM24		R-HSA-8941856	RUNX3 regulates NOTCH signaling	0.0277224	1.55717	2	16	0.00105042	0.0034653	5	7	0.000489271	9606	Homo sapiens	CREBBP;EP300		R-HSA-1980047;R-HSA-8878243;R-HSA-4396347;R-HSA-8878237;R-HSA-8878220
ATF7		R-HSA-877312	Regulation of IFNG signaling	0.0277224	1.55717	2	16	0.00105042	0.0034653	2	4	0.000279583	9606	Homo sapiens	STAT1;PIAS1		R-HSA-997326;R-HSA-877281
		R-HSA-8984722	Interleukin-35 Signalling	0.0277224	1.55717	2	16	0.00105042	0.0034653	12	26	0.00181729	9606	Homo sapiens	STAT1;STAT3		R-HSA-8983835;R-HSA-8950522;R-HSA-8983996;R-HSA-8983983;R-HSA-8984014;R-HSA-8983841;R-HSA-8984963;R-HSA-8983845;R-HSA-8984021;R-HSA-8984964;R-HSA-8950453;R-HSA-8984023
		R-HSA-5693571	Nonhomologous End-Joining (NHEJ)	0.0283518	1.54742	3	56	0.00367647	0.00354397	4	13	0.000908646	9606	Homo sapiens	PIAS4;PAXIP1;UIMC1		R-HSA-5686900;R-HSA-5686704;R-HSA-5693599;R-HSA-5686685
		R-HSA-9679506	SARS-CoV Infections	0.0293619	1.53222	9	572	0.0375525	0.00367024	8	401	0.0280282	9606	Homo sapiens	IGHM;CREBBP;STAT1;STAT2;EP300;RBBP7		R-HSA-9696179;R-HSA-909726;R-HSA-9678935;R-HSA-9679787;R-HSA-9729454;R-HSA-9756494;R-HSA-9737710;R-HSA-9691421
		R-HSA-9711123	Cellular response to chemical stress	0.0295964	1.52876	6	274	0.0179884	0.00369955	22	134	0.00936604	9606	Homo sapiens	NCOA1;NCOA2;CREBBP;STAT3;EP300;P4HB		R-HSA-9761812;R-HSA-3341296;R-HSA-9761846;R-HSA-9761815;R-HSA-9760081;R-HSA-9761841;R-HSA-9760082;R-HSA-9759186;R-HSA-400143;R-HSA-9760125;R-HSA-9709918;R-HSA-9761849;R-HSA-9760122;R-HSA-9761828;R-HSA-9759364;R-HSA-9759332;R-HSA-9759141;R-HSA-9760103;R-HSA-9760128;R-HSA-9760097;R-HSA-9760099;R-HSA-9761836
		R-HSA-381033	ATF6 (ATF6-alpha) activates chaperones	0.0304876	1.51588	2	17	0.00111607	0.00389841	1	10	0.000698959	9606	Homo sapiens	HSP90B1		R-HSA-1791163
		R-HSA-9701898	STAT3 nuclear events downstream of ALK signaling	0.0304876	1.51588	2	18	0.00118172	0.00435537	10	10	0.000698959	9606	Homo sapiens	STAT3;EP300		R-HSA-9701556;R-HSA-9701557;R-HSA-9701537;R-HSA-9701569;R-HSA-9701548;R-HSA-9701549;R-HSA-9701565;R-HSA-9701534;R-HSA-9701562;R-HSA-9701531
		R-HSA-2032785	YAP1- and WWTR1 (TAZ)-stimulated gene expression	0.0304876	1.51588	2	18	0.00118172	0.00435537	6	9	0.000629063	9606	Homo sapiens	YAP1;TEAD1		R-HSA-2032781;R-HSA-8871266;R-HSA-8871265;R-HSA-1989766;R-HSA-2032775;R-HSA-8871260
		R-HSA-5693567	HDR through Homologous Recombination (HRR) or Single Strand Annealing (SSA)	0.0324822	1.48835	4	124	0.00814076	0.00464031	5	44	0.00307542	9606	Homo sapiens	PIAS4;SLX4;UIMC1;CDC27		R-HSA-5684071;R-HSA-5684052;R-HSA-5693584;R-HSA-5686475;R-HSA-5693593
		R-HSA-9673770	Signaling by PDGFRA extracellular domain mutants	0.0334995	1.47496	2	19	0.00124737	0.0048359	1	7	0.000489271	9606	Homo sapiens	STAT1;STAT3		R-HSA-9672159
		R-HSA-9673767	Signaling by PDGFRA transmembrane, juxtamembrane and kinase domain mutants	0.0334995	1.47496	2	19	0.00124737	0.0048359	1	7	0.000489271	9606	Homo sapiens	STAT1;STAT3		R-HSA-9672176
		R-HSA-9012852	Signaling by NOTCH3	0.0334995	1.47496	3	63	0.00413603	0.00491218	7	37	0.00258615	9606	Homo sapiens	CREBBP;STAT1;EP300		R-HSA-9021451;R-HSA-9021450;R-HSA-9021325;R-HSA-9016751;R-HSA-9013567;R-HSA-9014129;R-HSA-9021334
		R-HSA-2173793	Transcriptional activity of SMAD2/SMAD3:SMAD4 heterotrimer	0.0334995	1.47496	3	64	0.00420168	0.0051301	5	51	0.00356469	9606	Homo sapiens	STAT1;EP300;TRIM33		R-HSA-9730967;R-HSA-9733207;R-HSA-9733216;R-HSA-870538;R-HSA-870449
		R-HSA-909733	Interferon alpha/beta signaling	0.0334995	1.47496	4	129	0.00846901	0.00532682	22	25	0.0017474	9606	Homo sapiens	STAT1;STAT2		R-HSA-9696179;R-HSA-9678935;R-HSA-912680;R-HSA-9710963;R-HSA-909732;R-HSA-909729;R-HSA-997314;R-HSA-909730;R-HSA-997311;R-HSA-909725;R-HSA-909724;R-HSA-997309;R-HSA-909726;R-HSA-909721;R-HSA-913529;R-HSA-909720;R-HSA-909722;R-HSA-1015702;R-HSA-909719;R-HSA-909718;R-HSA-9710959;R-HSA-1015699
		R-HSA-210744	Regulation of gene expression in late stage (branching morphogenesis) pancreatic bud precursor cells	0.0334995	1.47496	2	20	0.00131303	0.00533975	1	4	0.000279583	9606	Homo sapiens	CREBBP;EP300		R-HSA-1980047
		R-HSA-5693538	Homology Directed Repair	0.0334995	1.47496	4	130	0.00853466	0.00547184	5	52	0.00363458	9606	Homo sapiens	PIAS4;SLX4;UIMC1;CDC27		R-HSA-5684071;R-HSA-5684052;R-HSA-5693584;R-HSA-5686475;R-HSA-5693593
		R-HSA-6782210	Gap-filling DNA repair synthesis and ligation in TC-NER	0.0334995	1.47496	3	66	0.00433298	0.00558325	2	2	0.000139792	9606	Homo sapiens	CDC27;EP300;CUL4B		R-HSA-6782227;R-HSA-6782208
		R-HSA-201722	Formation of the beta-catenin:TCF transactivating complex	0.0334995	1.47496	3	66	0.00433298	0.00558325	3	13	0.000908646	9606	Homo sapiens	CREBBP;TRRAP;EP300		R-HSA-3451153;R-HSA-3322427;R-HSA-3451147
		R-HSA-5693565	Recruitment and ATM-mediated phosphorylation of repair and signaling proteins at DNA double strand breaks	0.0349113	1.45703	3	67	0.00439863	0.00581854	17	39	0.00272594	9606	Homo sapiens	PIAS4;UIMC1;SMARCA5		R-HSA-5683735;R-HSA-69891;R-HSA-5693566;R-HSA-5682586;R-HSA-5683930;R-HSA-5683384;R-HSA-5683801;R-HSA-5683385;R-HSA-5682598;R-HSA-5682629;R-HSA-5683077;R-HSA-5683425;R-HSA-5682607;R-HSA-5682863;R-HSA-5693551;R-HSA-5683405;R-HSA-5682858
		R-HSA-918233	TRAF3-dependent IRF activation pathway	0.0352	1.45346	2	21	0.00137868	0.00586667	3	11	0.000768854	9606	Homo sapiens	CREBBP;EP300		R-HSA-1028815;R-HSA-1028812;R-HSA-1028817
		R-HSA-2892247	POU5F1 (OCT4), SOX2, NANOG activate genes related to proliferation	0.0352	1.45346	2	21	0.00137868	0.00586667	2	16	0.00111833	9606	Homo sapiens	STAT3		R-HSA-2972956;R-HSA-452515
		R-HSA-1640170	Cell Cycle	0.0359511	1.44429	10	733	0.0481224	0.00599185	90	451	0.031523	9606	Homo sapiens	PIAS4;CDCA5;UIMC1;CDC27;SMARCA5;EP300;RBBP7;LIN9;AURKB		R-HSA-69891;R-HSA-375302;R-HSA-8964492;R-HSA-69127;R-HSA-8961665;R-HSA-174088;R-HSA-1638803;R-HSA-8964482;R-HSA-174227;R-HSA-174224;R-HSA-69140;R-HSA-69015;R-HSA-69142;R-HSA-69144;R-HSA-2468287;R-HSA-8964498;R-HSA-174104;R-HSA-2473151;R-HSA-174105;R-HSA-174238;R-HSA-188191;R-HSA-69152;R-HSA-8964525;R-HSA-174119;R-HSA-8964513;R-HSA-9686969;R-HSA-174120;R-HSA-174121;R-HSA-174255;R-HSA-2466068;R-HSA…
		R-HSA-6782135	Dual incision in TC-NER	0.0363583	1.4394	3	68	0.00446429	0.00605971	7	7	0.000489271	9606	Homo sapiens	CDC27;EP300;CUL4B		R-HSA-6782211;R-HSA-6782131;R-HSA-9684118;R-HSA-6782224;R-HSA-6782141;R-HSA-6782204;R-HSA-6782138
		R-HSA-2028269	Signaling by Hippo	0.0384983	1.41456	2	22	0.00144433	0.00641638	8	30	0.00209688	9606	Homo sapiens	YAP1;DVL2		R-HSA-2066299;R-HSA-2028598;R-HSA-2028583;R-HSA-2064406;R-HSA-2028644;R-HSA-2028724;R-HSA-2064421;R-HSA-2032770
		R-HSA-9616222	Transcriptional regulation of granulopoiesis	0.0393589	1.40496	3	70	0.00459559	0.00655981	6	27	0.00188719	9606	Homo sapiens	STAT3;EP300;PML		R-HSA-9634433;R-HSA-9617194;R-HSA-9617064;R-HSA-9618584;R-HSA-9617209;R-HSA-9634445
		R-HSA-156711	Polo-like kinase mediated events	0.0419319	1.37746	2	23	0.00150998	0.00698865	8	15	0.00104844	9606	Homo sapiens	EP300;LIN9		R-HSA-4088298;R-HSA-4088299;R-HSA-4088152;R-HSA-4088309;R-HSA-4088306;R-HSA-4088162;R-HSA-4088307;R-HSA-4088305
		R-HSA-211976	Endogenous sterols	0.042503	1.37158	3	72	0.00472689	0.00708383	3	18	0.00125813	9606	Homo sapiens	NCOA1;NCOA2;AHR		R-HSA-192051;R-HSA-192065;R-HSA-211951
		R-HSA-9758941	Gastrulation	0.0441913	1.35466	4	143	0.00938813	0.00760299	9	72	0.0050325	9606	Homo sapiens	YAP1;CREBBP;EP300;TRIM33		R-HSA-9756948;R-HSA-9756724;R-HSA-9758501;R-HSA-9793383;R-HSA-9796209;R-HSA-9796225;R-HSA-9796300;R-HSA-480378;R-HSA-9793400
		R-HSA-5693606	DNA Double Strand Break Response	0.0441913	1.35466	3	75	0.00492384	0.0079153	17	48	0.003355	9606	Homo sapiens	PIAS4;UIMC1;SMARCA5		R-HSA-5683735;R-HSA-69891;R-HSA-5693566;R-HSA-5682586;R-HSA-5683930;R-HSA-5683384;R-HSA-5683801;R-HSA-5683385;R-HSA-5682598;R-HSA-5682629;R-HSA-5683077;R-HSA-5683425;R-HSA-5682607;R-HSA-5682863;R-HSA-5693551;R-HSA-5683405;R-HSA-5682858
		R-HSA-1834949	Cytosolic sensors of pathogen-associated DNA	0.0441913	1.35466	3	78	0.0051208	0.00880205	2	50	0.00349479	9606	Homo sapiens	CREBBP;POLR3F;EP300		R-HSA-3134883;R-HSA-1964482
		R-HSA-9013695	NOTCH4 Intracellular Domain Regulates Transcription	0.0441913	1.35466	2	26	0.00170693	0.00883826	1	9	0.000629063	9606	Homo sapiens	CREBBP;EP300		R-HSA-9604664
		R-HSA-5250913	Positive epigenetic regulation of rRNA expression	0.0455503	1.34151	3	79	0.00518645	0.00911005	5	7	0.000489271	9606	Homo sapiens	SMARCA5;EP300;RBBP7		R-HSA-5250930;R-HSA-5250947;R-HSA-5250938;R-HSA-427404;R-HSA-427336
		R-HSA-9705462	Inactivation of CSF3 (G-CSF) signaling	0.0474911	1.32339	2	27	0.00177258	0.00949823	4	9	0.000629063	9606	Homo sapiens	STAT1;STAT3		R-HSA-9705461;R-HSA-9705458;R-HSA-9705465;R-HSA-9705466
		R-HSA-9671555	Signaling by PDGFR in disease	0.0474911	1.32339	2	27	0.00177258	0.00949823	2	24	0.0016775	9606	Homo sapiens	STAT1;STAT3		R-HSA-9672176;R-HSA-9672159
		R-HSA-9018519	Estrogen-dependent gene expression	0.0478551	1.32007	4	153	0.0100446	0.00957103	18	66	0.00461313	9606	Homo sapiens	NCOA1;NCOA2;CREBBP;EP300		R-HSA-9011981;R-HSA-9023884;R-HSA-9008271;R-HSA-9008270;R-HSA-9018497;R-HSA-9023840;R-HSA-9018499;R-HSA-9009378;R-HSA-9011941;R-HSA-9038052;R-HSA-9011975;R-HSA-9023846;R-HSA-9008315;R-HSA-9009371;R-HSA-9008285;R-HSA-9023859;R-HSA-9038163;R-HSA-9023860
		R-HSA-1226099	Signaling by FGFR in disease	0.0503584	1.29793	3	82	0.0053834	0.0100717	10	99	0.00691969	9606	Homo sapiens	STAT1;STAT3;TRIM24		R-HSA-1839100;R-HSA-1839039;R-HSA-1839080;R-HSA-1839065;R-HSA-1839098;R-HSA-1888198;R-HSA-1839094;R-HSA-1839078;R-HSA-1839031;R-HSA-1839091
		R-HSA-982772	Growth hormone receptor signaling	0.0544093	1.26433	2	29	0.00190389	0.0108819	2	28	0.00195708	9606	Homo sapiens	STAT1;STAT3		R-HSA-1168768;R-HSA-1168767
		R-HSA-9705683	SARS-CoV-2-host interactions	0.0554503	1.2561	5	248	0.0162815	0.0110901	3	67	0.00468302	9606	Homo sapiens	CREBBP;STAT1;STAT2		R-HSA-909726;R-HSA-9729454;R-HSA-9756494
		R-HSA-6781827	Transcription-Coupled Nucleotide Excision Repair (TC-NER)	0.0554514	1.25609	3	85	0.00558036	0.0110903	14	17	0.00118823	9606	Homo sapiens	CDC27;EP300;CUL4B		R-HSA-6782211;R-HSA-9684118;R-HSA-6782208;R-HSA-6781867;R-HSA-6781833;R-HSA-6782069;R-HSA-6782004;R-HSA-6782131;R-HSA-6782227;R-HSA-6782224;R-HSA-6782141;R-HSA-6782204;R-HSA-6782138;R-HSA-6782234
		R-HSA-110314	Recognition of DNA damage by PCNA-containing replication complex	0.0580252	1.23638	2	30	0.00196954	0.011605	3	6	0.000419375	9606	Homo sapiens	CDC27;CUL4B		R-HSA-5652005;R-HSA-5651992;R-HSA-5652009
		R-HSA-5621575	CD209 (DC-SIGN) signaling	0.0580252	1.23638	2	30	0.00196954	0.011605	2	11	0.000768854	9606	Homo sapiens	CREBBP;EP300		R-HSA-5660660;R-HSA-5660666
		R-HSA-2151201	Transcriptional activation of mitochondrial biogenesis	0.0608319	1.21587	3	88	0.00577731	0.0121664	1	32	0.00223667	9606	Homo sapiens	NCOA1;NCOA2;CREBBP		R-HSA-1592238
		R-HSA-9824446	Viral Infection Pathways	0.0608804	1.21552	12	1073	0.0704438	0.0121761	24	651	0.0455022	9606	Homo sapiens	IGHM;CREBBP;UL31;STAT1;STAT2;PSIP1;EP300;RBBP7;PML		R-HSA-164514;R-HSA-9696179;R-HSA-8951690;R-HSA-9698928;R-HSA-175174;R-HSA-9678935;R-HSA-175108;R-HSA-9614810;R-HSA-164522;R-HSA-180622;R-HSA-9691421;R-HSA-175117;R-HSA-164845;R-HSA-175250;R-HSA-180627;R-HSA-9614816;R-HSA-909726;R-HSA-180630;R-HSA-9679787;R-HSA-173115;R-HSA-9756494;R-HSA-9729454;R-HSA-9737710;R-HSA-162590
		R-HSA-74160	Gene expression (Transcription)	0.0621005	1.20691	18	1917	0.125853	0.012447	178	1090	0.0761865	9606	Homo sapiens	YAP1;CREBBP;PAXIP1;STAT1;SMARCA5;PSIP1;FOXO3;ARID1B;MED15;AURKB;PML;CDC27;POLR3F;EP300;RBBP7;TEAD1;TRIM33		R-HSA-8937864;R-HSA-8937097;R-HSA-3215152;R-HSA-9624976;R-HSA-9730967;R-HSA-8937869;R-HSA-9008015;R-HSA-8951695;R-HSA-9625749;R-HSA-8951951;R-HSA-8937856;R-HSA-9620891;R-HSA-9623192;R-HSA-73739;R-HSA-3790130;R-HSA-8878220;R-HSA-9624985;R-HSA-433672;R-HSA-8938887;R-HSA-9623427;R-HSA-9623168;R-HSA-6811508;R-HSA-6805620;R-HSA-112149;R-HSA-9023132;R-HSA-8951966;R-HSA-112150;R-HSA-112153;R-HSA-112152;…
		R-HSA-8939211	ESR-mediated signaling	0.0621005	1.20691	5	256	0.0168067	0.012576	20	114	0.00796813	9606	Homo sapiens	NCOA1;NCOA2;CREBBP;EP300;FOXO3		R-HSA-9011981;R-HSA-9023884;R-HSA-9008271;R-HSA-9008270;R-HSA-9018497;R-HSA-9023840;R-HSA-9018499;R-HSA-9009378;R-HSA-9011941;R-HSA-9038052;R-HSA-9011975;R-HSA-9023846;R-HSA-9008315;R-HSA-9009371;R-HSA-9008285;R-HSA-9023859;R-HSA-9038163;R-HSA-9624526;R-HSA-9023860;R-HSA-9624527
		R-HSA-2559582	Senescence-Associated Secretory Phenotype (SASP)	0.0621005	1.20691	3	90	0.00590861	0.012916	9	22	0.00153771	9606	Homo sapiens	RPS6KA3;STAT3;CDC27		R-HSA-3790137;R-HSA-3788705;R-HSA-198746;R-HSA-3858387;R-HSA-3857328;R-HSA-3790130;R-HSA-3788725;R-HSA-3788724;R-HSA-3788708
		R-HSA-9679191	Potential therapeutics for SARS	0.0621005	1.20691	4	168	0.0110294	0.0131011	4	36	0.00251625	9606	Homo sapiens	IGHM;STAT2;RBBP7		R-HSA-9696179;R-HSA-9678935;R-HSA-9679787;R-HSA-9691421
		R-HSA-5689901	Metalloprotease DUBs	0.0621005	1.20691	2	32	0.00210084	0.0131129	2	6	0.000419375	9606	Homo sapiens	UIMC1;EP300		R-HSA-5691381;R-HSA-5691411
		R-HSA-8878171	Transcriptional regulation by RUNX1	0.0621005	1.20691	5	259	0.0170037	0.0131664	24	132	0.00922625	9606	Homo sapiens	YAP1;CREBBP;EP300;ARID1B;PML		R-HSA-8936616;R-HSA-8937097;R-HSA-8938217;R-HSA-8956649;R-HSA-8938251;R-HSA-8956652;R-HSA-8937037;R-HSA-8878050;R-HSA-8936621;R-HSA-8936481;R-HSA-8936995;R-HSA-8956676;R-HSA-8938887;R-HSA-8878056;R-HSA-8937016;R-HSA-8937050;R-HSA-8935740;R-HSA-8956639;R-HSA-8936979;R-HSA-8956659;R-HSA-8935731;R-HSA-8938228;R-HSA-8936628;R-HSA-8938231
		R-HSA-447115	Interleukin-12 family signaling	0.0621005	1.20691	3	96	0.00630252	0.015321	26	114	0.00796813	9606	Homo sapiens	STAT1;STAT3;P4HB		R-HSA-8950733;R-HSA-8984014;R-HSA-8984963;R-HSA-8950724;R-HSA-8984964;R-HSA-8983835;R-HSA-8984021;R-HSA-8950485;R-HSA-8984023;R-HSA-8950441;R-HSA-8952749;R-HSA-8983983;R-HSA-8983841;R-HSA-8950113;R-HSA-8983845;R-HSA-8950183;R-HSA-8950456;R-HSA-8950522;R-HSA-8950780;R-HSA-8983996;R-HSA-8950269;R-HSA-8950782;R-HSA-8950453;R-HSA-8950518;R-HSA-8950583;R-HSA-8952823
		R-HSA-9818027	NFE2L2 regulating anti-oxidant/detoxification enzymes	0.0621005	1.20691	2	35	0.00229779	0.0155251	12	24	0.0016775	9606	Homo sapiens	CREBBP;EP300		R-HSA-9759364;R-HSA-9759332;R-HSA-9759141;R-HSA-9761815;R-HSA-9760103;R-HSA-9760128;R-HSA-9761841;R-HSA-9760097;R-HSA-9759186;R-HSA-9760099;R-HSA-9760125;R-HSA-9760122
		R-HSA-9674555	Signaling by CSF3 (G-CSF)	0.0621005	1.20691	2	35	0.00229779	0.0155251	9	21	0.00146781	9606	Homo sapiens	STAT1;STAT3		R-HSA-9674563;R-HSA-9674562;R-HSA-9705461;R-HSA-9674567;R-HSA-9674550;R-HSA-9705458;R-HSA-9705465;R-HSA-9674542;R-HSA-9705466
		R-HSA-877300	Interferon gamma signaling	0.0622845	1.20562	4	177	0.0116203	0.0155711	10	23	0.0016076	9606	Homo sapiens	STAT1;PML;PIAS1		R-HSA-873917;R-HSA-997326;R-HSA-9730967;R-HSA-873927;R-HSA-1031716;R-HSA-877281;R-HSA-873921;R-HSA-909552;R-HSA-1031713;R-HSA-873922
		R-HSA-5633007	Regulation of TP53 Activity	0.0634498	1.19757	4	178	0.0116859	0.0158625	13	98	0.00684979	9606	Homo sapiens	EP300;RBBP7;AURKB;PML		R-HSA-6805126;R-HSA-6805638;R-HSA-6804229;R-HSA-6805122;R-HSA-6811479;R-HSA-5628871;R-HSA-6811508;R-HSA-6805620;R-HSA-6805650;R-HSA-6804242;R-HSA-6804383;R-HSA-3222093;R-HSA-6804379
		R-HSA-69242	S Phase	0.0646288	1.18957	4	179	0.0117516	0.0161572	11	55	0.00384427	9606	Homo sapiens	CDCA5;CDC27;LIN9		R-HSA-69152;R-HSA-69074;R-HSA-69140;R-HSA-69015;R-HSA-69127;R-HSA-69142;R-HSA-69144;R-HSA-2473151;R-HSA-188345;R-HSA-2468041;R-HSA-69116
		R-HSA-193807	Synthesis of bile acids and bile salts via 27-hydroxycholesterol	0.0654733	1.18394	2	36	0.00236345	0.0163683	1	12	0.00083875	9606	Homo sapiens	NCOA1;NCOA2		R-HSA-191972
		R-HSA-186763	Downstream signal transduction	0.068923	1.16164	2	37	0.0024291	0.0172308	1	16	0.00111833	9606	Homo sapiens	STAT1;STAT3		R-HSA-380782
		R-HSA-5663202	Diseases of signal transduction by growth factor receptors and second messengers	0.0719062	1.14323	7	498	0.0326943	0.0179766	37	478	0.0334102	9606	Homo sapiens	CREBBP;STAT1;STAT3;TRIM24;EP300;FOXO3		R-HSA-9712085;R-HSA-9670417;R-HSA-9670416;R-HSA-2220964;R-HSA-1839065;R-HSA-2220966;R-HSA-6802927;R-HSA-9670426;R-HSA-2220971;R-HSA-9672159;R-HSA-6802935;R-HSA-6802934;R-HSA-2220979;R-HSA-6802933;R-HSA-6802932;R-HSA-2220981;R-HSA-2220985;R-HSA-1888198;R-HSA-9712079;R-HSA-2399992;R-HSA-9670412;R-HSA-1839100;R-HSA-9672176;R-HSA-1839039;R-HSA-9701810;R-HSA-1839098;R-HSA-4396393;R-HSA-1839094;R-HSA-4…
		R-HSA-2173795	Downregulation of SMAD2/3:SMAD4 transcriptional activity	0.0724486	1.13997	2	38	0.00249475	0.0181121	3	27	0.00188719	9606	Homo sapiens	STAT1;TRIM33		R-HSA-9730967;R-HSA-870538;R-HSA-870449
		R-HSA-8939243	RUNX1 interacts with co-factors whose precise effect on RUNX1 targets is not known	0.0760492	1.11891	2	39	0.0025604	0.0190123	3	5	0.000349479	9606	Homo sapiens	EP300;ARID1B		R-HSA-8938217;R-HSA-8878050;R-HSA-8878056
		R-HSA-159418	Recycling of bile acids and salts	0.0760492	1.11891	2	39	0.0025604	0.0190123	2	17	0.00118823	9606	Homo sapiens	NCOA1;NCOA2		R-HSA-194187;R-HSA-5340251
		R-HSA-9619665	EGR2 and SOX10-mediated initiation of Schwann cell myelination	0.0760492	1.11891	2	39	0.0025604	0.0190123	2	26	0.00181729	9606	Homo sapiens	YAP1;TEAD1		R-HSA-9615626;R-HSA-9618559
		R-HSA-170834	Signaling by TGF-beta Receptor Complex	0.0813803	1.08948	3	107	0.00702468	0.0203451	5	100	0.00698959	9606	Homo sapiens	STAT1;EP300;TRIM33		R-HSA-9730967;R-HSA-9733207;R-HSA-9733216;R-HSA-870538;R-HSA-870449
		R-HSA-5696400	Dual Incision in GG-NER	0.0834718	1.07846	2	41	0.0026917	0.020868	3	3	0.000209688	9606	Homo sapiens	CDC27;CUL4B		R-HSA-5690213;R-HSA-5690990;R-HSA-5690988
		R-HSA-9680350	Signaling by CSF1 (M-CSF) in myeloid cells	0.0834718	1.07846	2	41	0.0026917	0.020868	3	14	0.000978542	9606	Homo sapiens	STAT1;STAT3		R-HSA-9680389;R-HSA-9680388;R-HSA-9680348
		R-HSA-9772755	Formation of WDR5-containing histone-modifying complexes	0.0872922	1.05902	2	42	0.00275735	0.021823	5	30	0.00209688	9606	Homo sapiens	PAXIP1;PSIP1		R-HSA-9821412;R-HSA-9821395;R-HSA-9821410;R-HSA-9821902;R-HSA-9818954
		R-HSA-9614085	FOXO-mediated transcription	0.0874179	1.0584	3	110	0.00722164	0.0218545	59	85	0.00594115	9606	Homo sapiens	CREBBP;EP300;FOXO3		R-HSA-199299;R-HSA-9617683;R-HSA-9624976;R-HSA-9621270;R-HSA-9625749;R-HSA-9620891;R-HSA-9623192;R-HSA-9624985;R-HSA-9625375;R-HSA-9623427;R-HSA-9625091;R-HSA-9623168;R-HSA-9625092;R-HSA-9622667;R-HSA-9622668;R-HSA-9622579;R-HSA-9620915;R-HSA-9626928;R-HSA-9617840;R-HSA-9624624;R-HSA-9620532;R-HSA-9620788;R-HSA-9617972;R-HSA-9617848;R-HSA-9625406;R-HSA-9617852;R-HSA-9617853;R-HSA-9625378;R-HSA-96…
		R-HSA-201556	Signaling by ALK	0.091184	1.04008	2	43	0.002823	0.022796	13	40	0.00279583	9606	Homo sapiens	STAT3;EP300		R-HSA-9701524;R-HSA-9701556;R-HSA-9701557;R-HSA-9701525;R-HSA-9701565;R-HSA-9701534;R-HSA-9701529;R-HSA-9701562;R-HSA-9701531;R-HSA-9701537;R-HSA-9701569;R-HSA-9701548;R-HSA-9701549
		R-HSA-933541	TRAF6 mediated IRF7 activation	0.0951465	1.02161	2	44	0.00288866	0.0237866	4	13	0.000908646	9606	Homo sapiens	CREBBP;EP300		R-HSA-9604499;R-HSA-1028820;R-HSA-1028819;R-HSA-933536
		R-HSA-392499	Metabolism of proteins	0.0953715	1.02058	19	2213	0.145286	0.0244386	72	812	0.0567554	9606	Homo sapiens	NCOA1;PIAS4;NCOA2;TOP2B;PIAS3;CREBBP;TRRAP;STAT3;AURKB;PIAS2;PML;PIAS1;HSP90B1;UIMC1;EP300;RBBP7;P4HB;CUL4B		R-HSA-4641350;R-HSA-4719436;R-HSA-8956045;R-HSA-4615873;R-HSA-4641345;R-HSA-4719424;R-HSA-4341070;R-HSA-4090288;R-HSA-4755526;R-HSA-4085296;R-HSA-4719448;R-HSA-3000383;R-HSA-3232162;R-HSA-4341073;R-HSA-6804468;R-HSA-5228508;R-HSA-4546385;R-HSA-4090408;R-HSA-4546387;R-HSA-4717521;R-HSA-4090281;R-HSA-4546386;R-HSA-4755536;R-HSA-3900194;R-HSA-4615900;R-HSA-4755411;R-HSA-8955285;R-HSA-4551768;R-HSA-4…
		R-HSA-452723	Transcriptional regulation of pluripotent stem cells	0.0953715	1.02058	2	45	0.00295431	0.0247947	4	35	0.00244635	9606	Homo sapiens	STAT3		R-HSA-2972956;R-HSA-452515;R-HSA-2895778;R-HSA-480520
		R-HSA-8875791	MET activates STAT3	0.0953715	1.02058	1	5	0.000328256	0.0265623	4	4	0.000279583	9606	Homo sapiens	STAT3		R-HSA-2730595;R-HSA-8875817;R-HSA-2730599;R-HSA-8875816
		R-HSA-5368598	Negative regulation of TCF-dependent signaling by DVL-interacting proteins	0.0953715	1.02058	1	5	0.000328256	0.0265623	2	2	0.000139792	9606	Homo sapiens	DVL2		R-HSA-5368582;R-HSA-5368588
		R-HSA-198745	Signalling to STAT3	0.0953715	1.02058	1	5	0.000328256	0.0265623	1	1	6.98959e-05	9606	Homo sapiens	STAT3		R-HSA-198732
		R-HSA-451927	Interleukin-2 family signaling	0.0953715	1.02058	2	47	0.00308561	0.0268623	13	59	0.00412386	9606	Homo sapiens	STAT1;STAT3		R-HSA-8985929;R-HSA-8983371;R-HSA-8983373;R-HSA-8985900;R-HSA-8985966;R-HSA-8983374;R-HSA-8985988;R-HSA-9006873;R-HSA-8985981;R-HSA-8983379;R-HSA-8983378;R-HSA-8985943;R-HSA-9006870
		R-HSA-3371568	Attenuation phase	0.0953715	1.02058	2	47	0.00308561	0.0268623	1	5	0.000349479	9606	Homo sapiens	CREBBP;EP300		R-HSA-3371554
		R-HSA-3214841	PKMTs methylate histone lysines	0.0953715	1.02058	2	48	0.00315126	0.0279215	6	22	0.00153771	9606	Homo sapiens	NSD3;RBBP7		R-HSA-5637686;R-HSA-5159245;R-HSA-5638332;R-HSA-5638333;R-HSA-5649802;R-HSA-5649800
		R-HSA-201681	TCF dependent signaling in response to WNT	0.0953715	1.02058	4	215	0.014115	0.0291322	18	71	0.00496261	9606	Homo sapiens	CREBBP;TRRAP;DVL2;EP300		R-HSA-1504213;R-HSA-3451153;R-HSA-1504190;R-HSA-3322427;R-HSA-1504188;R-HSA-3772435;R-HSA-3772434;R-HSA-1504186;R-HSA-3772436;R-HSA-201677;R-HSA-201685;R-HSA-201717;R-HSA-1504193;R-HSA-5368582;R-HSA-201691;R-HSA-5368588;R-HSA-4641147;R-HSA-3451147
		R-HSA-5660489	MTF1 activates gene expression	0.0953715	1.02058	1	6	0.000393908	0.0317905	4	4	0.000279583	9606	Homo sapiens	MTF1		R-HSA-5660503;R-HSA-5660514;R-HSA-5660530;R-HSA-5660479
		R-HSA-8952158	RUNX3 regulates BCL2L11 (BIM) transcription	0.0953715	1.02058	1	6	0.000393908	0.0317905	2	2	0.000139792	9606	Homo sapiens	FOXO3		R-HSA-8952232;R-HSA-8952226
		R-HSA-1592230	Mitochondrial biogenesis	0.0964976	1.01548	3	128	0.00840336	0.0321659	1	36	0.00251625	9606	Homo sapiens	NCOA1;NCOA2;CREBBP		R-HSA-1592238
		R-HSA-3214858	RMTs methylate histone arginines	0.0969667	1.01338	2	52	0.00341387	0.0323222	4	22	0.00153771	9606	Homo sapiens	RBBP7;ARID1B		R-HSA-5205799;R-HSA-3215448;R-HSA-5205861;R-HSA-5225649
		R-HSA-8864260	Transcriptional regulation by the AP-2 (TFAP2) family of transcription factors	0.0969667	1.01338	2	52	0.00341387	0.0323222	1	44	0.00307542	9606	Homo sapiens	CREBBP;EP300		R-HSA-8864307
		R-HSA-8957322	Metabolism of steroids	0.10019	0.999175	5	331	0.0217306	0.0333967	9	250	0.017474	9606	Homo sapiens	NCOA1;PIAS4;NCOA2;CREBBP;MTF1		R-HSA-1655848;R-HSA-192051;R-HSA-1655850;R-HSA-192065;R-HSA-4546387;R-HSA-191972;R-HSA-194187;R-HSA-5340251;R-HSA-1655826
		R-HSA-774815	Nucleosome assembly	0.100387	0.998321	2	53	0.00347952	0.0334624	3	4	0.000279583	9606	Homo sapiens	SMARCA5;RBBP7		R-HSA-606287;R-HSA-606289;R-HSA-606326
		R-HSA-606279	Deposition of new CENPA-containing nucleosomes at the centromere	0.100387	0.998321	2	53	0.00347952	0.0334624	3	4	0.000279583	9606	Homo sapiens	SMARCA5;RBBP7		R-HSA-606287;R-HSA-606289;R-HSA-606326
		R-HSA-168256	Immune System	0.108847	0.963183	21	2627	0.172466	0.0362824	225	1664	0.116307	9606	Homo sapiens	IGHM;SERPINA3;CREBBP;STAT1;STAT2;STAT3;FOXO3;PML;PIAS1;HSP90B1;RPS6KA3;CDC27;POLR3F;EP300;P4HB		R-HSA-1112602;R-HSA-8987266;R-HSA-1112604;R-HSA-8987270;R-HSA-8982163;R-HSA-1112587;R-HSA-8982162;R-HSA-8982165;R-HSA-8950441;R-HSA-1031716;R-HSA-6786124;R-HSA-1031713;R-HSA-8950456;R-HSA-173626;R-HSA-173631;R-HSA-8950453;R-HSA-6786095;R-HSA-1112666;R-HSA-1678923;R-HSA-6786097;R-HSA-198746;R-HSA-8950485;R-HSA-6784006;R-HSA-9699574;R-HSA-9699575;R-HSA-983147;R-HSA-6788623;R-HSA-6788622;R-HSA-96995…
		R-HSA-73886	Chromosome Maintenance	0.110259	0.957586	3	135	0.00886292	0.036753	12	38	0.00265604	9606	Homo sapiens	CDC27;SMARCA5;RBBP7		R-HSA-174451;R-HSA-174448;R-HSA-174438;R-HSA-606287;R-HSA-606289;R-HSA-174456;R-HSA-174441;R-HSA-174446;R-HSA-176702;R-HSA-174444;R-HSA-174445;R-HSA-606326
		R-HSA-6781823	Formation of TC-NER Pre-Incision Complex	0.110928	0.954959	2	56	0.00367647	0.0369759	4	7	0.000489271	9606	Homo sapiens	EP300;CUL4B		R-HSA-6782069;R-HSA-6782004;R-HSA-6781867;R-HSA-6781833
		R-HSA-8849474	PTK6 Activates STAT3	0.110973	0.954783	1	7	0.000459559	0.036991	6	9	0.000629063	9606	Homo sapiens	STAT3		R-HSA-8848087;R-HSA-8848150;R-HSA-8848178;R-HSA-2730595;R-HSA-8848124;R-HSA-2730599
		R-HSA-9006936	Signaling by TGFB family members	0.112303	0.949608	3	136	0.00892857	0.0374344	5	125	0.00873698	9606	Homo sapiens	STAT1;EP300;TRIM33		R-HSA-9730967;R-HSA-9733207;R-HSA-9733216;R-HSA-870538;R-HSA-870449
		R-HSA-2122947	NOTCH1 Intracellular Domain Regulates Transcription	0.114532	0.941072	2	57	0.00374212	0.0381774	11	18	0.00125813	9606	Homo sapiens	CREBBP;EP300		R-HSA-4396371;R-HSA-1980078;R-HSA-1980047;R-HSA-1912393;R-HSA-1912394;R-HSA-4396347;R-HSA-4396379;R-HSA-1912391;R-HSA-1980067;R-HSA-4396382;R-HSA-1980065
		R-HSA-73893	DNA Damage Bypass	0.114532	0.941072	2	57	0.00374212	0.0381774	5	34	0.00237646	9606	Homo sapiens	CDC27;CUL4B		R-HSA-5652005;R-HSA-5653840;R-HSA-5653838;R-HSA-5651992;R-HSA-5652009
		R-HSA-3371571	HSF1-dependent transactivation	0.115037	0.939164	2	59	0.00387342	0.0406247	1	8	0.000559167	9606	Homo sapiens	CREBBP;EP300		R-HSA-3371554
		R-HSA-8937144	Aryl hydrocarbon receptor signalling	0.115037	0.939164	1	8	0.00052521	0.0421638	4	5	0.000349479	9606	Homo sapiens	AHR		R-HSA-8937177;R-HSA-8937169;R-HSA-8936849;R-HSA-8937191
		R-HSA-187037	Signaling by NTRK1 (TRKA)	0.115037	0.939164	3	143	0.00938813	0.0423849	7	102	0.00712938	9606	Homo sapiens	RPS6KA3;STAT3;EP300		R-HSA-9620723;R-HSA-199895;R-HSA-9613460;R-HSA-198746;R-HSA-9613451;R-HSA-9620717;R-HSA-198732
		R-HSA-5250924	B-WICH complex positively regulates rRNA expression	0.115037	0.939164	2	61	0.00400473	0.0431298	3	3	0.000209688	9606	Homo sapiens	SMARCA5;EP300		R-HSA-5250930;R-HSA-5250947;R-HSA-5250938
		R-HSA-212436	Generic Transcription Pathway	0.115037	0.939164	14	1586	0.104123	0.0433228	142	884	0.0617879	9606	Homo sapiens	YAP1;CREBBP;STAT1;FOXO3;ARID1B;MED15;AURKB;PML;CDC27;EP300;RBBP7;TEAD1;TRIM33		R-HSA-8937864;R-HSA-8937097;R-HSA-3215152;R-HSA-9624976;R-HSA-9730967;R-HSA-8937869;R-HSA-9008015;R-HSA-8951695;R-HSA-9625749;R-HSA-8951951;R-HSA-8937856;R-HSA-9620891;R-HSA-9623192;R-HSA-3790130;R-HSA-8878220;R-HSA-9624985;R-HSA-8938887;R-HSA-9623427;R-HSA-9623168;R-HSA-6811508;R-HSA-6805620;R-HSA-9023132;R-HSA-8951966;R-HSA-9622667;R-HSA-3215144;R-HSA-8878237;R-HSA-9622668;R-HSA-8952232;R-HSA-8…
		R-HSA-4551638	SUMOylation of chromatin organization proteins	0.115037	0.939164	2	62	0.00407038	0.0444036	5	15	0.00104844	9606	Homo sapiens	PIAS2;PIAS1		R-HSA-6804485;R-HSA-4615873;R-HSA-4615905;R-HSA-4615839;R-HSA-4615900
		R-HSA-5663205	Infectious disease	0.115037	0.939164	13	1445	0.0948661	0.0449356	47	897	0.0626966	9606	Homo sapiens	IGHM;CREBBP;UL31;STAT1;STAT2;DVL2;PSIP1;EP300;RBBP7;PML		R-HSA-9664275;R-HSA-9664273;R-HSA-8951690;R-HSA-9673296;R-HSA-175174;R-HSA-9678935;R-HSA-9664278;R-HSA-9664406;R-HSA-175108;R-HSA-9614810;R-HSA-9666458;R-HSA-180622;R-HSA-9691421;R-HSA-9664285;R-HSA-175117;R-HSA-9666435;R-HSA-175250;R-HSA-9673794;R-HSA-9673346;R-HSA-180627;R-HSA-9666433;R-HSA-909726;R-HSA-180630;R-HSA-9664261;R-HSA-9673797;R-HSA-9673284;R-HSA-9756494;R-HSA-9673288;R-HSA-9664271;R…
		R-HSA-177539	Autointegration results in viral DNA circles	0.115037	0.939164	1	9	0.000590861	0.0473093	2	2	0.000139792	9606	Homo sapiens	PSIP1		R-HSA-175250;R-HSA-164845
		R-HSA-175567	Integration of viral DNA into host genomic DNA	0.115037	0.939164	1	9	0.000590861	0.0473093	1	3	0.000209688	9606	Homo sapiens	PSIP1		R-HSA-175108
		R-HSA-199920	CREB phosphorylation	0.115037	0.939164	1	9	0.000590861	0.0473093	1	4	0.000279583	9606	Homo sapiens	RPS6KA3		R-HSA-199895
		R-HSA-8866423	VLDL assembly	0.115037	0.939164	1	9	0.000590861	0.0473093	1	5	0.000349479	9606	Homo sapiens	P4HB		R-HSA-8866329
		R-HSA-9694516	SARS-CoV-2 Infection	0.115037	0.939164	5	365	0.0239627	0.0473984	3	210	0.0146781	9606	Homo sapiens	CREBBP;STAT1;STAT2		R-HSA-909726;R-HSA-9729454;R-HSA-9756494
		R-HSA-9029569	NR1H3 & NR1H2 regulate gene expression linked to cholesterol transport and efflux	0.115037	0.939164	2	66	0.00433298	0.0496359	3	40	0.00279583	9606	Homo sapiens	NCOA1;EP300		R-HSA-9029561;R-HSA-9605057;R-HSA-9029551
		R-HSA-186712	Regulation of beta-cell development	0.115037	0.939164	2	67	0.00439863	0.0509774	1	26	0.00181729	9606	Homo sapiens	CREBBP;EP300		R-HSA-1980047
		R-HSA-2644606	Constitutive Signaling by NOTCH1 PEST Domain Mutants	0.115037	0.939164	2	68	0.00446429	0.0523319	11	21	0.00146781	9606	Homo sapiens	CREBBP;EP300		R-HSA-4396402;R-HSA-4396401;R-HSA-2220979;R-HSA-2220981;R-HSA-2220964;R-HSA-2220966;R-HSA-2220985;R-HSA-2220971;R-HSA-4396393;R-HSA-4396392;R-HSA-2220957
		R-HSA-2894862	Constitutive Signaling by NOTCH1 HD+PEST Domain Mutants	0.115037	0.939164	2	68	0.00446429	0.0523319	11	21	0.00146781	9606	Homo sapiens	CREBBP;EP300		R-HSA-4396402;R-HSA-4396401;R-HSA-2220979;R-HSA-2220981;R-HSA-2220964;R-HSA-2220966;R-HSA-2220985;R-HSA-2220971;R-HSA-4396393;R-HSA-4396392;R-HSA-2220957
		R-HSA-2644602	Signaling by NOTCH1 PEST Domain Mutants in Cancer	0.115037	0.939164	2	68	0.00446429	0.0523319	11	21	0.00146781	9606	Homo sapiens	CREBBP;EP300		R-HSA-4396402;R-HSA-4396401;R-HSA-2220979;R-HSA-2220981;R-HSA-2220964;R-HSA-2220966;R-HSA-2220985;R-HSA-2220971;R-HSA-4396393;R-HSA-4396392;R-HSA-2220957
		R-HSA-2894858	Signaling by NOTCH1 HD+PEST Domain Mutants in Cancer	0.115037	0.939164	2	68	0.00446429	0.0523319	11	21	0.00146781	9606	Homo sapiens	CREBBP;EP300		R-HSA-4396402;R-HSA-4396401;R-HSA-2220979;R-HSA-2220981;R-HSA-2220964;R-HSA-2220966;R-HSA-2220985;R-HSA-2220971;R-HSA-4396393;R-HSA-4396392;R-HSA-2220957
		R-HSA-2644603	Signaling by NOTCH1 in Cancer	0.115037	0.939164	2	68	0.00446429	0.0523319	11	39	0.00272594	9606	Homo sapiens	CREBBP;EP300		R-HSA-4396402;R-HSA-4396401;R-HSA-2220979;R-HSA-2220981;R-HSA-2220964;R-HSA-2220966;R-HSA-2220985;R-HSA-2220971;R-HSA-4396393;R-HSA-4396392;R-HSA-2220957
		R-HSA-8964041	LDL remodeling	0.115037	0.939164	1	10	0.000656513	0.0524274	1	3	0.000209688	9606	Homo sapiens	P4HB		R-HSA-9737780
		R-HSA-8948747	Regulation of PTEN localization	0.115037	0.939164	1	10	0.000656513	0.0524274	1	4	0.000279583	9606	Homo sapiens	PML		R-HSA-6807118
		R-HSA-186797	Signaling by PDGF	0.115037	0.939164	2	70	0.00459559	0.0550793	1	31	0.00216677	9606	Homo sapiens	STAT1;STAT3		R-HSA-380782
		R-HSA-444257	RSK activation	0.115037	0.939164	1	11	0.000722164	0.0575184	4	4	0.000279583	9606	Homo sapiens	RPS6KA3		R-HSA-9619843;R-HSA-9029434;R-HSA-442739;R-HSA-9620004
		R-HSA-8939246	RUNX1 regulates transcription of genes involved in differentiation of myeloid cells	0.115037	0.939164	1	11	0.000722164	0.0575184	3	7	0.000489271	9606	Homo sapiens	CREBBP		R-HSA-8938251;R-HSA-8938228;R-HSA-8938231
		R-HSA-111453	BH3-only proteins associate with and inactivate anti-apoptotic BCL-2 members	0.115037	0.939164	1	11	0.000722164	0.0575184	1	5	0.000349479	9606	Homo sapiens	STAT3		R-HSA-6790025
		R-HSA-9006931	Signaling by Nuclear Receptors	0.115125	0.93883	5	386	0.0253414	0.0575625	25	196	0.0136996	9606	Homo sapiens	NCOA1;NCOA2;CREBBP;EP300;FOXO3		R-HSA-9011981;R-HSA-9029580;R-HSA-9023884;R-HSA-9008271;R-HSA-9008270;R-HSA-9018497;R-HSA-9018499;R-HSA-9011975;R-HSA-9009371;R-HSA-9605057;R-HSA-9008285;R-HSA-9038163;R-HSA-9624526;R-HSA-9624527;R-HSA-9029551;R-HSA-9029536;R-HSA-9023840;R-HSA-9009378;R-HSA-9011941;R-HSA-9038052;R-HSA-9023846;R-HSA-9029561;R-HSA-9008315;R-HSA-9023859;R-HSA-9023860
		R-HSA-5690714	CD22 mediated BCR regulation	0.115753	0.936467	2	72	0.00472689	0.0578766	3	4	0.000279583	9606	Homo sapiens	IGHM		R-HSA-5690740;R-HSA-5690702;R-HSA-5690701
		R-HSA-5685942	HDR through Homologous Recombination (HRR)	0.118587	0.925963	2	73	0.00479254	0.0592935	3	21	0.00146781	9606	Homo sapiens	SLX4;CDC27		R-HSA-5693584;R-HSA-5686475;R-HSA-5693593
		R-HSA-174178	APC/C:Cdh1 mediated degradation of Cdc20 and other APC/C:Cdh1 targeted proteins in late mitosis/early G1	0.121445	0.915621	2	74	0.00485819	0.0607225	6	6	0.000419375	9606	Homo sapiens	CDC27;AURKB		R-HSA-174195;R-HSA-9686980;R-HSA-174088;R-HSA-9686969;R-HSA-174105;R-HSA-188191
		R-HSA-166520	Signaling by NTRKs	0.121641	0.91492	3	166	0.0108981	0.0608205	7	164	0.0114629	9606	Homo sapiens	RPS6KA3;STAT3;EP300		R-HSA-9620723;R-HSA-199895;R-HSA-9613460;R-HSA-198746;R-HSA-9613451;R-HSA-9620717;R-HSA-198732
		R-HSA-201688	WNT mediated activation of DVL	0.125165	0.902519	1	12	0.000787815	0.0625823	4	4	0.000279583	9606	Homo sapiens	DVL2		R-HSA-201717;R-HSA-3772435;R-HSA-3772434;R-HSA-3772436
		R-HSA-198693	AKT phosphorylates targets in the nucleus	0.125165	0.902519	1	12	0.000787815	0.0625823	1	4	0.000279583	9606	Homo sapiens	FOXO3		R-HSA-199299
		R-HSA-69620	Cell Cycle Checkpoints	0.128286	0.891822	4	279	0.0183167	0.0641428	7	56	0.00391417	9606	Homo sapiens	PIAS4;UIMC1;CDC27;AURKB		R-HSA-5683735;R-HSA-69891;R-HSA-141409;R-HSA-141431;R-HSA-141422;R-HSA-141439;R-HSA-141423
		R-HSA-193368	Synthesis of bile acids and bile salts via 7alpha-hydroxycholesterol	0.130718	0.883663	2	78	0.0051208	0.0665548	1	39	0.00272594	9606	Homo sapiens	NCOA1;NCOA2		R-HSA-192051
		R-HSA-2468052	Establishment of Sister Chromatid Cohesion	0.130718	0.883663	1	13	0.000853466	0.0676194	2	4	0.000279583	9606	Homo sapiens	CDCA5		R-HSA-2473151;R-HSA-2468041
		R-HSA-164843	2-LTR circle formation	0.130718	0.883663	1	13	0.000853466	0.0676194	1	3	0.000209688	9606	Homo sapiens	PSIP1		R-HSA-175174
		R-HSA-2586552	Signaling by Leptin	0.130718	0.883663	1	13	0.000853466	0.0676194	5	19	0.00132802	9606	Homo sapiens	STAT3		R-HSA-2671850;R-HSA-2671868;R-HSA-2671839;R-HSA-2730595;R-HSA-2730599
		R-HSA-9793380	Formation of paraxial mesoderm	0.130718	0.883663	2	79	0.00518645	0.0680412	2	29	0.00202698	9606	Homo sapiens	CREBBP;EP300		R-HSA-9793383;R-HSA-9793400
		R-HSA-69473	G2/M DNA damage checkpoint	0.130718	0.883663	2	80	0.0052521	0.0695386	2	12	0.00083875	9606	Homo sapiens	PIAS4;UIMC1		R-HSA-5683735;R-HSA-69891
		R-HSA-198725	Nuclear Events (kinase and transcription factor activation)	0.130718	0.883663	2	80	0.0052521	0.0695386	6	48	0.003355	9606	Homo sapiens	RPS6KA3;EP300		R-HSA-9620723;R-HSA-199895;R-HSA-9613460;R-HSA-198746;R-HSA-9613451;R-HSA-9620717
		R-HSA-9614399	Regulation of localization of FOXO transcription factors	0.130718	0.883663	1	14	0.000919118	0.0726297	3	5	0.000349479	9606	Homo sapiens	FOXO3		R-HSA-199299;R-HSA-9614562;R-HSA-9614414
		R-HSA-8963888	Chylomicron assembly	0.130718	0.883663	1	14	0.000919118	0.0726297	2	5	0.000349479	9606	Homo sapiens	P4HB		R-HSA-174786;R-HSA-174741
		R-HSA-1980143	Signaling by NOTCH1	0.130718	0.883663	2	84	0.00551471	0.0756351	11	39	0.00272594	9606	Homo sapiens	CREBBP;EP300		R-HSA-4396371;R-HSA-1980078;R-HSA-1980047;R-HSA-1912393;R-HSA-1912394;R-HSA-4396347;R-HSA-4396379;R-HSA-1912391;R-HSA-1980067;R-HSA-4396382;R-HSA-1980065
		R-HSA-9024446	NR1H2 and NR1H3-mediated signaling	0.130718	0.883663	2	85	0.00558036	0.0771852	5	60	0.00419375	9606	Homo sapiens	NCOA1;EP300		R-HSA-9029561;R-HSA-9605057;R-HSA-9029580;R-HSA-9029551;R-HSA-9029536
		R-HSA-73857	RNA Polymerase II Transcription	0.130718	0.883663	14	1728	0.113445	0.0774482	142	945	0.0660516	9606	Homo sapiens	YAP1;CREBBP;STAT1;FOXO3;ARID1B;MED15;AURKB;PML;CDC27;EP300;RBBP7;TEAD1;TRIM33		R-HSA-8937864;R-HSA-8937097;R-HSA-3215152;R-HSA-9624976;R-HSA-9730967;R-HSA-8937869;R-HSA-9008015;R-HSA-8951695;R-HSA-9625749;R-HSA-8951951;R-HSA-8937856;R-HSA-9620891;R-HSA-9623192;R-HSA-3790130;R-HSA-8878220;R-HSA-9624985;R-HSA-8938887;R-HSA-9623427;R-HSA-9623168;R-HSA-6811508;R-HSA-6805620;R-HSA-9023132;R-HSA-8951966;R-HSA-9622667;R-HSA-3215144;R-HSA-8878237;R-HSA-9622668;R-HSA-8952232;R-HSA-8…
		R-HSA-162592	Integration of provirus	0.130718	0.883663	1	15	0.000984769	0.0776134	10	14	0.000978542	9606	Homo sapiens	PSIP1		R-HSA-175250;R-HSA-164514;R-HSA-8951690;R-HSA-175174;R-HSA-175108;R-HSA-164522;R-HSA-173115;R-HSA-162590;R-HSA-164845;R-HSA-175117
		R-HSA-9623433	NR1H2 & NR1H3 regulate gene expression to control bile acid homeostasis	0.130718	0.883663	1	15	0.000984769	0.0776134	2	6	0.000419375	9606	Homo sapiens	NCOA1		R-HSA-9029580;R-HSA-9029536
		R-HSA-180689	APOBEC3G mediated resistance to HIV-1 infection	0.130718	0.883663	1	15	0.000984769	0.0776134	1	3	0.000209688	9606	Homo sapiens	PSIP1		R-HSA-180630
		R-HSA-1234174	Cellular response to hypoxia	0.130718	0.883663	2	86	0.00564601	0.0787454	4	20	0.00139792	9606	Homo sapiens	CREBBP;EP300		R-HSA-1234167;R-HSA-1235035;R-HSA-1235070;R-HSA-1235037
		R-HSA-211897	Cytochrome P450 - arranged by substrate type	0.130718	0.883663	3	186	0.0122111	0.0794073	4	61	0.00426365	9606	Homo sapiens	NCOA1;NCOA2;AHR		R-HSA-192051;R-HSA-192065;R-HSA-76472;R-HSA-211951
		R-HSA-1912408	Pre-NOTCH Transcription and Translation	0.130718	0.883663	2	88	0.00577731	0.0818955	4	28	0.00195708	9606	Homo sapiens	CREBBP;EP300		R-HSA-1912415;R-HSA-9017835;R-HSA-4395227;R-HSA-1912416
		R-HSA-8951936	RUNX3 regulates p14-ARF	0.130718	0.883663	1	16	0.00105042	0.0825707	6	8	0.000559167	9606	Homo sapiens	EP300		R-HSA-8951977;R-HSA-8952058;R-HSA-8951966;R-HSA-8951951;R-HSA-8952081;R-HSA-8952101
		R-HSA-8983432	Interleukin-15 signaling	0.130718	0.883663	1	16	0.00105042	0.0825707	5	17	0.00118823	9606	Homo sapiens	STAT3		R-HSA-8983371;R-HSA-8983373;R-HSA-8983374;R-HSA-8983379;R-HSA-8983378
		R-HSA-1679131	Trafficking and processing of endosomal TLR	0.130718	0.883663	1	16	0.00105042	0.0825707	2	7	0.000489271	9606	Homo sapiens	HSP90B1		R-HSA-1678923;R-HSA-1678944
		R-HSA-69091	Polymerase switching	0.130718	0.883663	1	16	0.00105042	0.0825707	1	4	0.000279583	9606	Homo sapiens	CDC27		R-HSA-69074
		R-HSA-69109	Leading Strand Synthesis	0.130718	0.883663	1	16	0.00105042	0.0825707	1	4	0.000279583	9606	Homo sapiens	CDC27		R-HSA-69074
		R-HSA-2197563	NOTCH2 intracellular domain regulates transcription	0.130718	0.883663	1	16	0.00105042	0.0825707	2	9	0.000629063	9606	Homo sapiens	EP300		R-HSA-2976551;R-HSA-2976563
		R-HSA-5693607	Processing of DNA double-strand break ends	0.130718	0.883663	2	89	0.00584296	0.083485	2	17	0.00118823	9606	Homo sapiens	PIAS4;UIMC1		R-HSA-5684071;R-HSA-5684052
		R-HSA-9796292	Formation of axial mesoderm	0.130718	0.883663	1	17	0.00111607	0.0875016	3	4	0.000279583	9606	Homo sapiens	YAP1		R-HSA-9796209;R-HSA-9796225;R-HSA-9796300
		R-HSA-6811555	PI5P Regulates TP53 Acetylation	0.130718	0.883663	1	17	0.00111607	0.0875016	2	8	0.000559167	9606	Homo sapiens	EP300		R-HSA-6811479;R-HSA-6811508
		R-HSA-453276	Regulation of mitotic cell cycle	0.130718	0.883663	2	92	0.00603992	0.08831	29	40	0.00279583	9606	Homo sapiens	CDC27;AURKB		R-HSA-174144;R-HSA-174088;R-HSA-174157;R-HSA-179410;R-HSA-174227;R-HSA-188371;R-HSA-174224;R-HSA-9686980;R-HSA-174171;R-HSA-174104;R-HSA-174105;R-HSA-179417;R-HSA-174238;R-HSA-188191;R-HSA-179421;R-HSA-174119;R-HSA-174058;R-HSA-9686969;R-HSA-174120;R-HSA-174057;R-HSA-174121;R-HSA-174255;R-HSA-141423;R-HSA-174195;R-HSA-174070;R-HSA-174132;R-HSA-174202;R-HSA-174139;R-HSA-174079
		R-HSA-174143	APC/C-mediated degradation of cell cycle proteins	0.130718	0.883663	2	92	0.00603992	0.08831	29	40	0.00279583	9606	Homo sapiens	CDC27;AURKB		R-HSA-174144;R-HSA-174088;R-HSA-174157;R-HSA-179410;R-HSA-174227;R-HSA-188371;R-HSA-174224;R-HSA-9686980;R-HSA-174171;R-HSA-174104;R-HSA-174105;R-HSA-179417;R-HSA-174238;R-HSA-188191;R-HSA-179421;R-HSA-174119;R-HSA-174058;R-HSA-9686969;R-HSA-174120;R-HSA-174057;R-HSA-174121;R-HSA-174255;R-HSA-141423;R-HSA-174195;R-HSA-174070;R-HSA-174132;R-HSA-174202;R-HSA-174139;R-HSA-174079
		R-HSA-9013694	Signaling by NOTCH4	0.130718	0.883663	2	92	0.00603992	0.08831	1	20	0.00139792	9606	Homo sapiens	CREBBP;EP300		R-HSA-9604664
		R-HSA-2467813	Separation of Sister Chromatids	0.130718	0.883663	3	195	0.012802	0.0884914	5	8	0.000559167	9606	Homo sapiens	CDCA5;CDC27;AURKB		R-HSA-174144;R-HSA-2467809;R-HSA-2467811;R-HSA-174202;R-HSA-174121
		R-HSA-69166	Removal of the Flap Intermediate	0.130718	0.883663	1	18	0.00118172	0.0924064	4	4	0.000279583	9606	Homo sapiens	CDC27		R-HSA-69152;R-HSA-69140;R-HSA-69142;R-HSA-69144
		R-HSA-9645723	Diseases of programmed cell death	0.130718	0.883663	2	97	0.00636817	0.0965311	7	37	0.00258615	9606	Homo sapiens	RBBP7;FOXO3		R-HSA-8870710;R-HSA-8870628;R-HSA-8870703;R-HSA-8870686;R-HSA-8870558;R-HSA-8870698;R-HSA-9710490
		R-HSA-73780	RNA Polymerase III Chain Elongation	0.130718	0.883663	1	19	0.00124737	0.0972851	3	3	0.000209688	9606	Homo sapiens	POLR3F		R-HSA-113446;R-HSA-113705;R-HSA-113451
		R-HSA-69183	Processive synthesis on the lagging strand	0.130718	0.883663	1	19	0.00124737	0.0972851	6	7	0.000489271	9606	Homo sapiens	CDC27		R-HSA-69152;R-HSA-69140;R-HSA-69127;R-HSA-69142;R-HSA-69144;R-HSA-69116
		R-HSA-9735871	SARS-CoV-1 targets host intracellular signalling and regulatory pathways	0.130718	0.883663	1	19	0.00124737	0.0972851	1	7	0.000489271	9606	Homo sapiens	EP300		R-HSA-9737710
		R-HSA-69278	Cell Cycle, Mitotic	0.130718	0.883663	6	595	0.0390625	0.101647	72	352	0.0246033	9606	Homo sapiens	CDCA5;CDC27;EP300;LIN9;AURKB		R-HSA-375302;R-HSA-8964492;R-HSA-69127;R-HSA-8961665;R-HSA-174088;R-HSA-1638803;R-HSA-8964482;R-HSA-174227;R-HSA-174224;R-HSA-69140;R-HSA-69015;R-HSA-69142;R-HSA-69144;R-HSA-2468287;R-HSA-8964498;R-HSA-174104;R-HSA-2473151;R-HSA-174105;R-HSA-174238;R-HSA-188191;R-HSA-69152;R-HSA-8964525;R-HSA-174119;R-HSA-8964513;R-HSA-9686969;R-HSA-174120;R-HSA-174121;R-HSA-174255;R-HSA-2466068;R-HSA-174132;R-HS…
		R-HSA-176412	Phosphorylation of the APC/C	0.130718	0.883663	1	20	0.00131303	0.102138	2	2	0.000139792	9606	Homo sapiens	CDC27		R-HSA-174119;R-HSA-174132
		R-HSA-9687136	Aberrant regulation of mitotic exit in cancer due to RB1 defects	0.130718	0.883663	1	20	0.00131303	0.102138	1	1	6.98959e-05	9606	Homo sapiens	CDC27		R-HSA-9687377
		R-HSA-5099900	WNT5A-dependent internalization of FZD4	0.130718	0.883663	1	20	0.00131303	0.102138	4	5	0.000349479	9606	Homo sapiens	DVL2		R-HSA-5138459;R-HSA-5138441;R-HSA-5138432;R-HSA-5138433
		R-HSA-9664420	Killing mechanisms	0.130718	0.883663	1	20	0.00131303	0.102138	6	9	0.000629063	9606	Homo sapiens	DVL2		R-HSA-9673794;R-HSA-9673346;R-HSA-9673296;R-HSA-9673797;R-HSA-9673284;R-HSA-9673288
		R-HSA-9673324	WNT5:FZD7-mediated leishmania damping	0.130718	0.883663	1	20	0.00131303	0.102138	6	9	0.000629063	9606	Homo sapiens	DVL2		R-HSA-9673794;R-HSA-9673346;R-HSA-9673296;R-HSA-9673797;R-HSA-9673284;R-HSA-9673288
		R-HSA-1362300	Transcription of E2F targets under negative control by p107 (RBL1) and p130 (RBL2) in complex with HDAC1	0.130718	0.883663	1	20	0.00131303	0.102138	1	8	0.000559167	9606	Homo sapiens	LIN9		R-HSA-8964513
		R-HSA-195721	Signaling by WNT	0.130718	0.883663	4	331	0.0217306	0.10368	31	157	0.0109736	9606	Homo sapiens	CREBBP;TRRAP;DVL2;EP300		R-HSA-3858489;R-HSA-1504213;R-HSA-3858495;R-HSA-5138441;R-HSA-3858482;R-HSA-3322427;R-HSA-3858480;R-HSA-5138432;R-HSA-201677;R-HSA-5138433;R-HSA-4608854;R-HSA-3858475;R-HSA-4608852;R-HSA-5138459;R-HSA-201685;R-HSA-1504193;R-HSA-5368582;R-HSA-201691;R-HSA-5368588;R-HSA-3451153;R-HSA-1504190;R-HSA-1504188;R-HSA-3772435;R-HSA-3772434;R-HSA-1504186;R-HSA-3772436;R-HSA-201717;R-HSA-3965450;R-HSA-46411…
		R-HSA-983695	Antigen activates B Cell Receptor (BCR) leading to generation of second messengers	0.130718	0.883663	2	103	0.00676208	0.106671	11	26	0.00181729	9606	Homo sapiens	IGHM		R-HSA-9606162;R-HSA-9606163;R-HSA-983709;R-HSA-983707;R-HSA-9606151;R-HSA-983703;R-HSA-1112666;R-HSA-983700;R-HSA-9606159;R-HSA-9691421;R-HSA-983696
		R-HSA-141430	Inactivation of APC/C via direct inhibition of the APC/C complex	0.130718	0.883663	1	21	0.00137868	0.106965	1	2	0.000139792	9606	Homo sapiens	CDC27		R-HSA-141423
		R-HSA-141405	Inhibition of the proteolytic activity of APC/C required for the onset of anaphase by mitotic spindle checkpoint components	0.130718	0.883663	1	21	0.00137868	0.106965	1	3	0.000209688	9606	Homo sapiens	CDC27		R-HSA-141423
		R-HSA-6804114	TP53 Regulates Transcription of Genes Involved in G2 Cell Cycle Arrest	0.130718	0.883663	1	21	0.00137868	0.106965	2	11	0.000768854	9606	Homo sapiens	EP300		R-HSA-3215152;R-HSA-3215144
		R-HSA-196783	Coenzyme A biosynthesis	0.130718	0.883663	1	21	0.00137868	0.106965	1	7	0.000489271	9606	Homo sapiens	FBL		R-HSA-199203
		R-HSA-5660526	Response to metal ions	0.130718	0.883663	1	21	0.00137868	0.106965	4	31	0.00216677	9606	Homo sapiens	MTF1		R-HSA-5660503;R-HSA-5660514;R-HSA-5660530;R-HSA-5660479
		R-HSA-168928	DDX58/IFIH1-mediated induction of interferon-alpha/beta	0.130718	0.883663	2	105	0.00689338	0.110113	7	53	0.00370448	9606	Homo sapiens	CREBBP;EP300		R-HSA-1028815;R-HSA-9604499;R-HSA-1028812;R-HSA-1028820;R-HSA-1028819;R-HSA-1028817;R-HSA-933536
		R-HSA-174437	Removal of the Flap Intermediate from the C-strand	0.130718	0.883663	1	22	0.00144433	0.111766	4	4	0.000279583	9606	Homo sapiens	CDC27		R-HSA-174451;R-HSA-174441;R-HSA-174446;R-HSA-174445
		R-HSA-176407	Conversion from APC/C:Cdc20 to APC/C:Cdh1 in late anaphase	0.130718	0.883663	1	22	0.00144433	0.111766	2	3	0.000209688	9606	Homo sapiens	CDC27		R-HSA-174224;R-HSA-174070
		R-HSA-5358606	Mismatch repair (MMR) directed by MSH2:MSH3 (MutSbeta)	0.130718	0.883663	1	22	0.00144433	0.111766	1	9	0.000629063	9606	Homo sapiens	CDC27		R-HSA-5358579
		R-HSA-5358565	Mismatch repair (MMR) directed by MSH2:MSH6 (MutSalpha)	0.130718	0.883663	1	22	0.00144433	0.111766	1	10	0.000698959	9606	Homo sapiens	CDC27		R-HSA-5358579
		R-HSA-5651801	PCNA-Dependent Long Patch Base Excision Repair	0.130718	0.883663	1	23	0.00150998	0.116542	6	6	0.000419375	9606	Homo sapiens	CDC27		R-HSA-110368;R-HSA-110371;R-HSA-5651809;R-HSA-110363;R-HSA-5651805;R-HSA-110364
		R-HSA-73980	RNA Polymerase III Transcription Termination	0.130718	0.883663	1	23	0.00150998	0.116542	2	2	0.000139792	9606	Homo sapiens	POLR3F		R-HSA-113449;R-HSA-113454
		R-HSA-6804760	Regulation of TP53 Activity through Methylation	0.130718	0.883663	1	23	0.00150998	0.116542	4	12	0.00083875	9606	Homo sapiens	EP300		R-HSA-6804229;R-HSA-6804242;R-HSA-6804383;R-HSA-6804379
		R-HSA-5358508	Mismatch Repair	0.130718	0.883663	1	23	0.00150998	0.116542	1	17	0.00118823	9606	Homo sapiens	CDC27		R-HSA-5358579
		R-HSA-196791	Vitamin D (calciferol) metabolism	0.130718	0.883663	1	23	0.00150998	0.116542	1	20	0.00139792	9606	Homo sapiens	PIAS4		R-HSA-4546387
		R-HSA-8957275	Post-translational protein phosphorylation	0.130718	0.883663	2	109	0.00715599	0.117084	1	1	6.98959e-05	9606	Homo sapiens	P4HB;HSP90B1		R-HSA-8952289
		R-HSA-9759194	Nuclear events mediated by NFE2L2	0.130718	0.883663	2	110	0.00722164	0.118844	19	48	0.003355	9606	Homo sapiens	CREBBP;EP300		R-HSA-9761812;R-HSA-9761846;R-HSA-9761815;R-HSA-9760081;R-HSA-9761841;R-HSA-9760082;R-HSA-9759186;R-HSA-9760125;R-HSA-9761849;R-HSA-9760122;R-HSA-9761828;R-HSA-9759364;R-HSA-9759332;R-HSA-9759141;R-HSA-9760103;R-HSA-9760128;R-HSA-9760097;R-HSA-9760099;R-HSA-9761836
		R-HSA-9006934	Signaling by Receptor Tyrosine Kinases	0.130718	0.883663	6	623	0.0409007	0.119401	31	746	0.0521423	9606	Homo sapiens	YAP1;RPS6KA3;STAT1;STAT3;EP300		R-HSA-9701524;R-HSA-9701525;R-HSA-9613460;R-HSA-2730595;R-HSA-9701534;R-HSA-9701529;R-HSA-2730599;R-HSA-9701531;R-HSA-198732;R-HSA-199895;R-HSA-9701569;R-HSA-198746;R-HSA-9613451;R-HSA-9701556;R-HSA-9620723;R-HSA-9701557;R-HSA-1433456;R-HSA-9701565;R-HSA-1470012;R-HSA-380782;R-HSA-1470010;R-HSA-8875817;R-HSA-9701562;R-HSA-1470009;R-HSA-8875816;R-HSA-9701537;R-HSA-1254251;R-HSA-9701548;R-HSA-97015…
		R-HSA-3700989	Transcriptional Regulation by TP53	0.130718	0.883663	5	484	0.0317752	0.120142	17	259	0.018103	9606	Homo sapiens	CREBBP;EP300;RBBP7;AURKB;PML		R-HSA-6805126;R-HSA-3215152;R-HSA-6805638;R-HSA-6804229;R-HSA-6805122;R-HSA-6797993;R-HSA-6811479;R-HSA-5628871;R-HSA-6798004;R-HSA-6811508;R-HSA-6805620;R-HSA-6805650;R-HSA-6804242;R-HSA-6804383;R-HSA-3215144;R-HSA-3222093;R-HSA-6804379
		R-HSA-69618	Mitotic Spindle Checkpoint	0.130718	0.883663	2	111	0.00728729	0.120611	5	7	0.000489271	9606	Homo sapiens	CDC27;AURKB		R-HSA-141409;R-HSA-141431;R-HSA-141422;R-HSA-141439;R-HSA-141423
		R-HSA-174048	APC/C:Cdc20 mediated degradation of Cyclin B	0.130718	0.883663	1	24	0.00157563	0.121293	3	3	0.000209688	9606	Homo sapiens	CDC27		R-HSA-174227;R-HSA-174120;R-HSA-174157
		R-HSA-9754189	Germ layer formation at gastrulation	0.130718	0.883663	1	24	0.00157563	0.121293	4	11	0.000768854	9606	Homo sapiens	TRIM33		R-HSA-9756948;R-HSA-9756724;R-HSA-9758501;R-HSA-480378
		R-HSA-881907	Gastrin-CREB signalling pathway via PKC and MAPK	0.130718	0.883663	1	24	0.00157563	0.121293	2	9	0.000629063	9606	Homo sapiens	RPS6KA3		R-HSA-199895;R-HSA-198746
		R-HSA-1912422	Pre-NOTCH Expression and Processing	0.130718	0.883663	2	113	0.00741859	0.124164	4	38	0.00265604	9606	Homo sapiens	CREBBP;EP300		R-HSA-1912415;R-HSA-9017835;R-HSA-4395227;R-HSA-1912416
		R-HSA-192105	Synthesis of bile acids and bile salts	0.130718	0.883663	2	113	0.00741859	0.124164	3	83	0.00580136	9606	Homo sapiens	NCOA1;NCOA2		R-HSA-192051;R-HSA-192065;R-HSA-191972
		R-HSA-1362277	Transcription of E2F targets under negative control by DREAM complex	0.130718	0.883663	1	25	0.00164128	0.126018	12	12	0.00083875	9606	Homo sapiens	LIN9		R-HSA-8964475;R-HSA-8964492;R-HSA-8964525;R-HSA-8961665;R-HSA-8964513;R-HSA-8964465;R-HSA-8964482;R-HSA-8964498;R-HSA-8964531;R-HSA-8961619;R-HSA-188345;R-HSA-8964471
		R-HSA-1181150	Signaling by NODAL	0.130718	0.883663	1	25	0.00164128	0.126018	1	12	0.00083875	9606	Homo sapiens	FOXO3		R-HSA-1535903
		R-HSA-179409	APC-Cdc20 mediated degradation of Nek2A	0.130718	0.883663	1	26	0.00170693	0.130718	3	3	0.000209688	9606	Homo sapiens	CDC27		R-HSA-179410;R-HSA-179417;R-HSA-179421
		R-HSA-69186	Lagging Strand Synthesis	0.130718	0.883663	1	26	0.00170693	0.130718	7	11	0.000768854	9606	Homo sapiens	CDC27		R-HSA-69152;R-HSA-69074;R-HSA-69140;R-HSA-69127;R-HSA-69142;R-HSA-69144;R-HSA-69116
		R-HSA-162594	Early Phase of HIV Life Cycle	0.130718	0.883663	1	26	0.00170693	0.130718	10	39	0.00272594	9606	Homo sapiens	PSIP1		R-HSA-175250;R-HSA-164514;R-HSA-8951690;R-HSA-175174;R-HSA-175108;R-HSA-164522;R-HSA-173115;R-HSA-162590;R-HSA-164845;R-HSA-175117
		R-HSA-198753	ERK/MAPK targets	0.130718	0.883663	1	26	0.00170693	0.130718	1	7	0.000489271	9606	Homo sapiens	RPS6KA3		R-HSA-198746
		R-HSA-5696397	Gap-filling DNA repair synthesis and ligation in GG-NER	0.135394	0.868402	1	27	0.00177258	0.135394	2	2	0.000139792	9606	Homo sapiens	CDC27		R-HSA-5690997;R-HSA-5691001
		R-HSA-9617828	FOXO-mediated transcription of cell cycle genes	0.135394	0.868402	1	27	0.00177258	0.135394	18	22	0.00153771	9606	Homo sapiens	FOXO3		R-HSA-9620915;R-HSA-9617840;R-HSA-9624976;R-HSA-9618004;R-HSA-9620788;R-HSA-9620891;R-HSA-9617848;R-HSA-9624985;R-HSA-9625406;R-HSA-9617852;R-HSA-9620828;R-HSA-9617853;R-HSA-9625409;R-HSA-9618021;R-HSA-9620837;R-HSA-9617838;R-HSA-9617996;R-HSA-9620813
		R-HSA-76066	RNA Polymerase III Transcription Initiation From Type 2 Promoter	0.135394	0.868402	1	27	0.00177258	0.135394	2	4	0.000279583	9606	Homo sapiens	POLR3F		R-HSA-112150;R-HSA-83805
		R-HSA-9725371	Nuclear events stimulated by ALK signaling in cancer	0.135394	0.868402	1	27	0.00177258	0.135394	2	9	0.000629063	9606	Homo sapiens	STAT3		R-HSA-9701810;R-HSA-9725357
		R-HSA-76071	RNA Polymerase III Transcription Initiation From Type 3 Promoter	0.140044	0.853736	1	28	0.00183824	0.140044	2	4	0.000279583	9606	Homo sapiens	POLR3F		R-HSA-112152;R-HSA-83803
		R-HSA-350054	Notch-HLH transcription pathway	0.140044	0.853736	1	28	0.00183824	0.140044	1	2	0.000139792	9606	Homo sapiens	CREBBP		R-HSA-212356
		R-HSA-76061	RNA Polymerase III Transcription Initiation From Type 1 Promoter	0.140044	0.853736	1	28	0.00183824	0.140044	2	5	0.000349479	9606	Homo sapiens	POLR3F		R-HSA-76056;R-HSA-76060
		R-HSA-9634638	Estrogen-dependent nuclear events downstream of ESR-membrane signaling	0.14467	0.839623	1	29	0.00190389	0.14467	2	12	0.00083875	9606	Homo sapiens	FOXO3		R-HSA-9624526;R-HSA-9624527
		R-HSA-5674400	Constitutive Signaling by AKT1 E17K in Cancer	0.14467	0.839623	1	29	0.00190389	0.14467	1	18	0.00125813	9606	Homo sapiens	FOXO3		R-HSA-2399992
		R-HSA-194068	Bile acid and bile salt metabolism	0.145984	0.835695	2	125	0.00820641	0.145984	5	99	0.00691969	9606	Homo sapiens	NCOA1;NCOA2		R-HSA-192051;R-HSA-192065;R-HSA-191972;R-HSA-194187;R-HSA-5340251
		R-HSA-8863678	Neurodegenerative Diseases	0.149271	0.826025	1	30	0.00196954	0.149271	6	22	0.00153771	9606	Homo sapiens	FOXO3		R-HSA-8870710;R-HSA-8870628;R-HSA-8870703;R-HSA-8870686;R-HSA-8870558;R-HSA-8870698
		R-HSA-8862803	Deregulated CDK5 triggers multiple neurodegenerative pathways in Alzheimer's disease models	0.149271	0.826025	1	30	0.00196954	0.149271	6	22	0.00153771	9606	Homo sapiens	FOXO3		R-HSA-8870710;R-HSA-8870628;R-HSA-8870703;R-HSA-8870686;R-HSA-8870558;R-HSA-8870698
		R-HSA-8963898	Plasma lipoprotein assembly	0.149271	0.826025	1	30	0.00196954	0.149271	3	19	0.00132802	9606	Homo sapiens	P4HB		R-HSA-174786;R-HSA-174741;R-HSA-8866329
		R-HSA-381426	Regulation of Insulin-like Growth Factor (IGF) transport and uptake by Insulin-like Growth Factor Binding Proteins (IGFBPs)	0.149696	0.824791	2	127	0.00833771	0.149696	1	14	0.000978542	9606	Homo sapiens	P4HB;HSP90B1		R-HSA-8952289
		R-HSA-68882	Mitotic Anaphase	0.151016	0.820978	3	249	0.0163472	0.151016	5	32	0.00223667	9606	Homo sapiens	CDCA5;CDC27;AURKB		R-HSA-174144;R-HSA-2467809;R-HSA-2467811;R-HSA-174202;R-HSA-174121
		R-HSA-2555396	Mitotic Metaphase and Anaphase	0.152285	0.817343	3	250	0.0164128	0.152285	5	33	0.00230656	9606	Homo sapiens	CDCA5;CDC27;AURKB		R-HSA-174144;R-HSA-2467809;R-HSA-2467811;R-HSA-174202;R-HSA-174121
		R-HSA-174411	Polymerase switching on the C-strand of the telomere	0.153847	0.81291	1	31	0.00203519	0.153847	1	6	0.000419375	9606	Homo sapiens	CDC27		R-HSA-174448
		R-HSA-3214842	HDMs demethylate histones	0.153847	0.81291	1	31	0.00203519	0.153847	2	17	0.00118823	9606	Homo sapiens	PHF2		R-HSA-4724284;R-HSA-5661115
		R-HSA-1266695	Interleukin-7 signaling	0.153847	0.81291	1	31	0.00203519	0.153847	3	26	0.00181729	9606	Homo sapiens	STAT3		R-HSA-8983059;R-HSA-8983077;R-HSA-8983078
		R-HSA-110373	Resolution of AP sites via the multiple-nucleotide patch replacement pathway	0.1584	0.800246	1	32	0.00210084	0.1584	6	19	0.00132802	9606	Homo sapiens	CDC27		R-HSA-110368;R-HSA-110371;R-HSA-5651809;R-HSA-110363;R-HSA-5651805;R-HSA-110364
		R-HSA-264876	Insulin processing	0.1584	0.800246	1	32	0.00210084	0.1584	2	17	0.00118823	9606	Homo sapiens	P4HB		R-HSA-264997;R-HSA-9817575
		R-HSA-8934593	Regulation of RUNX1 Expression and Activity	0.1584	0.800246	1	32	0.00210084	0.1584	1	19	0.00132802	9606	Homo sapiens	PML		R-HSA-8938887
		R-HSA-69239	Synthesis of DNA	0.159057	0.798446	2	132	0.00866597	0.159057	8	27	0.00188719	9606	Homo sapiens	CDC27		R-HSA-69152;R-HSA-69074;R-HSA-69140;R-HSA-69015;R-HSA-69127;R-HSA-69142;R-HSA-69144;R-HSA-69116
		R-HSA-157118	Signaling by NOTCH	0.162562	0.788981	3	258	0.016938	0.162562	25	154	0.010764	9606	Homo sapiens	CREBBP;STAT1;EP300		R-HSA-1912415;R-HSA-9021451;R-HSA-9021450;R-HSA-9021325;R-HSA-2976551;R-HSA-4396371;R-HSA-1980047;R-HSA-1912393;R-HSA-1912394;R-HSA-4395227;R-HSA-4396379;R-HSA-1912391;R-HSA-4396382;R-HSA-2976563;R-HSA-9021334;R-HSA-9017835;R-HSA-9016751;R-HSA-9604664;R-HSA-1980078;R-HSA-9013567;R-HSA-4396347;R-HSA-9014129;R-HSA-1912416;R-HSA-1980067;R-HSA-1980065
		R-HSA-2500257	Resolution of Sister Chromatid Cohesion	0.162833	0.788258	2	134	0.00879727	0.162833	7	8	0.000559167	9606	Homo sapiens	CDCA5;AURKB		R-HSA-2468293;R-HSA-2466068;R-HSA-2484822;R-HSA-2467794;R-HSA-1638803;R-HSA-2468287;R-HSA-1638821
		R-HSA-174414	Processive synthesis on the C-strand of the telomere	0.162928	0.788005	1	33	0.00216649	0.162928	7	7	0.000489271	9606	Homo sapiens	CDC27		R-HSA-174451;R-HSA-174438;R-HSA-174456;R-HSA-174441;R-HSA-174446;R-HSA-174444;R-HSA-174445
		R-HSA-4641262	Disassembly of the destruction complex and recruitment of AXIN to the membrane	0.162928	0.788005	1	33	0.00216649	0.162928	4	7	0.000489271	9606	Homo sapiens	DVL2		R-HSA-201685;R-HSA-201691;R-HSA-1504186;R-HSA-201677
		R-HSA-9734009	Defective Intrinsic Pathway for Apoptosis	0.162928	0.788005	1	33	0.00216649	0.162928	6	24	0.0016775	9606	Homo sapiens	FOXO3		R-HSA-8870710;R-HSA-8870628;R-HSA-8870703;R-HSA-8870686;R-HSA-8870558;R-HSA-8870698
		R-HSA-6803204	TP53 Regulates Transcription of Genes Involved in Cytochrome C Release	0.162928	0.788005	1	33	0.00216649	0.162928	2	25	0.0017474	9606	Homo sapiens	CREBBP		R-HSA-6798004;R-HSA-6797993
		R-HSA-3371556	Cellular response to heat stress	0.164727	0.783236	2	135	0.00886292	0.164727	1	29	0.00202698	9606	Homo sapiens	CREBBP;EP300		R-HSA-3371554
		R-HSA-8940973	RUNX2 regulates osteoblast differentiation	0.167432	0.776162	1	34	0.00223214	0.167432	6	24	0.0016775	9606	Homo sapiens	YAP1		R-HSA-8937864;R-HSA-8937820;R-HSA-8877922;R-HSA-8937869;R-HSA-8937856;R-HSA-8937844
		R-HSA-5656169	Termination of translesion DNA synthesis	0.171912	0.764694	1	35	0.00229779	0.171912	2	9	0.000629063	9606	Homo sapiens	CDC27		R-HSA-5653840;R-HSA-5653838
		R-HSA-450282	MAPK targets/ Nuclear events mediated by MAP kinases	0.171912	0.764694	1	35	0.00229779	0.171912	2	16	0.00111833	9606	Homo sapiens	RPS6KA3		R-HSA-199895;R-HSA-198746
		R-HSA-199220	Vitamin B5 (pantothenate) metabolism	0.171912	0.764694	1	35	0.00229779	0.171912	1	12	0.00083875	9606	Homo sapiens	FBL		R-HSA-199203
		R-HSA-114608	Platelet degranulation	0.176171	0.754067	2	141	0.00925683	0.176171	2	11	0.000768854	9606	Homo sapiens	SERPINA3;ANXA5		R-HSA-482772;R-HSA-481007
		R-HSA-76046	RNA Polymerase III Transcription Initiation	0.176368	0.753579	1	36	0.00236345	0.176368	6	13	0.000908646	9606	Homo sapiens	POLR3F		R-HSA-112150;R-HSA-112152;R-HSA-76056;R-HSA-83803;R-HSA-83805;R-HSA-76060
		R-HSA-9687139	Aberrant regulation of mitotic cell cycle due to RB1 defects	0.176368	0.753579	1	36	0.00236345	0.176368	1	3	0.000209688	9606	Homo sapiens	CDC27		R-HSA-9687377
		R-HSA-9008059	Interleukin-37 signaling	0.176368	0.753579	1	36	0.00236345	0.176368	1	14	0.000978542	9606	Homo sapiens	STAT3		R-HSA-9009072
		R-HSA-9609646	HCMV Infection	0.178358	0.748706	3	270	0.0177258	0.178358	3	31	0.00216677	9606	Homo sapiens	UL31;RBBP7;PML		R-HSA-9614816;R-HSA-9698928;R-HSA-9614810
		R-HSA-5693568	Resolution of D-loop Structures through Holliday Junction Intermediates	0.180801	0.742799	1	37	0.0024291	0.180801	2	9	0.000629063	9606	Homo sapiens	SLX4		R-HSA-5693584;R-HSA-5686475
		R-HSA-1538133	G0 and Early G1	0.18521	0.732335	1	38	0.00249475	0.18521	14	27	0.00188719	9606	Homo sapiens	LIN9		R-HSA-1362261;R-HSA-8964492;R-HSA-8964525;R-HSA-8961665;R-HSA-8964513;R-HSA-8964482;R-HSA-1362270;R-HSA-8964475;R-HSA-8964465;R-HSA-8964498;R-HSA-8964531;R-HSA-8961619;R-HSA-188345;R-HSA-8964471
		R-HSA-69190	DNA strand elongation	0.18521	0.732335	1	38	0.00249475	0.18521	7	15	0.00104844	9606	Homo sapiens	CDC27		R-HSA-69152;R-HSA-69074;R-HSA-69140;R-HSA-69127;R-HSA-69142;R-HSA-69144;R-HSA-69116
		R-HSA-5693537	Resolution of D-Loop Structures	0.18521	0.732335	1	38	0.00249475	0.18521	2	10	0.000698959	9606	Homo sapiens	SLX4		R-HSA-5693584;R-HSA-5686475
		R-HSA-9675126	Diseases of mitotic cell cycle	0.18521	0.732335	1	38	0.00249475	0.18521	1	5	0.000349479	9606	Homo sapiens	CDC27		R-HSA-9687377
		R-HSA-1980145	Signaling by NOTCH2	0.18521	0.732335	1	38	0.00249475	0.18521	2	20	0.00139792	9606	Homo sapiens	EP300		R-HSA-2976551;R-HSA-2976563
		R-HSA-9755511	KEAP1-NFE2L2 pathway	0.185803	0.730948	2	146	0.00958508	0.185803	19	78	0.00545188	9606	Homo sapiens	CREBBP;EP300		R-HSA-9761812;R-HSA-9761846;R-HSA-9761815;R-HSA-9760081;R-HSA-9761841;R-HSA-9760082;R-HSA-9759186;R-HSA-9760125;R-HSA-9761849;R-HSA-9760122;R-HSA-9761828;R-HSA-9759364;R-HSA-9759332;R-HSA-9759141;R-HSA-9760103;R-HSA-9760128;R-HSA-9760097;R-HSA-9760099;R-HSA-9761836
		R-HSA-8878166	Transcriptional regulation by RUNX2	0.187738	0.726447	2	147	0.00965074	0.187738	8	84	0.00587125	9606	Homo sapiens	YAP1;STAT1		R-HSA-8937864;R-HSA-8937820;R-HSA-8877922;R-HSA-8937869;R-HSA-9008015;R-HSA-9007999;R-HSA-8937856;R-HSA-8937844
		R-HSA-442742	CREB1 phosphorylation through NMDA receptor-mediated activation of RAS signaling	0.189596	0.722172	1	39	0.0025604	0.189596	5	7	0.000489271	9606	Homo sapiens	RPS6KA3		R-HSA-9619843;R-HSA-442724;R-HSA-9029434;R-HSA-442739;R-HSA-9620004
		R-HSA-4085377	SUMOylation of SUMOylation proteins	0.189596	0.722172	1	39	0.0025604	0.189596	1	5	0.000349479	9606	Homo sapiens	PIAS4		R-HSA-3968362
		R-HSA-9022692	Regulation of MECP2 expression and activity	0.189596	0.722172	1	39	0.0025604	0.189596	1	14	0.000978542	9606	Homo sapiens	AURKB		R-HSA-9023132
		R-HSA-76005	Response to elevated platelet cytosolic Ca2+	0.189677	0.721985	2	148	0.00971639	0.189677	2	14	0.000978542	9606	Homo sapiens	SERPINA3;ANXA5		R-HSA-482772;R-HSA-481007
		R-HSA-5663220	RHO GTPases Activate Formins	0.191618	0.717563	2	149	0.00978204	0.191618	5	27	0.00188719	9606	Homo sapiens	DVL2;AURKB		R-HSA-3858489;R-HSA-3858495;R-HSA-5666160;R-HSA-5666129;R-HSA-5666169
		R-HSA-1643685	Disease	0.192849	0.714783	17	2528	0.165966	0.192849	92	1787	0.124904	9606	Homo sapiens	IGHM;CREBBP;STAT1;STAT2;STAT3;PSIP1;FOXO3;PML;UL31;CDC27;DVL2;TRIM24;EP300;RBBP7		R-HSA-9664275;R-HSA-9664273;R-HSA-8951690;R-HSA-9670417;R-HSA-9670416;R-HSA-9664278;R-HSA-9664406;R-HSA-2220964;R-HSA-175108;R-HSA-2220966;R-HSA-6802927;R-HSA-9666458;R-HSA-9670426;R-HSA-2220971;R-HSA-180622;R-HSA-9691421;R-HSA-9664285;R-HSA-9710490;R-HSA-175117;R-HSA-9666435;R-HSA-175250;R-HSA-6802935;R-HSA-9673346;R-HSA-180627;R-HSA-6802934;R-HSA-9666433;R-HSA-2220979;R-HSA-6802933;R-HSA-909726…
		R-HSA-5696394	DNA Damage Recognition in GG-NER	0.193958	0.712292	1	40	0.00262605	0.193958	4	5	0.000349479	9606	Homo sapiens	CUL4B		R-HSA-6782943;R-HSA-5691006;R-HSA-5696655;R-HSA-5696664
		R-HSA-390471	Association of TriC/CCT with target proteins during biosynthesis	0.193958	0.712292	1	40	0.00262605	0.193958	1	2	0.000139792	9606	Homo sapiens	STAT3		R-HSA-390470
		R-HSA-9768919	NPAS4 regulates expression of target genes	0.198297	0.702684	1	41	0.0026917	0.198297	1	36	0.00251625	9606	Homo sapiens	CREBBP		R-HSA-9644900
		R-HSA-69481	G2/M Checkpoints	0.199411	0.700252	2	153	0.0100446	0.199411	2	24	0.0016775	9606	Homo sapiens	PIAS4;UIMC1		R-HSA-5683735;R-HSA-69891
		R-HSA-5688426	Deubiquitination	0.204184	0.689978	3	289	0.0189732	0.204184	3	77	0.00538198	9606	Homo sapiens	TRRAP;UIMC1;EP300		R-HSA-5691381;R-HSA-5691411;R-HSA-5690080
		R-HSA-381119	Unfolded Protein Response (UPR)	0.20528	0.687652	2	156	0.0102416	0.20528	1	99	0.00691969	9606	Homo sapiens	HSP90B1		R-HSA-1791163
		R-HSA-749476	RNA Polymerase III Abortive And Retractive Initiation	0.206906	0.684227	1	43	0.002823	0.206906	13	13	0.000908646	9606	Homo sapiens	POLR3F		R-HSA-113442;R-HSA-113449;R-HSA-113705;R-HSA-113454;R-HSA-112149;R-HSA-112055;R-HSA-112150;R-HSA-112054;R-HSA-112153;R-HSA-112152;R-HSA-112155;R-HSA-112156;R-HSA-76060
		R-HSA-212300	PRC2 methylates histones and DNA	0.206906	0.684227	1	43	0.002823	0.206906	4	4	0.000279583	9606	Homo sapiens	RBBP7		R-HSA-212263;R-HSA-212222;R-HSA-212269;R-HSA-212252
		R-HSA-74158	RNA Polymerase III Transcription	0.206906	0.684227	1	43	0.002823	0.206906	18	25	0.0017474	9606	Homo sapiens	POLR3F		R-HSA-113442;R-HSA-113446;R-HSA-113705;R-HSA-113449;R-HSA-113451;R-HSA-113454;R-HSA-112149;R-HSA-112055;R-HSA-112150;R-HSA-112054;R-HSA-112153;R-HSA-112152;R-HSA-76056;R-HSA-83803;R-HSA-112155;R-HSA-83805;R-HSA-76060;R-HSA-112156
		R-HSA-8941326	RUNX2 regulates bone development	0.206906	0.684227	1	43	0.002823	0.206906	6	32	0.00223667	9606	Homo sapiens	YAP1		R-HSA-8937864;R-HSA-8937820;R-HSA-8877922;R-HSA-8937869;R-HSA-8937856;R-HSA-8937844
		R-HSA-69205	G1/S-Specific Transcription	0.206906	0.684227	1	43	0.002823	0.206906	2	28	0.00195708	9606	Homo sapiens	LIN9		R-HSA-8961665;R-HSA-8961619
		R-HSA-180910	Vpr-mediated nuclear import of PICs	0.211176	0.675355	1	44	0.00288866	0.211176	2	2	0.000139792	9606	Homo sapiens	PSIP1		R-HSA-180627;R-HSA-180622
		R-HSA-2173796	SMAD2/SMAD3:SMAD4 heterotrimer regulates transcription	0.211176	0.675355	1	44	0.00288866	0.211176	2	24	0.0016775	9606	Homo sapiens	EP300		R-HSA-9733207;R-HSA-9733216
		R-HSA-8953750	Transcriptional Regulation by E2F6	0.219649	0.658271	1	46	0.00301996	0.219649	1	33	0.00230656	9606	Homo sapiens	RBBP7		R-HSA-8954110
		R-HSA-211945	Phase I - Functionalization of compounds	0.220928	0.655748	3	301	0.019761	0.220928	9	102	0.00712938	9606	Homo sapiens	NCOA1;NCOA2;AHR		R-HSA-8937177;R-HSA-192051;R-HSA-192065;R-HSA-8937169;R-HSA-8936849;R-HSA-76472;R-HSA-211951;R-HSA-5692283;R-HSA-8937191
		R-HSA-427389	ERCC6 (CSB) and EHMT2 (G9a) positively regulate rRNA expression	0.223851	0.65004	1	47	0.00308561	0.223851	2	4	0.000279583	9606	Homo sapiens	RBBP7		R-HSA-427404;R-HSA-427336
		R-HSA-176033	Interactions of Vpr with host cellular proteins	0.223851	0.65004	1	47	0.00308561	0.223851	2	4	0.000279583	9606	Homo sapiens	PSIP1		R-HSA-180627;R-HSA-180622
		R-HSA-1251985	Nuclear signaling by ERBB4	0.223851	0.65004	1	47	0.00308561	0.223851	2	34	0.00237646	9606	Homo sapiens	YAP1		R-HSA-1254251;R-HSA-1254248
		R-HSA-73933	Resolution of Abasic Sites (AP sites)	0.228031	0.642005	1	48	0.00315126	0.228031	6	43	0.00300552	9606	Homo sapiens	CDC27		R-HSA-110368;R-HSA-110371;R-HSA-5651809;R-HSA-110363;R-HSA-5651805;R-HSA-110364
		R-HSA-9607240	FLT3 Signaling	0.228031	0.642005	1	48	0.00315126	0.228031	4	43	0.00300552	9606	Homo sapiens	FOXO3		R-HSA-9699574;R-HSA-9699575;R-HSA-9699581;R-HSA-9699579
		R-HSA-5625886	Activated PKN1 stimulates transcription of AR (androgen receptor) regulated genes KLK2 and KLK3	0.228031	0.642005	1	48	0.00315126	0.228031	1	11	0.000768854	9606	Homo sapiens	NCOA2		R-HSA-5625745
		R-HSA-8853884	Transcriptional Regulation by VENTX	0.228031	0.642005	1	48	0.00315126	0.228031	1	13	0.000908646	9606	Homo sapiens	CDC27		R-HSA-3790130
		R-HSA-110313	Translesion synthesis by Y family DNA polymerases bypasses lesions on DNA template	0.228031	0.642005	1	48	0.00315126	0.228031	2	28	0.00195708	9606	Homo sapiens	CDC27		R-HSA-5653840;R-HSA-5653838
		R-HSA-69306	DNA Replication	0.228934	0.64029	2	168	0.0110294	0.228934	9	58	0.00405396	9606	Homo sapiens	CDC27		R-HSA-69152;R-HSA-69074;R-HSA-69140;R-HSA-69015;R-HSA-69127;R-HSA-69142;R-HSA-68712;R-HSA-69144;R-HSA-69116
		R-HSA-2173782	Binding and Uptake of Ligands by Scavenger Receptors	0.228934	0.64029	2	168	0.0110294	0.228934	3	33	0.00230656	9606	Homo sapiens	IGHM;HSP90B1		R-HSA-2173778;R-HSA-2507854;R-HSA-2203516
		R-HSA-174417	Telomere C-strand (Lagging Strand) Synthesis	0.232189	0.634158	1	49	0.00321691	0.232189	9	18	0.00125813	9606	Homo sapiens	CDC27		R-HSA-174451;R-HSA-174448;R-HSA-174438;R-HSA-174456;R-HSA-174441;R-HSA-174446;R-HSA-176702;R-HSA-174444;R-HSA-174445
		R-HSA-9615017	FOXO-mediated transcription of oxidative stress, metabolic and neuronal genes	0.232189	0.634158	1	49	0.00321691	0.232189	16	34	0.00237646	9606	Homo sapiens	FOXO3		R-HSA-9622738;R-HSA-9623280;R-HSA-9624624;R-HSA-9622737;R-HSA-9623281;R-HSA-9623415;R-HSA-9617972;R-HSA-9625749;R-HSA-9623192;R-HSA-9625693;R-HSA-9623427;R-HSA-9625091;R-HSA-9624611;R-HSA-9623168;R-HSA-9625092;R-HSA-9617833
		R-HSA-3000480	Scavenging by Class A Receptors	0.232189	0.634158	1	49	0.00321691	0.232189	2	10	0.000698959	9606	Homo sapiens	HSP90B1		R-HSA-2173778;R-HSA-2507854
		R-HSA-6807070	PTEN Regulation	0.23488	0.629153	2	171	0.0112264	0.23488	4	56	0.00391417	9606	Homo sapiens	RBBP7;PML		R-HSA-8944104;R-HSA-8943817;R-HSA-6807118;R-HSA-8943780
		R-HSA-73762	RNA Polymerase I Transcription Initiation	0.236325	0.62649	1	50	0.00328256	0.236325	1	6	0.000419375	9606	Homo sapiens	RBBP7		R-HSA-73739
		R-HSA-9710421	Defective pyroptosis	0.240439	0.618996	1	51	0.00334821	0.240439	1	3	0.000209688	9606	Homo sapiens	RBBP7		R-HSA-9710490
		R-HSA-6783310	Fanconi Anemia Pathway	0.248601	0.604498	1	53	0.00347952	0.248601	2	15	0.00104844	9606	Homo sapiens	SLX4		R-HSA-6785732;R-HSA-6785986
		R-HSA-1257604	PIP3 activates AKT signaling	0.250862	0.600566	3	322	0.0211397	0.250862	5	88	0.00615084	9606	Homo sapiens	RBBP7;FOXO3;PML		R-HSA-199299;R-HSA-8944104;R-HSA-8943817;R-HSA-6807118;R-HSA-8943780
		R-HSA-195258	RHO GTPase Effectors	0.255191	0.593134	3	325	0.0213367	0.255191	6	113	0.00789823	9606	Homo sapiens	NCOA2;DVL2;AURKB		R-HSA-3858489;R-HSA-5625745;R-HSA-3858495;R-HSA-5666160;R-HSA-5666129;R-HSA-5666169
		R-HSA-437239	Recycling pathway of L1	0.256676	0.590615	1	55	0.00361082	0.256676	1	14	0.000978542	9606	Homo sapiens	RPS6KA3		R-HSA-374696
		R-HSA-9031628	NGF-stimulated transcription	0.260681	0.58389	1	56	0.00367647	0.260681	4	37	0.00258615	9606	Homo sapiens	EP300		R-HSA-9620723;R-HSA-9613460;R-HSA-9613451;R-HSA-9620717
		R-HSA-8963899	Plasma lipoprotein remodeling	0.260681	0.58389	1	56	0.00367647	0.260681	1	31	0.00216677	9606	Homo sapiens	P4HB		R-HSA-9737780
		R-HSA-4641258	Degradation of DVL	0.264665	0.577303	1	57	0.00374212	0.264665	4	7	0.000489271	9606	Homo sapiens	DVL2		R-HSA-1504213;R-HSA-1504193;R-HSA-1504190;R-HSA-4641147
		R-HSA-8941858	Regulation of RUNX3 expression and activity	0.264665	0.577303	1	57	0.00374212	0.264665	1	9	0.000629063	9606	Homo sapiens	EP300		R-HSA-8952419
		R-HSA-983705	Signaling by the B Cell Receptor (BCR)	0.270701	0.567511	2	189	0.0124081	0.270701	14	45	0.00314531	9606	Homo sapiens	IGHM		R-HSA-9606162;R-HSA-9606163;R-HSA-5690740;R-HSA-1112666;R-HSA-9691421;R-HSA-983709;R-HSA-983707;R-HSA-9606151;R-HSA-983703;R-HSA-5690702;R-HSA-983700;R-HSA-5690701;R-HSA-9606159;R-HSA-983696
		R-HSA-1852241	Organelle biogenesis and maintenance	0.272613	0.564453	3	337	0.0221245	0.272613	1	86	0.00601104	9606	Homo sapiens	NCOA1;NCOA2;CREBBP		R-HSA-1592238
		R-HSA-9634815	Transcriptional Regulation by NPAS4	0.276491	0.558319	1	60	0.00393908	0.276491	1	47	0.00328511	9606	Homo sapiens	CREBBP		R-HSA-9644900
		R-HSA-3214815	HDACs deacetylate histones	0.288128	0.540414	1	63	0.00413603	0.288128	2	5	0.000349479	9606	Homo sapiens	RBBP7		R-HSA-9679787;R-HSA-3769447
		R-HSA-174084	Autodegradation of Cdh1 by Cdh1:APC/C	0.291966	0.534667	1	64	0.00420168	0.291966	2	2	0.000139792	9606	Homo sapiens	CDC27		R-HSA-174058;R-HSA-174057
		R-HSA-109606	Intrinsic Pathway for Apoptosis	0.291966	0.534667	1	64	0.00420168	0.291966	1	63	0.00440344	9606	Homo sapiens	STAT3		R-HSA-6790025
		R-HSA-6791312	TP53 Regulates Transcription of Cell Cycle Genes	0.295784	0.529026	1	65	0.00426733	0.295784	2	42	0.00293563	9606	Homo sapiens	EP300		R-HSA-3215152;R-HSA-3215144
		R-HSA-168898	Toll-like Receptor Cascades	0.296582	0.527856	2	202	0.0132616	0.296582	4	198	0.0138394	9606	Homo sapiens	RPS6KA3;HSP90B1		R-HSA-1678923;R-HSA-199895;R-HSA-198746;R-HSA-1678944
		R-HSA-5621481	C-type lectin receptors (CLRs)	0.298569	0.524956	2	203	0.0133272	0.298569	2	68	0.00475292	9606	Homo sapiens	CREBBP;EP300		R-HSA-5660660;R-HSA-5660666
		R-HSA-4608870	Asymmetric localization of PCP proteins	0.299581	0.523486	1	66	0.00433298	0.299581	3	7	0.000489271	9606	Homo sapiens	DVL2		R-HSA-4608854;R-HSA-4608852;R-HSA-4608825
		R-HSA-9725370	Signaling by ALK fusions and activated point mutants	0.299581	0.523486	1	66	0.00433298	0.299581	4	29	0.00202698	9606	Homo sapiens	STAT3		R-HSA-9712085;R-HSA-9701810;R-HSA-9725357;R-HSA-9712079
		R-HSA-9700206	Signaling by ALK in cancer	0.299581	0.523486	1	66	0.00433298	0.299581	4	37	0.00258615	9606	Homo sapiens	STAT3		R-HSA-9712085;R-HSA-9701810;R-HSA-9725357;R-HSA-9712079
		R-HSA-180786	Extension of Telomeres	0.303358	0.518045	1	67	0.00439863	0.303358	9	28	0.00195708	9606	Homo sapiens	CDC27		R-HSA-174451;R-HSA-174448;R-HSA-174438;R-HSA-174456;R-HSA-174441;R-HSA-174446;R-HSA-176702;R-HSA-174444;R-HSA-174445
		R-HSA-174154	APC/C:Cdc20 mediated degradation of Securin	0.307115	0.512699	1	68	0.00446429	0.307115	3	3	0.000209688	9606	Homo sapiens	CDC27		R-HSA-174144;R-HSA-174202;R-HSA-174121
		R-HSA-3299685	Detoxification of Reactive Oxygen Species	0.307115	0.512699	1	68	0.00446429	0.307115	1	34	0.00237646	9606	Homo sapiens	P4HB		R-HSA-3341296
		R-HSA-450294	MAP kinase activation	0.310852	0.507447	1	69	0.00452994	0.310852	2	32	0.00223667	9606	Homo sapiens	RPS6KA3		R-HSA-199895;R-HSA-198746
		R-HSA-68877	Mitotic Prometaphase	0.314433	0.502472	2	211	0.0138524	0.314433	9	20	0.00139792	9606	Homo sapiens	CDCA5;AURKB		R-HSA-2468293;R-HSA-9648114;R-HSA-2466068;R-HSA-2484822;R-HSA-375302;R-HSA-2467794;R-HSA-1638803;R-HSA-2468287;R-HSA-1638821
		R-HSA-8943724	Regulation of PTEN gene transcription	0.314569	0.502285	1	70	0.00459559	0.314569	3	15	0.00104844	9606	Homo sapiens	RBBP7		R-HSA-8944104;R-HSA-8943817;R-HSA-8943780
		R-HSA-69275	G2/M Transition	0.316411	0.499748	2	212	0.0139181	0.316411	8	78	0.00545188	9606	Homo sapiens	EP300;LIN9		R-HSA-4088298;R-HSA-4088299;R-HSA-4088152;R-HSA-4088309;R-HSA-4088306;R-HSA-4088162;R-HSA-4088307;R-HSA-4088305
		R-HSA-6790901	rRNA modification in the nucleus and cytosol	0.318266	0.49721	1	71	0.00466124	0.318266	2	8	0.000559167	9606	Homo sapiens	FBL		R-HSA-6790907;R-HSA-6790906
		R-HSA-8848021	Signaling by PTK6	0.318266	0.49721	1	71	0.00466124	0.318266	6	53	0.00370448	9606	Homo sapiens	STAT3		R-HSA-8848087;R-HSA-8848150;R-HSA-8848178;R-HSA-2730595;R-HSA-8848124;R-HSA-2730599
		R-HSA-9006927	Signaling by Non-Receptor Tyrosine Kinases	0.318266	0.49721	1	71	0.00466124	0.318266	6	53	0.00370448	9606	Homo sapiens	STAT3		R-HSA-8848087;R-HSA-8848150;R-HSA-8848178;R-HSA-2730595;R-HSA-8848124;R-HSA-2730599
		R-HSA-9006925	Intracellular signaling by second messengers	0.319604	0.495387	3	369	0.0242253	0.319604	5	116	0.00810792	9606	Homo sapiens	RBBP7;FOXO3;PML		R-HSA-199299;R-HSA-8944104;R-HSA-8943817;R-HSA-6807118;R-HSA-8943780
		R-HSA-453274	Mitotic G2-G2/M phases	0.320364	0.494356	2	214	0.0140494	0.320364	8	80	0.00559167	9606	Homo sapiens	EP300;LIN9		R-HSA-4088298;R-HSA-4088299;R-HSA-4088152;R-HSA-4088309;R-HSA-4088306;R-HSA-4088162;R-HSA-4088307;R-HSA-4088305
		R-HSA-5358346	Hedgehog ligand biogenesis	0.321943	0.492221	1	72	0.00472689	0.321943	2	15	0.00104844	9606	Homo sapiens	P4HB		R-HSA-5358336;R-HSA-5358340
		R-HSA-9609690	HCMV Early Events	0.322339	0.491687	2	215	0.014115	0.322339	2	12	0.00083875	9606	Homo sapiens	RBBP7;PML		R-HSA-9614816;R-HSA-9614810
		R-HSA-6802952	Signaling by BRAF and RAF1 fusions	0.325601	0.487314	1	73	0.00479254	0.325601	5	5	0.000349479	9606	Homo sapiens	TRIM24		R-HSA-6802935;R-HSA-6802934;R-HSA-6802933;R-HSA-6802932;R-HSA-6802927
		R-HSA-174184	Cdc20:Phospho-APC/C mediated degradation of Cyclin A	0.325601	0.487314	1	73	0.00479254	0.325601	3	3	0.000209688	9606	Homo sapiens	CDC27		R-HSA-174171;R-HSA-174104;R-HSA-174255
		R-HSA-211981	Xenobiotics	0.325601	0.487314	1	73	0.00479254	0.325601	1	22	0.00153771	9606	Homo sapiens	AHR		R-HSA-76472
		R-HSA-179419	APC:Cdc20 mediated degradation of cell cycle proteins prior to satisfation of the cell cycle checkpoint	0.329239	0.482488	1	74	0.00485819	0.329239	6	6	0.000419375	9606	Homo sapiens	CDC27		R-HSA-179410;R-HSA-174171;R-HSA-174104;R-HSA-179417;R-HSA-174255;R-HSA-179421
		R-HSA-69017	CDK-mediated phosphorylation and removal of Cdc6	0.332858	0.477741	1	75	0.00492384	0.332858	1	4	0.000279583	9606	Homo sapiens	CDC27		R-HSA-69015
		R-HSA-176409	APC/C:Cdc20 mediated degradation of mitotic proteins	0.336458	0.473069	1	76	0.0049895	0.336458	13	13	0.000908646	9606	Homo sapiens	CDC27		R-HSA-174144;R-HSA-174120;R-HSA-174121;R-HSA-174255;R-HSA-174157;R-HSA-179410;R-HSA-174227;R-HSA-174202;R-HSA-174171;R-HSA-174104;R-HSA-179417;R-HSA-174238;R-HSA-179421
		R-HSA-8936459	RUNX1 regulates genes involved in megakaryocyte differentiation and platelet function	0.336458	0.473069	1	76	0.0049895	0.336458	12	33	0.00230656	9606	Homo sapiens	EP300		R-HSA-8936616;R-HSA-8937016;R-HSA-8937097;R-HSA-8937050;R-HSA-8935740;R-HSA-8937037;R-HSA-8936621;R-HSA-8936481;R-HSA-8936995;R-HSA-8936979;R-HSA-8935731;R-HSA-8936628
		R-HSA-1650814	Collagen biosynthesis and modifying enzymes	0.336458	0.473069	1	76	0.0049895	0.336458	3	51	0.00356469	9606	Homo sapiens	P4HB		R-HSA-1650808;R-HSA-8948234;R-HSA-2002460
		R-HSA-176814	Activation of APC/C and APC/C:Cdc20 mediated degradation of mitotic proteins	0.340038	0.468472	1	77	0.00505515	0.340038	15	15	0.00104844	9606	Homo sapiens	CDC27		R-HSA-174144;R-HSA-174119;R-HSA-174120;R-HSA-174121;R-HSA-174255;R-HSA-174157;R-HSA-179410;R-HSA-174227;R-HSA-174132;R-HSA-174202;R-HSA-174171;R-HSA-174104;R-HSA-179417;R-HSA-174238;R-HSA-179421
		R-HSA-448424	Interleukin-17 signaling	0.3436	0.463947	1	78	0.0051208	0.3436	2	35	0.00244635	9606	Homo sapiens	RPS6KA3		R-HSA-199895;R-HSA-198746
		R-HSA-427413	NoRC negatively regulates rRNA expression	0.347142	0.459493	1	79	0.00518645	0.347142	3	7	0.000489271	9606	Homo sapiens	SMARCA5		R-HSA-427409;R-HSA-5227490;R-HSA-433672
		R-HSA-5625740	RHO GTPases activate PKNs	0.347142	0.459493	1	79	0.00518645	0.347142	1	20	0.00139792	9606	Homo sapiens	NCOA2		R-HSA-5625745
		R-HSA-1236394	Signaling by ERBB4	0.357656	0.446534	1	82	0.0053834	0.357656	2	52	0.00363458	9606	Homo sapiens	YAP1		R-HSA-1254251;R-HSA-1254248
		R-HSA-176408	Regulation of APC/C activators between G1/S and early anaphase	0.361124	0.442344	1	83	0.00544905	0.361124	4	14	0.000978542	9606	Homo sapiens	CDC27		R-HSA-188371;R-HSA-174139;R-HSA-141423;R-HSA-174079
		R-HSA-1169408	ISG15 antiviral mechanism	0.361124	0.442344	1	83	0.00544905	0.361124	2	16	0.00111833	9606	Homo sapiens	STAT1		R-HSA-1678841;R-HSA-1169406
		R-HSA-8939902	Regulation of RUNX2 expression and activity	0.361124	0.442344	1	83	0.00544905	0.361124	2	32	0.00223667	9606	Homo sapiens	STAT1		R-HSA-9008015;R-HSA-9007999
		R-HSA-5633008	TP53 Regulates Transcription of Cell Death Genes	0.361124	0.442344	1	83	0.00544905	0.361124	2	68	0.00475292	9606	Homo sapiens	CREBBP		R-HSA-6798004;R-HSA-6797993
		R-HSA-73854	RNA Polymerase I Promoter Clearance	0.364573	0.438216	1	84	0.00551471	0.364573	1	10	0.000698959	9606	Homo sapiens	RBBP7		R-HSA-73739
		R-HSA-9020591	Interleukin-12 signaling	0.364573	0.438216	1	84	0.00551471	0.364573	2	56	0.00391417	9606	Homo sapiens	P4HB		R-HSA-8950456;R-HSA-8950113
		R-HSA-6783783	Interleukin-10 signaling	0.371415	0.43014	1	86	0.00564601	0.371415	6	15	0.00104844	9606	Homo sapiens	STAT3		R-HSA-6784791;R-HSA-6784006;R-HSA-6784323;R-HSA-6784765;R-HSA-6790029;R-HSA-6784763
		R-HSA-73864	RNA Polymerase I Transcription	0.371415	0.43014	1	86	0.00564601	0.371415	1	14	0.000978542	9606	Homo sapiens	RBBP7		R-HSA-73739
		R-HSA-5250941	Negative epigenetic regulation of rRNA expression	0.378185	0.422295	1	88	0.00577731	0.378185	3	12	0.00083875	9606	Homo sapiens	SMARCA5		R-HSA-427409;R-HSA-5227490;R-HSA-433672
		R-HSA-6806834	Signaling by MET	0.378185	0.422295	1	88	0.00577731	0.378185	4	51	0.00356469	9606	Homo sapiens	STAT3		R-HSA-2730595;R-HSA-8875817;R-HSA-2730599;R-HSA-8875816
		R-HSA-69202	Cyclin E associated events during G1/S transition	0.378185	0.422295	1	88	0.00577731	0.378185	1	20	0.00139792	9606	Homo sapiens	LIN9		R-HSA-188345
		R-HSA-69656	Cyclin A:Cdk2-associated events at S phase entry	0.384883	0.414671	1	90	0.00590861	0.384883	1	19	0.00132802	9606	Homo sapiens	LIN9		R-HSA-188345
		R-HSA-68886	M Phase	0.387273	0.411983	3	415	0.0272453	0.387273	14	91	0.00636052	9606	Homo sapiens	CDCA5;CDC27;AURKB		R-HSA-2468293;R-HSA-9648114;R-HSA-174144;R-HSA-375302;R-HSA-2467809;R-HSA-2467811;R-HSA-1638803;R-HSA-174121;R-HSA-2466068;R-HSA-2484822;R-HSA-2467794;R-HSA-174202;R-HSA-2468287;R-HSA-1638821
		R-HSA-6802957	Oncogenic MAPK signaling	0.394797	0.403626	1	93	0.00610557	0.394797	5	46	0.00321521	9606	Homo sapiens	TRIM24		R-HSA-6802935;R-HSA-6802934;R-HSA-6802933;R-HSA-6802932;R-HSA-6802927
		R-HSA-8951664	Neddylation	0.397929	0.400194	2	254	0.0166754	0.397929	5	44	0.00307542	9606	Homo sapiens	RBBP7;CUL4B		R-HSA-8956045;R-HSA-8955245;R-HSA-8952638;R-HSA-8952639;R-HSA-8955285
		R-HSA-141444	Amplification of signal from unattached kinetochores via a MAD2 inhibitory signal	0.398066	0.400045	1	94	0.00617122	0.398066	4	4	0.000279583	9606	Homo sapiens	AURKB		R-HSA-141409;R-HSA-141431;R-HSA-141422;R-HSA-141439
		R-HSA-141424	Amplification of signal from the kinetochores	0.398066	0.400045	1	94	0.00617122	0.398066	4	4	0.000279583	9606	Homo sapiens	AURKB		R-HSA-141409;R-HSA-141431;R-HSA-141422;R-HSA-141439
		R-HSA-69052	Switching of origins to a post-replicative state	0.398066	0.400045	1	94	0.00617122	0.398066	1	10	0.000698959	9606	Homo sapiens	CDC27		R-HSA-69015
		R-HSA-1169410	Antiviral mechanism by IFN-stimulated genes	0.398066	0.400045	1	94	0.00617122	0.398066	2	31	0.00216677	9606	Homo sapiens	STAT1		R-HSA-1678841;R-HSA-1169406
		R-HSA-6804756	Regulation of TP53 Activity through Phosphorylation	0.401318	0.396511	1	95	0.00623687	0.401318	2	26	0.00181729	9606	Homo sapiens	AURKB		R-HSA-6805126;R-HSA-6805122
		R-HSA-202733	Cell surface interactions at the vascular wall	0.403599	0.39405	2	257	0.0168724	0.403599	2	65	0.00454323	9606	Homo sapiens	IGHM		R-HSA-8858498;R-HSA-8858428
		R-HSA-438064	Post NMDA receptor activation events	0.404553	0.393025	1	96	0.00630252	0.404553	5	39	0.00272594	9606	Homo sapiens	RPS6KA3		R-HSA-9619843;R-HSA-442724;R-HSA-9029434;R-HSA-442739;R-HSA-9620004
		R-HSA-390466	Chaperonin-mediated protein folding	0.404553	0.393025	1	96	0.00630252	0.404553	1	19	0.00132802	9606	Homo sapiens	STAT3		R-HSA-390470
		R-HSA-173623	Classical antibody-mediated complement activation	0.40777	0.389585	1	97	0.00636817	0.40777	2	2	0.000139792	9606	Homo sapiens	IGHM		R-HSA-173626;R-HSA-173631
		R-HSA-4086400	PCP/CE pathway	0.414153	0.382839	1	99	0.00649947	0.414153	13	24	0.0016775	9606	Homo sapiens	DVL2		R-HSA-3858489;R-HSA-3858495;R-HSA-5138441;R-HSA-3858482;R-HSA-3858480;R-HSA-5138432;R-HSA-5138433;R-HSA-4608854;R-HSA-3858475;R-HSA-4608852;R-HSA-5138459;R-HSA-3965450;R-HSA-4608825
		R-HSA-73884	Base Excision Repair	0.414153	0.382839	1	99	0.00649947	0.414153	6	107	0.00747886	9606	Homo sapiens	CDC27		R-HSA-110368;R-HSA-110371;R-HSA-5651809;R-HSA-110363;R-HSA-5651805;R-HSA-110364
		R-HSA-8986944	Transcriptional Regulation by MECP2	0.417319	0.379532	1	100	0.00656513	0.417319	1	77	0.00538198	9606	Homo sapiens	AURKB		R-HSA-9023132
		R-HSA-174824	Plasma lipoprotein assembly, remodeling, and clearance	0.4236	0.373044	1	102	0.00669643	0.4236	4	86	0.00601104	9606	Homo sapiens	P4HB		R-HSA-9737780;R-HSA-174786;R-HSA-174741;R-HSA-8866329
		R-HSA-391251	Protein folding	0.4236	0.373044	1	102	0.00669643	0.4236	1	28	0.00195708	9606	Homo sapiens	STAT3		R-HSA-390470
		R-HSA-2029481	FCGR activation	0.426716	0.369861	1	103	0.00676208	0.426716	6	6	0.000419375	9606	Homo sapiens	IGHM		R-HSA-2029455;R-HSA-2029452;R-HSA-2029449;R-HSA-1861621;R-HSA-2029459;R-HSA-2029457
		R-HSA-1474290	Collagen formation	0.429815	0.366719	1	104	0.00682773	0.429815	3	77	0.00538198	9606	Homo sapiens	P4HB		R-HSA-1650808;R-HSA-8948234;R-HSA-2002460
		R-HSA-8939236	RUNX1 regulates transcription of genes involved in differentiation of HSCs	0.432897	0.363615	1	105	0.00689338	0.432897	5	15	0.00104844	9606	Homo sapiens	YAP1		R-HSA-8956649;R-HSA-8956652;R-HSA-8956639;R-HSA-8956659;R-HSA-8956676
		R-HSA-5687128	MAPK6/MAPK4 signaling	0.435963	0.36055	1	106	0.00695903	0.435963	4	40	0.00279583	9606	Homo sapiens	FOXO3		R-HSA-5687126;R-HSA-5687095;R-HSA-5687103;R-HSA-5687101
		R-HSA-2168880	Scavenging of heme from plasma	0.435963	0.36055	1	106	0.00695903	0.435963	1	12	0.00083875	9606	Homo sapiens	IGHM		R-HSA-2203516
		R-HSA-2730905	Role of LAT2/NTAL/LAB on calcium mobilization	0.439013	0.357523	1	107	0.00702468	0.439013	2	7	0.000489271	9606	Homo sapiens	IGHM		R-HSA-2730860;R-HSA-2730884
		R-HSA-157579	Telomere Maintenance	0.442046	0.354533	1	108	0.00709034	0.442046	9	34	0.00237646	9606	Homo sapiens	CDC27		R-HSA-174451;R-HSA-174448;R-HSA-174438;R-HSA-174456;R-HSA-174441;R-HSA-174446;R-HSA-176702;R-HSA-174444;R-HSA-174445
		R-HSA-975871	MyD88 cascade initiated on plasma membrane	0.445063	0.351579	1	109	0.00715599	0.445063	2	70	0.00489271	9606	Homo sapiens	RPS6KA3		R-HSA-199895;R-HSA-198746
		R-HSA-168176	Toll Like Receptor 5 (TLR5) Cascade	0.445063	0.351579	1	109	0.00715599	0.445063	2	71	0.00496261	9606	Homo sapiens	RPS6KA3		R-HSA-199895;R-HSA-198746
		R-HSA-168142	Toll Like Receptor 10 (TLR10) Cascade	0.445063	0.351579	1	109	0.00715599	0.445063	2	71	0.00496261	9606	Homo sapiens	RPS6KA3		R-HSA-199895;R-HSA-198746
		R-HSA-166786	Creation of C4 and C2 activators	0.451049	0.345776	1	111	0.00728729	0.451049	2	8	0.000559167	9606	Homo sapiens	IGHM		R-HSA-173626;R-HSA-173631
		R-HSA-9009391	Extra-nuclear estrogen signaling	0.451049	0.345776	1	111	0.00728729	0.451049	2	39	0.00272594	9606	Homo sapiens	FOXO3		R-HSA-9624526;R-HSA-9624527
		R-HSA-442755	Activation of NMDA receptors and postsynaptic events	0.456971	0.340112	1	113	0.00741859	0.456971	5	71	0.00496261	9606	Homo sapiens	RPS6KA3		R-HSA-9619843;R-HSA-442724;R-HSA-9029434;R-HSA-442739;R-HSA-9620004
		R-HSA-2559580	Oxidative Stress Induced Senescence	0.456971	0.340112	1	113	0.00741859	0.456971	2	40	0.00279583	9606	Homo sapiens	RBBP7		R-HSA-3240295;R-HSA-3240957
		R-HSA-68867	Assembly of the pre-replicative complex	0.456971	0.340112	1	113	0.00741859	0.456971	1	23	0.0016076	9606	Homo sapiens	CDC27		R-HSA-68712
		R-HSA-8856825	Cargo recognition for clathrin-mediated endocytosis	0.46283	0.334579	1	115	0.00754989	0.46283	2	15	0.00104844	9606	Homo sapiens	DVL2		R-HSA-8866269;R-HSA-8866283
		R-HSA-975138	TRAF6 mediated induction of NFkB and MAP kinases upon TLR7/8 or 9 activation	0.465736	0.33186	1	116	0.00761555	0.465736	2	60	0.00419375	9606	Homo sapiens	RPS6KA3		R-HSA-199895;R-HSA-198746
		R-HSA-168164	Toll Like Receptor 3 (TLR3) Cascade	0.465736	0.33186	1	116	0.00761555	0.465736	2	73	0.0051024	9606	Homo sapiens	RPS6KA3		R-HSA-199895;R-HSA-198746
		R-HSA-162582	Signal Transduction	0.466959	0.330721	17	3028	0.198792	0.466959	147	2536	0.177256	9606	Homo sapiens	NCOA1;YAP1;NCOA2;CREBBP;TRRAP;STAT1;STAT3;FOXO3;AURKB;PML;RPS6KA3;DVL2;EP300;RBBP7;P4HB;TRIM33		R-HSA-5687126;R-HSA-9701524;R-HSA-9701525;R-HSA-3858489;R-HSA-9730967;R-HSA-9021325;R-HSA-3858495;R-HSA-9023884;R-HSA-9008271;R-HSA-9613460;R-HSA-5666129;R-HSA-9008270;R-HSA-3858482;R-HSA-9018497;R-HSA-3322427;R-HSA-2064406;R-HSA-3858480;R-HSA-2976551;R-HSA-9018499;R-HSA-9701534;R-HSA-9701529;R-HSA-9701531;R-HSA-4608854;R-HSA-4396371;R-HSA-3858475;R-HSA-4608852;R-HSA-9008285;R-HSA-4396379;R-HSA-9…
		R-HSA-975155	MyD88 dependent cascade initiated on endosome	0.468626	0.329173	1	117	0.0076812	0.468626	2	75	0.00524219	9606	Homo sapiens	RPS6KA3		R-HSA-199895;R-HSA-198746
		R-HSA-76002	Platelet activation, signaling and aggregation	0.469543	0.328324	2	293	0.0192358	0.469543	2	117	0.00817782	9606	Homo sapiens	SERPINA3;ANXA5		R-HSA-482772;R-HSA-481007
		R-HSA-168181	Toll Like Receptor 7/8 (TLR7/8) Cascade	0.471501	0.326517	1	118	0.00774685	0.471501	2	79	0.00552177	9606	Homo sapiens	RPS6KA3		R-HSA-199895;R-HSA-198746
		R-HSA-9692914	SARS-CoV-1-host interactions	0.471501	0.326517	1	118	0.00774685	0.471501	1	48	0.003355	9606	Homo sapiens	EP300		R-HSA-9737710
		R-HSA-166663	Initial triggering of complement	0.477205	0.321295	1	120	0.00787815	0.477205	4	21	0.00146781	9606	Homo sapiens	IGHM		R-HSA-166753;R-HSA-173626;R-HSA-166792;R-HSA-173631
		R-HSA-9648025	EML4 and NUDC in mitotic spindle formation	0.480035	0.318728	1	121	0.0079438	0.480035	1	5	0.000349479	9606	Homo sapiens	AURKB		R-HSA-9648114
		R-HSA-937061	TRIF(TICAM1)-mediated TLR4 signaling	0.480035	0.318728	1	121	0.0079438	0.480035	2	70	0.00489271	9606	Homo sapiens	RPS6KA3		R-HSA-199895;R-HSA-198746
		R-HSA-166166	MyD88-independent TLR4 cascade	0.480035	0.318728	1	121	0.0079438	0.480035	2	72	0.0050325	9606	Homo sapiens	RPS6KA3		R-HSA-199895;R-HSA-198746
		R-HSA-168138	Toll Like Receptor 9 (TLR9) Cascade	0.480035	0.318728	1	121	0.0079438	0.480035	2	80	0.00559167	9606	Homo sapiens	RPS6KA3		R-HSA-199895;R-HSA-198746
		R-HSA-9824443	Parasitic Infection Pathways	0.485363	0.313933	2	302	0.0198267	0.485363	23	95	0.00664011	9606	Homo sapiens	IGHM;DVL2		R-HSA-9664275;R-HSA-9664273;R-HSA-9673296;R-HSA-9664278;R-HSA-9664406;R-HSA-9666426;R-HSA-9666458;R-HSA-9666425;R-HSA-9666430;R-HSA-9664285;R-HSA-9666428;R-HSA-9666435;R-HSA-9673794;R-HSA-9673346;R-HSA-9666433;R-HSA-9664261;R-HSA-9673797;R-HSA-9673284;R-HSA-9673288;R-HSA-9664271;R-HSA-9664270;R-HSA-9664397;R-HSA-9664268
		R-HSA-9658195	Leishmania infection	0.485363	0.313933	2	302	0.0198267	0.485363	23	95	0.00664011	9606	Homo sapiens	IGHM;DVL2		R-HSA-9664275;R-HSA-9664273;R-HSA-9673296;R-HSA-9664278;R-HSA-9664406;R-HSA-9666426;R-HSA-9666458;R-HSA-9666425;R-HSA-9666430;R-HSA-9664285;R-HSA-9666428;R-HSA-9666435;R-HSA-9673794;R-HSA-9673346;R-HSA-9666433;R-HSA-9664261;R-HSA-9673797;R-HSA-9673284;R-HSA-9673288;R-HSA-9664271;R-HSA-9664270;R-HSA-9664397;R-HSA-9664268
		R-HSA-2871796	FCERI mediated MAPK activation	0.488432	0.311196	1	124	0.00814076	0.488432	2	20	0.00139792	9606	Homo sapiens	IGHM		R-HSA-2730851;R-HSA-2730886
		R-HSA-2219528	PI3K/AKT Signaling in Cancer	0.488432	0.311196	1	124	0.00814076	0.488432	1	21	0.00146781	9606	Homo sapiens	FOXO3		R-HSA-2399992
		R-HSA-2029485	Role of phospholipids in phagocytosis	0.50213	0.299184	1	129	0.00846901	0.50213	5	12	0.00083875	9606	Homo sapiens	IGHM		R-HSA-2029272;R-HSA-2029273;R-HSA-2029270;R-HSA-2029271;R-HSA-2029268
		R-HSA-2871809	FCERI mediated Ca+2 mobilization	0.50213	0.299184	1	129	0.00846901	0.50213	2	11	0.000768854	9606	Homo sapiens	IGHM		R-HSA-2730888;R-HSA-2730833
		R-HSA-2980736	Peptide hormone metabolism	0.504826	0.296858	1	130	0.00853466	0.504826	2	65	0.00454323	9606	Homo sapiens	P4HB		R-HSA-264997;R-HSA-9817575
		R-HSA-373760	L1CAM interactions	0.504826	0.296858	1	130	0.00853466	0.504826	1	54	0.00377438	9606	Homo sapiens	RPS6KA3		R-HSA-374696
		R-HSA-69002	DNA Replication Pre-Initiation	0.507507	0.294558	1	131	0.00860032	0.507507	1	32	0.00223667	9606	Homo sapiens	CDC27		R-HSA-68712
		R-HSA-166058	MyD88:MAL(TIRAP) cascade initiated on plasma membrane	0.512827	0.290029	1	133	0.00873162	0.512827	2	76	0.00531208	9606	Homo sapiens	RPS6KA3		R-HSA-199895;R-HSA-198746
		R-HSA-168188	Toll Like Receptor TLR6:TLR2 Cascade	0.512827	0.290029	1	133	0.00873162	0.512827	2	78	0.00545188	9606	Homo sapiens	RPS6KA3		R-HSA-199895;R-HSA-198746
		R-HSA-168179	Toll Like Receptor TLR1:TLR2 Cascade	0.520701	0.283411	1	136	0.00892857	0.520701	2	78	0.00545188	9606	Homo sapiens	RPS6KA3		R-HSA-199895;R-HSA-198746
		R-HSA-181438	Toll Like Receptor 2 (TLR2) Cascade	0.520701	0.283411	1	136	0.00892857	0.520701	2	80	0.00559167	9606	Homo sapiens	RPS6KA3		R-HSA-199895;R-HSA-198746
		R-HSA-556833	Metabolism of lipids	0.522176	0.282183	8	1446	0.0949317	0.522176	48	965	0.0674495	9606	Homo sapiens	NCOA1;PIAS4;NCOA2;CREBBP;MTF1;EP300;AHR;MED15		R-HSA-192065;R-HSA-400143;R-HSA-194187;R-HSA-5340251;R-HSA-1655826;R-HSA-1989778;R-HSA-1989779;R-HSA-560517;R-HSA-1989776;R-HSA-1989777;R-HSA-1989774;R-HSA-1989775;R-HSA-560473;R-HSA-1989772;R-HSA-1989773;R-HSA-1989770;R-HSA-1368065;R-HSA-1989771;R-HSA-4546387;R-HSA-1989768;R-HSA-1989767;R-HSA-1989764;R-HSA-1989765;R-HSA-1989762;R-HSA-1989760;R-HSA-1989761;R-HSA-1989758;R-HSA-1989759;R-HSA-879724…
		R-HSA-977606	Regulation of Complement cascade	0.528449	0.276997	1	139	0.00912553	0.528449	3	42	0.00293563	9606	Homo sapiens	IGHM		R-HSA-9021306;R-HSA-8852481;R-HSA-8852266
		R-HSA-9664323	FCGR3A-mediated IL10 synthesis	0.533546	0.272828	1	141	0.00925683	0.533546	9	20	0.00139792	9606	Homo sapiens	IGHM		R-HSA-9664275;R-HSA-9664273;R-HSA-9664278;R-HSA-9664261;R-HSA-9664271;R-HSA-9664270;R-HSA-9664397;R-HSA-9664285;R-HSA-9664268
		R-HSA-69206	G1/S Transition	0.555814	0.25507	1	150	0.00984769	0.555814	3	61	0.00426365	9606	Homo sapiens	LIN9		R-HSA-8961665;R-HSA-188345;R-HSA-8961619
		R-HSA-162909	Host Interactions of HIV factors	0.558223	0.253192	1	151	0.00991334	0.558223	3	54	0.00377438	9606	Homo sapiens	PSIP1		R-HSA-180627;R-HSA-180630;R-HSA-180622
		R-HSA-166658	Complement cascade	0.570074	0.244069	1	156	0.0102416	0.570074	7	72	0.0050325	9606	Homo sapiens	IGHM		R-HSA-166753;R-HSA-9021306;R-HSA-8852481;R-HSA-173626;R-HSA-166792;R-HSA-8852266;R-HSA-173631
		R-HSA-9664417	Leishmania phagocytosis	0.572406	0.242296	1	157	0.0103072	0.572406	12	27	0.00188719	9606	Homo sapiens	IGHM		R-HSA-9664275;R-HSA-9666435;R-HSA-9664273;R-HSA-9666433;R-HSA-9664406;R-HSA-9664261;R-HSA-9666426;R-HSA-9666458;R-HSA-9666425;R-HSA-9666430;R-HSA-9664397;R-HSA-9666428
		R-HSA-9664422	FCGR3A-mediated phagocytosis	0.572406	0.242296	1	157	0.0103072	0.572406	12	27	0.00188719	9606	Homo sapiens	IGHM		R-HSA-9664275;R-HSA-9666435;R-HSA-9664273;R-HSA-9666433;R-HSA-9664406;R-HSA-9664261;R-HSA-9666426;R-HSA-9666458;R-HSA-9666425;R-HSA-9666430;R-HSA-9664397;R-HSA-9666428
		R-HSA-9664407	Parasite infection	0.572406	0.242296	1	157	0.0103072	0.572406	12	27	0.00188719	9606	Homo sapiens	IGHM		R-HSA-9664275;R-HSA-9666435;R-HSA-9664273;R-HSA-9666433;R-HSA-9664406;R-HSA-9664261;R-HSA-9666426;R-HSA-9666458;R-HSA-9666425;R-HSA-9666430;R-HSA-9664397;R-HSA-9666428
		R-HSA-211859	Biological oxidations	0.573244	0.24166	3	551	0.0361738	0.573244	9	192	0.01342	9606	Homo sapiens	NCOA1;NCOA2;AHR		R-HSA-8937177;R-HSA-192051;R-HSA-192065;R-HSA-8937169;R-HSA-8936849;R-HSA-76472;R-HSA-211951;R-HSA-5692283;R-HSA-8937191
		R-HSA-2029482	Regulation of actin dynamics for phagocytic cup formation	0.574725	0.24054	1	158	0.0103729	0.574725	6	24	0.0016775	9606	Homo sapiens	IGHM		R-HSA-2197697;R-HSA-2029453;R-HSA-2029467;R-HSA-2029451;R-HSA-2029476;R-HSA-2029458
		R-HSA-8856828	Clathrin-mediated endocytosis	0.58161	0.235368	1	161	0.0105699	0.58161	17	35	0.00244635	9606	Homo sapiens	DVL2		R-HSA-8868071;R-HSA-8868230;R-HSA-8867756;R-HSA-8868236;R-HSA-8868651;R-HSA-8866283;R-HSA-8867754;R-HSA-8868072;R-HSA-8868648;R-HSA-8868661;R-HSA-8868660;R-HSA-8868659;R-HSA-8868658;R-HSA-8869438;R-HSA-8866269;R-HSA-8871194;R-HSA-8871193
		R-HSA-168249	Innate Immune System	0.590549	0.228744	7	1341	0.0880383	0.590549	55	725	0.0506745	9606	Homo sapiens	SERPINA3;IGHM;RPS6KA3;CREBBP;POLR3F;EP300;HSP90B1		R-HSA-9604499;R-HSA-9725206;R-HSA-2029467;R-HSA-8852481;R-HSA-166792;R-HSA-2029458;R-HSA-3134883;R-HSA-2029459;R-HSA-2029457;R-HSA-2029455;R-HSA-2029452;R-HSA-2029453;R-HSA-2029451;R-HSA-2454192;R-HSA-2029449;R-HSA-9724685;R-HSA-2730888;R-HSA-5660660;R-HSA-2730882;R-HSA-5660666;R-HSA-8852266;R-HSA-2730884;R-HSA-933536;R-HSA-2730886;R-HSA-173626;R-HSA-2029476;R-HSA-173631;R-HSA-1028815;R-HSA-10288…
		R-HSA-166016	Toll Like Receptor 4 (TLR4) Cascade	0.590618	0.228693	1	165	0.0108325	0.590618	2	107	0.00747886	9606	Homo sapiens	RPS6KA3		R-HSA-199895;R-HSA-198746
		R-HSA-3858494	Beta-catenin independent WNT signaling	0.59284	0.227062	1	166	0.0108981	0.59284	13	51	0.00356469	9606	Homo sapiens	DVL2		R-HSA-3858489;R-HSA-3858495;R-HSA-5138441;R-HSA-3858482;R-HSA-3858480;R-HSA-5138432;R-HSA-5138433;R-HSA-4608854;R-HSA-3858475;R-HSA-4608852;R-HSA-5138459;R-HSA-3965450;R-HSA-4608825
		R-HSA-5358351	Signaling by Hedgehog	0.597249	0.223845	1	168	0.0110294	0.597249	2	82	0.00573146	9606	Homo sapiens	P4HB		R-HSA-5358336;R-HSA-5358340
		R-HSA-453279	Mitotic G1 phase and G1/S transition	0.610193	0.214533	1	174	0.0114233	0.610193	14	101	0.00705948	9606	Homo sapiens	LIN9		R-HSA-1362261;R-HSA-8964492;R-HSA-8964525;R-HSA-8961665;R-HSA-8964513;R-HSA-8964482;R-HSA-1362270;R-HSA-8964475;R-HSA-8964465;R-HSA-8964498;R-HSA-8964531;R-HSA-8961619;R-HSA-188345;R-HSA-8964471
		R-HSA-162587	HIV Life Cycle	0.61231	0.213029	1	175	0.011489	0.61231	10	117	0.00817782	9606	Homo sapiens	PSIP1		R-HSA-175250;R-HSA-164514;R-HSA-8951690;R-HSA-175174;R-HSA-175108;R-HSA-164522;R-HSA-173115;R-HSA-162590;R-HSA-164845;R-HSA-175117
		R-HSA-9610379	HCMV Late Events	0.61231	0.213029	1	175	0.011489	0.61231	1	19	0.00132802	9606	Homo sapiens	UL31		R-HSA-9698928
		R-HSA-2871837	FCERI mediated NF-kB activation	0.61231	0.213029	1	175	0.011489	0.61231	1	19	0.00132802	9606	Homo sapiens	IGHM		R-HSA-2730882
		R-HSA-446652	Interleukin-1 family signaling	0.628842	0.201458	1	183	0.0120142	0.628842	1	92	0.00643042	9606	Homo sapiens	STAT3		R-HSA-9009072
		R-HSA-109582	Hemostasis	0.633353	0.198354	4	803	0.052718	0.633353	4	338	0.0236248	9606	Homo sapiens	SERPINA3;IGHM;ANXA5		R-HSA-482772;R-HSA-8858498;R-HSA-481007;R-HSA-8858428
		R-HSA-6791226	Major pathway of rRNA processing in the nucleolus and cytosol	0.640783	0.193289	1	189	0.0124081	0.640783	4	7	0.000489271	9606	Homo sapiens	FBL		R-HSA-6791222;R-HSA-6791221;R-HSA-6791228;R-HSA-6791227
		R-HSA-109581	Apoptosis	0.64661	0.189358	1	192	0.012605	0.64661	1	142	0.00992521	9606	Homo sapiens	STAT3		R-HSA-6790025
		R-HSA-2029480	Fcgamma receptor (FCGR) dependent phagocytosis	0.648532	0.188069	1	193	0.0126707	0.648532	17	42	0.00293563	9606	Homo sapiens	IGHM		R-HSA-2197697;R-HSA-2029467;R-HSA-2029272;R-HSA-2029273;R-HSA-2029270;R-HSA-2029271;R-HSA-1861621;R-HSA-2029268;R-HSA-2029458;R-HSA-2029459;R-HSA-2029457;R-HSA-2029455;R-HSA-2029452;R-HSA-2029453;R-HSA-2029451;R-HSA-2029449;R-HSA-2029476
		R-HSA-9664433	Leishmania parasite growth and survival	0.648532	0.188069	1	193	0.0126707	0.648532	9	40	0.00279583	9606	Homo sapiens	IGHM		R-HSA-9664275;R-HSA-9664273;R-HSA-9664278;R-HSA-9664261;R-HSA-9664271;R-HSA-9664270;R-HSA-9664397;R-HSA-9664285;R-HSA-9664268
		R-HSA-9662851	Anti-inflammatory response favouring Leishmania parasite infection	0.648532	0.188069	1	193	0.0126707	0.648532	9	40	0.00279583	9606	Homo sapiens	IGHM		R-HSA-9664275;R-HSA-9664273;R-HSA-9664278;R-HSA-9664261;R-HSA-9664271;R-HSA-9664270;R-HSA-9664397;R-HSA-9664285;R-HSA-9664268
		R-HSA-9678108	SARS-CoV-1 Infection	0.650443	0.186791	1	194	0.0127363	0.650443	1	159	0.0111134	9606	Homo sapiens	EP300		R-HSA-9737710
		R-HSA-9675108	Nervous system development	0.654674	0.183975	3	621	0.0407694	0.654674	3	324	0.0226463	9606	Homo sapiens	YAP1;RPS6KA3;TEAD1		R-HSA-9615626;R-HSA-374696;R-HSA-9618559
		R-HSA-5689880	Ub-specific processing proteases	0.672592	0.172248	1	206	0.0135242	0.672592	1	40	0.00279583	9606	Homo sapiens	TRRAP		R-HSA-5690080
		R-HSA-8868773	rRNA processing in the nucleus and cytosol	0.674374	0.171099	1	207	0.0135898	0.674374	6	15	0.00104844	9606	Homo sapiens	FBL		R-HSA-6791222;R-HSA-6791221;R-HSA-6791228;R-HSA-6790907;R-HSA-6791227;R-HSA-6790906
		R-HSA-72163	mRNA Splicing - Major Pathway	0.684866	0.164394	1	213	0.0139837	0.684866	6	10	0.000698959	9606	Homo sapiens	RBM22		R-HSA-9770145;R-HSA-9770131;R-HSA-9770141;R-HSA-9770236;R-HSA-9770847;R-HSA-9772351
		R-HSA-72172	mRNA Splicing	0.703242	0.152895	1	224	0.0147059	0.703242	6	15	0.00104844	9606	Homo sapiens	RBM22		R-HSA-9770145;R-HSA-9770131;R-HSA-9770141;R-HSA-9770236;R-HSA-9770847;R-HSA-9772351
		R-HSA-112314	Neurotransmitter receptors and postsynaptic signal transmission	0.715937	0.145125	1	232	0.0152311	0.715937	5	110	0.00768854	9606	Homo sapiens	RPS6KA3		R-HSA-9619843;R-HSA-442724;R-HSA-9029434;R-HSA-442739;R-HSA-9620004
		R-HSA-2454202	Fc epsilon receptor (FCERI) signaling	0.720558	0.142331	1	235	0.015428	0.720558	14	65	0.00454323	9606	Homo sapiens	IGHM		R-HSA-2730888;R-HSA-9725206;R-HSA-2730860;R-HSA-2454240;R-HSA-2454208;R-HSA-2730851;R-HSA-2730882;R-HSA-2730884;R-HSA-2730886;R-HSA-2730843;R-HSA-2454192;R-HSA-2730833;R-HSA-9724685;R-HSA-2454239
		R-HSA-5357801	Programmed Cell Death	0.723597	0.140503	1	237	0.0155593	0.723597	1	193	0.0134899	9606	Homo sapiens	STAT3		R-HSA-6790025
		R-HSA-72312	rRNA processing	0.738311	0.13176	1	247	0.0162159	0.738311	6	21	0.00146781	9606	Homo sapiens	FBL		R-HSA-6791222;R-HSA-6791221;R-HSA-6791228;R-HSA-6790907;R-HSA-6791227;R-HSA-6790906
		R-HSA-194315	Signaling by Rho GTPases	0.739855	0.130854	3	708	0.0464811	0.739855	6	203	0.0141889	9606	Homo sapiens	NCOA2;DVL2;AURKB		R-HSA-3858489;R-HSA-5625745;R-HSA-3858495;R-HSA-5666160;R-HSA-5666129;R-HSA-5666169
		R-HSA-198933	Immunoregulatory interactions between a Lymphoid and a non-Lymphoid cell	0.74116	0.130088	1	249	0.0163472	0.74116	1	44	0.00307542	9606	Homo sapiens	IGHM		R-HSA-199161
		R-HSA-9716542	Signaling by Rho GTPases, Miro GTPases and RHOBTB3	0.7536	0.122859	3	724	0.0475315	0.7536	6	212	0.0148179	9606	Homo sapiens	NCOA2;DVL2;AURKB		R-HSA-3858489;R-HSA-5625745;R-HSA-3858495;R-HSA-5666160;R-HSA-5666129;R-HSA-5666169
		R-HSA-196849	Metabolism of water-soluble vitamins and cofactors	0.753604	0.122857	1	258	0.016938	0.753604	1	143	0.00999511	9606	Homo sapiens	FBL		R-HSA-199203
		R-HSA-162906	HIV Infection	0.756288	0.121313	1	260	0.0170693	0.756288	13	160	0.0111833	9606	Homo sapiens	PSIP1		R-HSA-164514;R-HSA-8951690;R-HSA-175174;R-HSA-175108;R-HSA-164522;R-HSA-180622;R-HSA-164845;R-HSA-175117;R-HSA-175250;R-HSA-180627;R-HSA-180630;R-HSA-173115;R-HSA-162590
		R-HSA-416476	G alpha (q) signalling events	0.787498	0.10375	1	285	0.0187106	0.787498	2	35	0.00244635	9606	Homo sapiens	RPS6KA3		R-HSA-199895;R-HSA-198746
		R-HSA-72203	Processing of Capped Intron-Containing Pre-mRNA	0.803215	0.0951679	1	299	0.0196297	0.803215	6	34	0.00237646	9606	Homo sapiens	RBM22		R-HSA-9770145;R-HSA-9770131;R-HSA-9770141;R-HSA-9770236;R-HSA-9770847;R-HSA-9772351
		R-HSA-983168	Antigen processing: Ubiquitination & Proteasome degradation	0.819776	0.0863051	1	315	0.0206801	0.819776	4	9	0.000629063	9606	Homo sapiens	CDC27		R-HSA-983147;R-HSA-983157;R-HSA-983156;R-HSA-983140
		R-HSA-5653656	Vesicle-mediated transport	0.829415	0.0812284	3	828	0.0543592	0.829415	20	252	0.0176138	9606	Homo sapiens	IGHM;DVL2;HSP90B1		R-HSA-8868071;R-HSA-8868230;R-HSA-2507854;R-HSA-8867756;R-HSA-8868236;R-HSA-8868651;R-HSA-8866283;R-HSA-8867754;R-HSA-8868072;R-HSA-8868648;R-HSA-8868661;R-HSA-8868660;R-HSA-2173778;R-HSA-8868659;R-HSA-8868658;R-HSA-8869438;R-HSA-8866269;R-HSA-2203516;R-HSA-8871194;R-HSA-8871193
		R-HSA-1474244	Extracellular matrix organization	0.832211	0.0797668	1	328	0.0215336	0.832211	3	319	0.0222968	9606	Homo sapiens	P4HB		R-HSA-1650808;R-HSA-8948234;R-HSA-2002460
		R-HSA-112315	Transmission across Chemical Synapses	0.846357	0.0724465	1	344	0.022584	0.846357	5	167	0.0116726	9606	Homo sapiens	RPS6KA3		R-HSA-9619843;R-HSA-442724;R-HSA-9029434;R-HSA-442739;R-HSA-9620004
		R-HSA-5683057	MAPK family signaling cascades	0.874021	0.0584779	1	380	0.0249475	0.874021	4	122	0.00852729	9606	Homo sapiens	FOXO3		R-HSA-5687126;R-HSA-5687095;R-HSA-5687103;R-HSA-5687101
		R-HSA-196854	Metabolism of vitamins and cofactors	0.875405	0.057791	1	382	0.0250788	0.875405	1	205	0.0143287	9606	Homo sapiens	FBL		R-HSA-199203
		R-HSA-1280218	Adaptive Immune System	0.885045	0.0530347	3	933	0.0612526	0.885045	19	265	0.0185224	9606	Homo sapiens	IGHM;CDC27		R-HSA-9606162;R-HSA-9606163;R-HSA-5690740;R-HSA-983147;R-HSA-1112666;R-HSA-983140;R-HSA-9691421;R-HSA-983709;R-HSA-983707;R-HSA-9606151;R-HSA-983703;R-HSA-5690702;R-HSA-199161;R-HSA-983157;R-HSA-983700;R-HSA-5690701;R-HSA-983156;R-HSA-9606159;R-HSA-983696
		R-HSA-983169	Class I MHC mediated antigen processing & presentation	0.894444	0.048447	1	412	0.0270483	0.894444	4	48	0.003355	9606	Homo sapiens	CDC27		R-HSA-983147;R-HSA-983157;R-HSA-983156;R-HSA-983140
		R-HSA-6798695	Neutrophil degranulation	0.926796	0.0330157	1	478	0.0313813	0.926796	2	10	0.000698959	9606	Homo sapiens	SERPINA3		R-HSA-6798751;R-HSA-6798748
		R-HSA-112316	Neuronal System	0.931521	0.0308073	1	490	0.0321691	0.931521	5	221	0.015447	9606	Homo sapiens	RPS6KA3		R-HSA-9619843;R-HSA-442724;R-HSA-9029434;R-HSA-442739;R-HSA-9620004
		R-HSA-8953854	Metabolism of RNA	0.942133	0.0258879	2	830	0.0544905	0.942133	12	189	0.0132103	9606	Homo sapiens	FBL;RBM22		R-HSA-6791222;R-HSA-6791221;R-HSA-9770145;R-HSA-9770131;R-HSA-9770141;R-HSA-9770236;R-HSA-9770847;R-HSA-9772351;R-HSA-6791228;R-HSA-6790907;R-HSA-6791227;R-HSA-6790906
		R-HSA-422475	Axon guidance	0.959698	0.0178653	1	585	0.038406	0.959698	1	298	0.020829	9606	Homo sapiens	RPS6KA3		R-HSA-374696
		R-HSA-199991	Membrane Trafficking	0.97471	0.0111245	1	668	0.043855	0.97471	17	219	0.0153072	9606	Homo sapiens	DVL2		R-HSA-8868071;R-HSA-8868230;R-HSA-8867756;R-HSA-8868236;R-HSA-8868651;R-HSA-8866283;R-HSA-8867754;R-HSA-8868072;R-HSA-8868648;R-HSA-8868661;R-HSA-8868660;R-HSA-8868659;R-HSA-8868658;R-HSA-8869438;R-HSA-8866269;R-HSA-8871194;R-HSA-8871193
		R-HSA-388396	GPCR downstream signalling	0.987668	0.00538912	1	795	0.0521928	0.987668	2	175	0.0122318	9606	Homo sapiens	RPS6KA3		R-HSA-199895;R-HSA-198746
		R-HSA-372790	Signaling by GPCR	0.992225	0.00338963	1	876	0.0575105	0.992225	2	392	0.0273992	9606	Homo sapiens	RPS6KA3		R-HSA-199895;R-HSA-198746
		R-HSA-382551	Transport of small molecules	0.995437	0.0019861	1	969	0.0636161	0.995437	4	454	0.0317327	9606	Homo sapiens	P4HB		R-HSA-9737780;R-HSA-174786;R-HSA-174741;R-HSA-8866329
		R-HSA-1430728	Metabolism	0.999095	0.000393106	9	3647	0.23943	0.999095	56	2268	0.158524	9606	Homo sapiens	NCOA1;PIAS4;NCOA2;FBL;CREBBP;MTF1;EP300;AHR;MED15		R-HSA-400143;R-HSA-194187;R-HSA-5340251;R-HSA-1655826;R-HSA-1989778;R-HSA-1989779;R-HSA-560517;R-HSA-1989776;R-HSA-1989777;R-HSA-1989774;R-HSA-1989775;R-HSA-1989772;R-HSA-1989773;R-HSA-1989770;R-HSA-1368065;R-HSA-1989771;R-HSA-4546387;R-HSA-1989768;R-HSA-8936849;R-HSA-1989767;R-HSA-1989764;R-HSA-1989765;R-HSA-1989762;R-HSA-1989760;R-HSA-1989761;R-HSA-199203;R-HSA-5692283;R-HSA-1655848;R-HSA-19205…
