# Supplementary material for: A UL26-PIAS1 complex antagonizes anti-viral gene expression during Human Cytomegalovirus infection
Source: PLoS Pathog. 2024 May 20;20(5):e1012058. doi: 10.1371/journal.ppat.1012058 (PMC11142722; doi:10.1371/journal.ppat.1012058)
Supplement: S5 Table — (A) RNA-Seq analysis of [PIAS1KO_Veh/ntg_Veh]. (B) Protein coding mRNA from A. (C) Protein coding mRNA with padj<0.05 from B. (D) Protein coding mRNA from C with Log2[PIAS1KO_Veh/ntg_Veh] > 2. (E) Reactome analysis of genes in D, pathways highlighted in blue are represented in Fig 4C. This table also provides the data for Fig 4D. (XLSX) [file ppat.1012058.s012.xlsx]

## Sheet: S5
(A) Raw Click-Seq data [PIAS1KO_Veh/ntg_Veh]									(B) Protein coding mRNA only									(C) Genes with padj < 0.05									(D) Gene List Into Reactome		(E) Reactome Analysis Tool Results
Ensemble Transript Accession	GeneName	TranscriptType	BaseMean	log2FoldChange	stat	pvalue	padj		Ensemble Transript Accession	GeneName	TranscriptType	BaseMean	log2FoldChange	stat	pvalue	padj		Ensemble Transript Accession	GeneName	TranscriptType	BaseMean	log2FoldChange	stat	pvalue	padj		GeneName		Pathway identifier	Pathway name	#Entities found	#Entities total	Entities ratio	Entities pValue	Entities FDR	-log10(FDR)	#Reactions found	#Reactions total	Reactions ratio	Species identifier	Species name	Submitted entities found	Mapped entities	Found reaction identifiers
ENST00000227507.3	CCND1	protein_coding	16857.6	1.876	30.299	1.17321e-201	8.28191e-197		ENST00000641515.2	OR4F5	protein_coding	0	NA	NA	NA	NA		ENST00000684293.1	ITGA6	protein_coding	283.089	7.448	9.472	2.74475e-21	7.68878e-19		ITGA6		R-HSA-2426168	Activation of gene expression by SREBF (SREBP)	22	71	0.00465879	1.11022e-16	4.36318e-14	13.3602	22	42	0.00296799	9606	Homo sapiens	SQLE;IDI1;HMGCS1;SCD;FASN;SC5D;MVD;HMGCR;DHCR7;LSS;FDFT1		R-HSA-2426148;R-HSA-2426151;R-HSA-2426150;R-HSA-1655836;R-HSA-2426144;R-HSA-2426146;R-HSA-1655827;R-HSA-1655826;R-HSA-1655828;R-HSA-2426152;R-HSA-2426155;R-HSA-2426154;R-HSA-1655849;R-HSA-1655848;R-HSA-2426164;R-HSA-1655850;R-HSA-6800052;R-HSA-1655852;R-HSA-1655823;R-HSA-2426162;R-HSA-1655843;R-HSA-1655844
ENST00000257770.8	NT5E	protein_coding	12005.7	3.398	29.278	2.00522e-188	7.07764e-184		ENST00000426406.4	OR4F29	protein_coding	0	NA	NA	NA	NA		ENST00000394685.8	CEMIP	protein_coding	421.872	7.151	9.376	6.8433e-21	1.86518e-18		CEMIP		R-HSA-1655829	Regulation of cholesterol biosynthesis by SREBP (SREBF)	23	87	0.00570866	1.11022e-16	4.36318e-14	13.3602	24	52	0.00367465	9606	Homo sapiens	SQLE;IDI1;HMGCS1;SCD;FASN;INSIG1;SC5D;MVD;HMGCR;DHCR7;LSS;FDFT1		R-HSA-2426148;R-HSA-2426151;R-HSA-2426150;R-HSA-1655836;R-HSA-2426144;R-HSA-2426146;R-HSA-1655827;R-HSA-1655826;R-HSA-1655828;R-HSA-2426152;R-HSA-2426155;R-HSA-2426154;R-HSA-1655849;R-HSA-1655848;R-HSA-2426164;R-HSA-1655850;R-HSA-6800052;R-HSA-1655852;R-HSA-1655823;R-HSA-2426162;R-HSA-2317531;R-HSA-2317530;R-HSA-1655843;R-HSA-1655844
ENST00000680706.1	RELN	retained_intron	582.929	4.194	24.136	1.04234e-128	1.83953e-124		ENST00000332831.4	OR4F16	protein_coding	0	NA	NA	NA	NA		ENST00000619403.4	SLC14A1	protein_coding	210.53	6.165	8.284	1.19488e-16	2.14628e-14		SLC14A1		R-HSA-8957322	Metabolism of steroids	31	331	0.0217192	8.1779e-13	2.14261e-10	9.66906	48	250	0.0176666	9606	Homo sapiens	IDI1;STARD4;HMGCS1;OSBPL3;INSIG1;DHCR24;MSMO1;HMGCR;LSS;ACAT2;SQLE;EBP;SCD;FASN;SC5D;MVD;DHCR7;LDLR;FDFT1		R-HSA-191299;R-HSA-2426148;R-HSA-2426151;R-HSA-196417;R-HSA-2426150;R-HSA-191366;R-HSA-1655836;R-HSA-2426144;R-HSA-2426146;R-HSA-1655827;R-HSA-1655826;R-HSA-1655828;R-HSA-2426152;R-HSA-2426155;R-HSA-2426154;R-HSA-8848215;R-HSA-2426164;R-HSA-195664;R-HSA-194641;R-HSA-6800052;R-HSA-191382;R-HSA-8867667;R-HSA-1655823;R-HSA-2426162;R-HSA-191323;R-HSA-196126;R-HSA-350168;R-HSA-9705584;R-HSA-195690;R-H…
ENST00000306773.5	NPTX1	protein_coding	968.944	3.909	24.137	1.01634e-128	1.83953e-124		ENST00000437963.5	SAMD11	protein_coding	1.714	-0.418	-0.561	0.575032	NA		ENST00000494517.5	GOLGB1	protein_coding	125.272	6.085	7.828	4.94201e-15	7.09078e-13		GOLGB1		R-HSA-191273	Cholesterol biosynthesis	14	77	0.00505249	5.70161e-10	1.11752e-07	6.95175	21	37	0.00261466	9606	Homo sapiens	IDI1;HMGCS1;DHCR24;MSMO1;HMGCR;LSS;ACAT2;SQLE;EBP;SC5D;MVD;DHCR7;FDFT1		R-HSA-191299;R-HSA-196417;R-HSA-9705584;R-HSA-191366;R-HSA-195690;R-HSA-6807055;R-HSA-191402;R-HSA-6807053;R-HSA-6807052;R-HSA-194669;R-HSA-191405;R-HSA-196402;R-HSA-8848215;R-HSA-195664;R-HSA-194641;R-HSA-191382;R-HSA-191414;R-HSA-9755937;R-HSA-191323;R-HSA-191352;R-HSA-6807064
ENST00000350997.12	FADS1	protein_coding	9557.08	1.983	22.555	1.20903e-112	1.70696e-108		ENST00000342066.8	SAMD11	protein_coding	2.015	-0.745	-1.57	0.116511	NA		ENST00000494943.5	PHC3	protein_coding	127.305	5.751	7.532	4.98337e-14	6.25953e-12		PHC3		R-HSA-1989781	PPARA activates gene expression	13	175	0.0114829	4.58457e-05	0.00672945	2.17202	8	41	0.00289732	9606	Homo sapiens	ALAS1;HMGCS1;TXNRD1;HMGCR;MED15;FADS1;FDFT1		R-HSA-1655848;R-HSA-560473;R-HSA-1655850;R-HSA-1989757;R-HSA-1592238;R-HSA-1989752;R-HSA-1655826;R-HSA-560517
ENST00000220244.7	CEMIP	protein_coding	11042.6	2.809	22.425	2.26454e-111	2.66431e-107		ENST00000616125.5	SAMD11	protein_coding	0	NA	NA	NA	NA		ENST00000302118.5	PCSK9	protein_coding	116.743	5.603	8.938	3.95019e-19	9.4526e-17		PCSK9		R-HSA-400206	Regulation of lipid metabolism by PPARalpha	13	177	0.0116142	5.13698e-05	0.00672945	2.17202	8	45	0.00317999	9606	Homo sapiens	ALAS1;HMGCS1;TXNRD1;HMGCR;MED15;FADS1;FDFT1		R-HSA-1655848;R-HSA-560473;R-HSA-1655850;R-HSA-1989757;R-HSA-1592238;R-HSA-1989752;R-HSA-1655826;R-HSA-560517
ENST00000332843.3	COLEC10	protein_coding	3571.95	-4.027	-22.121	1.99953e-108	2.01644e-104		ENST00000618779.5	SAMD11	protein_coding	1.517	-0.632	-1.244	0.21349	NA		ENST00000371236.7	DAB1	protein_coding	42.383	5.564	7.445	9.67463e-14	1.16944e-11		DAB1		R-HSA-8950505	Gene and protein expression by JAK-STAT signaling after Interleukin-12 stimulation	8	73	0.00479003	0.000103892	0.0116359	1.9342	4	36	0.00254399	9606	Homo sapiens	SERPINB2;PSME2;SNRPA1;SOD2		R-HSA-9617941;R-HSA-8950608;R-HSA-8950260;R-HSA-8950567
ENST00000377474.4	KCTD12	protein_coding	1947.89	-2.125	-21.863	5.8278e-106	5.14245e-102		ENST00000622503.5	SAMD11	protein_coding	0	NA	NA	NA	NA		ENST00000682476.1	SGIP1	protein_coding	67.836	5.469	7.461	8.60029e-14	1.04674e-11		SGIP1		R-HSA-373753	Nephrin family interactions	5	25	0.00164042	0.000141835	0.0134796	1.87032	4	13	0.000918663	9606	Homo sapiens	KIRREL3;MAGI2;NCK1		R-HSA-532603;R-HSA-373724;R-HSA-451757;R-HSA-451403
ENST00000340368.9	INSIG1	protein_coding	3543.71	3.444	21.093	9.24492e-99	7.25131e-95		ENST00000618181.5	SAMD11	protein_coding	0.976	-0.609	-1.114	0.265295	NA		ENST00000254193.11	SNRPA1	protein_coding	118.972	5.46	7.594	3.09231e-14	3.98343e-12		SNRPA1		R-HSA-6807062	Cholesterol biosynthesis via lathosterol	4	14	0.000918635	0.000175661	0.0134796	1.87032	4	4	0.000282666	9606	Homo sapiens	EBP;SC5D;DHCR24;DHCR7		R-HSA-6807055;R-HSA-6807053;R-HSA-6807052;R-HSA-6807064
ENST00000432943.6	COL14A1	processed_transcript	1508.09	-4.299	-20.702	3.30287e-95	2.33156e-91		ENST00000617307.5	SAMD11	protein_coding	0.22	0	0	1	NA		ENST00000585321.6	TNNT1	protein_coding	65.119	5.437	7.259	3.90749e-13	4.33707e-11		TNNT1		R-HSA-6807047	Cholesterol biosynthesis via desmosterol	4	14	0.000918635	0.000175661	0.0134796	1.87032	4	4	0.000282666	9606	Homo sapiens	EBP;SC5D;DHCR24;DHCR7		R-HSA-196402;R-HSA-195664;R-HSA-196417;R-HSA-195690
ENST00000343529.9	RELN	protein_coding	2408.67	3.735	20.643	1.12794e-94	7.23852e-91		ENST00000622660.1	KLHL17	protein_coding	4.406	1.051	2.323	0.0201794	NA		ENST00000374369.8	GDF5	protein_coding	121.389	5.326	7.485	7.16428e-14	8.82619e-12		GDF5		R-HSA-2559585	Oncogene Induced Senescence	6	42	0.00275591	0.000189854	0.0134796	1.87032	13	19	0.00134266	9606	Homo sapiens	CDKN2B;CDKN2A		R-HSA-182594;R-HSA-6804998;R-HSA-6804996;R-HSA-8979082;R-HSA-3209109;R-HSA-3209111;R-HSA-3200023;R-HSA-6804879;R-HSA-3209114;R-HSA-3209151;R-HSA-3209096;R-HSA-3209098;R-HSA-9645672
ENST00000222747.8	TSPAN12	protein_coding	715.409	-3.297	-20.364	3.49377e-92	2.05527e-88		ENST00000379407.7	PLEKHN1	protein_coding	0	NA	NA	NA	NA		ENST00000675654.1	CLCC1	protein_coding	97.842	5.307	7.43	1.08549e-13	1.29219e-11		CLCC1		R-HSA-9020591	Interleukin-12 signaling	8	84	0.00551181	0.000266466	0.0173203	1.76145	4	56	0.00395732	9606	Homo sapiens	SERPINB2;PSME2;SNRPA1;SOD2		R-HSA-9617941;R-HSA-8950608;R-HSA-8950260;R-HSA-8950567
ENST00000370355.3	SCD	protein_coding	31254.9	3.299	20.02	3.71405e-89	2.01679e-85		ENST00000379409.6	PLEKHN1	protein_coding	0.313	0.195	0.529	0.596906	NA		ENST00000418808.1	CNOT9	protein_coding	31.092	5.201	6.776	1.23645e-11	1.09515e-09		CNOT9		R-HSA-9029558	NR1H2 & NR1H3 regulate gene expression linked to lipogenesis	4	17	0.00111549	0.000365014	0.0219008	1.65954	4	8	0.000565331	9606	Homo sapiens	SCD;FASN		R-HSA-9605063;R-HSA-9605060;R-HSA-9028526;R-HSA-9028533
ENST00000295927.4	PTX3	protein_coding	12350.1	3.158	19.997	5.80066e-89	2.92486e-85		ENST00000491024.1	PLEKHN1	protein_coding	0	NA	NA	NA	NA		ENST00000361981.7	L1CAM	protein_coding	54.974	5.08	7.01	2.37692e-12	2.32398e-10		L1CAM		R-HSA-556833	Metabolism of lipids	46	1446	0.0948819	0.000547151	0.0306404	1.51371	73	965	0.0681931	9606	Homo sapiens	IDI1;ALAS1;INSIG1;PLA2G3;MSMO1;HMGCR;MED15;ACAT2;FADS2;EBP;SC5D;LDLR;FADS1;FDFT1;STARD4;PCYT2;HMGCS1;OSBPL3;TXNRD1;DHCR24;LSS;SQLE;FABP3;SCD;FASN;PNPLA4;ITGA6;MVD;DHCR7		R-HSA-2426148;R-HSA-2426151;R-HSA-2426150;R-HSA-191366;R-HSA-1655836;R-HSA-2426144;R-HSA-2426146;R-HSA-1655827;R-HSA-1655826;R-HSA-2046099;R-HSA-560517;R-HSA-1655828;R-HSA-2426152;R-HSA-2046097;R-HSA-2426155;R-HSA-2046096;R-HSA-2426154;R-HSA-2426164;R-HSA-5690565;R-HSA-2046092;R-HSA-191382;R-HSA-1655823;R-HSA-2046089;R-HSA-2426162;R-HSA-2046084;R-HSA-196126;R-HSA-1483190;R-HSA-191402;R-HSA-163756…
ENST00000380036.10	TEK	protein_coding	2797.08	-2.028	-19.643	6.66514e-86	3.1367e-82		ENST00000341290.6	PERM1	protein_coding	0	NA	NA	NA	NA		ENST00000373713.7	FABP3	protein_coding	126.317	5.041	12.034	2.36367e-33	1.51688e-30		FABP3		R-HSA-447115	Interleukin-12 family signaling	8	96	0.00629921	0.000636869	0.0331172	1.47995	4	114	0.00805597	9606	Homo sapiens	SERPINB2;PSME2;SNRPA1;SOD2		R-HSA-9617941;R-HSA-8950608;R-HSA-8950260;R-HSA-8950567
ENST00000406359.8	TEK	protein_coding	2899.48	-1.719	-19.392	8.96944e-84	3.95732e-80		ENST00000433179.3	PERM1	protein_coding	0	NA	NA	NA	NA		ENST00000301458.10	CD320	protein_coding	105.554	4.877	9.525	1.64753e-21	4.70859e-19		CD320		R-HSA-6791312	TP53 Regulates Transcription of Cell Cycle Genes	6	65	0.00426509	0.00180845	0.0886142	1.0525	11	42	0.00296799	9606	Homo sapiens	GADD45A;CNOT9;E2F7;AURKA		R-HSA-3215152;R-HSA-6791109;R-HSA-6791235;R-HSA-6798353;R-HSA-6798304;R-HSA-3215144;R-HSA-6798044;R-HSA-6798299;R-HSA-6798347;R-HSA-8952996;R-HSA-8953013
ENST00000527316.5	DHCR7	protein_coding	367.136	3.727	18.973	2.85169e-80	1.18416e-76		ENST00000304952.11	HES4	protein_coding	4.104	-0.309	-0.569	0.569425	NA		ENST00000545560.6	ITGBL1	protein_coding	168.732	4.6	16.337	5.37771e-60	9.49057e-57		ITGBL1		R-HSA-9675132	Diseases of cellular response to stress	2	4	0.000262467	0.00281977	0.12125	0.916317	3	3	0.000211999	9606	Homo sapiens	CDKN2B;CDKN2A		R-HSA-9646295;R-HSA-9630795;R-HSA-9630792
ENST00000558518.6	LDLR	protein_coding	3770.04	2.663	18.8	7.58181e-79	2.97342e-75		ENST00000484667.2	HES4	protein_coding	1.311	0	0	1	NA		ENST00000507013.5	MSMO1	protein_coding	54.754	4.494	6.944	3.80066e-12	3.58206e-10		MSMO1		R-HSA-9630747	Diseases of Cellular Senescence	2	4	0.000262467	0.00281977	0.12125	0.916317	3	3	0.000211999	9606	Homo sapiens	CDKN2B;CDKN2A		R-HSA-9646295;R-HSA-9630795;R-HSA-9630792
ENST00000220772.8	SFRP1	protein_coding	16941.9	3.204	18.713	3.84836e-78	1.42981e-74		ENST00000624697.4	ISG15	protein_coding	3.242	-0.157	-1	0.317205	NA		ENST00000436407.7	SLC14A1	protein_coding	18.656	4.484	5.65	1.60224e-08	8.36579e-07		SLC14A1		R-HSA-428540	Activation of RAC1	3	15	0.000984252	0.00322936	0.132404	0.8781	4	4	0.000282666	9606	Homo sapiens	SLIT2;NCK1		R-HSA-428535;R-HSA-428515;R-HSA-428531;R-HSA-428511
ENST00000375820.10	COL4A1	protein_coding	49790	-1.32	-18.282	1.15898e-74	4.09073e-71		ENST00000624652.1	ISG15	protein_coding	5.181	0	0	1	NA		ENST00000469404.1	NCK1	protein_coding	30.884	4.394	6.352	2.12291e-10	1.55296e-08		NCK1		R-HSA-1500931	Cell-Cell communication	8	134	0.00879265	0.00493671	0.192532	0.715497	14	60	0.00423998	9606	Homo sapiens	KIRREL3;MAGI2;ITGA6;PARVB;PVR;NCK1		R-HSA-430308;R-HSA-446083;R-HSA-432909;R-HSA-451757;R-HSA-451403;R-HSA-446089;R-HSA-446391;R-HSA-532603;R-HSA-432946;R-HSA-420593;R-HSA-373724;R-HSA-432956;R-HSA-446077;R-HSA-432952
ENST00000264107.12	ITGA6	protein_coding	1099.99	2.837	18.275	1.30973e-74	4.40267e-71		ENST00000651234.1	AGRN	protein_coding	0	NA	NA	NA	NA		ENST00000239461.11	PRRX1	protein_coding	105.355	4.32	11.046	2.28361e-28	1.06758e-25		PRRX1		R-HSA-9013508	NOTCH3 Intracellular Domain Regulates Transcription	4	36	0.0023622	0.0055226	0.204336	0.689655	4	22	0.00155466	9606	Homo sapiens	WWC1;DLGAP5		R-HSA-9021480;R-HSA-9018538;R-HSA-9018542;R-HSA-9021478
ENST00000371045.9	PDE4B	protein_coding	538.464	-3.395	-17.964	3.69939e-72	1.18703e-68		ENST00000652369.1	AGRN	protein_coding	4.313	-0.075	-0.718	0.472559	NA		ENST00000314759.6	SKA3	protein_coding	62.07	4.274	6.415	1.40964e-10	1.05189e-08		SKA3		R-HSA-2559580	Oxidative Stress Induced Senescence	7	114	0.00748031	0.00720109	0.252038	0.598534	14	40	0.00282666	9606	Homo sapiens	CDKN2B;CDKN2A;PHC3		R-HSA-182594;R-HSA-6804998;R-HSA-6804996;R-HSA-3229138;R-HSA-3209111;R-HSA-6804879;R-HSA-3209114;R-HSA-3209151;R-HSA-3229089;R-HSA-3222593;R-HSA-3223200;R-HSA-3240295;R-HSA-9645672;R-HSA-3229102
ENST00000521232.1	SQLE	protein_coding	750.984	2.866	17.962	3.87005e-72	1.1878e-68		ENST00000453464.3	RNF223	protein_coding	0.336	-0.208	-0.558	0.577034	NA		ENST00000327331.2	CDCA8	protein_coding	75.759	4.231	6.473	9.59975e-11	7.33405e-09		CDCA8		R-HSA-9012852	Signaling by NOTCH3	5	63	0.00413386	0.00799766	0.257723	0.588847	7	37	0.00261466	9606	Homo sapiens	DLL4;WWC1;DLGAP5		R-HSA-9021480;R-HSA-9018538;R-HSA-9013069;R-HSA-9018542;R-HSA-2168136;R-HSA-9013284;R-HSA-9021478
ENST00000318627.4	FIBIN	protein_coding	1108.6	2.231	17.899	1.20129e-71	3.5334e-68		ENST00000379339.5	C1orf159	protein_coding	0.783	-0.428	-0.883	0.377008	NA		ENST00000376162.7	ITGBL1	protein_coding	343.651	4.171	12.983	1.52091e-38	1.23407e-35		ITGBL1		R-HSA-6804114	TP53 Regulates Transcription of Genes Involved in G2 Cell Cycle Arrest	3	21	0.00137795	0.00814347	0.257723	0.588847	4	11	0.00077733	9606	Homo sapiens	GADD45A;AURKA		R-HSA-3215152;R-HSA-6791109;R-HSA-6791235;R-HSA-3215144
ENST00000337514.11	IGF1	protein_coding	169.872	-3.987	-17.862	2.321e-71	6.55375e-68		ENST00000379320.5	C1orf159	protein_coding	0.681	0.179	0.499	0.617452	NA		ENST00000366175.7	PSG5	protein_coding	44.198	4.161	5.936	2.91655e-09	1.77182e-07		PSG5		R-HSA-8866376	Reelin signalling pathway	2	7	0.000459318	0.00831363	0.257723	0.588847	4	4	0.000282666	9606	Homo sapiens	DAB1;RELN		R-HSA-8855237;R-HSA-8854466;R-HSA-8855232;R-HSA-8855259
ENST00000307259.9	PLPP1	protein_coding	3077.8	-2.187	-17.445	3.78163e-68	1.02674e-64		ENST00000379319.5	C1orf159	protein_coding	0	NA	NA	NA	NA		ENST00000495186.6	EBP	protein_coding	74.911	4.106	7.386	1.50768e-13	1.75338e-11		EBP		R-HSA-210991	Basigin interactions	3	26	0.00170604	0.0144099	0.423696	0.372945	3	10	0.000706664	9606	Homo sapiens	ITGA6;L1CAM;SLC16A3		R-HSA-204434;R-HSA-375133;R-HSA-204392
ENST00000377252.5	PLXDC2	protein_coding	936.869	-2.277	-17.355	1.79547e-67	4.69428e-64		ENST00000434641.5	C1orf159	protein_coding	0.731	0	0	1	NA		ENST00000539563.5	LSAMP	protein_coding	38.448	4.09	5.161	2.45564e-07	9.67886e-06		LSAMP		R-HSA-8853884	Transcriptional Regulation by VENTX	4	48	0.00314961	0.0146102	0.423696	0.372945	4	13	0.000918663	9606	Homo sapiens	CDKN2B;CDKN2A		R-HSA-8853921;R-HSA-8853920;R-HSA-3209114;R-HSA-3209151
ENST00000374736.8	ABCA1	protein_coding	3161.68	-1.812	-17.331	2.74613e-67	6.92338e-64		ENST00000462097.5	C1orf159	protein_coding	0.216	-0.183	-0.522	0.601719	NA		ENST00000376180.8	ITGBL1	protein_coding	229.114	4.023	8.668	4.4002e-18	9.5575e-16		ITGBL1		R-HSA-2559583	Cellular Senescence	9	200	0.0131234	0.0167391	0.468506	0.329285	22	90	0.00635997	9606	Homo sapiens	CDKN2B;CDKN2A;HMGA2;PHC3		R-HSA-182594;R-HSA-6804998;R-HSA-6804996;R-HSA-3229138;R-HSA-8979082;R-HSA-3209109;R-HSA-3209111;R-HSA-3200023;R-HSA-6804879;R-HSA-3209114;R-HSA-4647594;R-HSA-3209151;R-HSA-3229089;R-HSA-3222593;R-HSA-3223200;R-HSA-3240295;R-HSA-3209096;R-HSA-3209098;R-HSA-9645672;R-HSA-3857345;R-HSA-3857348;R-HSA-3229102
ENST00000381344.8	IDI1	protein_coding	1629.45	2.269	17.243	1.26184e-66	3.07159e-63		ENST00000475119.5	C1orf159	protein_coding	0	NA	NA	NA	NA		ENST00000452806.5	SRSF7	protein_coding	76.047	4.022	6.339	2.31652e-10	1.68412e-08		SRSF7		R-HSA-8964038	LDL clearance	3	28	0.00183727	0.0175023	0.468506	0.329285	11	20	0.00141333	9606	Homo sapiens	PCSK9;LDLR;ACAT2		R-HSA-171122;R-HSA-171106;R-HSA-171059;R-HSA-6784738;R-HSA-171141;R-HSA-6784735;R-HSA-6784734;R-HSA-171087;R-HSA-6784729;R-HSA-9733403;R-HSA-8876696
ENST00000433297.2	HMGCS1	protein_coding	7631.07	3.069	17.213	2.13851e-66	5.03206e-63		ENST00000442117.5	C1orf159	protein_coding	0.63	-0.192	-0.266	0.789871	NA		ENST00000589699.1	MAPRE2	protein_coding	89.09	4.017	6.46	1.04999e-10	7.9786e-09		MAPRE2		R-HSA-9646304	Evasion of Oxidative Stress Induced Senescence Due to p14ARF Defects	1	1	6.56168e-05	0.0191071	0.468506	0.329285	1	1	7.06664e-05	9606	Homo sapiens	CDKN2A		R-HSA-9646295
ENST00000247781.4	COL14A1	protein_coding	1353.39	-4.529	-17.144	6.94518e-66	1.58153e-62		ENST00000427787.5	C1orf159	protein_coding	0	NA	NA	NA	NA		ENST00000497230.2	PRRX1	protein_coding	23.302	3.945	5.182	2.18968e-07	8.76267e-06		PRRX1		R-HSA-9646303	Evasion of Oncogene Induced Senescence Due to p14ARF Defects	1	1	6.56168e-05	0.0191071	0.468506	0.329285	1	1	7.06664e-05	9606	Homo sapiens	CDKN2A		R-HSA-9646295
ENST00000358157.3	S1PR3	protein_coding	2098.77	-2.088	-17.079	2.1369e-65	4.71399e-62		ENST00000480643.1	C1orf159	protein_coding	1.592	0.367	0.51	0.609898	NA		ENST00000427993.7	SLC35A3	protein_coding	31.947	3.939	5.893	3.79572e-09	2.24788e-07		SLC35A3		R-HSA-111453	BH3-only proteins associate with and inactivate anti-apoptotic BCL-2 members	2	11	0.000721785	0.0195211	0.468506	0.329285	2	5	0.000353332	9606	Homo sapiens	BCL2L1		R-HSA-508162;R-HSA-6790025
ENST00000287936.9	HMGCR	protein_coding	2180.88	2.471	17.026	5.25262e-65	1.12361e-61		ENST00000379290.6	TTLL10	protein_coding	0	NA	NA	NA	NA		ENST00000306773.5	NPTX1	protein_coding	968.944	3.909	24.137	1.01634e-128	1.83953e-124		NPTX1		R-HSA-445095	Interaction between L1 and Ankyrins	3	33	0.00216535	0.0267282	0.53033	0.275454	4	4	0.000282666	9606	Homo sapiens	KCNQ3;L1CAM;ANK1		R-HSA-445076;R-HSA-374675;R-HSA-392751;R-HSA-373739
ENST00000359263.9	MYOF	protein_coding	14766.6	1.388	16.982	1.11889e-64	2.32307e-61		ENST00000379289.6	TTLL10	protein_coding	0	NA	NA	NA	NA		ENST00000557457.1	AHNAK2	protein_coding	493.016	3.865	14.446	2.65223e-47	3.12043e-44		AHNAK2		R-HSA-9734009	Defective Intrinsic Pathway for Apoptosis	3	33	0.00216535	0.0267282	0.53033	0.275454	2	24	0.00169599	9606	Homo sapiens	CDKN2A;SOD2		R-HSA-9645766;R-HSA-8870703
ENST00000543196.6	GALNT6	protein_coding	1454.19	2.343	16.852	1.02126e-63	2.0598e-60		ENST00000673999.1	TTLL10	protein_coding	0	NA	NA	NA	NA		ENST00000681271.1	HMGCR	protein_coding	27.509	3.805	5.728	1.01346e-08	5.516e-07		HMGCR		R-HSA-9758890	Transport of RCbl within the body	2	14	0.000918635	0.0304551	0.53033	0.275454	4	9	0.000635997	9606	Homo sapiens	LDLR;CD320		R-HSA-9759202;R-HSA-3000122;R-HSA-3000112;R-HSA-9759209
ENST00000367048.5	ACAT2	protein_coding	3835.06	2.977	16.753	5.39636e-63	1.05817e-59		ENST00000379288.3	TTLL10	protein_coding	0	NA	NA	NA	NA		ENST00000245817.5	TNFSF9	protein_coding	18.554	3.766	5.49	4.01023e-08	1.89358e-06		TNFSF9		R-HSA-8941332	RUNX2 regulates genes involved in cell migration	2	14	0.000918635	0.0304551	0.53033	0.275454	2	7	0.000494665	9606	Homo sapiens	ITGBL1		R-HSA-8939833;R-HSA-8939829
ENST00000249749.7	DLL4	protein_coding	556.505	2.544	16.716	1.01005e-62	1.92706e-59		ENST00000328596.10	TNFRSF18	protein_coding	0	NA	NA	NA	NA		ENST00000535731.1	LRP6	protein_coding	15.998	3.764	5.512	3.54829e-08	1.69358e-06		LRP6		R-HSA-3772470	Negative regulation of TCF-dependent signaling by WNT ligand antagonists	2	15	0.000984252	0.0345275	0.53033	0.275454	4	5	0.000353332	9606	Homo sapiens	SFRP1;LRP6		R-HSA-3769401;R-HSA-3772441;R-HSA-5368586;R-HSA-3769397
ENST00000265896.10	SQLE	protein_coding	2208.15	2.65	16.669	2.20123e-62	4.08919e-59		ENST00000379268.7	TNFRSF18	protein_coding	0	NA	NA	NA	NA		ENST00000428277.6	NRXN3	protein_coding	61.707	3.758	5.684	1.31884e-08	7.0211e-07		NRXN3		R-HSA-9630791	Evasion of Oncogene Induced Senescence Due to Defective p16INK4A binding to CDK4	1	2	0.000131234	0.0378503	0.53033	0.275454	1	1	7.06664e-05	9606	Homo sapiens	CDKN2B;CDKN2A		R-HSA-9630792
ENST00000296641.5	F2RL2	protein_coding	1774.12	-1.234	-16.508	3.19121e-61	5.77626e-58		ENST00000486728.5	TNFRSF18	protein_coding	0	NA	NA	NA	NA		ENST00000593194.5	TNNT1	protein_coding	150.843	3.754	5.72	1.0669e-08	5.7801e-07		TNNT1		R-HSA-9632697	Evasion of Oxidative Stress Induced Senescence Due to Defective p16INK4A binding to CDK4	1	2	0.000131234	0.0378503	0.53033	0.275454	1	1	7.06664e-05	9606	Homo sapiens	CDKN2B;CDKN2A		R-HSA-9630792
ENST00000545560.6	ITGBL1	protein_coding	168.732	4.6	16.337	5.37771e-60	9.49057e-57		ENST00000379265.5	TNFRSF18	protein_coding	0	NA	NA	NA	NA		ENST00000396078.7	TCAIM	protein_coding	42.542	3.739	5.905	3.52084e-09	2.10054e-07		TCAIM		R-HSA-9645722	Defective Intrinsic Pathway for Apoptosis Due to p14ARF Loss of Function	1	2	0.000131234	0.0378503	0.53033	0.275454	1	1	7.06664e-05	9606	Homo sapiens	CDKN2A		R-HSA-9645766
ENST00000367963.8	MOXD1	protein_coding	1092.12	1.577	16.034	7.33832e-58	1.26348e-54		ENST00000379236.4	TNFRSF4	protein_coding	1.223	0.643	1.372	0.170175	NA		ENST00000343529.9	RELN	protein_coding	2408.67	3.735	20.643	1.12794e-94	7.23852e-91		RELN		R-HSA-8951936	RUNX3 regulates p14-ARF	2	16	0.00104987	0.0387982	0.53033	0.275454	2	8	0.000565331	9606	Homo sapiens	CDKN2A		R-HSA-8952081;R-HSA-8952101
ENST00000371655.4	RAB3B	protein_coding	4237.2	1.887	15.86	1.20014e-56	2.01714e-53		ENST00000660930.1	SDF4	protein_coding	34.951	-0.013	-0.022	NA	NA		ENST00000527316.5	DHCR7	protein_coding	367.136	3.727	18.973	2.85169e-80	1.18416e-76		DHCR7		R-HSA-163560	Triglyceride catabolism	3	42	0.00275591	0.0486658	0.53033	0.275454	3	17	0.00120133	9606	Homo sapiens	FABP3;PNPLA4		R-HSA-8848355;R-HSA-8848338;R-HSA-5334794
ENST00000371269.9	DHCR24	protein_coding	1773.64	3.166	15.606	6.65811e-55	1.09305e-51		ENST00000330388.2	C1QTNF12	protein_coding	0.338	-0.279	-0.683	0.494855	NA		ENST00000476756.1	INSIG1	protein_coding	622.453	3.68	8.048	8.40142e-16	1.35715e-13		INSIG1		R-HSA-9682385	FLT3 signaling in disease	3	43	0.00282152	0.0515133	0.53033	0.275454	13	52	0.00367465	9606	Homo sapiens	GOLGB1;BCL2L1		R-HSA-9703440;R-HSA-9703441;R-HSA-9703442;R-HSA-9703430;R-HSA-9698021;R-HSA-9703437;R-HSA-9698026;R-HSA-9703438;R-HSA-9703439;R-HSA-9703432;R-HSA-9703433;R-HSA-9703434;R-HSA-9703435
ENST00000300060.7	ANPEP	protein_coding	1691.11	1.376	15.263	1.35077e-52	2.16712e-49		ENST00000347370.6	UBE2J2	protein_coding	0	NA	NA	NA	NA		ENST00000342407.5	INSIG1	protein_coding	33.945	3.678	5.198	2.01147e-07	8.10928e-06		INSIG1		R-HSA-1368108	BMAL1:CLOCK,NPAS2 activates circadian gene expression	3	43	0.00282152	0.0515133	0.53033	0.275454	3	20	0.00141333	9606	Homo sapiens	BHLHE40;ARNTL2		R-HSA-5663170;R-HSA-879798;R-HSA-549364
ENST00000369236.5	GFRA1	protein_coding	2334.88	1.432	15.231	2.21763e-52	3.47882e-49		ENST00000422076.5	UBE2J2	protein_coding	0	NA	NA	NA	NA		ENST00000412899.5	ITGA6	protein_coding	408.999	3.649	13.698	1.04018e-42	1.06418e-39		ITGA6		R-HSA-73780	RNA Polymerase III Chain Elongation	2	19	0.00124672	0.0527107	0.53033	0.275454	3	3	0.000211999	9606	Homo sapiens	POLR3G		R-HSA-113446;R-HSA-113705;R-HSA-113451
ENST00000262352.8	SLC1A1	protein_coding	803.078	1.491	15.114	1.30823e-51	2.00761e-48		ENST00000502382.1	UBE2J2	protein_coding	2.455	-0.835	-1.321	0.18659	NA		ENST00000335867.4	DACT1	protein_coding	9.914	3.634	4.762	1.91661e-06	6.24643e-05		DACT1		R-HSA-9632693	Evasion of Oxidative Stress Induced Senescence Due to p16INK4A Defects	1	3	0.00019685	0.0562365	0.53033	0.275454	2	2	0.000141333	9606	Homo sapiens	CDKN2B;CDKN2A		R-HSA-9630795;R-HSA-9630792
ENST00000274487.9	ADAMTS19	protein_coding	129.984	3.189	15.015	5.89724e-51	8.8574e-48		ENST00000488418.2	UBE2J2	protein_coding	4.255	0.087	0.133	0.894221	NA		ENST00000455727.6	LDLR	protein_coding	316.04	3.627	10.075	7.13e-24	2.34103e-21		LDLR		R-HSA-9630750	Evasion of Oncogene Induced Senescence Due to p16INK4A Defects	1	3	0.00019685	0.0562365	0.53033	0.275454	2	2	0.000141333	9606	Homo sapiens	CDKN2B;CDKN2A		R-HSA-9630795;R-HSA-9630792
ENST00000377047.9	GPC6	protein_coding	1581.42	-1.494	-14.946	1.65493e-50	2.43385e-47		ENST00000338555.6	SCNN1D	protein_coding	1.342	-0.15	-0.602	0.546888	NA		ENST00000549628.1	IGFBP6	protein_coding	142.347	3.626	6.54	6.16547e-11	4.85751e-09		IGFBP6		R-HSA-5619083	Defective SLC35A3 causes arthrogryposis, mental retardation, and seizures (AMRS)	1	3	0.00019685	0.0562365	0.53033	0.275454	1	1	7.06664e-05	9606	Homo sapiens	SLC35A3		R-HSA-5653622
ENST00000548176.1	IGFBP6	nonsense_mediated_decay	1154.54	2.583	14.924	2.29856e-50	3.31143e-47		ENST00000400928.7	SCNN1D	protein_coding	4.504	0.047	0.099	0.920793	NA		ENST00000379449.10	ASPH	protein_coding	210.912	3.575	5.567	2.58905e-08	1.28618e-06		ASPH		R-HSA-9632700	Evasion of Oxidative Stress Induced Senescence Due to Defective p16INK4A binding to CDK4 and CDK6	1	3	0.00019685	0.0562365	0.53033	0.275454	1	1	7.06664e-05	9606	Homo sapiens	CDKN2B;CDKN2A		R-HSA-9630795
ENST00000425690.8	PVR	protein_coding	1057.88	2.406	14.899	3.35932e-50	4.74282e-47		ENST00000470022.1	SCNN1D	protein_coding	1.419	0.778	1.106	0.268721	NA		ENST00000290902.10	SPON2	protein_coding	610.488	3.569	14.792	1.659e-49	2.16874e-46		SPON2		R-HSA-3359485	Defective CD320 causes MMATC	1	3	0.00019685	0.0562365	0.53033	0.275454	1	1	7.06664e-05	9606	Homo sapiens	CD320		R-HSA-3325546
ENST00000262464.9	FBN2	protein_coding	10831	-1.195	-14.867	5.41419e-50	7.49408e-47		ENST00000325425.12	SCNN1D	protein_coding	0	NA	NA	NA	NA		ENST00000586142.5	SLC14A1	protein_coding	12.059	3.555	4.691	2.72123e-06	8.59496e-05		SLC14A1		R-HSA-3359471	Defective MMAB causes MMA, cblB type	1	3	0.00019685	0.0562365	0.53033	0.275454	1	1	7.06664e-05	9606	Homo sapiens	MMAB		R-HSA-3322125
ENST00000259056.5	GALNT5	protein_coding	17305.4	1.812	14.817	1.13828e-49	1.54525e-46		ENST00000379099.3	SCNN1D	protein_coding	1.529	0.254	0.925	0.354936	NA		ENST00000547625.1	CHURC1	protein_coding	19.324	3.54	5.388	7.12984e-08	3.17746e-06		CHURC1		R-HSA-9630794	Evasion of Oncogene Induced Senescence Due to Defective p16INK4A binding to CDK4 and CDK6	1	3	0.00019685	0.0562365	0.53033	0.275454	1	1	7.06664e-05	9606	Homo sapiens	CDKN2B;CDKN2A		R-HSA-9630795
ENST00000413907.1	AEBP1	nonsense_mediated_decay	357.413	2.998	14.811	1.23701e-49	1.6476e-46		ENST00000467712.1	PUSL1	protein_coding	0.61	0.416	0.857	0.39117	NA		ENST00000577650.6	SLC16A3	protein_coding	57.926	3.491	5.773	7.77087e-09	4.32278e-07		SLC16A3		R-HSA-6804116	TP53 Regulates Transcription of Genes Involved in G1 Cell Cycle Arrest	2	20	0.00131234	0.0576867	0.53033	0.275454	6	17	0.00120133	9606	Homo sapiens	E2F7		R-HSA-6798353;R-HSA-6798304;R-HSA-6798299;R-HSA-6798347;R-HSA-8952996;R-HSA-8953013
ENST00000290902.10	SPON2	protein_coding	610.488	3.569	14.792	1.659e-49	2.16874e-46		ENST00000540437.5	INTS11	protein_coding	0	NA	NA	NA	NA		ENST00000340368.9	INSIG1	protein_coding	3543.71	3.444	21.093	9.24492e-99	7.25131e-95		INSIG1		R-HSA-3232118	SUMOylation of transcription factors	2	20	0.00131234	0.0576867	0.53033	0.275454	2	11	0.00077733	9606	Homo sapiens	CDKN2A;FOXL2		R-HSA-3968414;R-HSA-2997706
ENST00000523430.5	SQLE	protein_coding	1093.38	3.253	14.789	1.73693e-49	2.22933e-46		ENST00000620829.4	INTS11	protein_coding	2.119	-0.641	-1.301	0.193382	NA		ENST00000299502.9	SERPINB2	protein_coding	793.909	3.441	10.328	5.27012e-25	1.90784e-22		SERPINB2		R-HSA-8964043	Plasma lipoprotein clearance	3	46	0.00301837	0.0605256	0.53033	0.275454	18	36	0.00254399	9606	Homo sapiens	PCSK9;LDLR;ACAT2		R-HSA-8855111;R-HSA-171106;R-HSA-174624;R-HSA-174657;R-HSA-6784738;R-HSA-171141;R-HSA-171087;R-HSA-9733403;R-HSA-174706;R-HSA-171122;R-HSA-171059;R-HSA-6784735;R-HSA-6784734;R-HSA-174808;R-HSA-8855131;R-HSA-8855130;R-HSA-6784729;R-HSA-8876696
ENST00000261733.7	ALDH2	protein_coding	2116.03	-0.87	-14.632	1.75736e-48	2.21528e-45		ENST00000435064.6	INTS11	protein_coding	2.984	0	0	1	NA		ENST00000588147.5	TNNT1	protein_coding	10.206	3.428	4.766	1.87494e-06	6.12476e-05		TNNT1		R-HSA-9702518	STAT5 activation downstream of FLT3 ITD mutants	2	21	0.00137795	0.0628185	0.53033	0.275454	2	14	0.000989329	9606	Homo sapiens	BCL2L1		R-HSA-9698021;R-HSA-9698026
ENST00000222573.5	ITGB8	protein_coding	635.893	-1.507	-14.62	2.09311e-48	2.59223e-45		ENST00000411962.5	INTS11	protein_coding	5.568	-0.426	-1.492	NA	NA		ENST00000539217.5	LZTFL1	protein_coding	12.254	3.414	4.748	2.0579e-06	6.66995e-05		LZTFL1		R-HSA-73980	RNA Polymerase III Transcription Termination	2	23	0.00150919	0.073519	0.53033	0.275454	2	2	0.000141333	9606	Homo sapiens	POLR3G		R-HSA-113449;R-HSA-113454
ENST00000274938.8	SCUBE3	protein_coding	803.464	-1.376	-14.588	3.33665e-48	4.06105e-45		ENST00000450926.6	INTS11	protein_coding	4.83	0.368	0.596	0.550977	NA		ENST00000355303.9	ANO1	protein_coding	63.04	3.41	6.643	3.07094e-11	2.54441e-09		ANO1		R-HSA-181429	Serotonin Neurotransmitter Release Cycle	2	23	0.00150919	0.073519	0.53033	0.275454	2	4	0.000282666	9606	Homo sapiens	RIMS1;STXBP1		R-HSA-380901;R-HSA-380905
ENST00000366595.7	NID1	protein_coding	10965.8	-1.204	-14.534	7.38098e-48	8.83116e-45		ENST00000434694.6	INTS11	protein_coding	4.557	-0.387	-1.43	0.152788	NA		ENST00000257770.8	NT5E	protein_coding	12005.7	3.398	29.278	2.00522e-188	7.07764e-184		NT5E		R-HSA-164378	PKA activation in glucagon signalling	2	23	0.00150919	0.073519	0.53033	0.275454	1	2	0.000141333	9606	Homo sapiens	GNAS		R-HSA-164377
ENST00000557457.1	AHNAK2	protein_coding	493.016	3.865	14.446	2.65223e-47	3.12043e-44		ENST00000526332.5	INTS11	protein_coding	1.459	0.141	0.532	0.594627	NA		ENST00000261381.7	XYLT1	protein_coding	61.89	3.378	9.966	2.14665e-23	6.82596e-21		XYLT1		R-HSA-8854521	Interaction between PHLDA1 and AURKA	1	4	0.000262467	0.0742726	0.53033	0.275454	2	2	0.000141333	9606	Homo sapiens	AURKA		R-HSA-8853429;R-HSA-8853444
ENST00000310397.13	SNED1	protein_coding	604.556	-2.925	-14.41	4.49525e-47	5.2021e-44		ENST00000527719.5	INTS11	protein_coding	1.467	0.144	0.661	0.508391	NA		ENST00000545926.1	CD163L1	protein_coding	45.066	3.363	5.884	3.99296e-09	2.35284e-07		CD163L1		R-HSA-8985801	Regulation of cortical dendrite branching	1	4	0.000262467	0.0742726	0.53033	0.275454	1	2	0.000141333	9606	Homo sapiens	NCK1		R-HSA-8985812
ENST00000406053.5	ASB3	protein_coding	271.362	-2.236	-14.391	5.8909e-47	6.70727e-44		ENST00000530031.5	INTS11	protein_coding	4.412	-0.113	-0.266	0.790358	NA		ENST00000261507.11	MSMO1	protein_coding	727.077	3.361	9.201	3.5409e-20	9.22359e-18		MSMO1		R-HSA-392851	Prostacyclin signalling through prostacyclin receptor	2	24	0.0015748	0.0790728	0.53033	0.275454	3	5	0.000353332	9606	Homo sapiens	GNAS		R-HSA-392852;R-HSA-392870;R-HSA-392874
ENST00000395748.8	AREG	protein_coding	3164.6	-5.19	-14.353	1.01469e-46	1.13697e-43		ENST00000534345.5	INTS11	protein_coding	3.559	-0.227	-0.584	0.559024	NA		ENST00000505890.5	DDX60L	protein_coding	331.752	3.353	6.104	1.03498e-09	6.80909e-08		DDX60L		R-HSA-8878159	Transcriptional regulation by RUNX3	5	118	0.00774278	0.0802431	0.53033	0.275454	5	47	0.00332132	9606	Homo sapiens	CDKN2A;SMURF1;PSME2		R-HSA-8952408;R-HSA-8952382;R-HSA-8952081;R-HSA-8952419;R-HSA-8952101
ENST00000343200.9	VCAN	protein_coding	7799.87	-4.597	-14.294	2.40031e-46	2.64755e-43		ENST00000498476.6	INTS11	protein_coding	0	NA	NA	NA	NA		ENST00000521089.5	WWC1	protein_coding	72.627	3.339	6.177	6.51512e-10	4.4011e-08		WWC1		R-HSA-196741	Cobalamin (Cbl, vitamin B12) transport and metabolism	3	52	0.00341207	0.0805669	0.53033	0.275454	5	27	0.00190799	9606	Homo sapiens	MMAB;LDLR;CD320		R-HSA-3159253;R-HSA-9759202;R-HSA-3000122;R-HSA-3000112;R-HSA-9759209
ENST00000223357.8	AEBP1	protein_coding	479.988	2.932	14.21	7.9321e-46	8.6145e-43		ENST00000488011.1	CPTP	protein_coding	1.748	-0.332	-0.476	0.634173	NA		ENST00000621976.1	KCNQ3	protein_coding	9.726	3.33	4.32	1.5583e-05	0.000412152		KCNQ3		R-HSA-9024446	NR1H2 and NR1H3-mediated signaling	4	85	0.00557743	0.0838456	0.53033	0.275454	4	60	0.00423998	9606	Homo sapiens	SCD;FASN		R-HSA-9605063;R-HSA-9605060;R-HSA-9028526;R-HSA-9028533
ENST00000326958.5	NPR3	protein_coding	498.383	-3.028	-14.111	3.23504e-45	3.46012e-42		ENST00000339381.6	TAS1R3	protein_coding	1.375	-0.119	-0.168	0.866237	NA		ENST00000522211.5	RIMS1	protein_coding	8.595	3.315	4.75	2.03334e-06	6.59944e-05		RIMS1		R-HSA-774815	Nucleosome assembly	3	54	0.00354331	0.0878094	0.53033	0.275454	4	4	0.000282666	9606	Homo sapiens	CENPU;CENPH;KNL1		R-HSA-606349;R-HSA-606287;R-HSA-606289;R-HSA-606326
ENST00000331129.3	ID2	protein_coding	549.637	-1.234	-13.906	5.86167e-44	6.17592e-41		ENST00000477278.3	MXRA8	protein_coding	0.489	0.004	0.011	0.99096	NA		ENST00000333244.6	AHNAK2	protein_coding	691.392	3.304	7.89	3.01085e-15	4.49348e-13		AHNAK2		R-HSA-606279	Deposition of new CENPA-containing nucleosomes at the centromere	3	54	0.00354331	0.0878094	0.53033	0.275454	4	4	0.000282666	9606	Homo sapiens	CENPU;CENPH;KNL1		R-HSA-606349;R-HSA-606287;R-HSA-606289;R-HSA-606326
ENST00000287020.7	GDF6	protein_coding	604.884	1.749	13.818	1.98003e-43	2.05551e-40		ENST00000537107.6	ANKRD65	protein_coding	0	NA	NA	NA	NA		ENST00000227157.8	LDHA	protein_coding	487.567	3.302	5.913	3.3536e-09	2.01479e-07		LDHA		R-HSA-264642	Acetylcholine Neurotransmitter Release Cycle	2	26	0.00170604	0.0905525	0.53033	0.275454	2	6	0.000423998	9606	Homo sapiens	RIMS1;STXBP1		R-HSA-372529;R-HSA-372505
ENST00000412899.5	ITGA6	protein_coding	408.999	3.649	13.698	1.04018e-42	1.06418e-39		ENST00000520296.5	ANKRD65	protein_coding	3.461	-2.054	-3.267	0.00108739	NA		ENST00000370355.3	SCD	protein_coding	31254.9	3.299	20.02	3.71405e-89	2.01679e-85		SCD		R-HSA-380095	Tachykinin receptors bind tachykinins	1	5	0.000328084	0.0919651	0.53033	0.275454	1	3	0.000211999	9606	Homo sapiens	TAC3		R-HSA-383373
ENST00000327773.7	GAS6	protein_coding	7265.19	2.195	13.671	1.52332e-42	1.5362e-39		ENST00000427211.3	ANKRD65	protein_coding	0.844	-0.207	-0.507	0.612424	NA		ENST00000522162.1	MTSS1	protein_coding	36.572	3.294	5.971	2.35796e-09	1.45628e-07		MTSS1		R-HSA-844455	The NLRP1 inflammasome	1	5	0.000328084	0.0919651	0.53033	0.275454	1	4	0.000282666	9606	Homo sapiens	BCL2L1		R-HSA-879201
ENST00000415886.2	CTHRC1	protein_coding	3438.07	3.198	13.659	1.79372e-42	1.78341e-39		ENST00000454272.2	ANKRD65	protein_coding	0.361	0.268	0.754	0.450832	NA		ENST00000311001.9	ARNTL2	protein_coding	140.479	3.259	6.269	3.64406e-10	2.56472e-08		ARNTL2		R-HSA-76066	RNA Polymerase III Transcription Initiation From Type 2 Promoter	2	27	0.00177165	0.096465	0.53033	0.275454	2	4	0.000282666	9606	Homo sapiens	POLR3G		R-HSA-112150;R-HSA-83805
ENST00000370509.5	CREG1	protein_coding	1094.68	-1.877	-13.606	3.69432e-42	3.62208e-39		ENST00000442470.1	ANKRD65	protein_coding	0	NA	NA	NA	NA		ENST00000523430.5	SQLE	protein_coding	1093.38	3.253	14.789	1.73693e-49	2.22933e-46		SQLE		R-HSA-9617828	FOXO-mediated transcription of cell cycle genes	2	27	0.00177165	0.096465	0.53033	0.275454	2	22	0.00155466	9606	Homo sapiens	GADD45A		R-HSA-9617852;R-HSA-9617853
ENST00000560027.1	CEMIP	protein_coding	780.11	2.847	13.58	5.27821e-42	5.1041e-39		ENST00000378821.4	TMEM88B	protein_coding	3.869	0.15	0.222	0.824196	NA		ENST00000220772.8	SFRP1	protein_coding	16941.9	3.204	18.713	3.84836e-78	1.42981e-74		SFRP1		R-HSA-9013405	RHOD GTPase cycle	3	57	0.00374016	0.0991642	0.53033	0.275454	9	9	0.000635997	9606	Homo sapiens	STEAP3;RACGAP1;RHOD		R-HSA-9693250;R-HSA-9013435;R-HSA-9013437;R-HSA-9693207;R-HSA-9013452;R-HSA-9013438;R-HSA-9693243;R-HSA-9693198;R-HSA-9693214
ENST00000269141.8	CDH2	protein_coding	2690.85	-0.679	-13.534	9.8584e-42	9.40438e-39		ENST00000495558.1	VWA1	protein_coding	2.244	0.315	1.14	0.254116	NA		ENST00000373114.4	KLHL4	protein_coding	20.691	3.203	5.175	2.274e-07	9.03864e-06		KLHL4		R-HSA-8941858	Regulation of RUNX3 expression and activity	3	57	0.00374016	0.0991642	0.53033	0.275454	3	9	0.000635997	9606	Homo sapiens	CDKN2A;SMURF1;PSME2		R-HSA-8952408;R-HSA-8952382;R-HSA-8952419
ENST00000260118.7	GGH	protein_coding	825.02	1.849	13.417	4.81326e-41	4.53037e-38		ENST00000471398.1	VWA1	protein_coding	0	NA	NA	NA	NA		ENST00000415886.2	CTHRC1	protein_coding	3438.07	3.198	13.659	1.79372e-42	1.78341e-39		CTHRC1		R-HSA-76071	RNA Polymerase III Transcription Initiation From Type 3 Promoter	2	28	0.00183727	0.102484	0.53033	0.275454	2	4	0.000282666	9606	Homo sapiens	POLR3G		R-HSA-112152;R-HSA-83803
ENST00000555544.1	AHNAK2	retained_intron	566.748	4.47	13.289	2.69217e-40	2.5006e-37		ENST00000378785.7	ATAD3C	protein_coding	4.982	-0.537	-0.834	0.4044	NA		ENST00000545707.5	LDLR	protein_coding	153.114	3.193	7.402	1.33999e-13	1.5661e-11		LDLR		R-HSA-76061	RNA Polymerase III Transcription Initiation From Type 1 Promoter	2	28	0.00183727	0.102484	0.53033	0.275454	2	5	0.000353332	9606	Homo sapiens	POLR3G		R-HSA-76056;R-HSA-76060
ENST00000266718.5	LUM	protein_coding	2331.73	-1.209	-13.279	3.07657e-40	2.82053e-37		ENST00000475091.2	ATAD3C	protein_coding	0	NA	NA	NA	NA		ENST00000274487.9	ADAMTS19	protein_coding	129.984	3.189	15.015	5.89724e-51	8.8574e-48		ADAMTS19		R-HSA-212676	Dopamine Neurotransmitter Release Cycle	2	28	0.00183727	0.102484	0.53033	0.275454	2	5	0.000353332	9606	Homo sapiens	RIMS1;STXBP1		R-HSA-380869;R-HSA-380574
ENST00000297350.9	TNFRSF11B	protein_coding	5169.7	-1.269	-13.277	3.15469e-40	2.85507e-37		ENST00000673477.1	ATAD3B	protein_coding	1.534	-0.092	-0.446	0.655515	NA		ENST00000391830.1	AKT1S1	protein_coding	26.189	3.188	5.174	2.28951e-07	9.09005e-06		AKT1S1		R-HSA-9692913	SARS-CoV-1-mediated effects on programmed cell death	1	6	0.000393701	0.109321	0.53033	0.275454	2	5	0.000353332	9606	Homo sapiens	BCL2L1		R-HSA-9704692;R-HSA-9704655
ENST00000378150.1	NMT2	protein_coding	948.73	1.488	13.256	4.14426e-40	3.70319e-37		ENST00000400830.4	ATAD3A	protein_coding	1.06	0.345	0.937	0.348797	NA		ENST00000389474.8	SIGLEC15	protein_coding	29.026	3.187	6.306	2.85854e-10	2.04448e-08		SIGLEC15		R-HSA-2142850	Hyaluronan biosynthesis and export	1	6	0.000393701	0.109321	0.53033	0.275454	1	3	0.000211999	9606	Homo sapiens	CEMIP		R-HSA-5693356
ENST00000504317.1	MSMO1	protein_coding	370.124	2.685	13.243	4.93687e-40	4.3563e-37		ENST00000624426.1	TMEM240	protein_coding	3.205	0.435	0.599	0.549137	NA		ENST00000447527.1	ATP1A2	protein_coding	193.13	3.185	4.907	9.24627e-07	3.19957e-05		ATP1A2		R-HSA-388479	Vasopressin-like receptors	1	6	0.000393701	0.109321	0.53033	0.275454	1	7	0.000494665	9606	Homo sapiens	OXTR		R-HSA-388503
ENST00000682079.1	MAP2	protein_coding	1108.76	2.197	13.226	6.2151e-40	5.4165e-37		ENST00000518681.6	MIB2	protein_coding	0	NA	NA	NA	NA		ENST00000547316.1	E2F7	protein_coding	15.006	3.168	4.941	7.76221e-07	2.74662e-05		E2F7		R-HSA-141424	Amplification of signal from the kinetochores	4	94	0.00616798	0.110272	0.53033	0.275454	4	4	0.000282666	9606	Homo sapiens	CENPU;CENPH;CDCA8;KNL1		R-HSA-141409;R-HSA-141431;R-HSA-141422;R-HSA-141439
ENST00000535617.5	DBI	protein_coding	1263.95	1.071	13.171	1.28344e-39	1.10489e-36		ENST00000378712.5	MIB2	protein_coding	0.563	0	0	1	NA		ENST00000371269.9	DHCR24	protein_coding	1773.64	3.166	15.606	6.65811e-55	1.09305e-51		DHCR24		R-HSA-141444	Amplification of signal from unattached kinetochores via a MAD2 inhibitory signal	4	94	0.00616798	0.110272	0.53033	0.275454	4	4	0.000282666	9606	Homo sapiens	CENPU;CENPH;CDCA8;KNL1		R-HSA-141409;R-HSA-141431;R-HSA-141422;R-HSA-141439
ENST00000441802.7	FAT1	protein_coding	53461	1.02	13.045	6.76164e-39	5.75082e-36		ENST00000510793.5	MIB2	protein_coding	1.791	0.636	1.246	0.212739	NA		ENST00000295927.4	PTX3	protein_coding	12350.1	3.158	19.997	5.80066e-89	2.92486e-85		PTX3		R-HSA-6794361	Neurexins and neuroligins	3	60	0.00393701	0.111075	0.53033	0.275454	11	19	0.00134266	9606	Homo sapiens	STXBP1;NRXN3		R-HSA-6797974;R-HSA-6794357;R-HSA-6797554;R-HSA-6794338;R-HSA-6794353;R-HSA-6794352;R-HSA-6797568;R-HSA-6794348;R-HSA-6794346;R-HSA-6794345;R-HSA-6794344
ENST00000003100.13	CYP51A1	protein_coding	3063.7	1.874	13.021	9.31609e-39	7.82907e-36		ENST00000503789.5	MIB2	protein_coding	0.297	0	0	1	NA		ENST00000304195.8	FRMD3	protein_coding	140.33	3.14	5.13	2.89132e-07	1.11899e-05		FRMD3		R-HSA-181430	Norepinephrine Neurotransmitter Release Cycle	2	30	0.0019685	0.114817	0.53033	0.275454	2	6	0.000423998	9606	Homo sapiens	RIMS1;STXBP1		R-HSA-374899;R-HSA-374922
ENST00000278840.9	FADS2	protein_coding	5632.26	2.123	13.012	1.0435e-38	8.66617e-36		ENST00000514234.5	MIB2	protein_coding	8.455	-0.364	-1.568	NA	NA		ENST00000371230.1	DAB1	protein_coding	23.155	3.132	5.186	2.152e-07	8.63147e-06		DAB1		R-HSA-5669034	TNFs bind their physiological receptors	2	30	0.0019685	0.114817	0.53033	0.275454	2	13	0.000918663	9606	Homo sapiens	TNFSF4;TNFSF9		R-HSA-8858475;R-HSA-5692315
ENST00000261590.13	DSG2	protein_coding	1903.35	1.293	12.988	1.43778e-38	1.18018e-35		ENST00000483015.1	MIB2	protein_coding	0	NA	NA	NA	NA		ENST00000244296.6	PSG1	protein_coding	23.745	3.127	4.817	1.45459e-06	4.85725e-05		PSG1		R-HSA-9703648	Signaling by FLT3 ITD and TKD mutants	2	30	0.0019685	0.114817	0.53033	0.275454	2	24	0.00169599	9606	Homo sapiens	BCL2L1		R-HSA-9698021;R-HSA-9698026
ENST00000376162.7	ITGBL1	protein_coding	343.651	4.171	12.983	1.52091e-38	1.23407e-35		ENST00000472264.1	MMP23B	protein_coding	0.548	-0.12	-0.271	0.786034	NA		ENST00000372990.6	RHBDL2	protein_coding	35.358	3.099	4.548	5.41513e-06	0.000159211		RHBDL2		R-HSA-8863678	Neurodegenerative Diseases	2	30	0.0019685	0.114817	0.53033	0.275454	1	22	0.00155466	9606	Homo sapiens	SOD2		R-HSA-8870703
ENST00000249377.4	LRRC17	protein_coding	1771.43	1.785	12.968	1.85499e-38	1.48804e-35		ENST00000479814.5	MMP23B	protein_coding	3.609	-1.218	-2.13	0.0331785	NA		ENST00000361301.6	WNT16	protein_coding	35.62	3.095	5.038	4.7037e-07	1.73663e-05		WNT16		R-HSA-8862803	Deregulated CDK5 triggers multiple neurodegenerative pathways in Alzheimer's disease models	2	30	0.0019685	0.114817	0.53033	0.275454	1	22	0.00155466	9606	Homo sapiens	SOD2		R-HSA-8870703
ENST00000394890.7	P4HA1	protein_coding	4346.4	1.077	12.889	5.19994e-38	4.12443e-35		ENST00000435358.5	MMP23B	protein_coding	1.018	-0.299	-0.432	0.665437	NA		ENST00000635197.1	FASN	protein_coding	19.513	3.085	5.052	4.36412e-07	1.62314e-05		FASN		R-HSA-5173105	O-linked glycosylation	5	133	0.00872703	0.116903	0.53033	0.275454	3	27	0.00190799	9606	Homo sapiens	GALNT11;SPON2;GALNT6;GALNT3;ADAMTS19		R-HSA-5173005;R-HSA-5173192;R-HSA-913675
ENST00000447489.1	ANXA11	protein_coding	832.147	0.956	12.878	6.02306e-38	4.72422e-35		ENST00000503792.1	MMP23B	protein_coding	5.501	-1.65	-2.358	0.0183573	NA		ENST00000361125.1	SMURF1	protein_coding	69.803	3.084	5.802	6.56953e-09	3.68939e-07		SMURF1		R-HSA-2500257	Resolution of Sister Chromatid Cohesion	5	134	0.00879265	0.119591	0.53033	0.275454	8	8	0.000565331	9606	Homo sapiens	CENPU;STAG2;CENPH;CDCA8;KNL1		R-HSA-2468293;R-HSA-2466068;R-HSA-2484822;R-HSA-2545253;R-HSA-2467794;R-HSA-1638803;R-HSA-2468287;R-HSA-1638821
ENST00000517992.2	SNTB1	protein_coding	576.263	1.488	12.824	1.20204e-37	9.32462e-35		ENST00000340677.9	CDK11B	protein_coding	161.661	0.68	7.704	NA	NA		ENST00000433297.2	HMGCS1	protein_coding	7631.07	3.069	17.213	2.13851e-66	5.03206e-63		HMGCS1		R-HSA-3296469	Defects in cobalamin (B12) metabolism	2	31	0.00203412	0.121119	0.53033	0.275454	2	14	0.000989329	9606	Homo sapiens	MMAB;CD320		R-HSA-3325546;R-HSA-3322125
ENST00000284987.6	ADAMTS5	protein_coding	3510.41	-1.634	-12.69	6.75631e-37	5.18414e-34		ENST00000629289.2	CDK11B	protein_coding	2.588	0.273	1.062	0.288386	NA		ENST00000456174.6	HDAC9	protein_coding	90.466	3.052	5.367	7.9862e-08	3.51911e-06		HDAC9		R-HSA-9013406	RHOQ GTPase cycle	3	63	0.00413386	0.123503	0.53033	0.275454	2	5	0.000353332	9606	Homo sapiens	STEAP3;OBSCN;GFOD1		R-HSA-9018747;R-HSA-9018746
ENST00000327419.7	C11orf87	protein_coding	122.173	-2.873	-12.664	9.35305e-37	7.09946e-34		ENST00000629312.2	CDK11B	protein_coding	3.574	0.109	0.143	0.88597	NA		ENST00000356957.7	TXNDC11	protein_coding	59.718	3.027	5.156	2.52542e-07	9.89315e-06		TXNDC11		R-HSA-447038	NrCAM interactions	1	7	0.000459318	0.126346	0.53033	0.275454	1	4	0.000282666	9606	Homo sapiens	ANK1		R-HSA-447030
ENST00000683431.1	DKK3	protein_coding	19612.2	1.215	12.585	2.5615e-36	1.92363e-33		ENST00000356200.7	CDK11A	protein_coding	0	NA	NA	NA	NA		ENST00000316793.8	OXTR	protein_coding	1490.24	2.991	11.659	2.06494e-31	1.21473e-28		OXTR		R-HSA-420597	Nectin/Necl trans heterodimerization	1	7	0.000459318	0.126346	0.53033	0.275454	1	8	0.000565331	9606	Homo sapiens	PVR		R-HSA-420593
ENST00000375533.6	BAMBI	protein_coding	1375.68	-1.555	-12.567	3.20154e-36	2.37898e-33		ENST00000378638.6	CDK11A	protein_coding	22.408	-0.431	-6.695	NA	NA		ENST00000525704.2	KIRREL3	protein_coding	53.131	2.989	5.861	4.6049e-09	2.67547e-07		KIRREL3		R-HSA-2046105	Linoleic acid (LA) metabolism	2	32	0.00209974	0.127504	0.53033	0.275454	3	10	0.000706664	9606	Homo sapiens	FADS2;FADS1		R-HSA-2046092;R-HSA-2046097;R-HSA-2046096
ENST00000250092.11	CD68	protein_coding	2550.61	2.065	12.56	3.51504e-36	2.58473e-33		ENST00000378633.5	CDK11A	protein_coding	14.606	0.674	5.87	NA	NA		ENST00000447428.5	SERPINB7	protein_coding	11.555	2.978	4.423	9.72433e-06	0.000269438		SERPINB7		R-HSA-2122948	Activated NOTCH1 Transmits Signal to the Nucleus	2	32	0.00209974	0.127504	0.53033	0.275454	6	21	0.00148399	9606	Homo sapiens	DLL4;DNER		R-HSA-157632;R-HSA-1912398;R-HSA-1980074;R-HSA-1980138;R-HSA-1980041;R-HSA-1980112
ENST00000361204.9	SREBF2	protein_coding	2686	1.647	12.509	6.66387e-36	4.84965e-33		ENST00000342348.9	NADK	protein_coding	2.97	2.278	3.272	0.00106968	NA		ENST00000367048.5	ACAT2	protein_coding	3835.06	2.977	16.753	5.39636e-63	1.05817e-59		ACAT2		R-HSA-210500	Glutamate Neurotransmitter Release Cycle	2	32	0.00209974	0.127504	0.53033	0.275454	2	8	0.000565331	9606	Homo sapiens	RIMS1;STXBP1		R-HSA-210426;R-HSA-210430
ENST00000369516.7	TSPAN2	protein_coding	300.414	-2.049	-12.494	8.04634e-36	5.79599e-33		ENST00000469045.5	NADK	protein_coding	1.046	0.484	1.022	0.3066	NA		ENST00000444393.7	IL32	protein_coding	80.31	2.97	5.172	2.31725e-07	9.18986e-06		IL32		R-HSA-5578775	Ion homeostasis	3	64	0.00419948	0.127754	0.53033	0.275454	3	17	0.00120133	9606	Homo sapiens	ASPH;ATP1A2		R-HSA-2855020;R-HSA-9684068;R-HSA-936897
ENST00000490140.1	FDPS	retained_intron	1281.81	1.78	12.487	8.80268e-36	6.27676e-33		ENST00000378604.3	CALML6	protein_coding	0	NA	NA	NA	NA		ENST00000528812.5	FDFT1	protein_coding	16.146	2.969	4.775	1.79282e-06	5.87007e-05		FDFT1		R-HSA-109606	Intrinsic Pathway for Apoptosis	3	64	0.00419948	0.127754	0.53033	0.275454	4	63	0.00445198	9606	Homo sapiens	CDKN2A;BCL2L1		R-HSA-508162;R-HSA-9645694;R-HSA-6790025;R-HSA-9645692
ENST00000287097.6	CD109	protein_coding	2216.33	1.045	12.399	2.63003e-35	1.85659e-32		ENST00000307786.8	CALML6	protein_coding	0.982	0.375	0.792	0.428258	NA		ENST00000580036.5	LIPG	protein_coding	54.527	2.951	4.901	9.52726e-07	3.28714e-05		LIPG		R-HSA-9013423	RAC3 GTPase cycle	4	100	0.00656168	0.129707	0.53033	0.275454	3	6	0.000423998	9606	Homo sapiens	DOCK10;IL32;RACGAP1;SWAP70		R-HSA-9018808;R-HSA-9018804;R-HSA-9018806
ENST00000378204.7	EXT1	protein_coding	6070.84	-0.836	-12.354	4.65553e-35	3.25389e-32		ENST00000378602.3	TMEM52	protein_coding	0.241	0	0	1	NA		ENST00000222462.3	WNT16	protein_coding	246.131	2.947	10.222	1.57763e-24	5.40621e-22		WNT16		R-HSA-157118	Signaling by NOTCH	8	259	0.0169948	0.131205	0.53033	0.275454	20	154	0.0108826	9606	Homo sapiens	DLL4;WWC1;DNER;PSME2;HDAC9;DLGAP5		R-HSA-9021480;R-HSA-157632;R-HSA-9018538;R-HSA-9013069;R-HSA-9018542;R-HSA-2168136;R-HSA-9013284;R-HSA-2172172;R-HSA-1980051;R-HSA-1980112;R-HSA-9021478;R-HSA-9604642;R-HSA-1912398;R-HSA-1980074;R-HSA-1980138;R-HSA-1980041;R-HSA-1912388;R-HSA-9604264;R-HSA-2168987;R-HSA-157629
ENST00000647936.1	PROS1	protein_coding	910.557	-1.161	-12.318	7.23599e-35	5.00787e-32		ENST00000310991.8	TMEM52	protein_coding	1.143	0.512	1.196	0.231742	NA		ENST00000223357.8	AEBP1	protein_coding	479.988	2.932	14.21	7.9321e-46	8.6145e-43		AEBP1		R-HSA-6803204	TP53 Regulates Transcription of Genes Involved in Cytochrome C Release	2	33	0.00216535	0.133966	0.53033	0.275454	3	25	0.00176666	9606	Homo sapiens	STEAP3		R-HSA-6801184;R-HSA-6801166;R-HSA-6801195
ENST00000309791.8	COL14A1	protein_coding	1778.97	-3.658	-12.303	8.76523e-35	6.00733e-32		ENST00000378598.4	TMEM52	protein_coding	0	NA	NA	NA	NA		ENST00000429642.2	IDI1	protein_coding	93.297	2.919	8.25	1.58625e-16	2.82057e-14		IDI1		R-HSA-8979227	Triglyceride metabolism	3	66	0.00433071	0.136409	0.53033	0.275454	3	24	0.00169599	9606	Homo sapiens	FABP3;PNPLA4		R-HSA-8848355;R-HSA-8848338;R-HSA-5334794
ENST00000478214.1	HMGA1	processed_transcript	2084.43	1.566	12.247	1.73929e-34	1.18057e-31		ENST00000416272.1	TMEM52	protein_coding	0	NA	NA	NA	NA		ENST00000552067.5	CD63	protein_coding	10.708	2.888	4.515	6.34122e-06	0.000183234		CD63		R-HSA-174824	Plasma lipoprotein assembly, remodeling, and clearance	4	102	0.00669291	0.136482	0.53033	0.275454	19	86	0.00607731	9606	Homo sapiens	LIPG;PCSK9;LDLR;ACAT2		R-HSA-8855111;R-HSA-171106;R-HSA-174624;R-HSA-174657;R-HSA-6784738;R-HSA-171141;R-HSA-171087;R-HSA-8980228;R-HSA-9733403;R-HSA-174706;R-HSA-171122;R-HSA-171059;R-HSA-6784735;R-HSA-6784734;R-HSA-174808;R-HSA-8855131;R-HSA-8855130;R-HSA-6784729;R-HSA-8876696
ENST00000525283.5	FDFT1	nonsense_mediated_decay	2104.09	1.634	12.231	2.13469e-34	1.43516e-31		ENST00000642590.1	CFAP74	protein_coding	0	NA	NA	NA	NA		ENST00000648323.1	FOXL2	protein_coding	45.657	2.884	8.431	3.43295e-17	6.73164e-15		FOXL2		R-HSA-166665	Terminal pathway of complement	1	8	0.000524934	0.143046	0.53033	0.275454	5	5	0.000353332	9606	Homo sapiens	C6		R-HSA-173723;R-HSA-173720;R-HSA-173705;R-HSA-173725;R-HSA-173709
ENST00000355857.8	DBI	protein_coding	5193.13	1.628	12.21	2.75393e-34	1.83401e-31		ENST00000493964.5	CFAP74	protein_coding	0	NA	NA	NA	NA		ENST00000514781.1	CENPU	protein_coding	38.903	2.883	4.926	8.41284e-07	2.94e-05		CENPU		R-HSA-8985586	SLIT2:ROBO1 increases RHOA activity	1	8	0.000524934	0.143046	0.53033	0.275454	2	2	0.000141333	9606	Homo sapiens	SLIT2		R-HSA-8985594;R-HSA-8985591
ENST00000425043.5	DCN	protein_coding	2561.69	-1.171	-12.15	5.77104e-34	3.80738e-31		ENST00000682832.1	CFAP74	protein_coding	0	NA	NA	NA	NA		ENST00000521232.1	SQLE	protein_coding	750.984	2.866	17.962	3.87005e-72	1.1878e-68		SQLE		R-HSA-5340588	Signaling by RNF43 mutants	1	8	0.000524934	0.143046	0.53033	0.275454	1	1	7.06664e-05	9606	Homo sapiens	LRP6		R-HSA-5340587
ENST00000375208.7	EMC1	protein_coding	1237.59	1.064	12.064	1.63753e-33	1.07034e-30		ENST00000378590.4	CFAP74	protein_coding	0	NA	NA	NA	NA		ENST00000537670.5	LCTL	protein_coding	55.077	2.863	6.258	3.89373e-10	2.72145e-08		LCTL		R-HSA-446388	Regulation of cytoskeletal remodeling and cell spreading by IPP complex components	1	8	0.000524934	0.143046	0.53033	0.275454	2	5	0.000353332	9606	Homo sapiens	PARVB		R-HSA-430308;R-HSA-432946
ENST00000370830.4	BMP5	protein_coding	535.201	-2.502	-12.038	2.25455e-33	1.46012e-30		ENST00000638411.1	GABRD	protein_coding	0	NA	NA	NA	NA		ENST00000683672.1	BRIP1	protein_coding	27.597	2.86	4.815	1.47333e-06	4.90592e-05		BRIP1		R-HSA-2660825	Signaling by NOTCH1 t(7;9)(NOTCH1:M1580_K2555) Translocation Mutant	1	8	0.000524934	0.143046	0.53033	0.275454	1	5	0.000353332	9606	Homo sapiens	DLL4		R-HSA-2660815
ENST00000373713.7	FABP3	protein_coding	126.317	5.041	12.034	2.36367e-33	1.51688e-30		ENST00000378585.7	GABRD	protein_coding	0	NA	NA	NA	NA		ENST00000477119.2	APTX	protein_coding	11.514	2.857	4.575	4.75614e-06	0.000141545		APTX		R-HSA-2660826	Constitutive Signaling by NOTCH1 t(7;9)(NOTCH1:M1580_K2555) Translocation Mutant	1	8	0.000524934	0.143046	0.53033	0.275454	1	5	0.000353332	9606	Homo sapiens	DLL4		R-HSA-2660815
ENST00000305352.7	S1PR1	protein_coding	565.519	-2.159	-11.917	9.59687e-33	6.10326e-30		ENST00000640067.1	GABRD	protein_coding	0	NA	NA	NA	NA		ENST00000649699.1	KMT2A	protein_coding	179.601	2.854	6.357	2.05331e-10	1.50516e-08		KMT2A		R-HSA-1474290	Collagen formation	4	104	0.00682415	0.143397	0.53033	0.275454	24	77	0.00544131	9606	Homo sapiens	COL13A1;ITGA6;LOXL2		R-HSA-8948232;R-HSA-1650808;R-HSA-8948234;R-HSA-2002460;R-HSA-2022141;R-HSA-2022073;R-HSA-8948224;R-HSA-2395340;R-HSA-2213192;R-HSA-8948226;R-HSA-8948228;R-HSA-8944261;R-HSA-8948230;R-HSA-1981104;R-HSA-8948231;R-HSA-8948219;R-HSA-8944220;R-HSA-2152276;R-HSA-1981128;R-HSA-8948222;R-HSA-1980233;R-HSA-1981157;R-HSA-2002466;R-HSA-1981120
ENST00000474889.6	PTPRG	protein_coding	2894.58	-0.907	-11.885	1.41173e-32	8.89795e-30		ENST00000638771.1	GABRD	protein_coding	0	NA	NA	NA	NA		ENST00000442940.1	PNPLA4	protein_coding	16.421	2.852	4.621	3.82765e-06	0.000116466		PNPLA4		R-HSA-3108232	SUMO E3 ligases SUMOylate target proteins	6	183	0.0120079	0.145226	0.53033	0.275454	14	131	0.0092573	9606	Homo sapiens	STAG2;CDKN2A;CDCA8;FOXL2;PHC3;AURKA		R-HSA-4551655;R-HSA-3968414;R-HSA-3108203;R-HSA-4570499;R-HSA-2997706;R-HSA-4551727;R-HSA-3927824;R-HSA-4655404;R-HSA-4568846;R-HSA-4655440;R-HSA-4570463;R-HSA-3108212;R-HSA-4655355;R-HSA-3108209
ENST00000360467.7	COL4A2	protein_coding	72665.1	-1.174	-11.847	2.22659e-32	1.39097e-29		ENST00000640949.1	GABRD	protein_coding	0	NA	NA	NA	NA		ENST00000505803.5	STARD4	protein_coding	135.731	2.852	5.311	1.09065e-07	4.68885e-06		STARD4		R-HSA-420092	Glucagon-type ligand receptors	2	35	0.00229659	0.147102	0.53033	0.275454	1	8	0.000565331	9606	Homo sapiens	GNAS		R-HSA-381612
ENST00000256495.4	BHLHE40	protein_coding	764.762	2.07	11.786	4.62854e-32	2.86612e-29		ENST00000640030.1	GABRD	protein_coding	0	NA	NA	NA	NA		ENST00000455443.5	AEBP1	protein_coding	65.354	2.847	4.837	1.32111e-06	4.45154e-05		AEBP1		R-HSA-9818027	NFE2L2 regulating anti-oxidant/detoxification enzymes	2	35	0.00229659	0.147102	0.53033	0.275454	2	24	0.00169599	9606	Homo sapiens	TXNRD1		R-HSA-9759364;R-HSA-9759332
ENST00000529699.5	IL32	protein_coding	900.118	2.186	11.782	4.82445e-32	2.96146e-29		ENST00000640981.1	GABRD	protein_coding	0	NA	NA	NA	NA		ENST00000560027.1	CEMIP	protein_coding	780.11	2.847	13.58	5.27821e-42	5.1041e-39		CEMIP		R-HSA-76046	RNA Polymerase III Transcription Initiation	2	36	0.0023622	0.153766	0.53033	0.275454	6	13	0.000918663	9606	Homo sapiens	POLR3G		R-HSA-112150;R-HSA-112152;R-HSA-76056;R-HSA-83803;R-HSA-83805;R-HSA-76060
ENST00000648494.1	DHCR24	processed_transcript	343.267	3.422	11.772	5.41075e-32	3.29272e-29		ENST00000638763.1	GABRD	protein_coding	0	NA	NA	NA	NA		ENST00000378454.8	DCDC2	protein_coding	15.705	2.841	4.438	9.07864e-06	0.000253512		DCDC2		R-HSA-8878166	Transcriptional regulation by RUNX2	5	147	0.00964567	0.157051	0.53033	0.275454	10	84	0.00593598	9606	Homo sapiens	SMURF1;ITGBL1;PSME2		R-HSA-9009401;R-HSA-8939801;R-HSA-8939833;R-HSA-9009403;R-HSA-9008475;R-HSA-9009451;R-HSA-9009452;R-HSA-9008110;R-HSA-9009362;R-HSA-8939829
ENST00000345146.7	IDH1	protein_coding	2581.89	1.08	11.739	8.08755e-32	4.87963e-29		ENST00000638804.1	GABRD	protein_coding	0	NA	NA	NA	NA		ENST00000264107.12	ITGA6	protein_coding	1099.99	2.837	18.275	1.30973e-74	4.40267e-71		ITGA6		R-HSA-8964026	Chylomicron clearance	1	9	0.000590551	0.159429	0.53033	0.275454	4	4	0.000282666	9606	Homo sapiens	LDLR		R-HSA-174706;R-HSA-174624;R-HSA-174657;R-HSA-174808
ENST00000507293.1	HMGCS1	retained_intron	432.192	3.281	11.735	8.40691e-32	5.02933e-29		ENST00000378567.8	PRKCZ	protein_coding	0	NA	NA	NA	NA		ENST00000560467.1	LDLR	protein_coding	426.108	2.835	5.065	4.07555e-07	1.52708e-05		LDLR		R-HSA-5263617	Metabolism of ingested MeSeO2H into MeSeH	1	9	0.000590551	0.159429	0.53033	0.275454	2	2	0.000141333	9606	Homo sapiens	TXNRD1		R-HSA-5263616;R-HSA-5263614
ENST00000318602.12	A2M	protein_coding	296.244	-1.685	-11.725	9.45651e-32	5.6097e-29		ENST00000468310.5	PRKCZ	protein_coding	0	NA	NA	NA	NA		ENST00000319234.5	SHISA3	protein_coding	64.436	2.829	7.078	1.45774e-12	1.47852e-10		SHISA3		R-HSA-447043	Neurofascin interactions	1	9	0.000590551	0.159429	0.53033	0.275454	3	7	0.000494665	9606	Homo sapiens	ANK1		R-HSA-373729;R-HSA-445091;R-HSA-443774
ENST00000316793.8	OXTR	protein_coding	1490.24	2.991	11.659	2.06494e-31	1.21473e-28		ENST00000503297.1	PRKCZ	protein_coding	0	NA	NA	NA	NA		ENST00000356249.9	CEMIP	protein_coding	691.579	2.825	5.402	6.5754e-08	2.96027e-06		CEMIP		R-HSA-163765	ChREBP activates metabolic gene expression	1	9	0.000590551	0.159429	0.53033	0.275454	1	6	0.000423998	9606	Homo sapiens	FASN		R-HSA-163733
ENST00000216468.8	TMED8	protein_coding	561.822	-1.248	-11.64	2.58275e-31	1.50679e-28		ENST00000400921.6	PRKCZ	protein_coding	0	NA	NA	NA	NA		ENST00000220244.7	CEMIP	protein_coding	11042.6	2.809	22.425	2.26454e-111	2.66431e-107		CEMIP		R-HSA-159763	Transport of gamma-carboxylated protein precursors from the endoplasmic reticulum to the Golgi apparatus	1	9	0.000590551	0.159429	0.53033	0.275454	1	9	0.000635997	9606	Homo sapiens	GAS6		R-HSA-163809
ENST00000368719.9	S100A6	protein_coding	53940.7	1.315	11.633	2.80337e-31	1.6221e-28		ENST00000495347.5	PRKCZ	protein_coding	0	NA	NA	NA	NA		ENST00000458358.5	ITGA6	protein_coding	428.682	2.802	7.342	2.1041e-13	2.39569e-11		ITGA6		R-HSA-888590	GABA synthesis, release, reuptake and degradation	2	37	0.00242782	0.160487	0.53033	0.275454	2	10	0.000706664	9606	Homo sapiens	RIMS1;STXBP1		R-HSA-888589;R-HSA-917744
ENST00000509023.5	SNCAIP	nonsense_mediated_decay	403.066	-2.294	-11.624	3.1225e-31	1.79206e-28		ENST00000461106.6	PRKCZ	protein_coding	0.514	-0.49	-0.825	0.409647	NA		ENST00000588898.1	USP32	protein_coding	9.274	2.776	3.94	8.16045e-05	0.00174248		USP32		R-HSA-186763	Downstream signal transduction	2	37	0.00242782	0.160487	0.53033	0.275454	1	16	0.00113066	9606	Homo sapiens	NCK1		R-HSA-382058
ENST00000540016.5	MMAB	protein_coding	236.406	2.52	11.597	4.2576e-31	2.42381e-28		ENST00000461465.5	PRKCZ	protein_coding	0	NA	NA	NA	NA		ENST00000548807.5	IL32	protein_coding	268.305	2.74	5.361	8.26469e-08	3.62824e-06		IL32		R-HSA-5663220	RHO GTPases Activate Formins	5	149	0.0097769	0.163202	0.53033	0.275454	5	27	0.00190799	9606	Homo sapiens	CENPU;CENPH;CDCA8;KNL1;RHOD		R-HSA-5666160;R-HSA-5666129;R-HSA-5666104;R-HSA-5666088;R-HSA-5666169
ENST00000235382.7	RGS2	protein_coding	1106.89	-1.931	-11.591	4.58681e-31	2.59034e-28		ENST00000470596.5	PRKCZ	protein_coding	0	NA	NA	NA	NA		ENST00000347624.4	LRRC15	protein_coding	154.879	2.731	10.34	4.66061e-25	1.70467e-22		LRRC15		R-HSA-9759194	Nuclear events mediated by NFE2L2	4	110	0.00721785	0.164935	0.53033	0.275454	5	48	0.00339199	9606	Homo sapiens	CDKN2A;TXNRD1;PSME2		R-HSA-9759364;R-HSA-9759332;R-HSA-9762096;R-HSA-9760081;R-HSA-9761836
ENST00000419348.6	HTATIP2	protein_coding	297.318	2.254	11.57	5.83968e-31	3.2717e-28		ENST00000496325.5	PRKCZ	protein_coding	0	NA	NA	NA	NA		ENST00000371489.5	MYOF	protein_coding	427.96	2.725	10.964	5.67958e-28	2.58666e-25		MYOF		R-HSA-9614085	FOXO-mediated transcription	4	110	0.00721785	0.164935	0.53033	0.275454	5	85	0.00600664	9606	Homo sapiens	GADD45A;SOD2		R-HSA-9617972;R-HSA-9617832;R-HSA-9617833;R-HSA-9617852;R-HSA-9617853
ENST00000304636.9	COL3A1	protein_coding	54343.5	-1.243	-11.561	6.47651e-31	3.59992e-28		ENST00000482686.5	PRKCZ	protein_coding	0	NA	NA	NA	NA		ENST00000403059.8	PVR	protein_coding	3056.39	2.714	10.32	5.69668e-25	2.05174e-22		PVR		R-HSA-913709	O-linked glycosylation of mucins	3	73	0.00479003	0.168158	0.53033	0.275454	1	16	0.00113066	9606	Homo sapiens	GALNT11;GALNT6;GALNT3		R-HSA-913675
ENST00000265074.13	NPR3	protein_coding	290.186	-3.195	-11.478	1.70244e-30	9.38893e-28		ENST00000486681.5	PRKCZ	protein_coding	0	NA	NA	NA	NA		ENST00000295454.8	GABRB1	protein_coding	61.3	2.712	6.293	3.11315e-10	2.2109e-08		GABRB1		R-HSA-69618	Mitotic Spindle Checkpoint	4	111	0.00728346	0.168633	0.53033	0.275454	4	7	0.000494665	9606	Homo sapiens	CENPU;CENPH;CDCA8;KNL1		R-HSA-141409;R-HSA-141431;R-HSA-141422;R-HSA-141439
ENST00000257435.12	NREP	protein_coding	1663.06	-1.469	-11.472	1.82786e-30	1.00025e-27		ENST00000470986.5	PRKCZ	protein_coding	0.116	0	0	1	NA		ENST00000581560.5	TRPV2	protein_coding	27.46	2.71	4.561	5.09821e-06	0.000150709		TRPV2		R-HSA-2990846	SUMOylation	6	192	0.0125984	0.169294	0.53033	0.275454	14	140	0.00989329	9606	Homo sapiens	STAG2;CDKN2A;CDCA8;FOXL2;PHC3;AURKA		R-HSA-4551655;R-HSA-3968414;R-HSA-3108203;R-HSA-4570499;R-HSA-2997706;R-HSA-4551727;R-HSA-3927824;R-HSA-4655404;R-HSA-4568846;R-HSA-4655440;R-HSA-4570463;R-HSA-3108212;R-HSA-4655355;R-HSA-3108209
ENST00000409207.5	MCFD2	protein_coding	2578.68	0.926	11.454	2.23937e-30	1.21601e-27		ENST00000470511.5	PRKCZ	protein_coding	0	NA	NA	NA	NA		ENST00000273990.6	DDIT4L	protein_coding	24.823	2.708	5.046	4.50264e-07	1.67026e-05		DDIT4L		R-HSA-5083635	Defective B3GALTL causes PpS	2	39	0.00255906	0.174083	0.53033	0.275454	1	1	7.06664e-05	9606	Homo sapiens	SPON2;ADAMTS19		R-HSA-6785565
ENST00000381465.2	TRIB2	protein_coding	701.4	-1.187	-11.389	4.75933e-30	2.56466e-27		ENST00000471018.6	PRKCZ	protein_coding	1.243	0.17	0.221	0.824733	NA		ENST00000603223.1	GFOD1	protein_coding	16.336	2.701	4.702	2.57295e-06	8.16681e-05		GFOD1		R-HSA-9013424	RHOV GTPase cycle	2	39	0.00255906	0.174083	0.53033	0.275454	1	2	0.000141333	9606	Homo sapiens	NCK1		R-HSA-9018794
ENST00000525469.1	CD44	protein_coding	7362.03	1.301	11.365	6.23701e-30	3.33548e-27		ENST00000466352.5	PRKCZ	protein_coding	0	NA	NA	NA	NA		ENST00000284894.8	NCAM2	protein_coding	47.759	2.698	4.114	3.88886e-05	0.000914771		NCAM2		R-HSA-9619665	EGR2 and SOX10-mediated initiation of Schwann cell myelination	2	39	0.00255906	0.174083	0.53033	0.275454	2	26	0.00183733	9606	Homo sapiens	HMGCR		R-HSA-9621410;R-HSA-9621411
ENST00000388820.5	ADAMTS7	protein_coding	1131.76	-2.275	-11.299	1.32432e-29	7.02908e-27		ENST00000497183.5	PRKCZ	protein_coding	0	NA	NA	NA	NA		ENST00000504317.1	MSMO1	protein_coding	370.124	2.685	13.243	4.93687e-40	4.3563e-37		MSMO1		R-HSA-428890	Role of ABL in ROBO-SLIT signaling	1	10	0.000656168	0.175499	0.53033	0.275454	4	4	0.000282666	9606	Homo sapiens	SLIT2		R-HSA-428885;R-HSA-428883;R-HSA-376141;R-HSA-428888
ENST00000396505.7	DKK3	protein_coding	1574.81	0.918	11.276	1.72495e-29	9.08716e-27		ENST00000400918.7	FAAP20	protein_coding	0	NA	NA	NA	NA		ENST00000380142.5	CDKN2B	protein_coding	96.82	2.683	5.721	1.05779e-08	5.73513e-07		CDKN2B		R-HSA-2470946	Cohesin Loading onto Chromatin	1	10	0.000656168	0.175499	0.53033	0.275454	2	2	0.000141333	9606	Homo sapiens	STAG2		R-HSA-2470935;R-HSA-2468040
ENST00000393158.7	PDGFD	protein_coding	1957.69	-0.74	-11.273	1.7912e-29	9.36627e-27		ENST00000378543.2	FAAP20	protein_coding	0	NA	NA	NA	NA		ENST00000291592.6	LRRC3	protein_coding	9.714	2.672	4.186	2.83991e-05	0.000696094		LRRC3		R-HSA-5336415	Uptake and function of diphtheria toxin	1	10	0.000656168	0.175499	0.53033	0.275454	1	5	0.000353332	9606	Homo sapiens	TXNRD1		R-HSA-5336420
ENST00000378700.8	ID4	protein_coding	264.483	-3.088	-11.268	1.88295e-29	9.77363e-27		ENST00000449373.2	MORN1	protein_coding	5.127	0.949	1.537	0.124182	NA		ENST00000372889.5	PKIG	protein_coding	8.95	2.668	4.216	2.48778e-05	0.000619898		PKIG		R-HSA-447041	CHL1 interactions	1	10	0.000656168	0.175499	0.53033	0.275454	1	5	0.000353332	9606	Homo sapiens	ANK1		R-HSA-447034
ENST00000303714.9	ANTXR1	protein_coding	13412.2	-0.927	-11.224	3.10113e-29	1.59792e-26		ENST00000494279.2	MORN1	protein_coding	2.174	0.218	0.903	0.366506	NA		ENST00000613578.4	TMEM154	protein_coding	94.681	2.667	7.375	1.64251e-13	1.89457e-11		TMEM154		R-HSA-159782	Removal of aminoterminal propeptides from gamma-carboxylated proteins	1	10	0.000656168	0.175499	0.53033	0.275454	1	9	0.000635997	9606	Homo sapiens	GAS6		R-HSA-163843
ENST00000251630.11	PDGFRL	protein_coding	847.956	1.664	11.204	3.90184e-29	1.99593e-26		ENST00000378518.5	RER1	protein_coding	0	NA	NA	NA	NA		ENST00000535577.5	ZNF668	protein_coding	29.988	2.663	4.922	8.55717e-07	2.98748e-05		ZNF668		R-HSA-2467813	Separation of Sister Chromatids	6	195	0.0127953	0.177669	0.53033	0.275454	4	8	0.000565331	9606	Homo sapiens	CENPU;STAG2;CENPH;PSME2;CDCA8;KNL1		R-HSA-2467809;R-HSA-2545203;R-HSA-2467811;R-HSA-174202
ENST00000296632.8	STARD4	protein_coding	653.608	2.596	11.201	4.03325e-29	2.04831e-26		ENST00000605895.6	RER1	protein_coding	0	NA	NA	NA	NA		ENST00000558518.6	LDLR	protein_coding	3770.04	2.663	18.8	7.58181e-79	2.97342e-75		LDLR		R-HSA-163359	Glucagon signaling in metabolic regulation	2	40	0.00262467	0.180949	0.53033	0.275454	4	6	0.000423998	9606	Homo sapiens	GNAS		R-HSA-163617;R-HSA-825631;R-HSA-164377;R-HSA-381704
ENST00000478966.1	SERPINE2	retained_intron	2057.49	-1.814	-11.192	4.45543e-29	2.24655e-26		ENST00000443438.5	RER1	protein_coding	4.349	-0.903	-1.406	0.159606	NA		ENST00000265896.10	SQLE	protein_coding	2208.15	2.65	16.669	2.20123e-62	4.08919e-59		SQLE		R-HSA-9012999	RHO GTPase cycle	12	460	0.0301837	0.18185	0.53033	0.275454	30	91	0.00643064	9606	Homo sapiens	DOCK10;IL32;ARHGAP22;STEAP3;OBSCN;ALS2;GFOD1;RACGAP1;SWAP70;RHOD;NCK1		R-HSA-9693207;R-HSA-9013452;R-HSA-9018766;R-HSA-8981637;R-HSA-9693214;R-HSA-9013145;R-HSA-9013144;R-HSA-9014296;R-HSA-9693250;R-HSA-9693125;R-HSA-9013022;R-HSA-8980691;R-HSA-9693198;R-HSA-9014295;R-HSA-9013143;R-HSA-9013161;R-HSA-9018794;R-HSA-9693243;R-HSA-9017507;R-HSA-9013157;R-HSA-9013159;R-HSA-9018808;R-HSA-9018747;R-HSA-9013435;R-HSA-9018746;R-HSA-9013437;R-HSA-9013438;R-HSA-9018804;R-HSA-9…
ENST00000220584.9	FDFT1	protein_coding	545.238	2.372	11.189	4.63258e-29	2.31931e-26		ENST00000447513.7	PEX10	protein_coding	12.787	0	0	NA	NA		ENST00000330295.10	CTHRC1	protein_coding	418.639	2.637	5.89	3.86491e-09	2.28694e-07		CTHRC1		R-HSA-5173214	O-glycosylation of TSR domain-containing proteins	2	41	0.00269029	0.187855	0.53033	0.275454	2	2	0.000141333	9606	Homo sapiens	SPON2;ADAMTS19		R-HSA-5173005;R-HSA-5173192
ENST00000647585.1	DHCR24	processed_transcript	198.706	2.99	11.18	5.11914e-29	2.54486e-26		ENST00000508384.5	PEX10	protein_coding	0	NA	NA	NA	NA		ENST00000412366.5	BCS1L	protein_coding	8.86	2.62	3.519	0.000432993	0.00717508		BCS1L		R-HSA-446107	Type I hemidesmosome assembly	1	11	0.000721785	0.191263	0.53033	0.275454	6	6	0.000423998	9606	Homo sapiens	ITGA6		R-HSA-446083;R-HSA-432956;R-HSA-446077;R-HSA-432909;R-HSA-432952;R-HSA-446089
ENST00000542978.1	C1S	protein_coding	7459.73	-0.946	-11.177	5.27103e-29	2.60205e-26		ENST00000609981.5	PLCH2	protein_coding	0.389	0.007	0.017	0.986635	NA		ENST00000645531.1	ANK1	protein_coding	37.154	2.61	4.592	4.38351e-06	0.000131453		ANK1		R-HSA-3906995	Diseases associated with O-glycosylation of proteins	3	78	0.00511811	0.192019	0.53033	0.275454	2	9	0.000635997	9606	Homo sapiens	SPON2;GALNT3;ADAMTS19		R-HSA-5096537;R-HSA-6785565
ENST00000361492.9	GLI2	protein_coding	1474.09	-1.263	-11.172	5.6087e-29	2.74951e-26		ENST00000449969.5	PLCH2	protein_coding	0	NA	NA	NA	NA		ENST00000296632.8	STARD4	protein_coding	653.608	2.596	11.201	4.03325e-29	2.04831e-26		STARD4		R-HSA-3296482	Defects in vitamin and cofactor metabolism	2	42	0.00275591	0.194797	0.53033	0.275454	2	20	0.00141333	9606	Homo sapiens	MMAB;CD320		R-HSA-3325546;R-HSA-3322125
ENST00000679197.1	PABPC1	protein_coding	3432.88	0.563	11.152	6.97132e-29	3.39393e-26		ENST00000378486.8	PLCH2	protein_coding	0.824	0.168	0.517	0.605098	NA		ENST00000408945.5	HMSD	protein_coding	16.18	2.594	4.052	5.07394e-05	0.00115244		HMSD		R-HSA-749476	RNA Polymerase III Abortive And Retractive Initiation	2	43	0.00282152	0.201771	0.53033	0.275454	13	13	0.000918663	9606	Homo sapiens	POLR3G		R-HSA-113442;R-HSA-113449;R-HSA-113705;R-HSA-113454;R-HSA-112149;R-HSA-112055;R-HSA-112150;R-HSA-112054;R-HSA-112153;R-HSA-112152;R-HSA-112155;R-HSA-112156;R-HSA-76060
ENST00000418539.2	BCYRN1	scRNA	1527.56	2.127	11.126	9.34482e-29	4.51829e-26		ENST00000419816.6	PLCH2	protein_coding	0	NA	NA	NA	NA		ENST00000242465.4	SRGN	protein_coding	22.207	2.565	4.455	8.37593e-06	0.000235661		SRGN		R-HSA-74158	RNA Polymerase III Transcription	2	43	0.00282152	0.201771	0.53033	0.275454	18	25	0.00176666	9606	Homo sapiens	POLR3G		R-HSA-113442;R-HSA-113446;R-HSA-113705;R-HSA-113449;R-HSA-113451;R-HSA-113454;R-HSA-112149;R-HSA-112055;R-HSA-112150;R-HSA-112054;R-HSA-112153;R-HSA-112152;R-HSA-76056;R-HSA-83803;R-HSA-112155;R-HSA-83805;R-HSA-76060;R-HSA-112156
ENST00000491735.1	IDI1	processed_transcript	168.977	2.965	11.115	1.06154e-28	5.09772e-26		ENST00000278878.6	PLCH2	protein_coding	0.458	-0.46	-0.799	0.424015	NA		ENST00000584502.1	CD68	protein_coding	1607.72	2.564	8.236	1.78761e-16	3.15477e-14		CD68		R-HSA-3108214	SUMOylation of DNA damage response and repair proteins	3	81	0.00531496	0.206723	0.53033	0.275454	3	24	0.00169599	9606	Homo sapiens	STAG2;CDKN2A;PHC3		R-HSA-4570463;R-HSA-4568846;R-HSA-3108212
ENST00000567675.1	LOXL1	processed_transcript	1229.53	1.903	11.114	1.07362e-28	5.12088e-26		ENST00000378453.4	HES5	protein_coding	0	NA	NA	NA	NA		ENST00000267377.3	SSTR1	protein_coding	55.017	2.551	6.845	7.63482e-12	6.95429e-10		SSTR1		R-HSA-428543	Inactivation of CDC42 and RAC1	1	12	0.000787402	0.206727	0.53033	0.275454	4	4	0.000282666	9606	Homo sapiens	SLIT2		R-HSA-428533;R-HSA-376145;R-HSA-428522;R-HSA-428536
ENST00000367466.4	PLA2G4A	protein_coding	328.815	-2.007	-11.098	1.2866e-28	6.09557e-26		ENST00000426449.5	TNFRSF14	protein_coding	0	NA	NA	NA	NA		ENST00000367718.5	TNFSF4	protein_coding	478.371	2.55	9.71	2.74052e-22	8.12851e-20		TNFSF4		R-HSA-937042	IRAK2 mediated activation of TAK1 complex	1	12	0.000787402	0.206727	0.53033	0.275454	2	5	0.000353332	9606	Homo sapiens	MAP3K7		R-HSA-936991;R-HSA-936960
ENST00000272227.8	PDIA6	protein_coding	22890.7	0.974	11.085	1.4862e-28	6.99427e-26		ENST00000434817.5	TNFRSF14	protein_coding	0	NA	NA	NA	NA		ENST00000673931.1	COL13A1	protein_coding	280.67	2.548	9.172	4.6229e-20	1.17388e-17		COL13A1		R-HSA-9013700	NOTCH4 Activation and Transmission of Signal to the Nucleus	1	12	0.000787402	0.206727	0.53033	0.275454	2	5	0.000353332	9606	Homo sapiens	DLL4		R-HSA-9604264;R-HSA-2168987
ENST00000239461.11	PRRX1	protein_coding	105.355	4.32	11.046	2.28361e-28	1.06758e-25		ENST00000435221.6	TNFRSF14	protein_coding	0.215	-0.098	-0.243	0.808111	NA		ENST00000249749.7	DLL4	protein_coding	556.505	2.544	16.716	1.01005e-62	1.92706e-59		DLL4		R-HSA-428542	Regulation of commissural axon pathfinding by SLIT and ROBO	1	12	0.000787402	0.206727	0.53033	0.275454	1	5	0.000353332	9606	Homo sapiens	SLIT2		R-HSA-373715
ENST00000646407.1	CD9	protein_coding	2416.16	1.814	11.044	2.34726e-28	1.09012e-25		ENST00000451778.5	TNFRSF14	protein_coding	0.237	-0.19	-0.556	0.578487	NA		ENST00000502322.5	STARD4	protein_coding	60.445	2.542	5.1	3.40029e-07	1.29678e-05		STARD4		R-HSA-9648025	EML4 and NUDC in mitotic spindle formation	4	121	0.00793963	0.207105	0.53033	0.275454	1	5	0.000353332	9606	Homo sapiens	CENPU;CENPH;CDCA8;KNL1		R-HSA-9648114
ENST00000334528.13	FMN1	protein_coding	307.517	2.426	10.985	4.4984e-28	2.0755e-25		ENST00000409119.5	TNFRSF14	protein_coding	0	NA	NA	NA	NA		ENST00000409510.5	NABP1	protein_coding	189.268	2.542	6.73	1.69936e-11	1.46116e-09		NABP1		R-HSA-9013420	RHOU GTPase cycle	2	44	0.00288714	0.208774	0.53033	0.275454	1	4	0.000282666	9606	Homo sapiens	NCK1		R-HSA-9018766
ENST00000502307.1	AREG	protein_coding	3230.22	-4.613	-10.967	5.50126e-28	2.52172e-25		ENST00000482602.5	TNFRSF14	protein_coding	1.179	0.169	0.397	0.691441	NA		ENST00000444029.5	PARVB	protein_coding	12.654	2.541	4.493	7.00924e-06	0.00020081		PARVB		R-HSA-2173796	SMAD2/SMAD3:SMAD4 heterotrimer regulates transcription	2	44	0.00288714	0.208774	0.53033	0.275454	2	24	0.00169599	9606	Homo sapiens	CDKN2B		R-HSA-2187303;R-HSA-9736979
ENST00000371489.5	MYOF	protein_coding	427.96	2.725	10.964	5.67958e-28	2.58666e-25		ENST00000444521.6	PRXL2B	protein_coding	2.817	-0.082	-0.152	0.879122	NA		ENST00000504154.6	SLIT2	protein_coding	626.806	2.537	5.702	1.18154e-08	6.35727e-07		SLIT2		R-HSA-8948216	Collagen chain trimerization	2	44	0.00288714	0.208774	0.53033	0.275454	2	28	0.00197866	9606	Homo sapiens	COL13A1		R-HSA-8944220;R-HSA-8944261
ENST00000005178.6	PDK4	protein_coding	429.154	-5.234	-10.953	6.45532e-28	2.92111e-25		ENST00000537325.6	PRXL2B	protein_coding	1.992	0.392	1.166	0.243594	NA		ENST00000438962.1	MED15	protein_coding	20.816	2.533	4.053	5.05435e-05	0.00114873		MED15		R-HSA-2046106	alpha-linolenic acid (ALA) metabolism	2	45	0.00295276	0.2158	0.53033	0.275454	3	15	0.00106	9606	Homo sapiens	FADS2;FADS1		R-HSA-2046089;R-HSA-2046084;R-HSA-2046099
ENST00000366981.8	ATF3	protein_coding	216.03	1.967	10.899	1.16572e-27	5.24141e-25		ENST00000465233.6	PRXL2B	protein_coding	0	NA	NA	NA	NA		ENST00000549342.1	RACGAP1	protein_coding	13.324	2.523	4.225	2.38646e-05	0.000596971		RACGAP1		R-HSA-1566948	Elastic fibre formation	2	45	0.00295276	0.2158	0.53033	0.275454	2	17	0.00120133	9606	Homo sapiens	GDF5;LOXL2		R-HSA-2396399;R-HSA-2129375
ENST00000372733.3	SDC4	protein_coding	4069.78	0.876	10.879	1.44955e-27	6.47637e-25		ENST00000498083.2	PRXL2B	protein_coding	0	NA	NA	NA	NA		ENST00000540016.5	MMAB	protein_coding	236.406	2.52	11.597	4.2576e-31	2.42381e-28		MMAB		R-HSA-8939902	Regulation of RUNX2 expression and activity	3	83	0.00544619	0.216664	0.53033	0.275454	8	32	0.00226132	9606	Homo sapiens	SMURF1;PSME2		R-HSA-9009401;R-HSA-8939801;R-HSA-9009403;R-HSA-9008475;R-HSA-9009451;R-HSA-9009452;R-HSA-9008110;R-HSA-9009362
ENST00000409318.2	TBC1D8	protein_coding	611.51	1.501	10.831	2.46364e-27	1.0938e-24		ENST00000471840.5	MMEL1	protein_coding	0	NA	NA	NA	NA		ENST00000374784.5	NTM	protein_coding	30.738	2.517	5.018	5.20885e-07	1.90322e-05		NTM		R-HSA-1980143	Signaling by NOTCH1	3	84	0.00551181	0.221672	0.53033	0.275454	7	39	0.00275599	9606	Homo sapiens	DLL4;DNER;HDAC9		R-HSA-157632;R-HSA-1912398;R-HSA-1980074;R-HSA-1980138;R-HSA-1980041;R-HSA-1912388;R-HSA-1980112
ENST00000337851.9	SGCD	protein_coding	2361.02	-1.313	-10.83	2.49412e-27	1.10041e-24		ENST00000378412.8	MMEL1	protein_coding	0	NA	NA	NA	NA		ENST00000515001.5	CENPH	protein_coding	15.578	2.508	3.783	0.000155224	0.00303701		CENPH		R-HSA-2468052	Establishment of Sister Chromatid Cohesion	1	13	0.000853018	0.221895	0.53033	0.275454	4	4	0.000282666	9606	Homo sapiens	STAG2		R-HSA-2468039;R-HSA-2473152;R-HSA-2473151;R-HSA-2468041
ENST00000585301.1	SMURF2	protein_coding	1657	1.733	10.824	2.64195e-27	1.15839e-24		ENST00000502556.5	MMEL1	protein_coding	0.73	-0.436	-0.747	0.455162	NA		ENST00000431635.6	EBNA1BP2	protein_coding	14.874	2.495	3.754	0.000174131	0.00334482		EBNA1BP2		R-HSA-9014325	TICAM1,TRAF6-dependent induction of TAK1 complex	1	13	0.000853018	0.221895	0.53033	0.275454	3	6	0.000423998	9606	Homo sapiens	MAP3K7		R-HSA-847070;R-HSA-177690;R-HSA-177692
ENST00000302190.9	SDC2	protein_coding	1547.99	-1.38	-10.786	4.02896e-27	1.75563e-24		ENST00000401095.8	TTC34	protein_coding	4.722	0.109	0.172	0.863812	NA		ENST00000339145.8	IFI6	protein_coding	942.542	2.495	5.116	3.1193e-07	1.20146e-05		IFI6		R-HSA-5689877	Josephin domain DUBs	1	13	0.000853018	0.221895	0.53033	0.275454	1	6	0.000423998	9606	Homo sapiens	OSBPL3		R-HSA-5688797
ENST00000515673.7	RNF150	protein_coding	212.765	-2.314	-10.766	4.97065e-27	2.15269e-24		ENST00000637179.1	TTC34	protein_coding	0	NA	NA	NA	NA		ENST00000393766.6	MSMO1	protein_coding	306.617	2.493	4.292	1.77109e-05	0.000461176		MSMO1		R-HSA-216083	Integrin cell surface interactions	3	86	0.00564304	0.231755	0.53033	0.275454	4	55	0.00388665	9606	Homo sapiens	COL13A1;ITGA6		R-HSA-2484965;R-HSA-204434;R-HSA-2473511;R-HSA-2467436
ENST00000371625.8	PTGDS	protein_coding	96.896	-2.937	-10.765	5.02564e-27	2.16323e-24		ENST00000378404.4	ACTRT2	protein_coding	0	NA	NA	NA	NA		ENST00000394957.8	VSIR	protein_coding	37.996	2.489	6.529	6.61971e-11	5.18644e-09		VSIR		R-HSA-433692	Proton-coupled monocarboxylate transport	1	14	0.000918635	0.236775	0.53033	0.275454	1	2	0.000141333	9606	Homo sapiens	SLC16A3		R-HSA-433698
ENST00000269216.10	GATA6	protein_coding	482.323	-1.111	-10.747	6.09872e-27	2.60922e-24		ENST00000511072.5	PRDM16	protein_coding	0	NA	NA	NA	NA		ENST00000618166.4	SCAMP1	protein_coding	20.776	2.488	4.028	5.61518e-05	0.00125518		SCAMP1		R-HSA-177135	Conjugation of benzoate with glycine	1	14	0.000918635	0.236775	0.53033	0.275454	1	2	0.000141333	9606	Homo sapiens	GLYATL2		R-HSA-159566
ENST00000354567.7	AK5	protein_coding	1100.22	1.42	10.741	6.51849e-27	2.75541e-24		ENST00000378391.6	PRDM16	protein_coding	0.178	0.098	0.242	0.808534	NA		ENST00000630492.2	STXBP1	protein_coding	86.06	2.488	5.398	6.74426e-08	3.02857e-06		STXBP1		R-HSA-9645460	Alpha-protein kinase 1 signaling pathway	1	14	0.000918635	0.236775	0.53033	0.275454	2	10	0.000706664	9606	Homo sapiens	MAP3K7		R-HSA-9645442;R-HSA-9645406
ENST00000378764.6	OPTN	protein_coding	10700.3	1.172	10.741	6.51254e-27	2.75541e-24		ENST00000270722.10	PRDM16	protein_coding	0.525	0.28	0.618	0.536903	NA		ENST00000462320.5	NFU1	protein_coding	27.284	2.487	3.829	0.000128774	0.00257887		NFU1		R-HSA-75205	Dissolution of Fibrin Clot	1	14	0.000918635	0.236775	0.53033	0.275454	1	21	0.00148399	9606	Homo sapiens	SERPINB2		R-HSA-159001
ENST00000260197.12	SORL1	protein_coding	237.523	1.565	10.73	7.38224e-27	3.10195e-24		ENST00000514189.5	PRDM16	protein_coding	0.666	0	0	1	NA		ENST00000287936.9	HMGCR	protein_coding	2180.88	2.471	17.026	5.25262e-65	1.12361e-61		HMGCR		R-HSA-2151201	Transcriptional activation of mitochondrial biogenesis	3	88	0.00577428	0.241921	0.53033	0.275454	3	32	0.00226132	9606	Homo sapiens	ALAS1;SOD2		R-HSA-1592238;R-HSA-5688289;R-HSA-1592245
ENST00000559234.5	ZHX3	protein_coding	37.065	0.387	10.711	9.05193e-27	3.78103e-24		ENST00000463591.1	PRDM16	protein_coding	0	NA	NA	NA	NA		ENST00000293756.5	IP6K3	protein_coding	17.797	2.468	4.359	1.30773e-05	0.000352349		IP6K3		R-HSA-9615017	FOXO-mediated transcription of oxidative stress, metabolic and neuronal genes	2	49	0.00321522	0.244087	0.53033	0.275454	3	34	0.00240266	9606	Homo sapiens	SOD2		R-HSA-9617972;R-HSA-9617832;R-HSA-9617833
ENST00000486690.6	LDHA	nonsense_mediated_decay	2575.74	1.081	10.7	1.01732e-26	4.22439e-24		ENST00000509860.1	PRDM16	protein_coding	0	NA	NA	NA	NA		ENST00000369646.7	NT5E	protein_coding	11.692	2.452	4.139	3.49256e-05	0.000835185		NT5E		R-HSA-381676	Glucagon-like Peptide-1 (GLP1) regulates insulin secretion	2	50	0.00328084	0.251187	0.53033	0.275454	6	12	0.000847997	9606	Homo sapiens	GNAS		R-HSA-381607;R-HSA-422320;R-HSA-381612;R-HSA-9728664;R-HSA-381704;R-HSA-381706
ENST00000525680.6	TP53I11	protein_coding	7904.58	-1.564	-10.697	1.04653e-26	4.32029e-24		ENST00000378378.9	ARHGEF16	protein_coding	0	NA	NA	NA	NA		ENST00000310271.6	ALAS1	protein_coding	49.909	2.452	5.16	2.47014e-07	9.70893e-06		ALAS1		R-HSA-4615885	SUMOylation of DNA replication proteins	2	50	0.00328084	0.251187	0.53033	0.275454	2	8	0.000565331	9606	Homo sapiens	CDCA8;AURKA		R-HSA-4655404;R-HSA-4655355
ENST00000322886.12	E2F7	protein_coding	388.139	2.162	10.684	1.20511e-26	4.94599e-24		ENST00000378373.5	ARHGEF16	protein_coding	0.588	0	0	1	NA		ENST00000379845.3	SFRP1	protein_coding	272.874	2.447	4.693	2.6942e-06	8.521e-05		SFRP1		R-HSA-68884	Mitotic Telophase/Cytokinesis	1	15	0.000984252	0.251372	0.53033	0.275454	2	4	0.000282666	9606	Homo sapiens	STAG2		R-HSA-2470935;R-HSA-2468040
ENST00000395898.3	VPS13C	protein_coding	315.683	1.102	10.674	1.34481e-26	5.48743e-24		ENST00000378371.6	ARHGEF16	protein_coding	0	NA	NA	NA	NA		ENST00000622093.4	SLIT2	protein_coding	1269.26	2.428	8.584	9.15809e-18	1.93559e-15		SLIT2		R-HSA-159740	Gamma-carboxylation of protein precursors	1	15	0.000984252	0.251372	0.53033	0.275454	1	9	0.000635997	9606	Homo sapiens	GAS6		R-HSA-163810
ENST00000367815.9	ATP1B1	protein_coding	787.701	1.222	10.63	2.15094e-26	8.72638e-24		ENST00000445297.5	ARHGEF16	protein_coding	0	NA	NA	NA	NA		ENST00000409811.5	STEAP3	protein_coding	18.973	2.426	3.703	0.000212716	0.00394328		STEAP3		R-HSA-2559582	Senescence-Associated Secretory Phenotype (SASP)	3	91	0.00597113	0.257301	0.53033	0.275454	3	22	0.00155466	9606	Homo sapiens	CDKN2B;CDKN2A		R-HSA-182594;R-HSA-3857345;R-HSA-3857348
ENST00000538077.2	PRECSIT	lncRNA	341.857	1.239	10.617	2.47344e-26	9.97744e-24		ENST00000418137.1	ARHGEF16	protein_coding	0	NA	NA	NA	NA		ENST00000334528.13	FMN1	protein_coding	307.517	2.426	10.985	4.4984e-28	2.0755e-25		FMN1		R-HSA-9013404	RAC2 GTPase cycle	3	92	0.00603675	0.262458	0.53033	0.275454	2	10	0.000706664	9606	Homo sapiens	DOCK10;RACGAP1;SWAP70		R-HSA-9014296;R-HSA-9014295
ENST00000518547.6	MTSS1	protein_coding	200.076	2.11	10.605	2.83051e-26	1.13529e-23		ENST00000294599.8	MEGF6	protein_coding	4.125	-0.496	-0.796	0.425986	NA		ENST00000306346.5	ZNF396	protein_coding	15.497	2.419	4.351	1.35429e-05	0.000363228		ZNF396		R-HSA-69236	G1 Phase	2	52	0.00341207	0.265401	0.53033	0.275454	2	17	0.00120133	9606	Homo sapiens	CDKN2B;CDKN2A		R-HSA-182594;R-HSA-8941895
ENST00000605930.3	ITPR3	protein_coding	1174.41	1.201	10.548	5.18154e-26	2.06653e-23		ENST00000491842.1	MEGF6	protein_coding	0	NA	NA	NA	NA		ENST00000542858.1	KCTD10	protein_coding	115.473	2.414	5.77	7.945e-09	4.4127e-07		KCTD10		R-HSA-69231	Cyclin D associated events in G1	2	52	0.00341207	0.265401	0.53033	0.275454	2	17	0.00120133	9606	Homo sapiens	CDKN2B;CDKN2A		R-HSA-182594;R-HSA-8941895
ENST00000400762.7	SPON2	processed_transcript	168.844	2.269	10.528	6.39679e-26	2.53687e-23		ENST00000424367.5	WRAP73	protein_coding	2.599	0.285	1.082	0.27936	NA		ENST00000423061.6	SYNE1	protein_coding	860.865	2.413	8.42	3.77973e-17	7.3101e-15		SYNE1		R-HSA-8866427	VLDLR internalisation and degradation	1	16	0.00104987	0.26569	0.53033	0.275454	3	4	0.000282666	9606	Homo sapiens	PCSK9		R-HSA-8855111;R-HSA-8855131;R-HSA-8855130
ENST00000396290.2	ID2	protein_coding	802.043	-1.624	-10.505	8.17059e-26	3.22223e-23		ENST00000419924.2	WRAP73	protein_coding	1.997	0	0	1	NA		ENST00000472422.6	SLC16A4	protein_coding	97.352	2.411	5.581	2.39407e-08	1.1986e-06		SLC16A4		R-HSA-2691232	Constitutive Signaling by NOTCH1 HD Domain Mutants	1	16	0.00104987	0.26569	0.53033	0.275454	3	6	0.000423998	9606	Homo sapiens	DLL4		R-HSA-2691211;R-HSA-2730752;R-HSA-2737728
ENST00000417912.6	ARHGAP22	protein_coding	201.877	2.255	10.501	8.55155e-26	3.35373e-23		ENST00000378295.9	TP73	protein_coding	4.061	0.097	0.285	0.77596	NA		ENST00000376236.9	APBB1IP	protein_coding	11.744	2.406	3.395	0.000686119	0.0105178		APBB1IP		R-HSA-2691230	Signaling by NOTCH1 HD Domain Mutants in Cancer	1	16	0.00104987	0.26569	0.53033	0.275454	3	6	0.000423998	9606	Homo sapiens	DLL4		R-HSA-2691211;R-HSA-2730752;R-HSA-2737728
ENST00000377238.2	PLXDC2	processed_transcript	489.06	-1.564	-10.476	1.11065e-25	4.33164e-23		ENST00000354437.8	TP73	protein_coding	0.966	-0.254	-0.734	0.462772	NA		ENST00000425690.8	PVR	protein_coding	1057.88	2.406	14.899	3.35932e-50	4.74282e-47		PVR		R-HSA-177128	Conjugation of salicylate with glycine	1	16	0.00104987	0.26569	0.53033	0.275454	1	2	0.000141333	9606	Homo sapiens	GLYATL2		R-HSA-159574
ENST00000648006.3	B2M	protein_coding	9741.08	0.079	10.459	1.33109e-25	5.16288e-23		ENST00000357733.7	TP73	protein_coding	0	NA	NA	NA	NA		ENST00000447399.6	SWAP70	protein_coding	549.867	2.405	4.674	2.95122e-06	9.26333e-05		SWAP70		R-HSA-4655427	SUMOylation of DNA methylation proteins	1	16	0.00104987	0.26569	0.53033	0.275454	1	3	0.000211999	9606	Homo sapiens	PHC3		R-HSA-4655440
ENST00000056233.4	NFE2L3	protein_coding	6075.39	1.52	10.458	1.34765e-25	5.19855e-23		ENST00000346387.8	TP73	protein_coding	0	NA	NA	NA	NA		ENST00000416789.1	ITGA6	protein_coding	94.41	2.402	8.009	1.15244e-15	1.82406e-13		ITGA6		R-HSA-159854	Gamma-carboxylation, transport, and amino-terminal cleavage of proteins	1	16	0.00104987	0.26569	0.53033	0.275454	3	27	0.00190799	9606	Homo sapiens	GAS6		R-HSA-163810;R-HSA-163843;R-HSA-163809
ENST00000369448.4	TENT5C	protein_coding	1046.46	1.907	10.455	1.38496e-25	5.31342e-23		ENST00000603362.5	TP73	protein_coding	0	NA	NA	NA	NA		ENST00000635736.2	GRAMD1B	protein_coding	74.921	2.377	4.448	8.67733e-06	0.000243559		GRAMD1B		R-HSA-198323	AKT phosphorylates targets in the cytosol	1	16	0.00104987	0.26569	0.53033	0.275454	1	9	0.000635997	9606	Homo sapiens	AKT1S1		R-HSA-200143
ENST00000383408.6	PIEZO2	protein_coding	5753.82	-1.946	-10.431	1.7897e-25	6.8291e-23		ENST00000604479.5	TP73	protein_coding	0	NA	NA	NA	NA		ENST00000460649.5	FADS1	protein_coding	50.136	2.375	5.747	9.05944e-09	4.96139e-07		FADS1		R-HSA-6794362	Protein-protein interactions at synapses	3	93	0.00610236	0.267628	0.53033	0.275454	11	33	0.00233199	9606	Homo sapiens	STXBP1;NRXN3		R-HSA-6797974;R-HSA-6794357;R-HSA-6797554;R-HSA-6794338;R-HSA-6794353;R-HSA-6794352;R-HSA-6797568;R-HSA-6794348;R-HSA-6794346;R-HSA-6794345;R-HSA-6794344
ENST00000403681.7	HMGA2	protein_coding	1676.57	1.254	10.423	1.95368e-25	7.41473e-23		ENST00000378285.5	TP73	protein_coding	0	NA	NA	NA	NA		ENST00000220584.9	FDFT1	protein_coding	545.238	2.372	11.189	4.63258e-29	2.31931e-26		FDFT1		R-HSA-9660821	ADORA2B mediated anti-inflammatory cytokines production	2	53	0.00347769	0.27251	0.53033	0.275454	5	12	0.000847997	9606	Homo sapiens	GNAS		R-HSA-9660819;R-HSA-163617;R-HSA-392129;R-HSA-9660824;R-HSA-9660828
ENST00000466032.1	CHMP3	processed_transcript	49.351	-0.532	-10.419	2.03043e-25	7.66481e-23		ENST00000378280.5	TP73	protein_coding	0	NA	NA	NA	NA		ENST00000395577.2	CDKN3	protein_coding	42.835	2.368	3.913	9.1276e-05	0.00191652		CDKN3		R-HSA-432040	Vasopressin regulates renal water homeostasis via Aquaporins	2	53	0.00347769	0.27251	0.53033	0.275454	5	15	0.00106	9606	Homo sapiens	GNAS		R-HSA-163617;R-HSA-432195;R-HSA-422320;R-HSA-432188;R-HSA-164377
ENST00000295550.9	COL6A3	protein_coding	5572.59	1.521	10.411	2.21178e-25	8.26496e-23		ENST00000378288.8	TP73	protein_coding	2.152	0	0	1	NA		ENST00000570388.5	PCYT2	protein_coding	27.854	2.368	4.091	4.30228e-05	0.000999035		PCYT2		R-HSA-6807505	RNA polymerase II transcribes snRNA genes	3	94	0.00616798	0.27281	0.53033	0.275454	11	11	0.00077733	9606	Homo sapiens	TAF8;NABP1;POU2F2		R-HSA-6814885;R-HSA-6814549;R-HSA-6814559;R-HSA-6810239;R-HSA-6810238;R-HSA-6814555;R-HSA-6810235;R-HSA-6814554;R-HSA-6810234;R-HSA-6810233;R-HSA-6807496
ENST00000573636.6	PCYT2	protein_coding	316.022	1.849	10.411	2.21283e-25	8.26496e-23		ENST00000378290.4	TP73	protein_coding	0	NA	NA	NA	NA		ENST00000251993.11	KIAA0930	protein_coding	28.098	2.363	3.85	0.000117938	0.00239652		KIAA0930		R-HSA-446728	Cell junction organization	3	95	0.0062336	0.278003	0.53033	0.275454	10	37	0.00261466	9606	Homo sapiens	ITGA6;PARVB;PVR		R-HSA-446391;R-HSA-430308;R-HSA-432946;R-HSA-446083;R-HSA-420593;R-HSA-432956;R-HSA-446077;R-HSA-432909;R-HSA-432952;R-HSA-446089
ENST00000529521.1	FDFT1	retained_intron	699.127	1.592	10.409	2.25594e-25	8.38166e-23		ENST00000294600.7	CCDC27	protein_coding	0	NA	NA	NA	NA		ENST00000341772.5	DNER	protein_coding	17.769	2.361	4.08	4.50276e-05	0.00103841		DNER		R-HSA-2559584	Formation of Senescence-Associated Heterochromatin Foci (SAHF)	1	17	0.00111549	0.279735	0.53033	0.275454	1	2	0.000141333	9606	Homo sapiens	HMGA2		R-HSA-4647594
ENST00000372469.6	PRRX2	protein_coding	353.953	-2.128	-10.386	2.86373e-25	1.05841e-22		ENST00000642557.4	SMIM1	protein_coding	4.812	-0.434	-0.596	0.550872	NA		ENST00000226253.9	ALDOC	protein_coding	139.313	2.349	7.068	1.57095e-12	1.58651e-10		ALDOC		R-HSA-6788467	IL-6-type cytokine receptor ligand interactions	1	17	0.00111549	0.279735	0.53033	0.275454	2	14	0.000989329	9606	Homo sapiens	LIF		R-HSA-6783524;R-HSA-6783681
ENST00000392219.7	FXYD5	protein_coding	2181.51	1.453	10.34	4.62192e-25	1.69933e-22		ENST00000561886.2	SMIM1	protein_coding	1.055	-0.268	-0.38	0.703991	NA		ENST00000537657.5	SOD2	protein_coding	224.972	2.346	5.081	3.76234e-07	1.42484e-05		SOD2		R-HSA-8854050	FBXL7 down-regulates AURKA during mitotic entry and in early mitosis	2	55	0.00360892	0.286717	0.53033	0.275454	4	6	0.000423998	9606	Homo sapiens	PSME2;AURKA		R-HSA-8854071;R-HSA-8854044;R-HSA-8854041;R-HSA-8853496
ENST00000347624.4	LRRC15	protein_coding	154.879	2.731	10.34	4.66061e-25	1.70467e-22		ENST00000452264.1	SMIM1	protein_coding	0.338	-0.082	-0.191	0.848603	NA		ENST00000520337.1	CTHRC1	protein_coding	565.74	2.346	7.261	3.83304e-13	4.26114e-11		CTHRC1		R-HSA-2046104	alpha-linolenic (omega3) and linoleic (omega6) acid metabolism	2	55	0.00360892	0.286717	0.53033	0.275454	6	25	0.00176666	9606	Homo sapiens	FADS2;FADS1		R-HSA-2046092;R-HSA-2046089;R-HSA-2046084;R-HSA-2046099;R-HSA-2046097;R-HSA-2046096
ENST00000223095.5	SERPINE1	protein_coding	14112.3	1.729	10.334	4.94048e-25	1.79772e-22		ENST00000378230.8	CEP104	protein_coding	0	NA	NA	NA	NA		ENST00000543196.6	GALNT6	protein_coding	1454.19	2.343	16.852	1.02126e-63	2.0598e-60		GALNT6		R-HSA-1483191	Synthesis of PC	2	55	0.00360892	0.286717	0.53033	0.275454	3	18	0.00127199	9606	Homo sapiens	PCYT2;ITGA6		R-HSA-8873830;R-HSA-8877153;R-HSA-1483081
ENST00000299502.9	SERPINB2	protein_coding	793.909	3.441	10.328	5.27012e-25	1.90784e-22		ENST00000674623.1	CEP104	protein_coding	3.059	0.244	1.081	0.279731	NA		ENST00000368557.6	FAM162B	protein_coding	16.242	2.342	3.924	8.71454e-05	0.0018424		FAM162B		R-HSA-975163	IRAK2 mediated activation of TAK1 complex upon TLR7/8 or 9 stimulation	1	18	0.0011811	0.293512	0.53033	0.275454	2	5	0.000353332	9606	Homo sapiens	MAP3K7		R-HSA-975103;R-HSA-975097
ENST00000403059.8	PVR	protein_coding	3056.39	2.714	10.32	5.69668e-25	2.05174e-22		ENST00000675677.1	CEP104	protein_coding	1.942	0.089	0.118	0.90611	NA		ENST00000282466.4	IGSF10	protein_coding	7.385	2.334	3.212	0.00131686	0.0179321		IGSF10		R-HSA-190372	FGFR3c ligand binding and activation	1	18	0.0011811	0.293512	0.53033	0.275454	1	4	0.000282666	9606	Homo sapiens	GALNT3		R-HSA-8851619
ENST00000613132.5	IGFBP3	protein_coding	3787.72	-1.92	-10.312	6.22544e-25	2.23079e-22		ENST00000675666.1	CEP104	protein_coding	14.915	0	0	NA	NA		ENST00000527258.5	ABI3BP	protein_coding	65.483	2.334	4.429	9.47684e-06	0.000263485		ABI3BP		R-HSA-418457	cGMP effects	1	18	0.0011811	0.293512	0.53033	0.275454	1	4	0.000282666	9606	Homo sapiens	PDE11A		R-HSA-418456
ENST00000609207.1	LINC02593	retained_intron	126.621	-3.763	-10.298	7.22729e-25	2.57671e-22		ENST00000675375.1	CEP104	protein_coding	0	NA	NA	NA	NA		ENST00000215885.4	PLA2G3	protein_coding	14.491	2.329	3.792	0.000149396	0.00294258		PLA2G3		R-HSA-9645723	Diseases of programmed cell death	3	98	0.00643045	0.293633	0.53033	0.275454	2	37	0.00261466	9606	Homo sapiens	CDKN2A;SOD2		R-HSA-9645766;R-HSA-8870703
ENST00000305123.6	IRS1	protein_coding	4126.35	-0.621	-10.277	8.92632e-25	3.16647e-22		ENST00000461667.2	CEP104	protein_coding	5.189	0.17	1.143	0.253242	NA		ENST00000431668.1	GALNT11	protein_coding	8.361	2.314	3.491	0.000481096	0.00784332		GALNT11		R-HSA-9634597	GPER1 signaling	2	56	0.00367454	0.293811	0.53033	0.275454	5	10	0.000706664	9606	Homo sapiens	GNAS		R-HSA-163617;R-HSA-392129;R-HSA-9036301;R-HSA-9036307;R-HSA-9036308
ENST00000411553.3	HCG11	lncRNA	264.336	1.436	10.269	9.71096e-25	3.42758e-22		ENST00000494653.5	CEP104	protein_coding	27.17	0.458	5.403	NA	NA		ENST00000379597.7	GCNT2	protein_coding	62.447	2.313	4.844	1.27033e-06	4.29889e-05		GCNT2		R-HSA-69620	Cell Cycle Checkpoints	7	279	0.0183071	0.294681	0.53033	0.275454	9	56	0.00395732	9606	Homo sapiens	CENPU;BRIP1;CENPH;CDKN2A;PSME2;CDCA8;KNL1		R-HSA-69600;R-HSA-141409;R-HSA-6799332;R-HSA-141431;R-HSA-8852354;R-HSA-6804879;R-HSA-141422;R-HSA-141439;R-HSA-264458
ENST00000334082.11	HOMER1	protein_coding	412.015	-0.994	-10.263	1.03042e-24	3.61887e-22		ENST00000625756.2	DFFB	protein_coding	0	NA	NA	NA	NA		ENST00000520349.1	LOXL2	protein_coding	43.998	2.312	3.804	0.000142359	0.00281575		LOXL2		R-HSA-194315	Signaling by Rho GTPases	16	709	0.0465223	0.296064	0.53033	0.275454	40	203	0.0143453	9606	Homo sapiens	IL32;CENPU;STEAP3;SWAP70;CDCA8;KNL1;RHOD;DOCK10;ARHGAP22;OBSCN;CENPH;GFOD1;ALS2;RACGAP1;NCK1		R-HSA-2029466;R-HSA-9693207;R-HSA-9013452;R-HSA-9018766;R-HSA-5666129;R-HSA-8981637;R-HSA-9693214;R-HSA-9013145;R-HSA-9013144;R-HSA-9014296;R-HSA-9693250;R-HSA-9693125;R-HSA-9013022;R-HSA-2197691;R-HSA-8980691;R-HSA-2197690;R-HSA-9693198;R-HSA-9014295;R-HSA-9013143;R-HSA-9013161;R-HSA-9018794;R-HSA-2197698;R-HSA-442592;R-HSA-5666160;R-HSA-9693243;R-HSA-9017507;R-HSA-9013157;R-HSA-9013159;R-HSA-56…
ENST00000352035.7	ACLY	protein_coding	4203.26	0.858	10.257	1.09987e-24	3.84368e-22		ENST00000338895.7	DFFB	protein_coding	1.233	0	0	1	NA		ENST00000322985.9	PODXL	protein_coding	132.69	2.292	6.09	1.12852e-09	7.38315e-08		PODXL		R-HSA-373080	Class B/2 (Secretin family receptors)	3	99	0.00649606	0.298857	0.53033	0.275454	2	24	0.00169599	9606	Homo sapiens	GNAS;WNT16		R-HSA-381612;R-HSA-201708
ENST00000338728.10	DCBLD1	protein_coding	1510.15	-0.882	-10.256	1.11484e-24	3.87678e-22		ENST00000378209.8	DFFB	protein_coding	28.458	0	0	NA	NA		ENST00000515425.6	SH3TC2	protein_coding	32.165	2.283	5.394	6.90733e-08	3.08805e-06		SH3TC2		R-HSA-4641258	Degradation of DVL	2	57	0.00374016	0.300895	0.53033	0.275454	3	7	0.000494665	9606	Homo sapiens	PSME2;DACT1		R-HSA-1504193;R-HSA-4641260;R-HSA-4641147
ENST00000507703.1	SPRY1	protein_coding	464.685	-2.168	-10.233	1.41627e-24	4.90084e-22		ENST00000680169.1	C1orf174	protein_coding	4.992	0.663	1.61	NA	NA		ENST00000347343.6	AURKA	protein_coding	52.812	2.28	4.61	4.01876e-06	0.000121704		AURKA		R-HSA-70268	Pyruvate metabolism	2	57	0.00374016	0.300895	0.53033	0.275454	4	15	0.00106	9606	Homo sapiens	LDHA;SLC16A3		R-HSA-373875;R-HSA-71849;R-HSA-373867;R-HSA-70510
ENST00000448775.4	CLMP	protein_coding	8555.27	-0.7	-10.224	1.54768e-24	5.32946e-22		ENST00000378191.5	AJAP1	protein_coding	0	NA	NA	NA	NA		ENST00000475111.6	TMEM30A	protein_coding	55.353	2.28	5.529	3.21391e-08	1.5564e-06		TMEM30A		R-HSA-418885	DCC mediated attractive signaling	1	19	0.00124672	0.307027	0.53033	0.275454	6	12	0.000847997	9606	Homo sapiens	NCK1		R-HSA-373716;R-HSA-418850;R-HSA-418865;R-HSA-418874;R-HSA-418858;R-HSA-418856
ENST00000222462.3	WNT16	protein_coding	246.131	2.947	10.222	1.57763e-24	5.40621e-22		ENST00000378190.7	AJAP1	protein_coding	0	NA	NA	NA	NA		ENST00000404580.1	PSG5	protein_coding	18.579	2.276	3.72	0.000199048	0.00374498		PSG5		R-HSA-937072	TRAF6-mediated induction of TAK1 complex within TLR4 complex	1	19	0.00124672	0.307027	0.53033	0.275454	3	6	0.000423998	9606	Homo sapiens	MAP3K7		R-HSA-936951;R-HSA-937075;R-HSA-936947
ENST00000509647.1	FAT1	protein_coding	917.742	1.799	10.211	1.77033e-24	6.03727e-22		ENST00000655548.1	KCNAB2	protein_coding	0	NA	NA	NA	NA		ENST00000412248.5	GALNT3	protein_coding	39.926	2.269	3.907	9.35933e-05	0.00196168		GALNT3		R-HSA-2173791	TGF-beta receptor signaling in EMT (epithelial to mesenchymal transition)	1	19	0.00124672	0.307027	0.53033	0.275454	3	6	0.000423998	9606	Homo sapiens	SMURF1		R-HSA-2160931;R-HSA-2160932;R-HSA-2160935
ENST00000308191.11	PDE7B	protein_coding	250.724	-3.314	-10.19	2.19776e-24	7.45888e-22		ENST00000378111.6	KCNAB2	protein_coding	0.105	-0.094	-0.231	0.817073	NA		ENST00000381344.8	IDI1	protein_coding	1629.45	2.269	17.243	1.26184e-66	3.07159e-63		IDI1		R-HSA-446353	Cell-extracellular matrix interactions	1	19	0.00124672	0.307027	0.53033	0.275454	3	10	0.000706664	9606	Homo sapiens	PARVB		R-HSA-446391;R-HSA-430308;R-HSA-432946
ENST00000308497.9	STOX2	protein_coding	261.203	-1.748	-10.18	2.42545e-24	8.19222e-22		ENST00000671676.1	KCNAB2	protein_coding	1.28	0	0	1	NA		ENST00000283547.2	TEX29	protein_coding	34.837	2.268	3.771	0.000162393	0.00315109		TEX29		R-HSA-190239	FGFR3 ligand binding and activation	1	19	0.00124672	0.307027	0.53033	0.275454	1	6	0.000423998	9606	Homo sapiens	GALNT3		R-HSA-8851619
ENST00000537320.5	TNC	protein_coding	4441.64	-1.791	-10.159	3.03128e-24	1.01897e-21		ENST00000658883.1	KCNAB2	protein_coding	1.111	0.257	0.795	0.426439	NA		ENST00000417912.6	ARHGAP22	protein_coding	201.877	2.255	10.501	8.55155e-26	3.35373e-23		ARHGAP22		R-HSA-9013149	RAC1 GTPase cycle	5	191	0.0125328	0.309431	0.53033	0.275454	3	6	0.000423998	9606	Homo sapiens	DOCK10;ARHGAP22;RACGAP1;ALS2;SWAP70		R-HSA-9013145;R-HSA-9013144;R-HSA-9013143
ENST00000379826.5	SMAD9	protein_coding	1143.57	-1.533	-10.104	5.29436e-24	1.77128e-21		ENST00000445501.6	KCNAB2	protein_coding	0.775	0	0	1	NA		ENST00000419348.6	HTATIP2	protein_coding	297.318	2.254	11.57	5.83968e-31	3.2717e-28		HTATIP2		R-HSA-9755511	KEAP1-NFE2L2 pathway	4	146	0.00958005	0.311545	0.53033	0.275454	7	78	0.00551198	9606	Homo sapiens	CDKN2A;TXNRD1;PSME2		R-HSA-9759364;R-HSA-9759332;R-HSA-9762096;R-HSA-9760081;R-HSA-9761836;R-HSA-8932355;R-HSA-9755306
ENST00000633556.3	CRYBG1	protein_coding	1010.99	1.316	10.102	5.40114e-24	1.79848e-21		ENST00000653262.1	KCNAB2	protein_coding	0	NA	NA	NA	NA		ENST00000578845.2	CDKN2A	protein_coding	59.343	2.253	5.029	4.9339e-07	1.8112e-05		CDKN2A		R-HSA-373752	Netrin-1 signaling	2	59	0.00387139	0.315024	0.53033	0.275454	7	37	0.00261466	9606	Homo sapiens	SLIT2;NCK1		R-HSA-373716;R-HSA-418850;R-HSA-373715;R-HSA-418865;R-HSA-418874;R-HSA-418858;R-HSA-418856
ENST00000380498.10	CD68	protein_coding	1599.65	1.757	10.098	5.61299e-24	1.86025e-21		ENST00000341524.6	KCNAB2	protein_coding	0	NA	NA	NA	NA		ENST00000381403.4	ESM1	protein_coding	14.902	2.249	3.749	0.000177384	0.00339716		ESM1		R-HSA-69541	Stabilization of p53	2	59	0.00387139	0.315024	0.53033	0.275454	2	15	0.00106	9606	Homo sapiens	CDKN2A;PSME2		R-HSA-6804879;R-HSA-264458
ENST00000282728.10	HHEX	protein_coding	437.979	1.899	10.094	5.89941e-24	1.94603e-21		ENST00000462676.3	KCNAB2	protein_coding	0	NA	NA	NA	NA		ENST00000684105.1	GFRA1	protein_coding	352.355	2.245	5.426	5.77427e-08	2.63319e-06		GFRA1		R-HSA-163685	Integration of energy metabolism	4	147	0.00964567	0.315863	0.53033	0.275454	11	66	0.00466398	9606	Homo sapiens	STXBP1;FASN;GNAS		R-HSA-381607;R-HSA-163617;R-HSA-825631;R-HSA-422320;R-HSA-163733;R-HSA-381612;R-HSA-265166;R-HSA-164377;R-HSA-9728664;R-HSA-381704;R-HSA-381706
ENST00000455727.6	LDLR	protein_coding	316.04	3.627	10.075	7.13e-24	2.34103e-21		ENST00000428161.6	KCNAB2	protein_coding	0	NA	NA	NA	NA		ENST00000343975.9	HMGCR	protein_coding	176.434	2.241	3.951	7.79535e-05	0.00167567		HMGCR		R-HSA-354194	GRB2:SOS provides linkage to MAPK signaling for Integrins	1	20	0.00131234	0.320284	0.53033	0.275454	2	2	0.000141333	9606	Homo sapiens	APBB1IP		R-HSA-354165;R-HSA-354087
ENST00000409938.5	EPHA4	protein_coding	30.008	-0.899	-10.055	8.69321e-24	2.84107e-21		ENST00000352527.6	KCNAB2	protein_coding	0	NA	NA	NA	NA		ENST00000403987.3	LIF	protein_coding	17.278	2.241	4.353	1.34375e-05	0.000360815		LIF		R-HSA-5083625	Defective GALNT3 causes HFTC	1	20	0.00131234	0.320284	0.53033	0.275454	1	1	7.06664e-05	9606	Homo sapiens	GALNT3		R-HSA-5096537
ENST00000678374.1	CTSO	nonsense_mediated_decay	1411.98	-0.945	-10.015	1.30529e-23	4.24621e-21		ENST00000663169.1	KCNAB2	protein_coding	1.588	-0.309	-0.988	0.323337	NA		ENST00000427898.5	IDI1	protein_coding	13.978	2.239	3.491	0.000480966	0.00784299		IDI1		R-HSA-9733458	Induction of Cell-Cell Fusion	1	20	0.00131234	0.320284	0.53033	0.275454	1	5	0.000353332	9606	Homo sapiens	ANO1		R-HSA-9770187
ENST00000409190.8	SYNC	protein_coding	389.408	1.841	10.006	1.43765e-23	4.65535e-21		ENST00000656198.1	KCNAB2	protein_coding	0	NA	NA	NA	NA		ENST00000397728.8	LSS	protein_coding	190.865	2.235	6.202	5.59108e-10	3.83935e-08		LSS		R-HSA-5668541	TNFR2 non-canonical NF-kB pathway	3	104	0.00682415	0.325033	0.53033	0.275454	5	44	0.00310932	9606	Homo sapiens	TNFSF4;PSME2;TNFSF9		R-HSA-5607731;R-HSA-5668481;R-HSA-8858475;R-HSA-5692315;R-HSA-5668520
ENST00000425538.6	MYOCD	protein_coding	1216.83	-1.607	-9.991	1.66344e-23	5.3619e-21		ENST00000602612.5	KCNAB2	protein_coding	0.217	0	0	1	NA		ENST00000318627.4	FIBIN	protein_coding	1108.6	2.231	17.899	1.20129e-71	3.5334e-68		FIBIN		R-HSA-9716542	Signaling by Rho GTPases, Miro GTPases and RHOBTB3	16	725	0.0475722	0.326787	0.53033	0.275454	40	212	0.0149813	9606	Homo sapiens	IL32;CENPU;STEAP3;SWAP70;CDCA8;KNL1;RHOD;DOCK10;ARHGAP22;OBSCN;CENPH;GFOD1;ALS2;RACGAP1;NCK1		R-HSA-2029466;R-HSA-9693207;R-HSA-9013452;R-HSA-9018766;R-HSA-5666129;R-HSA-8981637;R-HSA-9693214;R-HSA-9013145;R-HSA-9013144;R-HSA-9014296;R-HSA-9693250;R-HSA-9693125;R-HSA-9013022;R-HSA-2197691;R-HSA-8980691;R-HSA-2197690;R-HSA-9693198;R-HSA-9014295;R-HSA-9013143;R-HSA-9013161;R-HSA-9018794;R-HSA-2197698;R-HSA-442592;R-HSA-5666160;R-HSA-9693243;R-HSA-9017507;R-HSA-9013157;R-HSA-9013159;R-HSA-56…
ENST00000314222.5	PHLDA2	protein_coding	760.866	1.644	9.988	1.72354e-23	5.53036e-21		ENST00000666299.1	KCNAB2	protein_coding	0.457	0.37	0.725	0.468534	NA		ENST00000382723.5	MSX1	protein_coding	38.331	2.23	4.78	1.75327e-06	5.75125e-05		MSX1		R-HSA-400253	Circadian Clock	3	105	0.00688976	0.330273	0.53033	0.275454	3	59	0.00416932	9606	Homo sapiens	BHLHE40;ARNTL2		R-HSA-5663170;R-HSA-879798;R-HSA-549364
ENST00000503771.2	TMEM158	protein_coding	607.078	1.26	9.976	1.93722e-23	6.18789e-21		ENST00000652845.1	KCNAB2	protein_coding	0.121	0	0	1	NA		ENST00000525166.6	FAT3	protein_coding	106.884	2.224	9.243	2.39129e-20	6.25207e-18		FAT3		R-HSA-9690406	Transcriptional regulation of testis differentiation	1	21	0.00137795	0.333288	0.53033	0.275454	1	18	0.00127199	9606	Homo sapiens	FOXL2		R-HSA-9692236
ENST00000261381.7	XYLT1	protein_coding	61.89	3.378	9.966	2.14665e-23	6.82596e-21		ENST00000655703.1	KCNAB2	protein_coding	0	NA	NA	NA	NA		ENST00000440526.5	CRYZL1	protein_coding	6.819	2.221	3.66	0.000251781	0.00456087		CRYZL1		R-HSA-3700989	Transcriptional Regulation by TP53	11	484	0.0317585	0.333308	0.53033	0.275454	20	259	0.0183026	9606	Homo sapiens	STEAP3;BRIP1;GADD45A;CDKN2A;TXNRD1;CNOT9;E2F7;AURKA		R-HSA-6804998;R-HSA-3215152;R-HSA-6791109;R-HSA-6799332;R-HSA-6804996;R-HSA-6791235;R-HSA-6801184;R-HSA-6798304;R-HSA-6805103;R-HSA-6804879;R-HSA-6801166;R-HSA-6798347;R-HSA-8952996;R-HSA-6801195;R-HSA-73646;R-HSA-6798353;R-HSA-3215144;R-HSA-6798044;R-HSA-6798299;R-HSA-8953013
ENST00000265641.10	CPT1A	protein_coding	2281.01	-1.383	-9.933	2.97981e-23	9.43275e-21		ENST00000669250.1	KCNAB2	protein_coding	1.198	-0.425	-1.002	0.316205	NA		ENST00000563744.1	GABARAPL2	protein_coding	15.151	2.219	3.149	0.00163972	0.0214076		GABARAPL2		R-HSA-1221632	Meiotic synapsis	2	62	0.00406824	0.336094	0.53033	0.275454	6	6	0.000423998	9606	Homo sapiens	STAG2;SYNE1		R-HSA-912505;R-HSA-912408;R-HSA-912389;R-HSA-912470;R-HSA-912467;R-HSA-912450
ENST00000421865.3	LAMA2	protein_coding	2322.7	-2.096	-9.929	3.12499e-23	9.84817e-21		ENST00000164247.5	KCNAB2	protein_coding	0	NA	NA	NA	NA		ENST00000313599.8	CD163L1	protein_coding	151.02	2.219	3.46	0.00053975	0.00863404		CD163L1		R-HSA-170834	Signaling by TGF-beta Receptor Complex	3	107	0.007021	0.340748	0.53033	0.275454	10	100	0.00706664	9606	Homo sapiens	CDKN2B;SMURF1		R-HSA-2160931;R-HSA-2160932;R-HSA-2167924;R-HSA-178215;R-HSA-2187303;R-HSA-2160935;R-HSA-9736979;R-HSA-178218;R-HSA-2169050;R-HSA-2167917
ENST00000429644.7	GBE1	protein_coding	1841.34	0.892	9.925	3.23807e-23	1.01592e-20		ENST00000668559.1	KCNAB2	protein_coding	0.984	0.008	0.016	0.987385	NA		ENST00000231706.6	SLC7A14	protein_coding	129.952	2.216	8.42	3.77146e-17	7.3101e-15		SLC7A14		R-HSA-418597	G alpha (z) signalling events	2	63	0.00413386	0.343076	0.53033	0.275454	1	13	0.000918663	9606	Homo sapiens	GNAS		R-HSA-392129
ENST00000262424.10	CRISPLD2	protein_coding	1551.98	-1.073	-9.918	3.48182e-23	1.08756e-20		ENST00000378092.6	KCNAB2	protein_coding	0.189	0	0	1	NA		ENST00000395547.6	ATXN2L	protein_coding	31.431	2.215	3.611	0.000304626	0.00536798		ATXN2L		R-HSA-422356	Regulation of insulin secretion	3	108	0.00708661	0.345981	0.53033	0.275454	7	38	0.00268532	9606	Homo sapiens	STXBP1;GNAS		R-HSA-381607;R-HSA-422320;R-HSA-381612;R-HSA-265166;R-HSA-9728664;R-HSA-381704;R-HSA-381706
ENST00000646680.1	ENO1	nonsense_mediated_decay	10936.7	1.048	9.895	4.37083e-23	1.35923e-20		ENST00000472700.7	KCNAB2	protein_coding	0.711	0	0	1	NA		ENST00000682880.1	DHCR7	protein_coding	11.018	2.213	3.487	0.000487637	0.00793346		DHCR7		R-HSA-372708	p130Cas linkage to MAPK signaling for integrins	1	22	0.00144357	0.346045	0.53033	0.275454	3	3	0.000211999	9606	Homo sapiens	APBB1IP		R-HSA-372693;R-HSA-372705;R-HSA-372697
ENST00000479421.5	YWHAB	nonsense_mediated_decay	6213.58	0.367	9.856	6.46147e-23	2.00056e-20		ENST00000378083.7	KCNAB2	protein_coding	0.256	-0.262	-0.582	0.560847	NA		ENST00000287275.6	GLYATL2	protein_coding	16.848	2.211	3.73	0.000191121	0.00360932		GLYATL2		R-HSA-4641263	Regulation of FZD by ubiquitination	1	22	0.00144357	0.346045	0.53033	0.275454	3	6	0.000423998	9606	Homo sapiens	LRP6		R-HSA-4641236;R-HSA-4641253;R-HSA-4641249
ENST00000361368.7	SMURF1	protein_coding	2210.51	-0.82	-9.845	7.18075e-23	2.21355e-20		ENST00000662147.1	KCNAB2	protein_coding	0	NA	NA	NA	NA		ENST00000397454.2	CFAP251	protein_coding	39.882	2.203	4.531	5.86892e-06	0.000170704		CFAP251		R-HSA-2408550	Metabolism of ingested H2SeO4 and H2SeO3 into H2Se	1	22	0.00144357	0.346045	0.53033	0.275454	1	7	0.000494665	9606	Homo sapiens	TXNRD1		R-HSA-2408558
ENST00000415871.5	TSPAN12	protein_coding	730.809	-2.638	-9.838	7.71074e-23	2.36659e-20		ENST00000662363.1	KCNAB2	protein_coding	0.165	-0.17	-0.428	0.668761	NA		ENST00000259939.4	RNF144B	protein_coding	102.349	2.203	5.843	5.12686e-09	2.952e-07		RNF144B		R-HSA-727802	Transport of nucleotide sugars	1	22	0.00144357	0.346045	0.53033	0.275454	1	11	0.00077733	9606	Homo sapiens	SLC35A3		R-HSA-741450
ENST00000219454.10	WFDC1	protein_coding	253.855	-2.095	-9.833	8.14108e-23	2.48786e-20		ENST00000262450.8	CHD5	protein_coding	0	NA	NA	NA	NA		ENST00000532406.1	KNL1	protein_coding	26.828	2.202	4.227	2.36788e-05	0.000593584		KNL1		R-HSA-2028269	Signaling by Hippo	1	22	0.00144357	0.346045	0.53033	0.275454	1	30	0.00211999	9606	Homo sapiens	WWC1		R-HSA-2038398
ENST00000398955.2	MGARP	protein_coding	200.313	1.745	9.826	8.72891e-23	2.656e-20		ENST00000475121.1	CHD5	protein_coding	0.194	0	0	1	NA		ENST00000415162.5	OSBPL3	protein_coding	46.537	2.198	3.662	0.000250301	0.00453946		OSBPL3		R-HSA-68882	Mitotic Anaphase	6	249	0.0163386	0.349325	0.53033	0.275454	4	32	0.00226132	9606	Homo sapiens	CENPU;STAG2;CENPH;PSME2;CDCA8;KNL1		R-HSA-2467809;R-HSA-2545203;R-HSA-2467811;R-HSA-174202
ENST00000263805.8	ZNF106	protein_coding	1272.76	2.014	9.822	9.0335e-23	2.73688e-20		ENST00000462296.5	RPL22	protein_coding	0	NA	NA	NA	NA		ENST00000682079.1	MAP2	protein_coding	1108.76	2.197	13.226	6.2151e-40	5.4165e-37		MAP2		R-HSA-2173793	Transcriptional activity of SMAD2/SMAD3:SMAD4 heterotrimer	2	64	0.00419948	0.350034	0.53033	0.275454	2	51	0.00360399	9606	Homo sapiens	CDKN2B		R-HSA-2187303;R-HSA-9736979
ENST00000308508.5	CSPG4	protein_coding	1013	1.525	9.793	1.2055e-22	3.6367e-20		ENST00000465335.1	RPL22	protein_coding	0.225	-0.187	-0.537	0.591201	NA		ENST00000557645.5	DLGAP5	protein_coding	60.788	2.196	3.805	0.00014205	0.00281122		DLGAP5		R-HSA-2555396	Mitotic Metaphase and Anaphase	6	250	0.0164042	0.352724	0.53033	0.275454	4	33	0.00233199	9606	Homo sapiens	CENPU;STAG2;CENPH;PSME2;CDCA8;KNL1		R-HSA-2467809;R-HSA-2545203;R-HSA-2467811;R-HSA-174202
ENST00000280258.6	PRSS23	protein_coding	4636.28	1.327	9.771	1.49565e-22	4.49282e-20		ENST00000377939.5	RNF207	protein_coding	5.151	0.24	0.433	0.665089	NA		ENST00000327773.7	GAS6	protein_coding	7265.19	2.195	13.671	1.52332e-42	1.5362e-39		GAS6		R-HSA-3928664	Ephrin signaling	1	23	0.00150919	0.358558	0.53033	0.275454	7	11	0.00077733	9606	Homo sapiens	NCK1		R-HSA-3928633;R-HSA-3928639;R-HSA-3928625;R-HSA-3928641;R-HSA-3928640;R-HSA-3928631;R-HSA-3928614
ENST00000280527.7	CRIM1	protein_coding	14925.3	1.066	9.765	1.5855e-22	4.74252e-20		ENST00000377898.4	HES3	protein_coding	0	NA	NA	NA	NA		ENST00000648742.1	GADD45A	protein_coding	155.19	2.191	3.486	0.000489453	0.00795566		GADD45A		R-HSA-2564830	Cytosolic iron-sulfur cluster assembly	1	23	0.00150919	0.358558	0.53033	0.275454	1	3	0.000211999	9606	Homo sapiens	BRIP1		R-HSA-2564828
ENST00000466624.1	GPC1	processed_transcript	571.95	1.198	9.747	1.90164e-22	5.66415e-20		ENST00000361521.9	ACOT7	protein_coding	0	NA	NA	NA	NA		ENST00000317449.5	LRRN4CL	protein_coding	98.887	2.191	9.098	9.19824e-20	2.28635e-17		LRRN4CL		R-HSA-2979096	NOTCH2 Activation and Transmission of Signal to the Nucleus	1	23	0.00150919	0.358558	0.53033	0.275454	3	11	0.00077733	9606	Homo sapiens	DLL4		R-HSA-2172172;R-HSA-1980051;R-HSA-157629
ENST00000367718.5	TNFSF4	protein_coding	478.371	2.55	9.71	2.74052e-22	8.12851e-20		ENST00000377845.7	ACOT7	protein_coding	3.354	-0.353	-1.25	0.211452	NA		ENST00000361195.6	QKI	protein_coding	155.752	2.186	5.83	5.55812e-09	3.17186e-07		QKI		R-HSA-2142845	Hyaluronan metabolism	1	23	0.00150919	0.358558	0.53033	0.275454	1	13	0.000918663	9606	Homo sapiens	CEMIP		R-HSA-5693356
ENST00000521788.1	COLEC10	processed_transcript	191.342	-2.882	-9.7	3.02034e-22	8.92098e-20		ENST00000377855.6	ACOT7	protein_coding	6.058	-0.062	-0.143	0.886253	NA		ENST00000529699.5	IL32	protein_coding	900.118	2.186	11.782	4.82445e-32	2.96146e-29		IL32		R-HSA-111471	Apoptotic factor-mediated response	1	23	0.00150919	0.358558	0.53033	0.275454	2	28	0.00197866	9606	Homo sapiens	CDKN2A		R-HSA-9645694;R-HSA-9645692
ENST00000374279.4	UGCG	protein_coding	1986.23	1.341	9.646	5.09157e-22	1.4976e-19		ENST00000377837.5	HES2	protein_coding	3.058	-0.587	-0.833	0.40465	NA		ENST00000376062.6	BCL2L1	protein_coding	40.031	2.182	3.718	0.00020101	0.00377286		BCL2L1		R-HSA-196791	Vitamin D (calciferol) metabolism	1	23	0.00150919	0.358558	0.53033	0.275454	1	20	0.00141333	9606	Homo sapiens	LDLR		R-HSA-350168
ENST00000219070.9	MMP2	protein_coding	17063.8	-1.095	-9.645	5.16702e-22	1.51349e-19		ENST00000377836.8	HES2	protein_coding	0.097	0	0	1	NA		ENST00000400546.6	NCAM2	protein_coding	25.402	2.177	3.338	0.000843267	0.0124198		NCAM2		R-HSA-4608870	Asymmetric localization of PCP proteins	2	66	0.00433071	0.363874	0.53033	0.275454	3	7	0.000494665	9606	Homo sapiens	SMURF1;PSME2		R-HSA-4608854;R-HSA-4608855;R-HSA-4608852
ENST00000257290.10	PDGFRA	protein_coding	35971	-0.99	-9.639	5.49745e-22	1.60362e-19		ENST00000487437.5	HES2	protein_coding	0	NA	NA	NA	NA		ENST00000369327.7	MAP3K7	protein_coding	9.202	2.177	3.783	0.000154657	0.00303013		MAP3K7		R-HSA-9013148	CDC42 GTPase cycle	4	159	0.0104331	0.367925	0.53033	0.275454	3	6	0.000423998	9606	Homo sapiens	DOCK10;ARHGAP22;STEAP3;RACGAP1		R-HSA-9013161;R-HSA-9013157;R-HSA-9013159
ENST00000528455.5	CD44	protein_coding	16759.8	1.056	9.591	8.69699e-22	2.52649e-19		ENST00000489730.1	HES2	protein_coding	0	NA	NA	NA	NA		ENST00000322886.12	E2F7	protein_coding	388.139	2.162	10.684	1.20511e-26	4.94599e-24		E2F7		R-HSA-2022090	Assembly of collagen fibrils and other multimeric structures	2	67	0.00439633	0.370753	0.53033	0.275454	4	26	0.00183733	9606	Homo sapiens	ITGA6;LOXL2		R-HSA-2022141;R-HSA-2395340;R-HSA-2213192;R-HSA-2002466
ENST00000681290.1	DNAH5	protein_coding	1010.51	1.374	9.587	9.04089e-22	2.61563e-19		ENST00000645284.1	ESPN	protein_coding	0	NA	NA	NA	NA		ENST00000383165.4	FOXL2NB	protein_coding	19.05	2.157	4.823	1.41262e-06	4.73504e-05		FOXL2NB		R-HSA-9709603	Impaired BRCA2 binding to PALB2	1	24	0.0015748	0.370832	0.53033	0.275454	1	1	7.06664e-05	9606	Homo sapiens	BRIP1		R-HSA-9709601
ENST00000257566.7	TBX3	protein_coding	613.339	-1.508	-9.578	9.89269e-22	2.85039e-19		ENST00000636330.1	ESPN	protein_coding	0	NA	NA	NA	NA		ENST00000366704.2	OBSCN	protein_coding	120.438	2.155	3.941	8.10808e-05	0.00173392		OBSCN		R-HSA-159424	Conjugation of carboxylic acids	1	24	0.0015748	0.370832	0.53033	0.275454	2	6	0.000423998	9606	Homo sapiens	GLYATL2		R-HSA-159574;R-HSA-159566
ENST00000339431.9	LRRC17	protein_coding	1132.33	2.062	9.575	1.02077e-21	2.9292e-19		ENST00000418286.1	ESPN	protein_coding	0	NA	NA	NA	NA		ENST00000503373.5	POLR3G	protein_coding	40.369	2.153	5.556	2.75253e-08	1.35974e-06		POLR3G		R-HSA-156587	Amino Acid conjugation	1	24	0.0015748	0.370832	0.53033	0.275454	2	6	0.000423998	9606	Homo sapiens	GLYATL2		R-HSA-159574;R-HSA-159566
ENST00000301458.10	CD320	protein_coding	105.554	4.877	9.525	1.64753e-21	4.70859e-19		ENST00000632803.1	ESPN	protein_coding	0	NA	NA	NA	NA		ENST00000615660.4	FNIP1	protein_coding	48.914	2.15	4.937	7.94216e-07	2.80047e-05		FNIP1		R-HSA-2243919	Crosslinking of collagen fibrils	1	24	0.0015748	0.370832	0.53033	0.275454	3	13	0.000918663	9606	Homo sapiens	LOXL2		R-HSA-2022141;R-HSA-2395340;R-HSA-2002466
ENST00000417294.5	MAP4K4	protein_coding	471.338	0.864	9.515	1.82257e-21	5.18786e-19		ENST00000632593.1	ESPN	protein_coding	0	NA	NA	NA	NA		ENST00000504492.1	MAP1B	protein_coding	31.985	2.148	4.043	5.26916e-05	0.00119409		MAP1B		R-HSA-446199	Synthesis of Dolichyl-phosphate	1	24	0.0015748	0.370832	0.53033	0.275454	1	6	0.000423998	9606	Homo sapiens	MVD		R-HSA-191414
ENST00000227155.9	CD82	protein_coding	4932.25	-1.312	-9.505	2.00404e-21	5.6815e-19		ENST00000416731.5	ESPN	protein_coding	0	NA	NA	NA	NA		ENST00000263413.7	C6	protein_coding	10.274	2.139	3.129	0.0017544	0.0225709		C6		R-HSA-8964058	HDL remodeling	1	24	0.0015748	0.370832	0.53033	0.275454	1	13	0.000918663	9606	Homo sapiens	LIPG		R-HSA-8980228
ENST00000360851.4	RGL1	protein_coding	1900.92	-1.109	-9.497	2.15801e-21	6.09354e-19		ENST00000461727.6	ESPN	protein_coding	0	NA	NA	NA	NA		ENST00000371081.5	GNAS	protein_coding	237.136	2.135	2.928	0.00340894	0.0381007		GNAS		R-HSA-449836	Other interleukin signaling	1	24	0.0015748	0.370832	0.53033	0.275454	1	17	0.00120133	9606	Homo sapiens	IL32		R-HSA-448591
ENST00000303921.3	GPR37	protein_coding	1531.2	0.713	9.482	2.48412e-21	6.98643e-19		ENST00000475228.6	ESPN	protein_coding	0	NA	NA	NA	NA		ENST00000369651.7	NT5E	protein_coding	298.242	2.125	3.686	0.000227952	0.00419162		NT5E		R-HSA-983712	Ion channel transport	5	208	0.0136483	0.373638	0.53033	0.275454	7	51	0.00360399	9606	Homo sapiens	ANO1;ASPH;TRPV2;ATP1A2		R-HSA-9659568;R-HSA-2855020;R-HSA-9684068;R-HSA-9659611;R-HSA-3295579;R-HSA-2684901;R-HSA-936897
ENST00000684293.1	ITGA6	protein_coding	283.089	7.448	9.472	2.74475e-21	7.68878e-19		ENST00000478323.1	ESPN	protein_coding	0	NA	NA	NA	NA		ENST00000371145.8	STAG2	protein_coding	278.056	2.124	6.268	3.65838e-10	2.57223e-08		STAG2		R-HSA-202733	Cell surface interactions at the vascular wall	6	257	0.0168635	0.376581	0.53033	0.275454	5	65	0.00459331	9606	Homo sapiens	PSG5;PSG1;ITGA6;GAS6;L1CAM;SLC16A3		R-HSA-204434;R-HSA-202710;R-HSA-375133;R-HSA-8870732;R-HSA-204392
ENST00000498905.2	SBF2-AS1	lncRNA	587.51	3.12	9.462	3.01393e-21	8.40946e-19		ENST00000633239.1	ESPN	protein_coding	0	NA	NA	NA	NA		ENST00000278840.9	FADS2	protein_coding	5632.26	2.123	13.012	1.0435e-38	8.66617e-36		FADS2		R-HSA-977443	GABA receptor activation	2	68	0.00446194	0.377602	0.53033	0.275454	4	12	0.000847997	9606	Homo sapiens	GABRB1;KCNJ6		R-HSA-975340;R-HSA-1013020;R-HSA-8856398;R-HSA-1013012
ENST00000554311.2	BDKRB2	protein_coding	8392.16	-1.224	-9.439	3.77754e-21	1.04986e-18		ENST00000475479.2	ESPN	protein_coding	0	NA	NA	NA	NA		ENST00000455453.1	LRRC17	protein_coding	18.322	2.122	3.794	0.000148152	0.0029197		LRRC17		R-HSA-2644603	Signaling by NOTCH1 in Cancer	2	68	0.00446194	0.377602	0.53033	0.275454	11	39	0.00275599	9606	Homo sapiens	DLL4;HDAC9		R-HSA-2220976;R-HSA-2900765;R-HSA-2220944;R-HSA-2769000;R-HSA-2691211;R-HSA-2769007;R-HSA-2220982;R-HSA-2660815;R-HSA-2900747;R-HSA-2730752;R-HSA-2737728
ENST00000319211.5	F2R	protein_coding	13219.7	-0.711	-9.404	5.24489e-21	1.45195e-18		ENST00000636644.1	ESPN	protein_coding	0	NA	NA	NA	NA		ENST00000301012.8	MVD	protein_coding	1024.28	2.111	8.174	2.99325e-16	5.10385e-14		MVD		R-HSA-2644606	Constitutive Signaling by NOTCH1 PEST Domain Mutants	2	68	0.00446194	0.377602	0.53033	0.275454	4	21	0.00148399	9606	Homo sapiens	DLL4;HDAC9		R-HSA-2220944;R-HSA-2769000;R-HSA-2769007;R-HSA-2220982
ENST00000374466.4	CSGALNACT2	protein_coding	3156.99	-0.896	-9.403	5.29218e-21	1.45932e-18		ENST00000434576.2	ESPN	protein_coding	0	NA	NA	NA	NA		ENST00000518547.6	MTSS1	protein_coding	200.076	2.11	10.605	2.83051e-26	1.13529e-23		MTSS1		R-HSA-2894862	Constitutive Signaling by NOTCH1 HD+PEST Domain Mutants	2	68	0.00446194	0.377602	0.53033	0.275454	4	21	0.00148399	9606	Homo sapiens	DLL4;HDAC9		R-HSA-2220976;R-HSA-2900765;R-HSA-2220982;R-HSA-2900747
ENST00000393106.6	STEAP3	protein_coding	2421.7	1.7	9.386	6.23831e-21	1.71352e-18		ENST00000477679.2	ESPN	protein_coding	0	NA	NA	NA	NA		ENST00000557594.5	NRXN3	protein_coding	16.384	2.108	3.903	9.50819e-05	0.00198816		NRXN3		R-HSA-2644602	Signaling by NOTCH1 PEST Domain Mutants in Cancer	2	68	0.00446194	0.377602	0.53033	0.275454	4	21	0.00148399	9606	Homo sapiens	DLL4;HDAC9		R-HSA-2220944;R-HSA-2769000;R-HSA-2769007;R-HSA-2220982
ENST00000525688.5	CD44	protein_coding	313.139	1.361	9.378	6.71701e-21	1.83786e-18		ENST00000356876.8	TNFRSF25	protein_coding	0.696	0	0	1	NA		ENST00000676449.1	NT5C2	protein_coding	7.604	2.107	3.668	0.000244527	0.00444887		NT5C2		R-HSA-2894858	Signaling by NOTCH1 HD+PEST Domain Mutants in Cancer	2	68	0.00446194	0.377602	0.53033	0.275454	4	21	0.00148399	9606	Homo sapiens	DLL4;HDAC9		R-HSA-2220976;R-HSA-2900765;R-HSA-2220982;R-HSA-2900747
ENST00000394685.8	CEMIP	protein_coding	421.872	7.151	9.376	6.8433e-21	1.86518e-18		ENST00000377782.7	TNFRSF25	protein_coding	1.898	-0.638	-1.28	0.200619	NA		ENST00000435803.6	ABCA13	protein_coding	19.48	2.101	3.692	0.00022233	0.00410105		ABCA13		R-HSA-3299685	Detoxification of Reactive Oxygen Species	2	68	0.00446194	0.377602	0.53033	0.275454	2	34	0.00240266	9606	Homo sapiens	TXNRD1;SOD2		R-HSA-3299680;R-HSA-73646
ENST00000233813.5	IGFBP5	protein_coding	367670	-1.391	-9.369	7.3374e-21	1.99216e-18		ENST00000351959.9	TNFRSF25	protein_coding	6.231	-0.562	-1.621	NA	NA		ENST00000358777.9	CEACAM19	protein_coding	59.779	2.101	4.211	2.54758e-05	0.000633012		CEACAM19		R-HSA-196849	Metabolism of water-soluble vitamins and cofactors	6	258	0.0169291	0.379994	0.53033	0.275454	9	143	0.0101053	9606	Homo sapiens	NADK2;NT5E;MMAB;FASN;LDLR;CD320		R-HSA-199202;R-HSA-8940074;R-HSA-3159253;R-HSA-9759202;R-HSA-3000122;R-HSA-3000112;R-HSA-9759209;R-HSA-8940070;R-HSA-8955030
ENST00000325974.9	CCZ1	protein_coding	328.055	0.936	9.355	8.34908e-21	2.25815e-18		ENST00000348333.7	TNFRSF25	protein_coding	0.438	0.374	0.786	0.431586	NA		ENST00000675092.1	AIFM1	protein_coding	39.458	2.097	4.719	2.37149e-06	7.59565e-05		AIFM1		R-HSA-109582	Hemostasis	17	803	0.0526903	0.38227	0.53033	0.275454	38	338	0.0238852	9606	Homo sapiens	SRGN;CD63;SERPINB2;HBE1;PSG1;L1CAM;APBB1IP;DOCK10;PDE11A;PSG5;RACGAP1;GNAS;ITGA6;GAS6;SLC16A3		R-HSA-443910;R-HSA-1011598;R-HSA-984648;R-HSA-443905;R-HSA-429441;R-HSA-354060;R-HSA-354124;R-HSA-8870732;R-HSA-372693;R-HSA-204434;R-HSA-392852;R-HSA-1008220;R-HSA-983259;R-HSA-202710;R-HSA-354066;R-HSA-375133;R-HSA-354077;R-HSA-159001;R-HSA-372697;R-HSA-354073;R-HSA-418456;R-HSA-354149;R-HSA-429415;R-HSA-354087;R-HSA-392870;R-HSA-372705;R-HSA-432096;R-HSA-481007;R-HSA-377644;R-HSA-204392;R-HSA-…
ENST00000252486.9	APOE	protein_coding	278.663	-2.754	-9.346	9.07233e-21	2.4444e-18		ENST00000351748.7	TNFRSF25	protein_coding	0	NA	NA	NA	NA		ENST00000533855.5	ABI3BP	protein_coding	262.198	2.09	5.177	2.2574e-07	8.99292e-06		ABI3BP		R-HSA-8856825	Cargo recognition for clathrin-mediated endocytosis	3	115	0.00754593	0.382464	0.53033	0.275454	3	15	0.00106	9606	Homo sapiens	SGIP1;LDLR		R-HSA-8863472;R-HSA-8863471;R-HSA-8866283
ENST00000614565.5	CDH4	protein_coding	520.978	1.175	9.314	1.22649e-20	3.29204e-18		ENST00000481401.5	TNFRSF25	protein_coding	0	NA	NA	NA	NA		ENST00000598833.1	RCN3	protein_coding	24.145	2.086	4.336	1.44847e-05	0.00038585		RCN3		R-HSA-9701193	Defective homologous recombination repair (HRR) due to PALB2 loss of function	1	25	0.00164042	0.382872	0.53033	0.275454	2	2	0.000141333	9606	Homo sapiens	BRIP1		R-HSA-9704408;R-HSA-9704330
ENST00000261921.8	LOXL1	protein_coding	1568.43	1.352	9.282	1.66909e-20	4.46305e-18		ENST00000400913.6	PLEKHG5	protein_coding	0	NA	NA	NA	NA		ENST00000609713.2	KCNJ6	protein_coding	36.449	2.086	5.461	4.73749e-08	2.19154e-06		KCNJ6		R-HSA-9704646	Defective HDR through Homologous Recombination Repair (HRR) due to PALB2 loss of BRCA2/RAD51/RAD51C binding function	1	25	0.00164042	0.382872	0.53033	0.275454	1	1	7.06664e-05	9606	Homo sapiens	BRIP1		R-HSA-9704408
ENST00000382713.10	DOK6	protein_coding	302.853	-1.431	-9.271	1.83974e-20	4.90078e-18		ENST00000377725.5	PLEKHG5	protein_coding	0	NA	NA	NA	NA		ENST00000389341.9	POU2F2	protein_coding	95.18	2.083	5.229	1.70215e-07	6.99407e-06		POU2F2		R-HSA-9701192	Defective homologous recombination repair (HRR) due to BRCA1 loss of function	1	25	0.00164042	0.382872	0.53033	0.275454	1	1	7.06664e-05	9606	Homo sapiens	BRIP1		R-HSA-9701199
ENST00000606924.1	RP1-151F17.2	lncRNA	192.859	-2.239	-9.257	2.10263e-20	5.58002e-18		ENST00000340850.10	PLEKHG5	protein_coding	0	NA	NA	NA	NA		ENST00000381937.9	NADK2	protein_coding	58.013	2.079	4.661	3.14875e-06	9.79192e-05		NADK2		R-HSA-9704331	Defective HDR through Homologous Recombination Repair (HRR) due to PALB2 loss of BRCA1 binding function	1	25	0.00164042	0.382872	0.53033	0.275454	1	1	7.06664e-05	9606	Homo sapiens	BRIP1		R-HSA-9704330
ENST00000530826.1	AK5	processed_transcript	456.688	1.504	9.255	2.14092e-20	5.66036e-18		ENST00000377728.8	PLEKHG5	protein_coding	4.156	1.303	2.547	0.0108592	NA		ENST00000518325.2	PCDHGA7	protein_coding	210.863	2.074	6.525	6.79869e-11	5.30313e-09		PCDHGA7		R-HSA-445144	Signal transduction by L1	1	25	0.00164042	0.382872	0.53033	0.275454	6	11	0.00077733	9606	Homo sapiens	L1CAM		R-HSA-392752;R-HSA-374669;R-HSA-437230;R-HSA-374686;R-HSA-445069;R-HSA-374681
ENST00000240328.4	TBX2	protein_coding	4731.8	-1.403	-9.248	2.28581e-20	6.0209e-18		ENST00000673471.2	PLEKHG5	protein_coding	0.381	0.413	0.717	0.47339	NA		ENST00000545712.7	MMAB	protein_coding	135.297	2.073	8.636	5.8239e-18	1.24961e-15		MMAB		R-HSA-5620922	BBSome-mediated cargo-targeting to cilium	1	25	0.00164042	0.382872	0.53033	0.275454	2	5	0.000353332	9606	Homo sapiens	LZTFL1		R-HSA-5624129;R-HSA-5624127
ENST00000443626.5	NDUFA10	protein_coding	48.279	0.552	9.244	2.37614e-20	6.23556e-18		ENST00000377740.5	PLEKHG5	protein_coding	4.468	-0.307	-0.58	0.562148	NA		ENST00000409592.7	DOCK10	protein_coding	240.9	2.071	3.551	0.000384347	0.00650956		DOCK10		R-HSA-445717	Aquaporin-mediated transport	2	69	0.00452756	0.38442	0.53033	0.275454	5	25	0.00176666	9606	Homo sapiens	GNAS		R-HSA-163617;R-HSA-432195;R-HSA-422320;R-HSA-432188;R-HSA-164377
ENST00000525166.6	FAT3	protein_coding	106.884	2.224	9.243	2.39129e-20	6.25207e-18		ENST00000675694.1	PLEKHG5	protein_coding	0	NA	NA	NA	NA		ENST00000256495.4	BHLHE40	protein_coding	764.762	2.07	11.786	4.62854e-32	2.86612e-29		BHLHE40		R-HSA-1442490	Collagen degradation	2	69	0.00452756	0.38442	0.53033	0.275454	2	34	0.00240266	9606	Homo sapiens	COL13A1		R-HSA-2172405;R-HSA-2167942
ENST00000261507.11	MSMO1	protein_coding	727.077	3.361	9.201	3.5409e-20	9.22359e-18		ENST00000675123.1	PLEKHG5	protein_coding	1.651	0.632	1.205	0.22824	NA		ENST00000559056.5	PSME2	protein_coding	24.673	2.069	3.286	0.00101685	0.014516		PSME2		R-HSA-68877	Mitotic Prometaphase	5	211	0.0138451	0.385021	0.53033	0.275454	10	20	0.00141333	9606	Homo sapiens	CENPU;STAG2;CENPH;CDCA8;KNL1		R-HSA-2468293;R-HSA-9648114;R-HSA-2466068;R-HSA-2484822;R-HSA-375302;R-HSA-2545253;R-HSA-2467794;R-HSA-1638803;R-HSA-2468287;R-HSA-1638821
ENST00000507004.1	HMGCS1	retained_intron	121.027	3.163	9.2	3.58187e-20	9.29602e-18		ENST00000675976.1	PLEKHG5	protein_coding	0.302	-0.274	-0.643	0.520081	NA		ENST00000392680.6	TIRAP	protein_coding	34.219	2.068	4.605	4.1253e-06	0.000124663		TIRAP		R-HSA-69580	p53-Dependent G1/S DNA damage checkpoint	2	70	0.00459318	0.391205	0.53033	0.275454	2	22	0.00155466	9606	Homo sapiens	CDKN2A;PSME2		R-HSA-6804879;R-HSA-264458
ENST00000297848.8	COL14A1	protein_coding	645.523	-3.423	-9.195	3.74486e-20	9.68341e-18		ENST00000675093.1	PLEKHG5	protein_coding	4.972	0.107	0.136	0.891866	NA		ENST00000250092.11	CD68	protein_coding	2550.61	2.065	12.56	3.51504e-36	2.58473e-33		CD68		R-HSA-69563	p53-Dependent G1 DNA Damage Response	2	70	0.00459318	0.391205	0.53033	0.275454	2	22	0.00155466	9606	Homo sapiens	CDKN2A;PSME2		R-HSA-6804879;R-HSA-264458
ENST00000402681.7	C1S	protein_coding	16338.2	-0.798	-9.187	4.03216e-20	1.03883e-17		ENST00000675812.1	PLEKHG5	protein_coding	0	NA	NA	NA	NA		ENST00000522411.5	LSS	protein_coding	418.387	2.062	6.122	9.21351e-10	6.09559e-08		LSS		R-HSA-186797	Signaling by PDGF	2	70	0.00459318	0.391205	0.53033	0.275454	1	31	0.00219066	9606	Homo sapiens	NCK1		R-HSA-382058
ENST00000398782.2	RRBP1	protein_coding	5714.69	0.697	9.177	4.42306e-20	1.13539e-17		ENST00000333172.11	TAS1R1	protein_coding	0	NA	NA	NA	NA		ENST00000339431.9	LRRC17	protein_coding	1132.33	2.062	9.575	1.02077e-21	2.9292e-19		LRRC17		R-HSA-449147	Signaling by Interleukins	14	658	0.0431759	0.392555	0.53033	0.275454	18	505	0.0356865	9606	Homo sapiens	IL32;SERPINB2;LIF;PSME2;SNRPA1;SOD2;MAP3K7;BCL2L1		R-HSA-727819;R-HSA-6783524;R-HSA-6783681;R-HSA-209061;R-HSA-9617941;R-HSA-6784160;R-HSA-450337;R-HSA-6789615;R-HSA-448591;R-HSA-450346;R-HSA-450187;R-HSA-6790025;R-HSA-8950567;R-HSA-446870;R-HSA-8950608;R-HSA-9758604;R-HSA-168184;R-HSA-8950260
ENST00000359370.10	FGF1	protein_coding	195.263	1.974	9.176	4.48573e-20	1.14731e-17		ENST00000351136.7	TAS1R1	protein_coding	0	NA	NA	NA	NA		ENST00000356396.8	LSS	protein_coding	98.281	2.061	6.989	2.76519e-12	2.65941e-10		LSS		R-HSA-5602498	MyD88 deficiency (TLR2/4)	1	26	0.00170604	0.394683	0.53033	0.275454	2	2	0.000141333	9606	Homo sapiens	TIRAP		R-HSA-5602383;R-HSA-5602606
ENST00000680032.1	HSPA5	protein_coding	21008.6	0.79	9.174	4.56327e-20	1.16292e-17		ENST00000411823.5	TAS1R1	protein_coding	0	NA	NA	NA	NA		ENST00000393577.7	HMGA2	protein_coding	398.735	2.061	7.721	1.15422e-14	1.57904e-12		HMGA2		R-HSA-450321	JNK (c-Jun kinases) phosphorylation and activation mediated by activated human TAK1	1	26	0.00170604	0.394683	0.53033	0.275454	1	3	0.000211999	9606	Homo sapiens	MAP3K7		R-HSA-450337
ENST00000673931.1	COL13A1	protein_coding	280.67	2.548	9.172	4.6229e-20	1.17388e-17		ENST00000415267.1	TAS1R1	protein_coding	0	NA	NA	NA	NA		ENST00000272133.4	CNIH3	protein_coding	116.653	2.06	8.42	3.75941e-17	7.3101e-15		CNIH3		R-HSA-2161541	Abacavir metabolism	1	26	0.00170604	0.394683	0.53033	0.275454	1	7	0.000494665	9606	Homo sapiens	NT5C2		R-HSA-2162066
ENST00000264027.9	SC5D	protein_coding	518.834	1.471	9.15	5.69588e-20	1.44116e-17		ENST00000435905.5	ZBTB48	protein_coding	4.733	-0.12	-0.245	0.806797	NA		ENST00000391826.7	IL4I1	protein_coding	785.47	2.058	4.458	8.2881e-06	0.000233469		IL4I1		R-HSA-1482925	Acyl chain remodelling of PG	1	26	0.00170604	0.394683	0.53033	0.275454	1	10	0.000706664	9606	Homo sapiens	PLA2G3		R-HSA-1602368
ENST00000679362.1	MME	retained_intron	1280.26	-1.411	-9.134	6.62048e-20	1.66912e-17		ENST00000496707.5	KLHL21	protein_coding	0	NA	NA	NA	NA		ENST00000583210.5	NFE2L1	protein_coding	18.433	2.057	4.18	2.90887e-05	0.000710284		NFE2L1		R-HSA-418346	Platelet homeostasis	3	118	0.00774278	0.397973	0.53033	0.275454	4	31	0.00219066	9606	Homo sapiens	PDE11A;GNAS		R-HSA-392852;R-HSA-392870;R-HSA-418456;R-HSA-392874
ENST00000302475.8	MCC	protein_coding	345.516	-6.939	-9.129	6.93759e-20	1.74284e-17		ENST00000472925.1	THAP3	protein_coding	4.91	-0.583	-0.816	0.414536	NA		ENST00000681152.1	ALS2	protein_coding	12.597	2.054	3.359	0.000783586	0.0117254		ALS2		R-HSA-1169091	Activation of NF-kappaB in B cells	2	72	0.00472441	0.404674	0.53033	0.275454	3	10	0.000706664	9606	Homo sapiens	PSME2;MAP3K7		R-HSA-1168641;R-HSA-1168640;R-HSA-1168637
ENST00000250160.11	CCN4	protein_coding	2287.4	1.359	9.121	7.43015e-20	1.85996e-17		ENST00000557126.5	CAMTA1	protein_coding	4.005	-1.112	-2.237	0.0253074	NA		ENST00000308831.7	RHOD	protein_coding	9.356	2.053	3.066	0.00216975	0.0267354		RHOD		R-HSA-936837	Ion transport by P-type ATPases	2	72	0.00472441	0.404674	0.53033	0.275454	2	17	0.00120133	9606	Homo sapiens	ATP1A2		R-HSA-9684068;R-HSA-936897
ENST00000367602.8	QSOX1	protein_coding	4460.96	-0.985	-9.112	8.10916e-20	2.02276e-17		ENST00000467404.6	CAMTA1	protein_coding	3.286	0.29	0.417	0.676569	NA		ENST00000331243.4	LRATD1	protein_coding	75.316	2.052	5.764	8.19813e-09	4.54256e-07		LRATD1		R-HSA-69615	G1/S DNA Damage Checkpoints	2	72	0.00472441	0.404674	0.53033	0.275454	3	26	0.00183733	9606	Homo sapiens	CDKN2A;PSME2		R-HSA-69600;R-HSA-6804879;R-HSA-264458
ENST00000317449.5	LRRN4CL	protein_coding	98.887	2.191	9.098	9.19824e-20	2.28635e-17		ENST00000495233.5	CAMTA1	protein_coding	1.211	-0.3	-0.86	0.389553	NA		ENST00000518249.5	DENND3	protein_coding	29.086	2.037	4.298	1.7268e-05	0.000451307		DENND3		R-HSA-168643	Nucleotide-binding domain, leucine rich repeat containing receptor (NLR) signaling pathways	2	72	0.00472441	0.404674	0.53033	0.275454	5	46	0.00325065	9606	Homo sapiens	MAP3K7;BCL2L1		R-HSA-727819;R-HSA-688985;R-HSA-706479;R-HSA-168184;R-HSA-879201
ENST00000505981.5	LMF2	processed_transcript	24.461	-0.652	-9.084	1.04698e-19	2.59328e-17		ENST00000490905.5	CAMTA1	protein_coding	1.153	0.124	0.496	0.620226	NA		ENST00000534230.5	SC5D	protein_coding	124.205	2.029	5.079	3.79827e-07	1.43307e-05		SC5D		R-HSA-5603041	IRAK4 deficiency (TLR2/4)	1	27	0.00177165	0.406269	0.53033	0.275454	2	2	0.000141333	9606	Homo sapiens	TIRAP		R-HSA-5602353;R-HSA-5602672
ENST00000533305.5	LMO7	processed_transcript	740.775	1.166	9.051	1.41725e-19	3.49813e-17		ENST00000476864.1	CAMTA1	protein_coding	1.103	-0.359	-0.935	0.349951	NA		ENST00000286063.11	PDE11A	protein_coding	18.205	2.026	4.113	3.89763e-05	0.000916528		PDE11A		R-HSA-450302	activated TAK1 mediates p38 MAPK activation	1	27	0.00177165	0.406269	0.53033	0.275454	1	5	0.000353332	9606	Homo sapiens	MAP3K7		R-HSA-450346
ENST00000264187.7	NID1	protein_coding	5066.26	-1.352	-9.043	1.52575e-19	3.75282e-17		ENST00000613533.4	PER3	protein_coding	11.333	0.672	6.018	NA	NA		ENST00000546087.5	SOD2	protein_coding	22.541	2.024	3.457	0.000546359	0.00871803		SOD2		R-HSA-9755088	Ribavirin ADME	1	27	0.00177165	0.406269	0.53033	0.275454	2	12	0.000847997	9606	Homo sapiens	NT5C2		R-HSA-9754916;R-HSA-9755078
ENST00000378623.6	LRP4	protein_coding	630.552	-1.591	-9.037	1.61305e-19	3.95377e-17		ENST00000377516.6	UTS2	protein_coding	0	NA	NA	NA	NA		ENST00000298295.4	DEPP1	protein_coding	248.907	2.024	7.114	1.1251e-12	1.16456e-10		DEPP1		R-HSA-8964208	Phenylalanine metabolism	1	27	0.00177165	0.406269	0.53033	0.275454	1	6	0.000423998	9606	Homo sapiens	IL4I1		R-HSA-2160492
ENST00000507785.2	MSX2	protein_coding	377.747	1.503	9.019	1.89862e-19	4.63762e-17		ENST00000361696.10	UTS2	protein_coding	0	NA	NA	NA	NA		ENST00000380237.5	HBE1	protein_coding	8.423	2.023	3.104	0.00190843	0.0241524		HBE1		R-HSA-196108	Pregnenolone biosynthesis	1	27	0.00177165	0.406269	0.53033	0.275454	1	9	0.000635997	9606	Homo sapiens	STARD4		R-HSA-196126
ENST00000264634.9	WNT5A	protein_coding	7030.98	-0.837	-8.998	2.296e-19	5.58894e-17		ENST00000054668.5	UTS2	protein_coding	0	NA	NA	NA	NA		ENST00000372978.7	TAF8	protein_coding	9.929	2.023	3.313	0.000923776	0.0133959		TAF8		R-HSA-5358351	Signaling by Hedgehog	4	168	0.0110236	0.406878	0.53033	0.275454	11	82	0.00579464	9606	Homo sapiens	SMURF1;GNAS;PSME2		R-HSA-5610757;R-HSA-5362448;R-HSA-5610727;R-HSA-5632646;R-HSA-5610758;R-HSA-5610754;R-HSA-5635868;R-HSA-5635854;R-HSA-5635865;R-HSA-5632648;R-HSA-5610760
ENST00000217939.7	MXRA5	protein_coding	20335.1	-0.787	-8.993	2.4037e-19	5.83099e-17		ENST00000615230.4	TNFRSF9	protein_coding	6.466	0	0	NA	NA		ENST00000458521.7	TAC3	protein_coding	41.242	2.02	3.396	0.00068286	0.010477		TAC3		R-HSA-2672351	Stimuli-sensing channels	3	120	0.00787402	0.408253	0.53033	0.275454	5	33	0.00233199	9606	Homo sapiens	ANO1;ASPH;TRPV2		R-HSA-9659568;R-HSA-2855020;R-HSA-9659611;R-HSA-3295579;R-HSA-2684901
ENST00000305883.6	KLF11	protein_coding	369.515	-1.147	-8.972	2.91935e-19	7.05764e-17		ENST00000474475.1	TNFRSF9	protein_coding	1.241	0	0	1	NA		ENST00000328600.3	NLRP10	protein_coding	96.701	2.019	3.976	7.00973e-05	0.00153009		NLRP10		R-HSA-6802952	Signaling by BRAF and RAF1 fusions	2	73	0.00479003	0.411356	0.53033	0.275454	5	5	0.000353332	9606	Homo sapiens	APBB1IP;QKI		R-HSA-6802935;R-HSA-6802934;R-HSA-6802933;R-HSA-6802932;R-HSA-6802927
ENST00000602795.6	NELFCD	protein_coding	75.557	0.263	8.968	3.02038e-19	7.27694e-17		ENST00000674210.1	TNFRSF9	protein_coding	0.522	0	0	1	NA		ENST00000471027.1	SCG5	protein_coding	63.262	2.015	3.333	0.000858195	0.0125871		SCG5		R-HSA-3238698	WNT ligand biogenesis and trafficking	1	28	0.00183727	0.417633	0.53033	0.275454	8	12	0.000847997	9606	Homo sapiens	WNT16		R-HSA-3247840;R-HSA-3238691;R-HSA-3247843;R-HSA-3247844;R-HSA-3238694;R-HSA-3781941;R-HSA-3247837;R-HSA-3781943
ENST00000552962.5	DCN	protein_coding	16172.7	-0.953	-8.946	3.70087e-19	8.8861e-17		ENST00000493678.5	PARK7	protein_coding	0.897	0	0	1	NA		ENST00000263805.8	ZNF106	protein_coding	1272.76	2.014	9.822	9.0335e-23	2.73688e-20		ZNF106		R-HSA-350054	Notch-HLH transcription pathway	1	28	0.00183727	0.417633	0.53033	0.275454	1	2	0.000141333	9606	Homo sapiens	HDAC9		R-HSA-350058
ENST00000302118.5	PCSK9	protein_coding	116.743	5.603	8.938	3.95019e-19	9.4526e-17		ENST00000289877.8	SLC45A1	protein_coding	1.29	0	0	1	NA		ENST00000425172.1	INSIG1	protein_coding	7.193	2.013	3.577	0.00034759	0.00599342		INSIG1		R-HSA-166208	mTORC1-mediated signalling	1	28	0.00183727	0.417633	0.53033	0.275454	2	8	0.000565331	9606	Homo sapiens	AKT1S1		R-HSA-165718;R-HSA-165692
ENST00000247207.7	HSPA2	protein_coding	987.406	-0.902	-8.932	4.16704e-19	9.93783e-17		ENST00000488215.5	RERE	protein_coding	0.86	-0.43	-0.919	0.358322	NA		ENST00000526950.1	TXNRD1	protein_coding	762.951	2.012	3.272	0.00106962	0.0151164		TXNRD1		R-HSA-429947	Deadenylation of mRNA	1	28	0.00183727	0.417633	0.53033	0.275454	1	4	0.000282666	9606	Homo sapiens	CNOT9		R-HSA-429955
ENST00000300231.6	MAP1A	protein_coding	16467.8	1.046	8.924	4.49192e-19	1.06766e-16		ENST00000464972.5	RERE	protein_coding	0.322	0.196	0.551	0.581468	NA		ENST00000628781.1	MAGI2	protein_coding	46.343	2.008	4.676	2.91996e-06	9.17747e-05		MAGI2		R-HSA-9013507	NOTCH3 Activation and Transmission of Signal to the Nucleus	1	28	0.00183727	0.417633	0.53033	0.275454	3	15	0.00106	9606	Homo sapiens	DLL4		R-HSA-9013069;R-HSA-2168136;R-HSA-9013284
ENST00000369705.4	ME1	protein_coding	3098.85	0.728	8.923	4.55672e-19	1.07942e-16		ENST00000659924.1	RERE	protein_coding	2.98	0.811	1.199	0.230679	NA		ENST00000520880.1	CTHRC1	protein_coding	17.541	2.007	3.103	0.00191432	0.0242135		CTHRC1		R-HSA-2173788	Downregulation of TGF-beta receptor signaling	1	28	0.00183727	0.417633	0.53033	0.275454	5	28	0.00197866	9606	Homo sapiens	SMURF1		R-HSA-2167924;R-HSA-178215;R-HSA-178218;R-HSA-2169050;R-HSA-2167917
ENST00000361565.9	IPO9	protein_coding	2990.01	-0.59	-8.919	4.70559e-19	1.11096e-16		ENST00000549778.5	CA6	protein_coding	0	NA	NA	NA	NA		ENST00000361216.8	ATP1A2	protein_coding	62.854	2.004	2.822	0.00476958	0.0489523		ATP1A2		R-HSA-6804115	TP53 regulates transcription of additional cell cycle genes whose exact role in the p53 pathway remain uncertain	1	28	0.00183727	0.417633	0.53033	0.275454	1	14	0.000989329	9606	Homo sapiens	CNOT9		R-HSA-6798044
ENST00000167106.9	VASH1	protein_coding	1036.66	-1.12	-8.906	5.28117e-19	1.24269e-16		ENST00000377443.7	CA6	protein_coding	0	NA	NA	NA	NA		ENST00000431380.5	SPON2	protein_coding	75.922	2.002	2.826	0.00471379	0.0485067		SPON2		R-HSA-174178	APC/C:Cdh1 mediated degradation of Cdc20 and other APC/C:Cdh1 targeted proteins in late mitosis/early G1	2	74	0.00485564	0.418	0.53033	0.275454	4	6	0.000423998	9606	Homo sapiens	PSME2;AURKA		R-HSA-174195;R-HSA-174088;R-HSA-174105;R-HSA-188191
ENST00000619562.4	IGF2BP3	protein_coding	838.678	0.906	8.842	9.43443e-19	2.21261e-16		ENST00000480186.7	CA6	protein_coding	0.445	-0.119	-0.249	0.803056	NA		ENST00000648261.1	RP11-770J1.8	protein_coding	26.543	2.002	3.303	0.000957835	0.0138104		RP11-770J1.8		R-HSA-9675108	Nervous system development	13	621	0.040748	0.421674	0.53033	0.275454	108	324	0.0228959	9606	Homo sapiens	RELN;DAB1;KCNQ3;PSME2;GFRA1;HMGCR;SLIT2;L1CAM;ANK1;NCK1		R-HSA-3928633;R-HSA-3928639;R-HSA-3928625;R-HSA-3928631;R-HSA-8986258;R-HSA-3928614;R-HSA-418850;R-HSA-392749;R-HSA-392748;R-HSA-392751;R-HSA-418858;R-HSA-418856;R-HSA-9621410;R-HSA-447030;R-HSA-555065;R-HSA-9010872;R-HSA-9621411;R-HSA-392752;R-HSA-418865;R-HSA-418874;R-HSA-447034;R-HSA-8855237;R-HSA-8854981;R-HSA-8855747;R-HSA-8854466;R-HSA-8855232;R-HSA-376141;R-HSA-376140;R-HSA-204364;R-HSA-37…
ENST00000054950.4	RCN1	protein_coding	24698.1	0.705	8.84	9.53641e-19	2.22912e-16		ENST00000377436.6	CA6	protein_coding	0	NA	NA	NA	NA		ENST00000636996.1	MVK	protein_coding	38.518	1.995	3.278	0.00104527	0.0148436				R-HSA-5610787	Hedgehog 'off' state	3	124	0.00813648	0.428651	0.53033	0.275454	5	32	0.00226132	9606	Homo sapiens	GNAS;PSME2		R-HSA-5610757;R-HSA-5610727;R-HSA-5610758;R-HSA-5610754;R-HSA-5610760
ENST00000667927.1	TERT	processed_transcript	220.874	1.847	8.839	9.65027e-19	2.24829e-16		ENST00000377442.3	CA6	protein_coding	0	NA	NA	NA	NA		ENST00000417633.1	SYNC	protein_coding	164.94	1.995	8.473	2.39858e-17	4.75619e-15				R-HSA-1855167	Synthesis of pyrophosphates in the cytosol	1	29	0.00190289	0.428781	0.53033	0.275454	5	15	0.00106	9606	Homo sapiens	IP6K3		R-HSA-1855193;R-HSA-1855194;R-HSA-1855227;R-HSA-1855158;R-HSA-1855223
ENST00000533900.1	DKK3	processed_transcript	2033.85	1.122	8.829	1.06004e-18	2.46153e-16		ENST00000400906.2	SLC2A7	protein_coding	0	NA	NA	NA	NA		ENST00000536964.5	RECQL	protein_coding	8.938	1.992	3.089	0.00200894	0.0251669				R-HSA-3000170	Syndecan interactions	1	29	0.00190289	0.428781	0.53033	0.275454	1	15	0.00106	9606	Homo sapiens	ITGA6		R-HSA-2731074
ENST00000526669.6	CD44	protein_coding	5200.52	1.317	8.82	1.14802e-18	2.65708e-16		ENST00000377424.9	SLC2A5	protein_coding	6.283	0.599	1.004	0.315312	NA		ENST00000552624.5	SYT1	protein_coding	62.669	1.989	6.101	1.05244e-09	6.90465e-08				R-HSA-5674400	Constitutive Signaling by AKT1 E17K in Cancer	1	29	0.00190289	0.428781	0.53033	0.275454	1	18	0.00127199	9606	Homo sapiens	AKT1S1		R-HSA-2399977
ENST00000287934.4	FZD1	protein_coding	1310.32	-0.728	-8.804	1.32307e-18	3.05222e-16		ENST00000377414.7	SLC2A5	protein_coding	0	NA	NA	NA	NA		ENST00000526400.6	KIAA1549L	protein_coding	26.857	1.987	3.272	0.00106852	0.015104				R-HSA-1650814	Collagen biosynthesis and modifying enzymes	2	76	0.00498688	0.431173	0.53033	0.275454	20	51	0.00360399	9606	Homo sapiens	COL13A1		R-HSA-8948232;R-HSA-1650808;R-HSA-8948234;R-HSA-2002460;R-HSA-2022073;R-HSA-8948224;R-HSA-8948226;R-HSA-8948228;R-HSA-8944261;R-HSA-1981104;R-HSA-8948230;R-HSA-8948231;R-HSA-8948219;R-HSA-2152276;R-HSA-8944220;R-HSA-1981128;R-HSA-8948222;R-HSA-1980233;R-HSA-1981157;R-HSA-1981120
ENST00000480278.5	CEACAM19	processed_transcript	197.359	2.585	8.802	1.34926e-18	3.1025e-16		ENST00000484798.5	SLC2A5	protein_coding	0	NA	NA	NA	NA		ENST00000350997.12	FADS1	protein_coding	9557.08	1.983	22.555	1.20903e-112	1.70696e-108				R-HSA-201451	Signaling by BMP	1	30	0.0019685	0.439715	0.53033	0.275454	2	17	0.00120133	9606	Homo sapiens	SMURF1		R-HSA-201445;R-HSA-201821
ENST00000374580.10	BMPR2	protein_coding	3439.73	-0.867	-8.793	1.4553e-18	3.33546e-16		ENST00000474145.5	SLC2A5	protein_coding	0	NA	NA	NA	NA		ENST00000370217.3	ARHGAP29	protein_coding	92.797	1.979	4.953	7.32016e-07	2.59932e-05				R-HSA-6783589	Interleukin-6 family signaling	1	30	0.0019685	0.439715	0.53033	0.275454	2	34	0.00240266	9606	Homo sapiens	LIF		R-HSA-6783524;R-HSA-6783681
ENST00000368530.7	TPM3	protein_coding	222.636	0.381	8.792	1.46738e-18	3.35228e-16		ENST00000479813.5	SLC2A5	protein_coding	0	NA	NA	NA	NA		ENST00000457197.2	IRAK3	protein_coding	25.266	1.977	3.368	0.000756847	0.0113699				R-HSA-381426	Regulation of Insulin-like Growth Factor (IGF) transport and uptake by Insulin-like Growth Factor Binding Proteins (IGFBPs)	3	127	0.00833333	0.443786	0.53033	0.275454	2	14	0.000989329	9606	Homo sapiens	PCSK9;IGFBP6;GAS6		R-HSA-8952289;R-HSA-381503
ENST00000260356.6	THBS1	protein_coding	19567.6	-0.919	-8.79	1.49923e-18	3.414e-16		ENST00000486632.5	SLC2A5	protein_coding	0	NA	NA	NA	NA		ENST00000418460.4	MAP10	protein_coding	19.39	1.975	4.108	3.98351e-05	0.000933611				R-HSA-1834949	Cytosolic sensors of pathogen-associated DNA	2	78	0.00511811	0.444187	0.53033	0.275454	1	50	0.00353332	9606	Homo sapiens	POLR3G		R-HSA-1964482
ENST00000396595.7	LIMCH1	protein_coding	74.835	-1.267	-8.776	1.69547e-18	3.84845e-16		ENST00000487835.5	SLC2A5	protein_coding	0	NA	NA	NA	NA		ENST00000359370.10	FGF1	protein_coding	195.263	1.974	9.176	4.48573e-20	1.14731e-17				R-HSA-1592230	Mitochondrial biogenesis	3	128	0.00839895	0.448796	0.53033	0.275454	3	36	0.00254399	9606	Homo sapiens	ALAS1;SOD2		R-HSA-1592238;R-HSA-5688289;R-HSA-1592245
ENST00000341037.8	TNC	protein_coding	15277.4	-0.838	-8.754	2.05256e-18	4.64404e-16		ENST00000464985.5	SLC2A5	protein_coding	0	NA	NA	NA	NA		ENST00000366981.8	ATF3	protein_coding	216.03	1.967	10.899	1.16572e-27	5.24141e-25				R-HSA-5693554	Resolution of D-loop Structures through Synthesis-Dependent Strand Annealing (SDSA)	1	31	0.00203412	0.450442	0.53033	0.275454	1	1	7.06664e-05	9606	Homo sapiens	BRIP1		R-HSA-5693589
ENST00000360632.8	WWTR1	protein_coding	4108.27	-0.909	-8.742	2.29522e-18	5.1765e-16		ENST00000473209.1	SLC2A5	protein_coding	0	NA	NA	NA	NA		ENST00000370791.7	MIGA1	protein_coding	33.21	1.966	4.208	2.58083e-05	0.000640823				R-HSA-1296059	G protein gated Potassium channels	1	31	0.00203412	0.450442	0.53033	0.275454	2	3	0.000211999	9606	Homo sapiens	KCNJ6		R-HSA-1013020;R-HSA-1013012
ENST00000651374.1	CTC-435M10.13	lncRNA	176.922	-1.613	-8.728	2.58894e-18	5.82033e-16		ENST00000465853.1	GPR157	protein_coding	0	NA	NA	NA	NA		ENST00000594328.1	ZNF587B	protein_coding	58.47	1.962	3.467	0.000526438	0.00846136				R-HSA-997272	Inhibition of voltage gated Ca2+ channels via Gbeta/gamma subunits	1	31	0.00203412	0.450442	0.53033	0.275454	2	3	0.000211999	9606	Homo sapiens	KCNJ6		R-HSA-1013020;R-HSA-1013012
ENST00000615255.1	DIXDC1	protein_coding	664.92	-1.05	-8.718	2.81917e-18	6.31283e-16		ENST00000536656.5	PIK3CD	protein_coding	6.672	0	0	NA	NA		ENST00000449478.1	ADARB1	protein_coding	29.857	1.96	3.982	6.83259e-05	0.00149651				R-HSA-1296041	Activation of G protein gated Potassium channels	1	31	0.00203412	0.450442	0.53033	0.275454	2	3	0.000211999	9606	Homo sapiens	KCNJ6		R-HSA-1013020;R-HSA-1013012
ENST00000262428.5	COTL1	protein_coding	18320.5	0.85	8.718	2.82589e-18	6.31283e-16		ENST00000543390.2	PIK3CD	protein_coding	0	NA	NA	NA	NA		ENST00000652361.2	GCNT4	protein_coding	231.12	1.958	5.521	3.36778e-08	1.61947e-06				R-HSA-3000157	Laminin interactions	1	31	0.00203412	0.450442	0.53033	0.275454	3	15	0.00106	9606	Homo sapiens	ITGA6		R-HSA-216051;R-HSA-216048;R-HSA-3907292
ENST00000682181.1	RAB18	nonsense_mediated_decay	12.627	0.437	8.715	2.91719e-18	6.49621e-16		ENST00000361110.6	PIK3CD	protein_coding	0.877	-0.135	-0.464	0.642909	NA		ENST00000509967.6	TRIO	protein_coding	1038.15	1.956	6.831	8.4554e-12	7.65235e-10				R-HSA-1971475	A tetrasaccharide linker sequence is required for GAG synthesis	1	31	0.00203412	0.450442	0.53033	0.275454	1	5	0.000353332	9606	Homo sapiens	XYLT1		R-HSA-1878002
ENST00000519097.5	TEK	protein_coding	308.718	-1.721	-8.704	3.19595e-18	7.0946e-16		ENST00000377258.5	CTNNBIP1	protein_coding	3.084	-0.885	-2.095	0.0361721	NA		ENST00000531965.5	IL32	protein_coding	64.007	1.949	4.081	4.48685e-05	0.0010361				R-HSA-975634	Retinoid metabolism and transport	2	79	0.00518373	0.450632	0.53033	0.275454	2	28	0.00197866	9606	Homo sapiens	LDLR		R-HSA-2404131;R-HSA-2424254
ENST00000304434.11	ELOVL5	protein_coding	2466.36	0.616	8.695	3.462e-18	7.66048e-16		ENST00000488540.5	LZIC	protein_coding	5.334	0.362	0.542	0.587828	NA		ENST00000302274.8	ELOVL6	protein_coding	853.621	1.948	5.789	7.07658e-09	3.95527e-07				R-HSA-74259	Purine catabolism	2	80	0.00524934	0.457035	0.53033	0.275454	2	33	0.00233199	9606	Homo sapiens	NT5E;NT5C2		R-HSA-74248;R-HSA-109278
ENST00000544915.5	ARNTL2	protein_coding	691.573	1.287	8.695	3.47257e-18	7.66048e-16		ENST00000496751.1	NMNAT1	protein_coding	1.426	0.521	0.707	0.479841	NA		ENST00000278385.10	CD44	protein_coding	257.81	1.948	7.701	1.35022e-14	1.82946e-12				R-HSA-373760	L1CAM interactions	3	130	0.00853018	0.458762	0.53033	0.275454	37	54	0.00381598	9606	Homo sapiens	KCNQ3;L1CAM;ANK1		R-HSA-443783;R-HSA-443780;R-HSA-443778;R-HSA-443779;R-HSA-374669;R-HSA-445071;R-HSA-445069;R-HSA-443784;R-HSA-374677;R-HSA-445079;R-HSA-445076;R-HSA-445077;R-HSA-374673;R-HSA-374672;R-HSA-374675;R-HSA-445084;R-HSA-374686;R-HSA-374681;R-HSA-374680;R-HSA-374683;R-HSA-373729;R-HSA-445091;R-HSA-445089;R-HSA-392749;R-HSA-437230;R-HSA-392748;R-HSA-392751;R-HSA-374696;R-HSA-373736;R-HSA-373739;R-HSA-443…
ENST00000361603.7	COL4A5	protein_coding	6135.94	-1.614	-8.694	3.50126e-18	7.69971e-16		ENST00000294435.8	RBP7	protein_coding	1.305	0.115	0.185	0.853563	NA		ENST00000513968.4	SEMA5A	protein_coding	35.867	1.947	4.317	1.58127e-05	0.000416668				R-HSA-195721	Signaling by WNT	7	332	0.0217848	0.459125	0.53033	0.275454	34	157	0.0110946	9606	Homo sapiens	SFRP1;SMURF1;PSME2;WNT16;MAP3K7;LRP6;DACT1		R-HSA-3769401;R-HSA-5368596;R-HSA-4332356;R-HSA-4411402;R-HSA-2130282;R-HSA-3769397;R-HSA-3781941;R-HSA-201677;R-HSA-3781943;R-HSA-4608854;R-HSA-3247840;R-HSA-4608855;R-HSA-4641236;R-HSA-3238691;R-HSA-3247843;R-HSA-4608852;R-HSA-3247844;R-HSA-201685;R-HSA-3238694;R-HSA-1504193;R-HSA-201691;R-HSA-5368586;R-HSA-3640874;R-HSA-3772441;R-HSA-4641253;R-HSA-4332388;R-HSA-4641249;R-HSA-1504188;R-HSA-4641…
ENST00000475181.1	CCDC80	processed_transcript	2867.35	1.134	8.69	3.62503e-18	7.94715e-16		ENST00000377153.5	UBE4B	protein_coding	6.233	0.242	0.353	0.724316	NA		ENST00000559060.5	JDP2	protein_coding	263.363	1.944	6.043	1.50972e-09	9.67099e-08				R-HSA-9703465	Signaling by FLT3 fusion proteins	1	32	0.00209974	0.460963	0.53033	0.275454	11	18	0.00127199	9606	Homo sapiens	GOLGB1		R-HSA-9703430;R-HSA-9703440;R-HSA-9703441;R-HSA-9703442;R-HSA-9703437;R-HSA-9703438;R-HSA-9703439;R-HSA-9703432;R-HSA-9703433;R-HSA-9703434;R-HSA-9703435
ENST00000306052.12	LRP8	protein_coding	286.886	1.894	8.689	3.6592e-18	7.99723e-16		ENST00000676179.1	KIF1B	protein_coding	229.616	0.062	0.148	NA	NA		ENST00000392245.5	SUMO1	protein_coding	41.739	1.942	3.27	0.00107639	0.0151824				R-HSA-3295583	TRP channels	1	32	0.00209974	0.460963	0.53033	0.275454	1	7	0.000494665	9606	Homo sapiens	TRPV2		R-HSA-3295579
ENST00000341181.11	CLDND1	protein_coding	866.864	-0.706	-8.67	4.33435e-18	9.44353e-16		ENST00000377081.5	KIF1B	protein_coding	0	NA	NA	NA	NA		ENST00000370986.9	GADD45A	protein_coding	627.25	1.942	4.115	3.86541e-05	0.000909856				R-HSA-2161522	Abacavir ADME	1	32	0.00209974	0.460963	0.53033	0.275454	1	10	0.000706664	9606	Homo sapiens	NT5C2		R-HSA-2162066
ENST00000376180.8	ITGBL1	protein_coding	229.114	4.023	8.668	4.4002e-18	9.5575e-16		ENST00000635499.1	KIF1B	protein_coding	0.188	0	0	1	NA		ENST00000373484.4	SYNC	protein_coding	307.995	1.938	7.475	7.74018e-14	9.50252e-12				R-HSA-9007101	Rab regulation of trafficking	3	131	0.0085958	0.463716	0.53033	0.275454	4	35	0.00247332	9606	Homo sapiens	GABARAPL2;ALS2;DENND3		R-HSA-8876454;R-HSA-8876446;R-HSA-8854588;R-HSA-8875320
ENST00000375615.7	LAYN	protein_coding	1278.26	0.848	8.662	4.6323e-18	1.00308e-15		ENST00000400900.6	CENPS-CORT	protein_coding	0.51	0	0	1	NA		ENST00000306749.4	FASN	protein_coding	2397.92	1.933	4.558	5.17566e-06	0.000152807				R-HSA-75105	Fatty acyl-CoA biosynthesis	2	82	0.00538058	0.469709	0.53033	0.275454	4	25	0.00176666	9606	Homo sapiens	SCD;FASN		R-HSA-75872;R-HSA-5690565;R-HSA-5655955;R-HSA-163756
ENST00000319332.10	P3H2	protein_coding	1874.03	1.271	8.654	4.97312e-18	1.07358e-15		ENST00000470413.6	CENPS-CORT	protein_coding	4.126	-0.053	-0.14	0.888572	NA		ENST00000407067.1	MDK	protein_coding	109.645	1.932	5.311	1.08873e-07	4.68344e-06				R-HSA-4641262	Disassembly of the destruction complex and recruitment of AXIN to the membrane	1	33	0.00216535	0.471284	0.53033	0.275454	5	7	0.000494665	9606	Homo sapiens	LRP6		R-HSA-5368596;R-HSA-201685;R-HSA-201691;R-HSA-1504186;R-HSA-201677
ENST00000508076.5	TGFBI	protein_coding	7768.14	-1.405	-8.645	5.38656e-18	1.15929e-15		ENST00000602296.6	CENPS-CORT	protein_coding	5.031	1.858	2.428	0.0151864	NA		ENST00000371744.5	ZNFX1	protein_coding	456.511	1.929	3.658	0.000254336	0.00459536				R-HSA-5357956	TNFR1-induced NFkappaB signaling pathway	1	33	0.00216535	0.471284	0.53033	0.275454	1	5	0.000353332	9606	Homo sapiens	MAP3K7		R-HSA-5357860
ENST00000545712.7	MMAB	protein_coding	135.297	2.073	8.636	5.8239e-18	1.24961e-15		ENST00000465026.1	CENPS-CORT	protein_coding	3.931	-0.152	-0.249	0.803364	NA		ENST00000637187.1	IWS1	protein_coding	25.42	1.927	3.303	0.000957696	0.0138104				R-HSA-1483213	Synthesis of PE	1	33	0.00216535	0.471284	0.53033	0.275454	1	9	0.000635997	9606	Homo sapiens	PCYT2		R-HSA-1483190
ENST00000547566.5	HNRNPA1	nonsense_mediated_decay	15650.4	0.566	8.627	6.29851e-18	1.34735e-15		ENST00000377049.4	CORT	protein_coding	2.582	-0.521	-0.849	0.396137	NA		ENST00000331573.8	PSMG1	protein_coding	35.208	1.926	3.233	0.00122461	0.0168678				R-HSA-9759218	Cobalamin (Cbl) metabolism	1	33	0.00216535	0.471284	0.53033	0.275454	1	11	0.00077733	9606	Homo sapiens	MMAB		R-HSA-3159253
ENST00000442011.7	TGFBI	protein_coding	21388.3	-1.457	-8.626	6.34248e-18	1.35265e-15		ENST00000377022.8	CASZ1	protein_coding	0	NA	NA	NA	NA		ENST00000526780.5	DHCR7	protein_coding	10.898	1.923	2.988	0.00281233	0.0328303				R-HSA-376176	Signaling by ROBO receptors	5	235	0.0154199	0.475019	0.53033	0.275454	28	60	0.00423998	9606	Homo sapiens	PSME2;SLIT2;NCK1		R-HSA-376141;R-HSA-376140;R-HSA-204364;R-HSA-376149;R-HSA-428885;R-HSA-376145;R-HSA-428883;R-HSA-373715;R-HSA-428511;R-HSA-9010898;R-HSA-8986258;R-HSA-8985812;R-HSA-428888;R-HSA-428518;R-HSA-9010539;R-HSA-9010541;R-HSA-428515;R-HSA-428522;R-HSA-428534;R-HSA-428535;R-HSA-9010872;R-HSA-428533;R-HSA-8985594;R-HSA-428531;R-HSA-9010815;R-HSA-9011313;R-HSA-428536;R-HSA-8985591
ENST00000500777.6	SEC31A	protein_coding	280.54	0.529	8.61	7.28717e-18	1.54479e-15		ENST00000447850.3	CASZ1	protein_coding	0	NA	NA	NA	NA		ENST00000539780.5	BCAT1	protein_coding	519.612	1.923	5.413	6.20754e-08	2.80539e-06				R-HSA-5633008	TP53 Regulates Transcription of Cell Death Genes	2	83	0.00544619	0.475981	0.53033	0.275454	3	68	0.00480531	9606	Homo sapiens	STEAP3		R-HSA-6801184;R-HSA-6801166;R-HSA-6801195
ENST00000570283.1	MMP2	protein_coding	4453.03	-1.029	-8.611	7.26606e-18	1.54479e-15		ENST00000344008.5	CASZ1	protein_coding	1.718	0.251	0.937	0.348757	NA		ENST00000648326.1	FAM50B	protein_coding	78.524	1.921	6.707	1.98669e-11	1.68438e-09				R-HSA-622312	Inflammasomes	1	34	0.00223097	0.481408	0.53033	0.275454	1	28	0.00197866	9606	Homo sapiens	BCL2L1		R-HSA-879201
ENST00000622093.4	SLIT2	protein_coding	1269.26	2.428	8.584	9.15809e-18	1.93559e-15		ENST00000418570.6	C1orf127	protein_coding	0	NA	NA	NA	NA		ENST00000645234.1	CSNK2A1	protein_coding	21.618	1.917	3.013	0.00258533	0.0307141				R-HSA-196807	Nicotinate metabolism	2	84	0.00551181	0.482206	0.53033	0.275454	3	29	0.00204933	9606	Homo sapiens	NADK2;NT5E		R-HSA-8940074;R-HSA-8940070;R-HSA-8955030
ENST00000346234.7	OSTF1	protein_coding	866.828	0.583	8.579	9.53277e-18	2.00877e-15		ENST00000377004.8	C1orf127	protein_coding	0	NA	NA	NA	NA		ENST00000430559.5	TNFSF13B	protein_coding	88.108	1.917	4.204	2.62816e-05	0.000651199				R-HSA-73886	Chromosome Maintenance	3	136	0.00892388	0.488182	0.53033	0.275454	4	38	0.00268532	9606	Homo sapiens	CENPU;CENPH;KNL1		R-HSA-606349;R-HSA-606287;R-HSA-606289;R-HSA-606326
ENST00000379019.7	GPCPD1	protein_coding	1013.24	-1.437	-8.578	9.66964e-18	2.03155e-15		ENST00000468348.1	C1orf127	protein_coding	0	NA	NA	NA	NA		ENST00000261205.9	SYT1	protein_coding	321.379	1.915	5.645	1.65375e-08	8.5966e-07				R-HSA-9006936	Signaling by TGFB family members	3	136	0.00892388	0.488182	0.53033	0.275454	12	125	0.0088333	9606	Homo sapiens	CDKN2B;SMURF1		R-HSA-2160931;R-HSA-2160932;R-HSA-2167924;R-HSA-178215;R-HSA-201445;R-HSA-2187303;R-HSA-2160935;R-HSA-9736979;R-HSA-178218;R-HSA-2169050;R-HSA-2167917;R-HSA-201821
ENST00000344423.10	ZNF395	protein_coding	599.129	-0.884	-8.575	9.88324e-18	2.07026e-15		ENST00000520253.1	C1orf127	protein_coding	0	NA	NA	NA	NA		ENST00000369448.4	TENT5C	protein_coding	1046.46	1.907	10.455	1.38496e-25	5.31342e-23				R-HSA-9709570	Impaired BRCA2 binding to RAD51	1	35	0.00229659	0.491339	0.53033	0.275454	1	1	7.06664e-05	9606	Homo sapiens	BRIP1		R-HSA-9709571
ENST00000310924.7	TBC1D16	protein_coding	1196.19	-0.987	-8.571	1.02376e-17	2.13815e-15		ENST00000473118.5	TARDBP	protein_coding	31.727	-0.37	-5.362	NA	NA		ENST00000282728.10	HHEX	protein_coding	437.979	1.899	10.094	5.89941e-24	1.94603e-21				R-HSA-392154	Nitric oxide stimulates guanylate cyclase	1	35	0.00229659	0.491339	0.53033	0.275454	1	7	0.000494665	9606	Homo sapiens	PDE11A		R-HSA-418456
ENST00000337540.11	ZFYVE27	protein_coding	45.141	-0.953	-8.57	1.03509e-17	2.15542e-15		ENST00000616545.4	TARDBP	protein_coding	26.931	0.677	6.974	NA	NA		ENST00000522024.1	LY6E	protein_coding	11.482	1.898	2.934	0.00334776	0.0375716				R-HSA-199220	Vitamin B5 (pantothenate) metabolism	1	35	0.00229659	0.491339	0.53033	0.275454	1	12	0.000847997	9606	Homo sapiens	FASN		R-HSA-199202
ENST00000311487.9	HMGA1	protein_coding	1846.76	1.491	8.553	1.19687e-17	2.48498e-15		ENST00000621790.4	TARDBP	protein_coding	1.606	0.631	1.231	0.218452	NA		ENST00000305031.5	CHSY3	protein_coding	45.719	1.896	5.233	1.67142e-07	6.87984e-06				R-HSA-418990	Adherens junctions interactions	1	35	0.00229659	0.491339	0.53033	0.275454	1	16	0.00113066	9606	Homo sapiens	PVR		R-HSA-420593
ENST00000367511.4	NIBAN1	protein_coding	3583.45	1.168	8.551	1.22078e-17	2.52718e-15		ENST00000612542.1	TARDBP	protein_coding	0.406	0	0	1	NA		ENST00000573267.1	MLKL	protein_coding	367.381	1.896	6.839	7.95552e-12	7.23694e-10				R-HSA-5663202	Diseases of signal transduction by growth factor receptors and second messengers	10	498	0.0326772	0.493356	0.53033	0.275454	52	478	0.0337785	9606	Homo sapiens	DLL4;APBB1IP;GOLGB1;AKT1S1;PSME2;HDAC9;QKI;BCL2L1;LRP6		R-HSA-6802919;R-HSA-9656211;R-HSA-6802918;R-HSA-9656209;R-HSA-9703440;R-HSA-9656215;R-HSA-9703441;R-HSA-6802914;R-HSA-9656214;R-HSA-9703442;R-HSA-6802912;R-HSA-6802927;R-HSA-6802926;R-HSA-6802925;R-HSA-6802922;R-HSA-6802921;R-HSA-6802935;R-HSA-2220976;R-HSA-6802934;R-HSA-9703430;R-HSA-6802933;R-HSA-6802932;R-HSA-2220982;R-HSA-6802943;R-HSA-9703437;R-HSA-6802942;R-HSA-9703438;R-HSA-9703439;R-HSA-9…
ENST00000402744.9	CPE	protein_coding	551.189	1.032	8.548	1.25144e-17	2.5831e-15		ENST00000400897.8	MASP2	protein_coding	0	NA	NA	NA	NA		ENST00000306052.12	LRP8	protein_coding	286.886	1.894	8.689	3.6592e-18	7.99723e-16				R-HSA-6783783	Interleukin-10 signaling	2	86	0.00564304	0.494521	0.53033	0.275454	1	15	0.00106	9606	Homo sapiens	LIF		R-HSA-6784160
ENST00000379086.5	P4HA2	protein_coding	4251.75	0.942	8.545	1.28149e-17	2.63741e-15		ENST00000400898.3	MASP2	protein_coding	0.135	0	0	1	NA		ENST00000358160.9	GRAMD1C	protein_coding	74.853	1.892	4.365	1.27257e-05	0.000343531				R-HSA-109581	Apoptosis	4	192	0.0125984	0.507599	0.53033	0.275454	5	142	0.0100346	9606	Homo sapiens	CDKN2A;PSME2;BCL2L1		R-HSA-211715;R-HSA-508162;R-HSA-9645694;R-HSA-6790025;R-HSA-9645692
ENST00000334956.15	PARVA	protein_coding	7122.52	-0.489	-8.535	1.40488e-17	2.88295e-15		ENST00000465788.1	SRM	protein_coding	3.435	-0.276	-0.398	0.690649	NA		ENST00000304385.8	TMEM154	protein_coding	264.608	1.888	8.37	5.74155e-17	1.07509e-14				R-HSA-5693568	Resolution of D-loop Structures through Holliday Junction Intermediates	1	37	0.00242782	0.510635	0.53033	0.275454	6	9	0.000635997	9606	Homo sapiens	BRIP1		R-HSA-5686469;R-HSA-5686483;R-HSA-5693539;R-HSA-5693584;R-HSA-5686410;R-HSA-5686440
ENST00000644850.1	CD47	protein_coding	631.296	1.195	8.53	1.46429e-17	2.99615e-15		ENST00000487300.1	SRM	protein_coding	2.33	1.218	2.008	0.0446171	NA		ENST00000371655.4	RAB3B	protein_coding	4237.2	1.887	15.86	1.20014e-56	2.01714e-53				R-HSA-5694530	Cargo concentration in the ER	1	37	0.00242782	0.510635	0.53033	0.275454	2	12	0.000847997	9606	Homo sapiens	CNIH3		R-HSA-5694522;R-HSA-5694442
ENST00000374399.9	NIPAL3	protein_coding	1729.4	0.942	8.514	1.68357e-17	3.43487e-15		ENST00000376819.4	ANGPTL7	protein_coding	0	NA	NA	NA	NA		ENST00000599012.5	ZNF677	protein_coding	10.651	1.886	3.171	0.00151779	0.0201171				R-HSA-2129379	Molecules associated with elastic fibres	1	37	0.00242782	0.510635	0.53033	0.275454	1	10	0.000706664	9606	Homo sapiens	GDF5		R-HSA-2396399
ENST00000378165.9	NMT2	protein_coding	432.687	1.621	8.513	1.68932e-17	3.43666e-15		ENST00000294484.7	DISP3	protein_coding	0.466	-0.464	-0.789	0.430253	NA		ENST00000498502.5	MBNL1	protein_coding	217.199	1.886	6.726	1.74888e-11	1.50008e-09				R-HSA-114608	Platelet degranulation	3	141	0.00925197	0.512097	0.53033	0.275454	2	11	0.00077733	9606	Homo sapiens	SRGN;CD63;GAS6		R-HSA-481010;R-HSA-481007
ENST00000266646.3	INHBE	protein_coding	324.486	1.562	8.509	1.75811e-17	3.56634e-15		ENST00000304391.6	DISP3	protein_coding	0.636	0.189	0.39	0.696711	NA		ENST00000562997.5	PKM	protein_coding	235.474	1.88	7.519	5.53173e-14	6.91143e-12				R-HSA-6806667	Metabolism of fat-soluble vitamins	2	89	0.0058399	0.512641	0.53033	0.275454	2	34	0.00240266	9606	Homo sapiens	LDLR		R-HSA-2404131;R-HSA-2424254
ENST00000553916.5	MYO5A	protein_coding	1252.45	1.164	8.503	1.84004e-17	3.72184e-15		ENST00000465901.1	FBXO2	protein_coding	0	NA	NA	NA	NA		ENST00000341491.9	ATF3	protein_coding	286.374	1.88	7.623	2.48716e-14	3.25739e-12				R-HSA-983231	Factors involved in megakaryocyte development and platelet production	4	194	0.0127297	0.51567	0.53033	0.275454	5	43	0.00303865	9606	Homo sapiens	DOCK10;RACGAP1;HBE1		R-HSA-1011598;R-HSA-1008220;R-HSA-983259;R-HSA-984648;R-HSA-983266
ENST00000377908.6	DIAPH3	protein_coding	284.125	-0.229	-8.5	1.90033e-17	3.83279e-15		ENST00000251546.8	FBXO44	protein_coding	1.299	0	0	1	NA		ENST00000362010.7	VEPH1	protein_coding	172.853	1.877	5.598	2.1677e-08	1.09537e-06				R-HSA-5693537	Resolution of D-Loop Structures	1	38	0.00249344	0.520008	0.53033	0.275454	7	10	0.000706664	9606	Homo sapiens	BRIP1		R-HSA-5693589;R-HSA-5686469;R-HSA-5686483;R-HSA-5693539;R-HSA-5693584;R-HSA-5686410;R-HSA-5686440
ENST00000039989.9	TTC17	protein_coding	2516.22	-0.658	-8.498	1.92232e-17	3.8661e-15		ENST00000425796.5	FBXO44	protein_coding	4.756	-0.178	-0.362	0.717715	NA		ENST00000376378.5	PRTFDC1	protein_coding	37.8	1.876	3.149	0.00163956	0.0214076				R-HSA-1296065	Inwardly rectifying K+ channels	1	38	0.00249344	0.520008	0.53033	0.275454	2	7	0.000494665	9606	Homo sapiens	KCNJ6		R-HSA-1013020;R-HSA-1013012
ENST00000344870.4	LARP6	protein_coding	1207.08	0.831	8.488	2.09759e-17	4.20662e-15		ENST00000376770.5	FBXO44	protein_coding	3.412	0.44	0.719	0.472428	NA		ENST00000227507.3	CCND1	protein_coding	16857.6	1.876	30.299	1.17321e-201	8.28191e-197				R-HSA-1980145	Signaling by NOTCH2	1	38	0.00249344	0.520008	0.53033	0.275454	3	20	0.00141333	9606	Homo sapiens	DLL4		R-HSA-2172172;R-HSA-1980051;R-HSA-157629
ENST00000401073.7	KIAA1522	protein_coding	199.037	1.713	8.488	2.11108e-17	4.22168e-15		ENST00000475435.5	FBXO44	protein_coding	0	NA	NA	NA	NA		ENST00000003100.13	CYP51A1	protein_coding	3063.7	1.874	13.021	9.31609e-39	7.82907e-36				R-HSA-4791275	Signaling by WNT in cancer	1	38	0.00249344	0.520008	0.53033	0.275454	1	16	0.00113066	9606	Homo sapiens	LRP6		R-HSA-5340587
ENST00000680635.1	ARFGEF2	retained_intron	69.559	0.814	8.477	2.31341e-17	4.61323e-15		ENST00000471895.1	FBXO44	protein_coding	1.343	-0.056	-0.096	0.923846	NA		ENST00000368932.5	CDC40	protein_coding	93.791	1.871	5.159	2.48552e-07	9.75851e-06				R-HSA-1168372	Downstream signaling events of B Cell Receptor (BCR)	2	91	0.00597113	0.524482	0.53033	0.275454	3	15	0.00106	9606	Homo sapiens	PSME2;MAP3K7		R-HSA-1168641;R-HSA-1168640;R-HSA-1168637
ENST00000684270.1	ZFYVE27	protein_coding	42.675	0.872	8.475	2.34236e-17	4.65781e-15		ENST00000376672.5	MAD2L2	protein_coding	0	NA	NA	NA	NA		ENST00000429089.6	PLAT	protein_coding	37.767	1.868	3.237	0.00120597	0.0166534				R-HSA-354192	Integrin signaling	1	39	0.00255906	0.529202	0.53033	0.275454	21	24	0.00169599	9606	Homo sapiens	APBB1IP		R-HSA-354149;R-HSA-443910;R-HSA-429415;R-HSA-354087;R-HSA-372705;R-HSA-432096;R-HSA-443905;R-HSA-429441;R-HSA-354060;R-HSA-377644;R-HSA-354124;R-HSA-377641;R-HSA-377640;R-HSA-377643;R-HSA-372693;R-HSA-354165;R-HSA-354097;R-HSA-354066;R-HSA-354077;R-HSA-372697;R-HSA-354073
ENST00000417633.1	SYNC	protein_coding	164.94	1.995	8.473	2.39858e-17	4.75619e-15		ENST00000294485.6	DRAXIN	protein_coding	4.622	-1.019	-1.579	0.114436	NA		ENST00000295213.9	SPATA18	protein_coding	83.677	1.868	5.453	4.93904e-08	2.27731e-06				R-HSA-5685938	HDR through Single Strand Annealing (SSA)	1	39	0.00255906	0.529202	0.53033	0.275454	4	6	0.000423998	9606	Homo sapiens	BRIP1		R-HSA-5686642;R-HSA-5686657;R-HSA-5693564;R-HSA-5693580
ENST00000273067.5	MARCHF4	protein_coding	244.135	1.716	8.471	2.43206e-17	4.80907e-15		ENST00000376637.7	AGTRAP	protein_coding	5.885	0.25	0.468	0.639946	NA		ENST00000457828.6	LSS	protein_coding	1039.01	1.863	8.377	5.44796e-17	1.02283e-14				R-HSA-8939243	RUNX1 interacts with co-factors whose precise effect on RUNX1 targets is not known	1	39	0.00255906	0.529202	0.53033	0.275454	1	5	0.000353332	9606	Homo sapiens	PHC3		R-HSA-8937989
ENST00000432738.5	SERPINE2	protein_coding	2836.82	-1.535	-8.464	2.58235e-17	5.09199e-15		ENST00000400895.6	AGTRAP	protein_coding	4.227	-0.073	-0.141	0.887982	NA		ENST00000472647.5	NME7	protein_coding	48.54	1.86	2.958	0.00310114	0.0353609				R-HSA-917977	Transferrin endocytosis and recycling	1	39	0.00255906	0.529202	0.53033	0.275454	1	11	0.00077733	9606	Homo sapiens	STEAP3		R-HSA-917811
ENST00000216513.5	SIX4	protein_coding	777.365	0.676	8.435	3.32272e-17	6.53364e-15		ENST00000376627.6	AGTRAP	protein_coding	0.362	-0.357	-0.704	0.481388	NA		ENST00000604624.6	KCNMA1	protein_coding	50.572	1.86	2.987	0.00282037	0.0328996				R-HSA-1500620	Meiosis	2	92	0.00603675	0.53033	0.53033	0.275454	6	15	0.00106	9606	Homo sapiens	STAG2;SYNE1		R-HSA-912505;R-HSA-912408;R-HSA-912389;R-HSA-912470;R-HSA-912467;R-HSA-912450
ENST00000648323.1	FOXL2	protein_coding	45.657	2.884	8.431	3.43295e-17	6.73164e-15		ENST00000452018.6	AGTRAP	protein_coding	0	NA	NA	NA	NA		ENST00000581272.5	CNDP2	protein_coding	23.129	1.859	3.297	0.000975962	0.0140259				R-HSA-174143	APC/C-mediated degradation of cell cycle proteins	2	92	0.00603675	0.53033	0.53033	0.275454	8	40	0.00282666	9606	Homo sapiens	PSME2;AURKA		R-HSA-174195;R-HSA-174058;R-HSA-174202;R-HSA-174203;R-HSA-174088;R-HSA-174105;R-HSA-188191;R-HSA-174255
ENST00000261192.12	BCAT1	protein_coding	7737.46	1.023	8.429	3.49111e-17	6.82233e-15		ENST00000510878.1	AGTRAP	protein_coding	0.981	-0.412	-0.941	0.346743	NA		ENST00000367194.5	KISS1	protein_coding	6.609	1.858	3.398	0.000678636	0.0104212				R-HSA-453276	Regulation of mitotic cell cycle	2	92	0.00603675	0.53033	0.53033	0.275454	8	40	0.00282666	9606	Homo sapiens	PSME2;AURKA		R-HSA-174195;R-HSA-174058;R-HSA-174202;R-HSA-174203;R-HSA-174088;R-HSA-174105;R-HSA-188191;R-HSA-174255
ENST00000228289.9	ZNF268	protein_coding	84.472	0.561	8.429	3.49853e-17	6.82233e-15		ENST00000433342.5	C1orf167	protein_coding	0	NA	NA	NA	NA		ENST00000396098.5	LPIN1	protein_coding	325.354	1.856	4.998	5.77958e-07	2.09873e-05				R-HSA-9013694	Signaling by NOTCH4	2	92	0.00603675	0.53033	0.53033	0.275454	3	20	0.00141333	9606	Homo sapiens	DLL4;PSME2		R-HSA-9604642;R-HSA-9604264;R-HSA-2168987
ENST00000272133.4	CNIH3	protein_coding	116.653	2.06	8.42	3.75941e-17	7.3101e-15		ENST00000312793.9	C1orf167	protein_coding	0.41	0.28	0.666	0.505595	NA		ENST00000486598.1	CPA4	protein_coding	9.288	1.854	3.665	0.00024777	0.00450207				R-HSA-5632684	Hedgehog 'on' state	2	92	0.00603675	0.53033	0.53033	0.275454	5	37	0.00261466	9606	Homo sapiens	SMURF1;PSME2		R-HSA-5632646;R-HSA-5635868;R-HSA-5635854;R-HSA-5635865;R-HSA-5632648
ENST00000231706.6	SLC7A14	protein_coding	129.952	2.216	8.42	3.77146e-17	7.3101e-15		ENST00000444493.5	C1orf167	protein_coding	0.697	0	0	1	NA		ENST00000396833.2	MDP1	protein_coding	7.038	1.851	3.226	0.00125505	0.0172166				R-HSA-6802957	Oncogenic MAPK signaling	2	93	0.00610236	0.536129	0.536129	0.270731	25	46	0.00325065	9606	Homo sapiens	APBB1IP;QKI		R-HSA-6802919;R-HSA-9656211;R-HSA-6802918;R-HSA-9656209;R-HSA-9656215;R-HSA-6802914;R-HSA-6803234;R-HSA-9656214;R-HSA-6803233;R-HSA-6802912;R-HSA-6802927;R-HSA-6802926;R-HSA-6802925;R-HSA-6802922;R-HSA-6802921;R-HSA-6802935;R-HSA-6802934;R-HSA-6802933;R-HSA-6802932;R-HSA-6802943;R-HSA-6802942;R-HSA-6802911;R-HSA-6802910;R-HSA-6803230;R-HSA-6803227
ENST00000423061.6	SYNE1	protein_coding	860.865	2.413	8.42	3.77973e-17	7.3101e-15		ENST00000449278.1	C1orf167	protein_coding	0	NA	NA	NA	NA		ENST00000368240.6	MEF2D	protein_coding	14.163	1.85	3.679	0.000233899	0.00428644				R-HSA-390522	Striated Muscle Contraction	1	40	0.00262467	0.538221	0.538221	0.26904	4	4	0.000282666	9606	Homo sapiens	TNNT1		R-HSA-390597;R-HSA-390598;R-HSA-390593;R-HSA-390595
ENST00000606162.6	PRXL2A	protein_coding	333.71	-1.293	-8.416	3.88678e-17	7.49659e-15		ENST00000376585.6	MTHFR	protein_coding	0	NA	NA	NA	NA		ENST00000538603.6	FAM90A1	protein_coding	12.012	1.849	3.608	0.00030898	0.00543387				R-HSA-1482788	Acyl chain remodelling of PC	1	40	0.00262467	0.538221	0.538221	0.26904	1	9	0.000635997	9606	Homo sapiens	PLA2G3		R-HSA-1602417
ENST00000399298.8	TMEM26	protein_coding	532.08	-1.731	-8.413	3.99618e-17	7.6866e-15		ENST00000423400.7	MTHFR	protein_coding	0	NA	NA	NA	NA		ENST00000370351.9	SLC17A9	protein_coding	17.096	1.849	3.713	0.000204973	0.003835				R-HSA-202403	TCR signaling	3	147	0.00964567	0.539998	0.539998	0.267608	6	52	0.00367465	9606	Homo sapiens	PSME2;MAP3K7;NCK1		R-HSA-430183;R-HSA-430180;R-HSA-202500;R-HSA-430190;R-HSA-5607724;R-HSA-202510
ENST00000395153.8	DACT1	protein_coding	546.697	-1.246	-8.412	4.02078e-17	7.71291e-15		ENST00000641407.1	MTHFR	protein_coding	4.421	0.296	1.31	0.190135	NA		ENST00000573636.6	PCYT2	protein_coding	316.022	1.849	10.411	2.21283e-25	8.26496e-23				R-HSA-5576891	Cardiac conduction	3	147	0.00964567	0.539998	0.539998	0.267608	3	33	0.00233199	9606	Homo sapiens	ASPH;ATP1A2		R-HSA-2855020;R-HSA-9684068;R-HSA-936897
ENST00000646660.1	ENO1	protein_coding	1406.46	0.982	8.408	4.16726e-17	7.97223e-15		ENST00000641820.1	MTHFR	protein_coding	2.7	-0.654	-0.929	0.352842	NA		ENST00000260118.7	GGH	protein_coding	825.02	1.849	13.417	4.81326e-41	4.53037e-38				R-HSA-8876198	RAB GEFs exchange GTP for GDP on RABs	2	94	0.00616798	0.541878	0.541878	0.266098	3	21	0.00148399	9606	Homo sapiens	ALS2;DENND3		R-HSA-8876454;R-HSA-8876446;R-HSA-8875320
ENST00000448927.1	AP001062.7	lncRNA	208.435	-1.456	-8.405	4.2754e-17	8.157e-15		ENST00000376486.3	MTHFR	protein_coding	0.344	0.095	0.318	0.75024	NA		ENST00000549639.1	USP44	protein_coding	42.915	1.848	4.358	1.31044e-05	0.000352944				R-HSA-76005	Response to elevated platelet cytosolic Ca2+	3	148	0.00971129	0.544559	0.544559	0.263955	2	14	0.000989329	9606	Homo sapiens	SRGN;CD63;GAS6		R-HSA-481010;R-HSA-481007
ENST00000487074.5	NIBAN1	processed_transcript	1968.77	1.268	8.396	4.6041e-17	8.76045e-15		ENST00000413656.5	MTHFR	protein_coding	1.372	-0.854	-1.564	0.117875	NA		ENST00000189444.11	NFKB2	protein_coding	184.58	1.842	5.6	2.14282e-08	1.08434e-06				R-HSA-9675136	Diseases of DNA Double-Strand Break Repair	1	41	0.00269029	0.547067	0.547067	0.26196	5	9	0.000635997	9606	Homo sapiens	BRIP1		R-HSA-9709601;R-HSA-9709571;R-HSA-9701199;R-HSA-9704408;R-HSA-9704330
ENST00000238994.6	PPP1R3C	protein_coding	571.28	-1.224	-8.395	4.65435e-17	8.80857e-15		ENST00000376496.4	CLCN6	protein_coding	0.905	-0.155	-0.321	0.747995	NA		ENST00000306384.5	VAMP5	protein_coding	78.329	1.841	4.704	2.5506e-06	8.10314e-05				R-HSA-5663213	RHO GTPases Activate WASPs and WAVEs	1	41	0.00269029	0.547067	0.547067	0.26196	5	10	0.000706664	9606	Homo sapiens	NCK1		R-HSA-2197698;R-HSA-2029466;R-HSA-442592;R-HSA-2197691;R-HSA-2197690
ENST00000431388.3	NDUFAF8	protein_coding	1503.66	0.764	8.395	4.65415e-17	8.80857e-15		ENST00000376480.7	NPPA	protein_coding	0	NA	NA	NA	NA		ENST00000639716.1	KCNMA1	protein_coding	1138.82	1.841	8.301	1.03372e-16	1.87109e-14				R-HSA-9701190	Defective homologous recombination repair (HRR) due to BRCA2 loss of function	1	41	0.00269029	0.547067	0.547067	0.26196	2	4	0.000282666	9606	Homo sapiens	BRIP1		R-HSA-9709601;R-HSA-9709571
ENST00000326840.11	DCBLD2	protein_coding	3217.94	0.828	8.392	4.76068e-17	8.98571e-15		ENST00000610706.1	NPPA	protein_coding	0	NA	NA	NA	NA		ENST00000409190.8	SYNC	protein_coding	389.408	1.841	10.006	1.43765e-23	4.65535e-21				R-HSA-168638	NOD1/2 Signaling Pathway	1	41	0.00269029	0.547067	0.547067	0.26196	4	18	0.00127199	9606	Homo sapiens	MAP3K7		R-HSA-727819;R-HSA-688985;R-HSA-706479;R-HSA-168184
ENST00000480803.1	RASL11A	processed_transcript	529.527	-1.499	-8.384	5.11986e-17	9.6379e-15		ENST00000376476.1	NPPA	protein_coding	0	NA	NA	NA	NA		ENST00000398762.7	EPSTI1	protein_coding	3049.82	1.84	6.052	1.43106e-09	9.20048e-08				R-HSA-6804756	Regulation of TP53 Activity through Phosphorylation	2	95	0.0062336	0.547578	0.547578	0.261554	2	26	0.00183733	9606	Homo sapiens	BRIP1;AURKA		R-HSA-6799332;R-HSA-6805103
ENST00000457828.6	LSS	protein_coding	1039.01	1.863	8.377	5.44796e-17	1.02283e-14		ENST00000376468.4	NPPB	protein_coding	0.146	0	0	1	NA		ENST00000589226.5	TNNT1	protein_coding	14.51	1.837	3.677	0.00023603	0.00431878				R-HSA-73857	RNA Polymerase II Transcription	33	1730	0.113517	0.554638	0.554638	0.255991	80	945	0.0667797	9606	Homo sapiens	CDKN2B;STEAP3;KMT2A;CDKN2A;GADD45A;SMURF1;TXNRD1;SOD2;POU2F2;HDAC9;MED15;PHC3;AURKA;BRIP1;TAF8;ITGBL1;NABP1;ZNF668;PSME2;CNOT9;SRSF7;E2F7		R-HSA-8937097;R-HSA-3215152;R-HSA-6799332;R-HSA-212352;R-HSA-2187303;R-HSA-6798304;R-HSA-9736979;R-HSA-6805103;R-HSA-8937989;R-HSA-3209151;R-HSA-8939801;R-HSA-6810239;R-HSA-3215144;R-HSA-6810238;R-HSA-8952081;R-HSA-8936979;R-HSA-6810235;R-HSA-6810234;R-HSA-6810233;R-HSA-8936616;R-HSA-6791109;R-HSA-9009451;R-HSA-6791235;R-HSA-9009452;R-HSA-8936621;R-HSA-9617972;R-HSA-8853921;R-HSA-8853920;R-HSA-89…
ENST00000304385.8	TMEM154	protein_coding	264.608	1.888	8.37	5.74155e-17	1.07509e-14		ENST00000674817.1	MFN2	protein_coding	0	NA	NA	NA	NA		ENST00000379416.4	XDH	protein_coding	17.845	1.835	3.37	0.000752815	0.0113166				R-HSA-5693616	Presynaptic phase of homologous DNA pairing and strand exchange	1	42	0.00275591	0.555744	0.555744	0.255125	2	7	0.000494665	9606	Homo sapiens	BRIP1		R-HSA-5685341;R-HSA-5693561
ENST00000295006.6	CAPN2	protein_coding	11074	0.702	8.369	5.80047e-17	1.08325e-14		ENST00000675053.1	MFN2	protein_coding	8.219	-0.396	-1.606	NA	NA		ENST00000413379.7	SAE1	protein_coding	14.879	1.831	3.242	0.00118827	0.0164701				R-HSA-5260271	Diseases of Immune System	1	42	0.00275591	0.555744	0.555744	0.255125	4	15	0.00106	9606	Homo sapiens	TIRAP		R-HSA-5602353;R-HSA-5602672;R-HSA-5602383;R-HSA-5602606
ENST00000332853.9	VSTM4	protein_coding	758.233	-1.256	-8.353	6.6687e-17	1.2421e-14		ENST00000675298.1	MFN2	protein_coding	1.342	0	0	1	NA		ENST00000359321.2	XRCC2	protein_coding	85.118	1.828	4.553	5.27818e-06	0.000155508				R-HSA-5602358	Diseases associated with the TLR signaling cascade	1	42	0.00275591	0.555744	0.555744	0.255125	4	15	0.00106	9606	Homo sapiens	TIRAP		R-HSA-5602353;R-HSA-5602672;R-HSA-5602383;R-HSA-5602606
ENST00000532856.5	SGK1	retained_intron	386.288	-1.982	-8.34	7.45128e-17	1.38421e-14		ENST00000676369.1	MFN2	protein_coding	0	NA	NA	NA	NA		ENST00000270077.8	PSG9	protein_coding	37.214	1.827	2.871	0.00409779	0.0438954				R-HSA-1482839	Acyl chain remodelling of PE	1	42	0.00275591	0.555744	0.555744	0.255125	1	9	0.000635997	9606	Homo sapiens	PLA2G3		R-HSA-1602398
ENST00000313367.7	OSBPL3	protein_coding	641.918	1.324	8.338	7.58132e-17	1.40467e-14		ENST00000412236.2	MFN2	protein_coding	0	NA	NA	NA	NA		ENST00000536942.1	HEBP1	protein_coding	12.352	1.823	3.376	0.00073578	0.0111084				R-HSA-8853659	RET signaling	1	43	0.00282152	0.564256	0.564256	0.248524	22	24	0.00169599	9606	Homo sapiens	GFRA1		R-HSA-8853734;R-HSA-8854981;R-HSA-8855747;R-HSA-8853762;R-HSA-8853793;R-HSA-8855617;R-HSA-8853792;R-HSA-8853774;R-HSA-8855564;R-HSA-8855915;R-HSA-8853737;R-HSA-8853800;R-HSA-8855508;R-HSA-8854899;R-HSA-8854897;R-HSA-8853745;R-HSA-8853789;R-HSA-8854908;R-HSA-8853755;R-HSA-8871226;R-HSA-8853753;R-HSA-8854905
ENST00000325551.9	CTNNAL1	protein_coding	1593.12	1.016	8.334	7.78878e-17	1.43933e-14		ENST00000674548.1	MFN2	protein_coding	0	NA	NA	NA	NA		ENST00000492843.6	PRKAG2	protein_coding	75.103	1.822	3.528	0.000419259	0.0070057				R-HSA-6804757	Regulation of TP53 Degradation	1	43	0.00282152	0.564256	0.564256	0.248524	3	30	0.00211999	9606	Homo sapiens	CDKN2A		R-HSA-6804998;R-HSA-6804996;R-HSA-6804879
ENST00000254958.10	JAG1	protein_coding	904.798	-0.978	-8.332	7.92025e-17	1.45981e-14		ENST00000674910.1	MFN2	protein_coding	0	NA	NA	NA	NA		ENST00000276925.7	CDKN2B	protein_coding	121.307	1.821	5.801	6.58273e-09	3.69386e-07				R-HSA-8963691	Phenylalanine and tyrosine metabolism	1	43	0.00282152	0.564256	0.564256	0.248524	1	12	0.000847997	9606	Homo sapiens	IL4I1		R-HSA-2160492
ENST00000498148.5	FABP3	nonsense_mediated_decay	114.905	6.265	8.321	8.68929e-17	1.59738e-14		ENST00000675231.1	MFN2	protein_coding	37.67	0	0	NA	NA		ENST00000254521.8	HSD17B7	protein_coding	190.994	1.821	6.314	2.71909e-10	1.95265e-08				R-HSA-4086400	PCP/CE pathway	2	99	0.00649606	0.56988	0.56988	0.244216	3	24	0.00169599	9606	Homo sapiens	SMURF1;PSME2		R-HSA-4608854;R-HSA-4608855;R-HSA-4608852
ENST00000342435.9	PLSCR1	protein_coding	1427.61	-1.235	-8.32	8.78597e-17	1.61096e-14		ENST00000676293.1	MFN2	protein_coding	13.72	-0.072	-0.093	NA	NA		ENST00000513336.5	HEXB	protein_coding	750.394	1.82	4.587	4.50575e-06	0.000134718				R-HSA-8980692	RHOA GTPase cycle	3	154	0.010105	0.571367	0.571367	0.243085	2	6	0.000423998	9606	Homo sapiens	ARHGAP22;OBSCN;RACGAP1		R-HSA-8980691;R-HSA-8981637
ENST00000503087.1	TGFBI	protein_coding	1653.87	-1.765	-8.313	9.29601e-17	1.70006e-14		ENST00000263932.7	TNFRSF8	protein_coding	0	NA	NA	NA	NA		ENST00000393470.1	CAV1	protein_coding	101.207	1.816	3.467	0.000526789	0.00846507				R-HSA-1296072	Voltage gated Potassium channels	1	44	0.00288714	0.572605	0.572605	0.242145	1	1	7.06664e-05	9606	Homo sapiens	KCNQ3		R-HSA-1296127
ENST00000303924.5	HAS2	protein_coding	192.521	-1.819	-8.312	9.37278e-17	1.70806e-14		ENST00000417814.3	TNFRSF8	protein_coding	1.068	0.465	1.077	0.281394	NA		ENST00000683412.1	SLC39A8	protein_coding	86.137	1.816	4.309	1.63776e-05	0.000429946				R-HSA-6802948	Signaling by high-kinase activity BRAF mutants	1	44	0.00288714	0.572605	0.572605	0.242145	4	6	0.000423998	9606	Homo sapiens	APBB1IP		R-HSA-6802912;R-HSA-6802911;R-HSA-6802910;R-HSA-6803227
ENST00000376112.4	ID1	protein_coding	2411.56	-1.727	-8.312	9.38815e-17	1.70806e-14		ENST00000413146.6	TNFRSF8	protein_coding	3.925	0.412	1.551	0.120964	NA		ENST00000524038.5	WWC1	protein_coding	82.35	1.815	5.271	1.35592e-07	5.70085e-06				R-HSA-419037	NCAM1 interactions	1	44	0.00288714	0.572605	0.572605	0.242145	2	10	0.000706664	9606	Homo sapiens	GFRA1		R-HSA-375149;R-HSA-375144
ENST00000552145.5	DCN	protein_coding	5461.91	-1.036	-8.303	1.01517e-16	1.84223e-14		ENST00000536782.2	TNFRSF1B	protein_coding	0	NA	NA	NA	NA		ENST00000374700.7	AOX1	protein_coding	127.607	1.814	4.667	3.05671e-06	9.53509e-05				R-HSA-3899300	SUMOylation of transcription cofactors	1	44	0.00288714	0.572605	0.572605	0.242145	3	27	0.00190799	9606	Homo sapiens	PHC3		R-HSA-3108203;R-HSA-3927824;R-HSA-3108209
ENST00000639716.1	KCNMA1	protein_coding	1138.82	1.841	8.301	1.03372e-16	1.87109e-14		ENST00000543766.2	VPS13D	protein_coding	6.064	0.264	0.406	0.68462	NA		ENST00000646407.1	CD9	protein_coding	2416.16	1.814	11.044	2.34726e-28	1.09012e-25				R-HSA-112310	Neurotransmitter release cycle	2	100	0.00656168	0.57533	0.57533	0.240083	12	37	0.00261466	9606	Homo sapiens	RIMS1;STXBP1		R-HSA-888589;R-HSA-380901;R-HSA-380869;R-HSA-372529;R-HSA-374899;R-HSA-210426;R-HSA-380574;R-HSA-380905;R-HSA-372505;R-HSA-210430;R-HSA-917744;R-HSA-374922
ENST00000612128.1	PHF10	protein_coding	134.953	-0.293	-8.3	1.03872e-16	1.87533e-14		ENST00000464917.5	DHRS3	protein_coding	0.183	0	0	1	NA		ENST00000673455.1	ASXL2	protein_coding	106.981	1.812	3.841	0.000122544	0.00247302				R-HSA-71406	Pyruvate metabolism and Citric Acid (TCA) cycle	2	100	0.00656168	0.57533	0.57533	0.240083	4	36	0.00254399	9606	Homo sapiens	LDHA;SLC16A3		R-HSA-373875;R-HSA-71849;R-HSA-373867;R-HSA-70510
ENST00000546745.5	DCN	protein_coding	231.088	-1.512	-8.285	1.18283e-16	2.13006e-14		ENST00000430996.2	DHRS3	protein_coding	2.313	-0.336	-0.429	0.66825	NA		ENST00000512285.5	GALNT7	protein_coding	110.901	1.812	5.059	4.21957e-07	1.57602e-05				R-HSA-422475	Axon guidance	11	585	0.0383858	0.576637	0.576637	0.239097	106	298	0.0210586	9606	Homo sapiens	RELN;DAB1;KCNQ3;PSME2;GFRA1;SLIT2;L1CAM;ANK1;NCK1		R-HSA-3928633;R-HSA-3928639;R-HSA-3928625;R-HSA-3928631;R-HSA-8986258;R-HSA-3928614;R-HSA-418850;R-HSA-392749;R-HSA-392748;R-HSA-392751;R-HSA-418858;R-HSA-418856;R-HSA-447030;R-HSA-555065;R-HSA-9010872;R-HSA-392752;R-HSA-418865;R-HSA-418874;R-HSA-447034;R-HSA-8855237;R-HSA-8854981;R-HSA-8855747;R-HSA-8854466;R-HSA-8855232;R-HSA-376141;R-HSA-376140;R-HSA-204364;R-HSA-376149;R-HSA-428885;R-HSA-8855…
ENST00000619403.4	SLC14A1	protein_coding	210.53	6.165	8.284	1.19488e-16	2.14628e-14		ENST00000376221.2	AADACL4	protein_coding	0	NA	NA	NA	NA		ENST00000259056.5	GALNT5	protein_coding	17305.4	1.812	14.817	1.13828e-49	1.54525e-46				R-HSA-5693579	Homologous DNA Pairing and Strand Exchange	1	45	0.00295276	0.580795	0.580795	0.235977	4	10	0.000706664	9606	Homo sapiens	BRIP1		R-HSA-5693620;R-HSA-5685838;R-HSA-5685341;R-HSA-5693561
ENST00000590770.5	ACLY	protein_coding	645.213	1.281	8.283	1.2e-16	2.15001e-14		ENST00000359318.8	AADACL3	protein_coding	0	NA	NA	NA	NA		ENST00000433384.6	NSD3	protein_coding	220.491	1.807	3.298	0.000974963	0.0140172				R-HSA-6785807	Interleukin-4 and Interleukin-13 signaling	4	211	0.0138451	0.581608	0.581608	0.23537	2	47	0.00332132	9606	Homo sapiens	LIF;BCL2L1		R-HSA-6789615;R-HSA-6790025
ENST00000396136.6	ADAM10	nonsense_mediated_decay	3170.01	0.869	8.28	1.22996e-16	2.19811e-14		ENST00000614859.5	C1orf158	protein_coding	0.336	0.176	0.436	0.662654	NA		ENST00000344413.6	NPFFR2	protein_coding	19.136	1.806	3.155	0.00160729	0.0210465				R-HSA-9035034	RHOF GTPase cycle	1	46	0.00301837	0.588828	0.588828	0.230012	1	3	0.000211999	9606	Homo sapiens	STEAP3		R-HSA-9693125
ENST00000239938.5	EGR1	protein_coding	768.218	-1.471	-8.264	1.41406e-16	2.52075e-14		ENST00000376210.3	C1orf158	protein_coding	0	NA	NA	NA	NA		ENST00000409094.5	DBI	protein_coding	141.408	1.804	4.749	2.04068e-06	6.61718e-05				R-HSA-6806003	Regulation of TP53 Expression and Degradation	1	46	0.00301837	0.588828	0.588828	0.230012	3	35	0.00247332	9606	Homo sapiens	CDKN2A		R-HSA-6804998;R-HSA-6804996;R-HSA-6804879
ENST00000429642.2	IDI1	protein_coding	93.297	2.919	8.25	1.58625e-16	2.82057e-14		ENST00000357726.5	PRAMEF12	protein_coding	0	NA	NA	NA	NA		ENST00000560031.6	GALK2	protein_coding	21.757	1.803	3.943	8.05014e-05	0.00172414				R-HSA-189451	Heme biosynthesis	1	46	0.00301837	0.588828	0.588828	0.230012	1	20	0.00141333	9606	Homo sapiens	ALAS1		R-HSA-189442
ENST00000371926.8	STAMBPL1	protein_coding	1951.02	0.508	8.248	1.61025e-16	2.85606e-14		ENST00000332296.7	PRAMEF1	protein_coding	0	NA	NA	NA	NA		ENST00000336292.11	SYNM	protein_coding	254.4	1.803	4.198	2.69189e-05	0.000664986				R-HSA-9648002	RAS processing	1	46	0.00301837	0.588828	0.588828	0.230012	1	21	0.00148399	9606	Homo sapiens	BCL2L1		R-HSA-9653595
ENST00000489715.1	GBE1	protein_coding	1444.11	0.866	8.24	1.71978e-16	3.04267e-14		ENST00000619922.1	PRAMEF11	protein_coding	0	NA	NA	NA	NA		ENST00000505270.1	MSMO1	protein_coding	14.949	1.8	2.818	0.00482646	0.0493353				R-HSA-8953750	Transcriptional Regulation by E2F6	1	46	0.00301837	0.588828	0.588828	0.230012	1	33	0.00233199	9606	Homo sapiens	PHC3		R-HSA-8954082
ENST00000584502.1	CD68	protein_coding	1607.72	2.564	8.236	1.78761e-16	3.15477e-14		ENST00000317869.7	HNRNPCL1	protein_coding	3.325	-0.078	-0.114	0.909397	NA		ENST00000614428.4	ACACA	protein_coding	1749.24	1.799	7.892	2.97845e-15	4.46401e-13				R-HSA-201681	TCF dependent signaling in response to WNT	4	216	0.0141732	0.600002	0.600002	0.221847	19	71	0.00501731	9606	Homo sapiens	SFRP1;PSME2;LRP6;DACT1		R-HSA-3769401;R-HSA-3772441;R-HSA-4641253;R-HSA-5368596;R-HSA-4641249;R-HSA-1504188;R-HSA-4641260;R-HSA-1504186;R-HSA-3769397;R-HSA-1458875;R-HSA-201677;R-HSA-4641256;R-HSA-4641236;R-HSA-201685;R-HSA-1504193;R-HSA-201691;R-HSA-5368586;R-HSA-4641147;R-HSA-3640874
ENST00000296043.7	SHROOM3	protein_coding	479.783	0.71	8.233	1.82101e-16	3.20571e-14		ENST00000240189.2	PRAMEF2	protein_coding	0	NA	NA	NA	NA		ENST00000509647.1	FAT1	protein_coding	917.742	1.799	10.211	1.77033e-24	6.03727e-22				R-HSA-8856828	Clathrin-mediated endocytosis	3	161	0.0105643	0.601383	0.601383	0.220849	21	35	0.00247332	9606	Homo sapiens	SGIP1;LDLR		R-HSA-8868071;R-HSA-8868230;R-HSA-8863471;R-HSA-8856813;R-HSA-8867756;R-HSA-8868236;R-HSA-8868651;R-HSA-8866283;R-HSA-8867754;R-HSA-8862280;R-HSA-8856808;R-HSA-8868072;R-HSA-8868648;R-HSA-8868661;R-HSA-8868660;R-HSA-8868659;R-HSA-8868658;R-HSA-8863472;R-HSA-8869438;R-HSA-8871194;R-HSA-8871193
ENST00000375835.9	SHC3	protein_coding	1076.04	-0.711	-8.223	1.98339e-16	3.48287e-14		ENST00000235349.6	PRAMEF4	protein_coding	0	NA	NA	NA	NA		ENST00000504064.1	TMEM154	protein_coding	37.574	1.796	3.142	0.00168068	0.0217859				R-HSA-195258	RHO GTPase Effectors	6	326	0.0213911	0.601676	0.601676	0.220637	10	113	0.0079853	9606	Homo sapiens	CENPU;CENPH;CDCA8;KNL1;RHOD;NCK1		R-HSA-2197698;R-HSA-2029466;R-HSA-442592;R-HSA-5666160;R-HSA-5666129;R-HSA-2197691;R-HSA-2197690;R-HSA-5666104;R-HSA-5666088;R-HSA-5666169
ENST00000300403.11	TPX2	protein_coding	1845.4	1.119	8.209	2.22827e-16	3.90318e-14		ENST00000235347.4	PRAMEF10	protein_coding	0	NA	NA	NA	NA		ENST00000456748.6	ZSCAN21	protein_coding	20.794	1.794	3.849	0.000118618	0.00240839				R-HSA-196854	Metabolism of vitamins and cofactors	7	382	0.0250656	0.606186	0.606186	0.217394	11	205	0.0144866	9606	Homo sapiens	NADK2;NT5E;MMAB;FASN;LDLR;CD320		R-HSA-199202;R-HSA-8940074;R-HSA-3159253;R-HSA-9759202;R-HSA-3000122;R-HSA-2404131;R-HSA-2424254;R-HSA-3000112;R-HSA-9759209;R-HSA-8940070;R-HSA-8955030
ENST00000328252.4	PAPPA	protein_coding	3883.23	-0.978	-8.209	2.23504e-16	3.90535e-14		ENST00000616979.4	PRAMEF7	protein_coding	0	NA	NA	NA	NA		ENST00000504405.5	ABL2	protein_coding	31.347	1.788	4.146	3.38341e-05	0.000811835				R-HSA-8939236	RUNX1 regulates transcription of genes involved in differentiation of HSCs	2	106	0.00695538	0.606971	0.606971	0.216832	5	15	0.00106	9606	Homo sapiens	KMT2A;PSME2		R-HSA-8865491;R-HSA-8865505;R-HSA-8957265;R-HSA-8865498;R-HSA-8865482
ENST00000245457.6	PTGER2	protein_coding	3091.24	-0.561	-8.206	2.28817e-16	3.98831e-14		ENST00000330881.6	PRAMEF7	protein_coding	0	NA	NA	NA	NA		ENST00000249377.4	LRRC17	protein_coding	1771.43	1.785	12.968	1.85499e-38	1.48804e-35				R-HSA-9711123	Cellular response to chemical stress	5	274	0.017979	0.610074	0.610074	0.214617	9	134	0.0094693	9606	Homo sapiens	CDKN2A;TXNRD1;PSME2;SOD2		R-HSA-9759364;R-HSA-9759332;R-HSA-3299680;R-HSA-9762096;R-HSA-9760081;R-HSA-9761836;R-HSA-8932355;R-HSA-9755306;R-HSA-73646
ENST00000675487.1	PLCE1	nonsense_mediated_decay	161.732	1.763	8.202	2.36254e-16	4.10778e-14		ENST00000415464.6	PRAMEF6	protein_coding	0	NA	NA	NA	NA		ENST00000337130.10	UGP2	protein_coding	335.899	1.779	5.204	1.94663e-07	7.87487e-06				R-HSA-5674135	MAP2K and MAPK activation	1	49	0.00321522	0.612019	0.612019	0.213235	8	12	0.000847997	9606	Homo sapiens	APBB1IP		R-HSA-9657603;R-HSA-5672980;R-HSA-5672978;R-HSA-9657606;R-HSA-5672972;R-HSA-5672973;R-HSA-9657608;R-HSA-9657599
ENST00000506455.6	GUCY1A1	protein_coding	131.838	-1.961	-8.192	2.56226e-16	4.43321e-14		ENST00000376189.5	PRAMEF6	protein_coding	0	NA	NA	NA	NA		ENST00000522656.5	SLC7A2	protein_coding	12.194	1.777	2.86	0.00423616	0.0450008				R-HSA-9656223	Signaling by RAF1 mutants	1	49	0.00321522	0.612019	0.612019	0.213235	4	7	0.000494665	9606	Homo sapiens	APBB1IP		R-HSA-9656211;R-HSA-9656209;R-HSA-9656215;R-HSA-9656214
ENST00000264668.6	MTRR	protein_coding	52.602	-0.695	-8.192	2.56103e-16	4.43321e-14		ENST00000436041.6	PRAMEF27	protein_coding	0	NA	NA	NA	NA		ENST00000479460.5	TRIM59	protein_coding	8.137	1.773	3.545	0.000392136	0.00662557				R-HSA-6807878	COPI-mediated anterograde transport	2	107	0.007021	0.612068	0.612068	0.213201	6	12	0.000847997	9606	Homo sapiens	GOLGB1;ANK1		R-HSA-6807877;R-HSA-6809011;R-HSA-6807875;R-HSA-6809010;R-HSA-6809006;R-HSA-6809003
ENST00000677260.1	NOMO3	protein_coding	11.462	-0.349	-8.19	2.61181e-16	4.50789e-14		ENST00000617807.3	HNRNPCL3	protein_coding	0	NA	NA	NA	NA		ENST00000261465.5	HSD11B1	protein_coding	340.887	1.769	3.866	0.000110628	0.00226558				R-HSA-1296071	Potassium Channels	2	107	0.007021	0.612068	0.612068	0.213201	3	20	0.00141333	9606	Homo sapiens	KCNJ6;KCNQ3		R-HSA-1013020;R-HSA-1013012;R-HSA-1296127
ENST00000542454.2	BDKRB2	protein_coding	809.304	-1.007	-8.183	2.76238e-16	4.75614e-14		ENST00000681473.1	HNRNPCL3	protein_coding	0	NA	NA	NA	NA		ENST00000377687.6	KLF5	protein_coding	247.239	1.765	3.679	0.000233711	0.00428523				R-HSA-199977	ER to Golgi Anterograde Transport	3	164	0.0107612	0.613818	0.613818	0.211961	17	39	0.00275599	9606	Homo sapiens	GOLGB1;CNIH3;ANK1		R-HSA-6807877;R-HSA-6807875;R-HSA-5694418;R-HSA-203973;R-HSA-5694417;R-HSA-6809006;R-HSA-5694527;R-HSA-204008;R-HSA-6809003;R-HSA-5694522;R-HSA-5694439;R-HSA-6809011;R-HSA-6809010;R-HSA-5694446;R-HSA-5694442;R-HSA-5694441;R-HSA-5694409
ENST00000433310.6	AF131217.1	lncRNA	70.089	-2.722	-8.18	2.84586e-16	4.88795e-14		ENST00000614839.4	PRAMEF25	protein_coding	0	NA	NA	NA	NA		ENST00000392258.7	CASP8	protein_coding	20.723	1.761	2.981	0.0028751	0.0333321				R-HSA-1483206	Glycerophospholipid biosynthesis	4	221	0.0145013	0.617905	0.617905	0.209078	7	133	0.00939863	9606	Homo sapiens	PCYT2;PLA2G3;ITGA6		R-HSA-1483190;R-HSA-8873830;R-HSA-8877153;R-HSA-1602398;R-HSA-1602368;R-HSA-1602417;R-HSA-1483081
ENST00000220325.9	EHD4	protein_coding	1612.18	0.963	8.176	2.92787e-16	5.0166e-14		ENST00000619661.2	PRAMEF25	protein_coding	0	NA	NA	NA	NA		ENST00000380498.10	CD68	protein_coding	1599.65	1.757	10.098	5.61299e-24	1.86025e-21				R-HSA-211733	Regulation of activated PAK-2p34 by proteasome mediated degradation	1	50	0.00328084	0.619456	0.619456	0.20799	1	2	0.000141333	9606	Homo sapiens	PSME2		R-HSA-211715
ENST00000445959.5	MAD1L1	processed_transcript	104.136	-6.505	-8.176	2.94543e-16	5.03448e-14		ENST00000621994.3	HNRNPCL2	protein_coding	2.499	-0.24	-0.426	0.670387	NA		ENST00000450723.5	CYP51A1	protein_coding	1689.55	1.756	7.02	2.2233e-12	2.18589e-10				R-HSA-991365	Activation of GABAB receptors	1	50	0.00328084	0.619456	0.619456	0.20799	2	8	0.000565331	9606	Homo sapiens	KCNJ6		R-HSA-1013020;R-HSA-1013012
ENST00000301012.8	MVD	protein_coding	1024.28	2.111	8.174	2.99325e-16	5.10385e-14		ENST00000624207.1	PRAMEF26	protein_coding	0	NA	NA	NA	NA		ENST00000393952.3	LRFN4	protein_coding	8.012	1.755	3.31	0.000932396	0.0134923				R-HSA-977444	GABA B receptor activation	1	50	0.00328084	0.619456	0.619456	0.20799	2	9	0.000635997	9606	Homo sapiens	KCNJ6		R-HSA-1013020;R-HSA-1013012
ENST00000438092.6	SHPRH	protein_coding	38.724	-0.753	-8.173	3.01744e-16	5.1327e-14		ENST00000323770.8	HNRNPCL4	protein_coding	0.203	0.103	0.255	0.798486	NA		ENST00000369094.5	CIART	protein_coding	33.16	1.753	2.837	0.0045547	0.0472553				R-HSA-165159	MTOR signalling	1	50	0.00328084	0.619456	0.619456	0.20799	6	29	0.00204933	9606	Homo sapiens	AKT1S1		R-HSA-165718;R-HSA-377186;R-HSA-5672828;R-HSA-5672843;R-HSA-165692;R-HSA-5672824
ENST00000567109.6	CDH13	protein_coding	1495.54	0.699	8.172	3.04481e-16	5.16681e-14		ENST00000415919.3	PRAMEF9	protein_coding	0	NA	NA	NA	NA		ENST00000296799.8	ARHGEF28	protein_coding	893.94	1.753	6.775	1.24737e-11	1.10068e-09				R-HSA-2173789	TGF-beta receptor signaling activates SMADs	1	50	0.00328084	0.619456	0.619456	0.20799	5	44	0.00310932	9606	Homo sapiens	SMURF1		R-HSA-2167924;R-HSA-178215;R-HSA-178218;R-HSA-2169050;R-HSA-2167917
ENST00000463836.1	RPL22L1	protein_coding	826.75	1.171	8.167	3.17225e-16	5.37016e-14		ENST00000625019.3	PRAMEF13	protein_coding	0	NA	NA	NA	NA		ENST00000354852.5	TRIM6-TRIM34	protein_coding	86.341	1.751	4.843	1.27577e-06	4.31523e-05				R-HSA-3858494	Beta-catenin independent WNT signaling	3	166	0.0108924	0.621962	0.621962	0.206236	6	51	0.00360399	9606	Homo sapiens	SMURF1;PSME2;MAP3K7		R-HSA-4608854;R-HSA-4608855;R-HSA-4608852;R-HSA-4332388;R-HSA-4332356;R-HSA-4411402
ENST00000559488.7	ITGB3	protein_coding	2237.93	-0.808	-8.16	3.34773e-16	5.65365e-14		ENST00000638454.1	PRAMEF13	protein_coding	0	NA	NA	NA	NA		ENST00000520133.5	COL13A1	protein_coding	188.34	1.75	4.758	1.95089e-06	6.34351e-05				R-HSA-8957275	Post-translational protein phosphorylation	2	109	0.00715223	0.622109	0.622109	0.206133	1	1	7.06664e-05	9606	Homo sapiens	PCSK9;GAS6		R-HSA-8952289
ENST00000681731.1	SPECC1	processed_transcript	41.841	-0.571	-8.155	3.47896e-16	5.86126e-14		ENST00000624297.2	PRAMEF18	protein_coding	0	NA	NA	NA	NA		ENST00000579122.1	CDKN2A	protein_coding	40.222	1.749	4.406	1.05526e-05	0.000290307				R-HSA-4570464	SUMOylation of RNA binding proteins	1	51	0.00334646	0.62675	0.62675	0.202905	1	4	0.000282666	9606	Homo sapiens	PHC3		R-HSA-4570499
ENST00000284031.13	DDAH1	protein_coding	1284.23	1.26	8.152	3.5664e-16	5.99428e-14		ENST00000622421.2	PRAMEF5	protein_coding	0	NA	NA	NA	NA		ENST00000287020.7	GDF6	protein_coding	604.884	1.749	13.818	1.98003e-43	2.05551e-40				R-HSA-350562	Regulation of ornithine decarboxylase (ODC)	1	51	0.00334646	0.62675	0.62675	0.202905	1	4	0.000282666	9606	Homo sapiens	PSME2		R-HSA-353125
ENST00000579151.1	PIEZO2	retained_intron	302.722	-1.574	-8.148	3.68939e-16	6.18626e-14		ENST00000357367.6	PRAMEF8	protein_coding	0	NA	NA	NA	NA		ENST00000547081.1	TMEM263	protein_coding	52.936	1.747	2.955	0.0031285	0.0355979				R-HSA-3214841	PKMTs methylate histone lysines	1	51	0.00334646	0.62675	0.62675	0.202905	3	22	0.00155466	9606	Homo sapiens	KMT2A		R-HSA-5637686;R-HSA-5159245;R-HSA-5244692
ENST00000339082.7	PLAUR	protein_coding	366.663	1.438	8.143	3.86009e-16	6.45714e-14		ENST00000621519.4	PRAMEF8	protein_coding	0	NA	NA	NA	NA		ENST00000648440.1	RIN2	protein_coding	814.994	1.747	7.186	6.67431e-13	7.19317e-11				R-HSA-8854214	TBC/RABGAPs	1	51	0.00334646	0.62675	0.62675	0.202905	1	14	0.000989329	9606	Homo sapiens	GABARAPL2		R-HSA-8854588
ENST00000344876.9	PCDH18	protein_coding	4409.69	-0.875	-8.132	4.21981e-16	7.0422e-14		ENST00000614831.1	PRAMEF8	protein_coding	0	NA	NA	NA	NA		ENST00000371790.5	SLC16A12	protein_coding	9.635	1.746	3.036	0.00239909	0.0289826				R-HSA-73621	Pyrimidine catabolism	1	51	0.00334646	0.62675	0.62675	0.202905	1	17	0.00120133	9606	Homo sapiens	NT5E		R-HSA-109291
ENST00000468262.5	TGM2	retained_intron	562.005	1.237	8.129	4.31302e-16	7.18077e-14		ENST00000437300.2	PRAMEF33	protein_coding	0	NA	NA	NA	NA		ENST00000398955.2	MGARP	protein_coding	200.313	1.745	9.826	8.72891e-23	2.656e-20				R-HSA-9679191	Potential therapeutics for SARS	3	168	0.0110236	0.629989	0.629989	0.200667	2	36	0.00254399	9606	Homo sapiens	ATP1A2;NCK1		R-HSA-9684068;R-HSA-9691421
ENST00000625282.2	SPTAN1	retained_intron	2066.57	1.045	8.128	4.359e-16	7.24025e-14		ENST00000376152.2	PRAMEF15	protein_coding	0	NA	NA	NA	NA		ENST00000448593.6	HAUS8	protein_coding	23.422	1.744	3.114	0.00184591	0.0235126				R-HSA-74160	Gene expression (Transcription)	35	1893	0.124213	0.632053	0.632053	0.199246	98	1060	0.0749064	9606	Homo sapiens	CDKN2B;STEAP3;KMT2A;CDKN2A;GADD45A;SMURF1;TXNRD1;SOD2;POU2F2;HDAC9;MED15;PHC3;AURKA;BRIP1;TAF8;ITGBL1;NABP1;ZNF668;POLR3G;PSME2;CNOT9;SRSF7;E2F7		R-HSA-8937097;R-HSA-3215152;R-HSA-2187303;R-HSA-6805103;R-HSA-112149;R-HSA-112150;R-HSA-112153;R-HSA-6810239;R-HSA-3215144;R-HSA-112152;R-HSA-76056;R-HSA-6810238;R-HSA-112155;R-HSA-6810235;R-HSA-76060;R-HSA-112156;R-HSA-6810234;R-HSA-6810233;R-HSA-8936616;R-HSA-113442;R-HSA-6791235;R-HSA-8936621;R-HSA-8853921;R-HSA-113446;R-HSA-8853920;R-HSA-113705;R-HSA-113449;R-HSA-113451;R-HSA-8952996;R-HSA-96…
ENST00000559340.1	LDLR	nonsense_mediated_decay	403.593	2.583	8.109	5.085e-16	8.4263e-14		ENST00000334600.7	PRAMEF14	protein_coding	0	NA	NA	NA	NA		ENST00000427172.5	PPP1R7	protein_coding	83.691	1.743	4.627	3.71105e-06	0.000113336				R-HSA-76009	Platelet Aggregation (Plug Formation)	1	53	0.00347769	0.640925	0.640925	0.193193	21	27	0.00190799	9606	Homo sapiens	APBB1IP		R-HSA-354149;R-HSA-443910;R-HSA-429415;R-HSA-354087;R-HSA-372705;R-HSA-432096;R-HSA-443905;R-HSA-429441;R-HSA-354060;R-HSA-377644;R-HSA-354124;R-HSA-377641;R-HSA-377640;R-HSA-377643;R-HSA-372693;R-HSA-354165;R-HSA-354097;R-HSA-354066;R-HSA-354077;R-HSA-372697;R-HSA-354073
ENST00000379059.7	POLA1	protein_coding	87.734	0.398	8.108	5.16001e-16	8.53057e-14		ENST00000376101.3	PRAMEF19	protein_coding	0	NA	NA	NA	NA		ENST00000492654.3	HHEX	protein_coding	56.647	1.74	3.496	0.000472284	0.00771746				R-HSA-180534	Vpu mediated degradation of CD4	1	53	0.00347769	0.640925	0.640925	0.193193	1	5	0.000353332	9606	Homo sapiens	PSME2		R-HSA-180573
ENST00000462558.5	BAIAP2L1	processed_transcript	227.487	1.582	8.103	5.38133e-16	8.87567e-14		ENST00000376098.4	PRAMEF17	protein_coding	0	NA	NA	NA	NA		ENST00000369304.8	ITGA10	protein_coding	41.015	1.736	3.062	0.00219689	0.0270132				R-HSA-1236978	Cross-presentation of soluble exogenous antigens (endosomes)	1	53	0.00347769	0.640925	0.640925	0.193193	1	6	0.000423998	9606	Homo sapiens	PSME2		R-HSA-1236970
ENST00000460477.1	IGFBP3	retained_intron	625.934	-1.409	-8.096	5.65854e-16	9.31113e-14		ENST00000602960.1	PRAMEF20	protein_coding	0	NA	NA	NA	NA		ENST00000354624.6	HKDC1	protein_coding	16.792	1.736	3.683	0.000230331	0.00423095				R-HSA-2172127	DAP12 interactions	1	53	0.00347769	0.640925	0.640925	0.193193	1	33	0.00233199	9606	Homo sapiens	SIGLEC15		R-HSA-2172123
ENST00000491729.1	LSS	retained_intron	310.077	2.384	8.092	5.87617e-16	9.64676e-14		ENST00000376085.4	LRRC38	protein_coding	0	NA	NA	NA	NA		ENST00000556509.6	DPF3	protein_coding	23.34	1.736	4.024	5.72903e-05	0.00127699				R-HSA-5654741	Signaling by FGFR3	1	53	0.00347769	0.640925	0.640925	0.193193	1	43	0.00303865	9606	Homo sapiens	GALNT3		R-HSA-8851619
ENST00000378427.6	PRXL2B	protein_coding	53.699	0.497	8.083	6.31985e-16	1.03511e-13		ENST00000294489.10	PDPN	protein_coding	0	NA	NA	NA	NA		ENST00000031146.8	SLC39A9	protein_coding	547.195	1.733	5.397	6.79522e-08	3.04564e-06				R-HSA-72165	mRNA Splicing - Minor Pathway	1	54	0.00354331	0.647809	0.647809	0.188553	5	5	0.000353332	9606	Homo sapiens	SRSF7		R-HSA-75079;R-HSA-75081;R-HSA-75080;R-HSA-75083;R-HSA-75082
ENST00000264036.6	MCAM	protein_coding	4941.46	-0.783	-8.074	6.79573e-16	1.11047e-13		ENST00000376057.8	PDPN	protein_coding	0	NA	NA	NA	NA		ENST00000585301.1	SMURF2	protein_coding	1657	1.733	10.824	2.64195e-27	1.15839e-24				R-HSA-6802946	Signaling by moderate kinase activity BRAF mutants	1	54	0.00354331	0.647809	0.647809	0.188553	4	7	0.000494665	9606	Homo sapiens	APBB1IP		R-HSA-6802919;R-HSA-6802914;R-HSA-6803230;R-HSA-6802921
ENST00000392066.7	ACSL3	protein_coding	2988.87	0.913	8.061	7.53935e-16	1.22914e-13		ENST00000621990.5	PDPN	protein_coding	0.238	-0.17	-0.4	0.68896	NA		ENST00000396429.5	OSBPL3	protein_coding	257.355	1.731	5.625	1.85328e-08	9.49393e-07				R-HSA-6802955	Paradoxical activation of RAF signaling by kinase inactive BRAF	1	54	0.00354331	0.647809	0.647809	0.188553	4	7	0.000494665	9606	Homo sapiens	APBB1IP		R-HSA-6802918;R-HSA-6803234;R-HSA-6802943;R-HSA-6802942
ENST00000620401.4	HNRNPM	protein_coding	51.579	-0.646	-8.057	7.82811e-16	1.27328e-13		ENST00000510906.5	PDPN	protein_coding	0	NA	NA	NA	NA		ENST00000517885.5	MYBL1	protein_coding	156.64	1.73	4.446	8.75582e-06	0.000245469				R-HSA-9649948	Signaling downstream of RAS mutants	1	54	0.00354331	0.647809	0.647809	0.188553	4	7	0.000494665	9606	Homo sapiens	APBB1IP		R-HSA-6803233;R-HSA-6802926;R-HSA-6802925;R-HSA-6802922
ENST00000432059.6	SLC10A7	protein_coding	51.737	0.535	8.056	7.88576e-16	1.2797e-13		ENST00000509009.5	PDPN	protein_coding	0	NA	NA	NA	NA		ENST00000521849.5	FADS2	protein_coding	1132.93	1.729	5.874	4.25574e-09	2.49312e-07				R-HSA-6802949	Signaling by RAS mutants	1	54	0.00354331	0.647809	0.647809	0.188553	4	9	0.000635997	9606	Homo sapiens	APBB1IP		R-HSA-6803233;R-HSA-6802926;R-HSA-6802925;R-HSA-6802922
ENST00000582693.5	RNF115	protein_coding	2333.81	0.745	8.051	8.1816e-16	1.32467e-13		ENST00000376061.8	PDPN	protein_coding	0	NA	NA	NA	NA		ENST00000223095.5	SERPINE1	protein_coding	14112.3	1.729	10.334	4.94048e-25	1.79772e-22				R-HSA-69613	p53-Independent G1/S DNA damage checkpoint	1	54	0.00354331	0.647809	0.647809	0.188553	1	4	0.000282666	9606	Homo sapiens	PSME2		R-HSA-69600
ENST00000476756.1	INSIG1	protein_coding	622.453	3.68	8.048	8.40142e-16	1.35715e-13		ENST00000513143.5	PDPN	protein_coding	0	NA	NA	NA	NA		ENST00000677566.1	G3BP2	protein_coding	141.016	1.728	3.051	0.0022791	0.0278376				R-HSA-69601	Ubiquitin Mediated Degradation of Phosphorylated Cdc25A	1	54	0.00354331	0.647809	0.647809	0.188553	1	4	0.000282666	9606	Homo sapiens	PSME2		R-HSA-69600
ENST00000481536.2	EFCC1	retained_intron	88.028	-6.353	-8.042	8.8562e-16	1.42734e-13		ENST00000487038.5	PDPN	protein_coding	0	NA	NA	NA	NA		ENST00000432325.5	HUS1	protein_coding	53.192	1.727	2.908	0.00363875	0.0400853				R-HSA-9762114	GSK3B and BTRC:CUL1-mediated-degradation of NFE2L2	1	54	0.00354331	0.647809	0.647809	0.188553	1	4	0.000282666	9606	Homo sapiens	PSME2		R-HSA-9762096
ENST00000367882.5	TCF21	protein_coding	1653.06	-1.018	-8.04	9.01552e-16	1.44971e-13		ENST00000475043.5	PDPN	protein_coding	0	NA	NA	NA	NA		ENST00000675649.1	CEP41	protein_coding	69.194	1.727	4.489	7.16782e-06	0.000204689				R-HSA-69610	p53-Independent DNA Damage Response	1	54	0.00354331	0.647809	0.647809	0.188553	1	4	0.000282666	9606	Homo sapiens	PSME2		R-HSA-69600
ENST00000379359.4	RGCC	protein_coding	462.673	1.501	8.035	9.37945e-16	1.5048e-13		ENST00000484063.6	PRDM2	protein_coding	6.294	0.051	0.073	0.942118	NA		ENST00000544465.5	MAP7	protein_coding	20.36	1.723	3.79	0.000150822	0.00296486				R-HSA-75815	Ubiquitin-dependent degradation of Cyclin D	1	54	0.00354331	0.647809	0.647809	0.188553	1	5	0.000353332	9606	Homo sapiens	PSME2		R-HSA-75825
ENST00000460804.5	SH2D5	processed_transcript	71.175	3.204	8.033	9.4833e-16	1.51802e-13		ENST00000311066.9	PRDM2	protein_coding	0	NA	NA	NA	NA		ENST00000538105.6	SDR39U1	protein_coding	16.954	1.721	3.716	0.000202141	0.00378702				R-HSA-169911	Regulation of Apoptosis	1	54	0.00354331	0.647809	0.647809	0.188553	1	5	0.000353332	9606	Homo sapiens	PSME2		R-HSA-211715
ENST00000621465.5	COPZ2	protein_coding	630.515	0.749	8.032	9.57967e-16	1.52652e-13		ENST00000343137.8	PRDM2	protein_coding	0	NA	NA	NA	NA		ENST00000230381.7	PRPH2	protein_coding	22.962	1.72	3.873	0.000107296	0.00220695				R-HSA-349425	Autodegradation of the E3 ubiquitin ligase COP1	1	54	0.00354331	0.647809	0.647809	0.188553	1	5	0.000353332	9606	Homo sapiens	PSME2		R-HSA-264458
ENST00000306378.11	BPTF	protein_coding	2244.67	-0.88	-8.032	9.57243e-16	1.52652e-13		ENST00000503842.5	PRDM2	protein_coding	0	NA	NA	NA	NA		ENST00000323760.11	CDC25C	protein_coding	43.176	1.719	3.311	0.000928799	0.0134604				R-HSA-9675135	Diseases of DNA repair	1	54	0.00354331	0.647809	0.647809	0.188553	5	34	0.00240266	9606	Homo sapiens	BRIP1		R-HSA-9709601;R-HSA-9709571;R-HSA-9701199;R-HSA-9704408;R-HSA-9704330
ENST00000614476.4	MTERF4	protein_coding	78.816	-0.451	-8.013	1.11822e-15	1.77787e-13		ENST00000407521.7	PRDM2	protein_coding	2.412	-0.083	-0.126	0.899702	NA		ENST00000471855.1	RPL36A	protein_coding	556.168	1.719	3.379	0.000726448	0.0110093				R-HSA-9664424	Cell recruitment (pro-inflammatory response)	1	54	0.00354331	0.647809	0.647809	0.188553	1	23	0.00162533	9606	Homo sapiens	NT5E		R-HSA-8940074
ENST00000450156.6	DOCK4	protein_coding	67.259	0.446	8.011	1.13655e-15	1.80296e-13		ENST00000505823.5	PRDM2	protein_coding	0	NA	NA	NA	NA		ENST00000392396.7	TFRC	protein_coding	229.611	1.716	3.748	0.000178093	0.00340887				R-HSA-9660826	Purinergic signaling in leishmaniasis infection	1	54	0.00354331	0.647809	0.647809	0.188553	1	23	0.00162533	9606	Homo sapiens	NT5E		R-HSA-8940074
ENST00000416789.1	ITGA6	protein_coding	94.41	2.402	8.009	1.15244e-15	1.82406e-13		ENST00000636564.1	KAZN	protein_coding	0	NA	NA	NA	NA		ENST00000273067.5	MARCHF4	protein_coding	244.135	1.716	8.471	2.43206e-17	4.80907e-15				R-HSA-212436	Generic Transcription Pathway	29	1588	0.104199	0.650294	0.650294	0.18689	68	884	0.0624691	9606	Homo sapiens	CDKN2B;STEAP3;KMT2A;CDKN2A;GADD45A;SMURF1;TXNRD1;SOD2;HDAC9;MED15;PHC3;AURKA;BRIP1;ITGBL1;ZNF668;PSME2;CNOT9;E2F7		R-HSA-8937097;R-HSA-3215152;R-HSA-6799332;R-HSA-212352;R-HSA-2187303;R-HSA-6798304;R-HSA-9736979;R-HSA-6805103;R-HSA-8937989;R-HSA-3209151;R-HSA-8939801;R-HSA-3215144;R-HSA-8952081;R-HSA-8936979;R-HSA-8936616;R-HSA-6791109;R-HSA-9009451;R-HSA-6791235;R-HSA-9009452;R-HSA-8936621;R-HSA-9617972;R-HSA-8853921;R-HSA-8853920;R-HSA-8936481;R-HSA-3209114;R-HSA-8936995;R-HSA-8952996;R-HSA-8952101;R-HSA-96…
ENST00000482140.5	OPTN	nonsense_mediated_decay	2432.32	1.31	8.004	1.20429e-15	1.90187e-13		ENST00000636203.1	KAZN	protein_coding	0.85	-0.273	-0.714	0.474967	NA		ENST00000401073.7	KIAA1522	protein_coding	199.037	1.713	8.488	2.11108e-17	4.22168e-15				R-HSA-163125	Post-translational modification: synthesis of GPI-anchored proteins	2	115	0.00754593	0.651031	0.651031	0.186398	1	16	0.00113066	9606	Homo sapiens	NTM;LSAMP		R-HSA-8940388
ENST00000520734.5	ANGPT1	protein_coding	2282.21	-1.64	-7.996	1.28834e-15	2.03005e-13		ENST00000503743.5	KAZN	protein_coding	0	NA	NA	NA	NA		ENST00000268042.7	ARRDC4	protein_coding	213.388	1.71	6.711	1.93352e-11	1.64844e-09				R-HSA-453279	Mitotic G1 phase and G1/S transition	3	174	0.0114173	0.653361	0.653361	0.184847	3	101	0.0071373	9606	Homo sapiens	CDKN2B;CDKN2A;PSME2		R-HSA-182594;R-HSA-187574;R-HSA-8941895
ENST00000257359.7	ADAMTS8	protein_coding	710.233	-1.168	-7.993	1.3132e-15	2.06462e-13		ENST00000376028.8	KAZN	protein_coding	1.925	0.639	1.312	0.189648	NA		ENST00000594681.5	ZNF677	protein_coding	16.904	1.707	2.912	0.00359179	0.0397042				R-HSA-437239	Recycling pathway of L1	1	55	0.00360892	0.654562	0.654562	0.184049	14	14	0.000989329	9606	Homo sapiens	L1CAM		R-HSA-443783;R-HSA-443779;R-HSA-445089;R-HSA-392749;R-HSA-445071;R-HSA-392748;R-HSA-374696;R-HSA-373736;R-HSA-374677;R-HSA-445079;R-HSA-555065;R-HSA-445077;R-HSA-445084;R-HSA-374680
ENST00000578386.5	SMURF2	nonsense_mediated_decay	1808.54	1.583	7.987	1.38767e-15	2.17685e-13		ENST00000400798.6	KAZN	protein_coding	5.191	-0.447	-1.586	0.112649	NA		ENST00000409882.5	GALNT3	protein_coding	104.674	1.704	3.874	0.000107257	0.0022068				R-HSA-174113	SCF-beta-TrCP mediated degradation of Emi1	1	55	0.00360892	0.654562	0.654562	0.184049	1	3	0.000211999	9606	Homo sapiens	PSME2		R-HSA-174203
ENST00000370454.9	LRRC8C	protein_coding	639.872	0.849	7.985	1.40555e-15	2.20002e-13		ENST00000451326.6	TMEM51	protein_coding	0	NA	NA	NA	NA		ENST00000426572.5	ZKSCAN1	protein_coding	214.713	1.702	4.508	6.55305e-06	0.000188582				R-HSA-445989	TAK1-dependent IKK and NF-kappa-B activation	1	55	0.00360892	0.654562	0.654562	0.184049	2	17	0.00120133	9606	Homo sapiens	MAP3K7		R-HSA-9758604;R-HSA-168184
ENST00000639382.1	PIGT	protein_coding	132.724	-5.875	-7.981	1.44797e-15	2.2614e-13		ENST00000358897.8	FHAD1	protein_coding	0	NA	NA	NA	NA		ENST00000559199.5	SPG21	protein_coding	95.029	1.701	4.381	1.18243e-05	0.000321907				R-HSA-397014	Muscle contraction	4	232	0.0152231	0.655495	0.655495	0.183431	7	53	0.00374532	9606	Homo sapiens	ASPH;TNNT1;ATP1A2		R-HSA-390597;R-HSA-390598;R-HSA-390593;R-HSA-390595;R-HSA-2855020;R-HSA-9684068;R-HSA-936897
ENST00000381226.7	MIER3	protein_coding	38.251	0.613	7.98	1.45916e-15	2.27384e-13		ENST00000433640.7	FHAD1	protein_coding	0.091	-0.092	-0.228	0.819747	NA		ENST00000395358.7	RAPGEF3	protein_coding	35.039	1.7	4.195	2.7319e-05	0.000672596				R-HSA-450408	AUF1 (hnRNP D0) binds and destabilizes mRNA	1	56	0.00367454	0.661186	0.661186	0.179676	1	4	0.000282666	9606	Homo sapiens	PSME2		R-HSA-450466
ENST00000606165.5	NR2F1-AS1	lncRNA	268.189	-1.265	-7.972	1.56718e-15	2.4368e-13		ENST00000375998.8	FHAD1	protein_coding	0	NA	NA	NA	NA		ENST00000393106.6	STEAP3	protein_coding	2421.7	1.7	9.386	6.23831e-21	1.71352e-18				R-HSA-180585	Vif-mediated degradation of APOBEC3G	1	56	0.00367454	0.661186	0.661186	0.179676	1	4	0.000282666	9606	Homo sapiens	PSME2		R-HSA-180603
ENST00000482630.7	VEGFA	protein_coding	74.407	0.429	7.962	1.69083e-15	2.62327e-13		ENST00000375997.8	FHAD1	protein_coding	0.716	0.097	0.262	0.793203	NA		ENST00000003912.7	NIPAL3	protein_coding	22.247	1.695	3.72	0.000199531	0.00375208				R-HSA-8963899	Plasma lipoprotein remodeling	1	56	0.00367454	0.661186	0.661186	0.179676	1	31	0.00219066	9606	Homo sapiens	LIPG		R-HSA-8980228
ENST00000381237.6	SLC39A14	protein_coding	1690.54	0.845	7.959	1.73342e-15	2.68345e-13		ENST00000524761.5	FHAD1	protein_coding	0.163	-0.17	-0.425	0.671169	NA		ENST00000345136.8	PLEC	protein_coding	1201.32	1.689	3.719	0.000199919	0.00375674				R-HSA-4641257	Degradation of AXIN	1	57	0.00374016	0.667684	0.667684	0.175429	2	8	0.000565331	9606	Homo sapiens	PSME2		R-HSA-3640874;R-HSA-4641256
ENST00000449187.6	CALU	protein_coding	11298	0.698	7.959	1.74066e-15	2.68877e-13		ENST00000375995.3	FHAD1	protein_coding	0.716	0.196	0.559	0.575982	NA		ENST00000289703.8	ELK4	protein_coding	8.189	1.686	3.379	0.000728167	0.0110212				R-HSA-9604323	Negative regulation of NOTCH4 signaling	1	57	0.00374016	0.667684	0.667684	0.175429	1	6	0.000423998	9606	Homo sapiens	PSME2		R-HSA-9604642
ENST00000528667.7	AMPD2	protein_coding	45.159	0.585	7.937	2.07946e-15	3.2051e-13		ENST00000444385.5	FHAD1	protein_coding	5.054	0.649	1.91	0.0561822	NA		ENST00000450622.1	SEC61G	protein_coding	166.181	1.684	5.701	1.19043e-08	6.40023e-07				R-HSA-5620920	Cargo trafficking to the periciliary membrane	1	57	0.00374016	0.667684	0.667684	0.175429	2	27	0.00190799	9606	Homo sapiens	LZTFL1		R-HSA-5624129;R-HSA-5624127
ENST00000470834.5	TNIK	protein_coding	17.255	-0.354	-7.931	2.18004e-15	3.3528e-13		ENST00000529606.5	FHAD1	protein_coding	0	NA	NA	NA	NA		ENST00000634903.1	PPP1R12B	protein_coding	24.287	1.683	3.783	0.000154947	0.00303245				R-HSA-2122947	NOTCH1 Intracellular Domain Regulates Transcription	1	57	0.00374016	0.667684	0.667684	0.175429	1	18	0.00127199	9606	Homo sapiens	HDAC9		R-HSA-1912388
ENST00000506699.5	TGFBI	retained_intron	547.738	-1.578	-7.925	2.28365e-15	3.50451e-13		ENST00000314668.13	FHAD1	protein_coding	0	NA	NA	NA	NA		ENST00000680226.1	P4HB	protein_coding	245.409	1.683	3.888	0.000101072	0.00209727				R-HSA-5633007	Regulation of TP53 Activity	3	178	0.0116798	0.668348	0.668348	0.174997	5	98	0.00692531	9606	Homo sapiens	BRIP1;CDKN2A;AURKA		R-HSA-6804998;R-HSA-6799332;R-HSA-6804996;R-HSA-6805103;R-HSA-6804879
ENST00000356207.9	FGFR1	protein_coding	514.442	-4.808	-7.923	2.31975e-15	3.55219e-13		ENST00000375943.6	CTRC	protein_coding	2.332	0.379	0.621	0.534841	NA		ENST00000380289.3	GRPR	protein_coding	21.64	1.682	3.143	0.00167065	0.0217111				R-HSA-5357801	Programmed Cell Death	4	237	0.0155512	0.671742	0.671742	0.172797	5	193	0.0136386	9606	Homo sapiens	CDKN2A;PSME2;BCL2L1		R-HSA-211715;R-HSA-508162;R-HSA-9645694;R-HSA-6790025;R-HSA-9645692
ENST00000503462.3	ZNF827	protein_coding	48.492	-0.485	-7.911	2.54423e-15	3.88749e-13		ENST00000375949.5	CTRC	protein_coding	0.477	-0.468	-0.794	0.427358	NA		ENST00000551216.2	SCN8A	protein_coding	91.718	1.682	5.104	3.317e-07	1.2705e-05				R-HSA-5607764	CLEC7A (Dectin-1) signaling	2	120	0.00787402	0.673769	0.673769	0.171489	6	45	0.00317999	9606	Homo sapiens	PSME2;MAP3K7		R-HSA-5607732;R-HSA-5607731;R-HSA-5607757;R-HSA-5607724;R-HSA-5607759;R-HSA-5607742
ENST00000539144.5	NLRC5	protein_coding	88.369	-0.119	-7.91	2.56998e-15	3.90992e-13		ENST00000359621.5	CELA2A	protein_coding	0	NA	NA	NA	NA		ENST00000336949.7	MID1IP1	protein_coding	341.303	1.681	7.442	9.92009e-14	1.19706e-11				R-HSA-9013409	RHOJ GTPase cycle	1	59	0.00387139	0.680308	0.680308	0.167294	1	3	0.000211999	9606	Homo sapiens	STEAP3		R-HSA-9017507
ENST00000414461.6	RBFOX2	protein_coding	60.196	0.539	7.91	2.56745e-15	3.90992e-13		ENST00000375910.8	CELA2B	protein_coding	0	NA	NA	NA	NA		ENST00000541363.5	HMGA2	protein_coding	25.29	1.679	3.325	0.00088577	0.0129164				R-HSA-202433	Generation of second messenger molecules	1	59	0.00387139	0.680308	0.680308	0.167294	3	17	0.00120133	9606	Homo sapiens	NCK1		R-HSA-430183;R-HSA-430180;R-HSA-430190
ENST00000311083.10	CSRP2	protein_coding	2985.67	-0.996	-7.907	2.63665e-15	3.99733e-13		ENST00000422901.1	CELA2B	protein_coding	0	NA	NA	NA	NA		ENST00000306602.3	CXCL10	protein_coding	16396.7	1.677	4.819	1.44488e-06	4.82939e-05				R-HSA-3371571	HSF1-dependent transactivation	1	59	0.00387139	0.680308	0.680308	0.167294	1	8	0.000565331	9606	Homo sapiens	AKT1S1		R-HSA-5082405
ENST00000254235.7	ADCY7	protein_coding	551.967	1.247	7.907	2.63877e-15	3.99733e-13		ENST00000424908.5	CASP9	protein_coding	3.666	0	0	1	NA		ENST00000316637.7	DEF6	protein_coding	43.731	1.676	5.461	4.74433e-08	2.19183e-06				R-HSA-9010553	Regulation of expression of SLITs and ROBOs	3	183	0.0120079	0.686411	0.686411	0.163416	4	20	0.00141333	9606	Homo sapiens	PSME2;SLIT2		R-HSA-9010872;R-HSA-9010539;R-HSA-9010541;R-HSA-9011313
ENST00000275605.8	PSPH	protein_coding	519.391	1.185	7.899	2.81646e-15	4.25738e-13		ENST00000375890.8	CASP9	protein_coding	0.587	0.532	0.886	0.375704	NA		ENST00000519678.5	ASPH	protein_coding	1238.23	1.675	6.466	1.00773e-10	7.68226e-09				R-HSA-72187	mRNA 3'-end processing	1	60	0.00393701	0.68644	0.68644	0.163397	3	3	0.000211999	9606	Homo sapiens	SRSF7		R-HSA-8849157;R-HSA-72180;R-HSA-72185
ENST00000582884.5	MSL1	nonsense_mediated_decay	56.506	-0.423	-7.897	2.85061e-15	4.29979e-13		ENST00000447522.5	CASP9	protein_coding	2.748	-0.353	-1.203	0.229075	NA		ENST00000648908.2	ATP8B1	protein_coding	667.231	1.67	7.89	3.03353e-15	4.51778e-13				R-HSA-5339562	Uptake and actions of bacterial toxins	1	60	0.00393701	0.68644	0.68644	0.163397	1	66	0.00466398	9606	Homo sapiens	TXNRD1		R-HSA-5336420
ENST00000436367.6	ATXN1	protein_coding	1839.84	-1.094	-7.896	2.87463e-15	4.32677e-13		ENST00000440484.1	CASP9	protein_coding	0	NA	NA	NA	NA		ENST00000595038.5	PLAUR	protein_coding	27.384	1.668	3.695	0.00022018	0.00407097				R-HSA-1474165	Reproduction	2	123	0.00807087	0.686827	0.686827	0.163152	6	24	0.00169599	9606	Homo sapiens	STAG2;SYNE1		R-HSA-912505;R-HSA-912408;R-HSA-912389;R-HSA-912470;R-HSA-912467;R-HSA-912450
ENST00000262861.8	SIPA1L2	protein_coding	64.522	-0.487	-7.893	2.94665e-15	4.42575e-13		ENST00000469637.1	CASP9	protein_coding	0.416	-0.198	-0.51	0.609899	NA		ENST00000421392.1	DCTN1	protein_coding	8.914	1.667	2.941	0.00327375	0.0368875				R-HSA-202424	Downstream TCR signaling	2	124	0.00813648	0.691084	0.691084	0.160469	3	24	0.00169599	9606	Homo sapiens	PSME2;MAP3K7		R-HSA-202500;R-HSA-5607724;R-HSA-202510
ENST00000614428.4	ACACA	protein_coding	1749.24	1.799	7.892	2.97845e-15	4.46401e-13		ENST00000375849.5	DNAJC16	protein_coding	0.34	0	0	1	NA		ENST00000376830.3	CARNMT1	protein_coding	54.629	1.667	3.772	0.000161792	0.00314115				R-HSA-5362768	Hh mutants are degraded by ERAD	1	61	0.00400262	0.692455	0.692455	0.159609	1	6	0.000423998	9606	Homo sapiens	PSME2		R-HSA-5387392
ENST00000672063.1	AP1S2	nonsense_mediated_decay	27.352	0.264	7.891	2.98928e-15	4.47075e-13		ENST00000375782.2	TMEM82	protein_coding	0	NA	NA	NA	NA		ENST00000612548.4	CIT	protein_coding	50.731	1.667	4.253	2.10488e-05	0.000536806				R-HSA-432722	Golgi Associated Vesicle Biogenesis	1	61	0.00400262	0.692455	0.692455	0.159609	1	7	0.000494665	9606	Homo sapiens	GOLGB1		R-HSA-8874979
ENST00000333244.6	AHNAK2	protein_coding	691.392	3.304	7.89	3.01085e-15	4.49348e-13		ENST00000496928.6	FBLIM1	protein_coding	1.146	-0.079	-0.142	0.886695	NA		ENST00000326047.9	KIF15	protein_coding	137.005	1.666	4.316	1.58856e-05	0.000417909				R-HSA-5676590	NIK-->noncanonical NF-kB signaling	1	61	0.00400262	0.692455	0.692455	0.159609	1	9	0.000635997	9606	Homo sapiens	PSME2		R-HSA-5607731
ENST00000648908.2	ATP8B1	protein_coding	667.231	1.67	7.89	3.03353e-15	4.51778e-13		ENST00000508310.5	FBLIM1	protein_coding	0	NA	NA	NA	NA		ENST00000251630.11	PDGFRL	protein_coding	847.956	1.664	11.204	3.90184e-29	1.99593e-26				R-HSA-9639288	Amino acids regulate mTORC1	1	61	0.00400262	0.692455	0.692455	0.159609	1	12	0.000847997	9606	Homo sapiens	FNIP1		R-HSA-9645598
ENST00000324765.13	DIAPH2	protein_coding	561.102	-1.11	-7.888	3.07701e-15	4.57289e-13		ENST00000510393.5	FBLIM1	protein_coding	0.956	0.341	0.864	0.38748	NA		ENST00000228510.8	MVK	protein_coding	37.48	1.663	2.833	0.00460908	0.0476794				R-HSA-3000171	Non-integrin membrane-ECM interactions	1	61	0.00400262	0.692455	0.692455	0.159609	1	22	0.00155466	9606	Homo sapiens	ITGA6		R-HSA-2731074
ENST00000534980.7	DDX6	protein_coding	3413.83	-0.454	-7.887	3.08738e-15	4.57866e-13		ENST00000430076.5	FBLIM1	protein_coding	0	NA	NA	NA	NA		ENST00000264052.9	SP100	protein_coding	172.572	1.656	5.546	2.92107e-08	1.43496e-06				R-HSA-9020702	Interleukin-1 signaling	2	125	0.0082021	0.695293	0.695293	0.157832	6	59	0.00416932	9606	Homo sapiens	PSME2;MAP3K7		R-HSA-727819;R-HSA-446870;R-HSA-209061;R-HSA-9758604;R-HSA-168184;R-HSA-450187
ENST00000439685.6	CCDC80	protein_coding	35833.7	1.019	7.885	3.13421e-15	4.63837e-13		ENST00000375771.5	FBLIM1	protein_coding	1.742	0	0	1	NA		ENST00000423289.1	KIF2C	protein_coding	27.343	1.655	2.902	0.00370261	0.0406429				R-HSA-5610780	Degradation of GLI1 by the proteasome	1	62	0.00406824	0.698354	0.698354	0.155924	2	6	0.000423998	9606	Homo sapiens	PSME2		R-HSA-5610758;R-HSA-5610760
ENST00000544619.1	CAND1	protein_coding	2573.3	-0.53	-7.884	3.17516e-15	4.68915e-13		ENST00000510929.5	FBLIM1	protein_coding	2.354	0.065	0.091	0.927667	NA		ENST00000429001.7	LARP4	protein_coding	25.641	1.654	4.062	4.86807e-05	0.00111105				R-HSA-5610785	GLI3 is processed to GLI3R by the proteasome	1	62	0.00406824	0.698354	0.698354	0.155924	1	5	0.000353332	9606	Homo sapiens	PSME2		R-HSA-5610754
ENST00000314845.7	AMBRA1	protein_coding	41.93	0.58	7.876	3.3871e-15	4.99169e-13		ENST00000502638.5	FBLIM1	protein_coding	1.128	-0.545	-1.072	0.283702	NA		ENST00000265052.10	MGLL	protein_coding	665.487	1.652	7.059	1.68235e-12	1.68694e-10				R-HSA-5610783	Degradation of GLI2 by the proteasome	1	62	0.00406824	0.698354	0.698354	0.155924	1	5	0.000353332	9606	Homo sapiens	PSME2		R-HSA-5610757
ENST00000254810.8	H3-3B	protein_coding	2235.06	-0.468	-7.869	3.57307e-15	5.25479e-13		ENST00000483633.6	FBLIM1	protein_coding	2.769	-0.7	-0.915	0.359979	NA		ENST00000368809.1	S100A10	protein_coding	2072.04	1.651	3.123	0.00179121	0.0229588				R-HSA-187577	SCF(Skp2)-mediated degradation of p27/p21	1	62	0.00406824	0.698354	0.698354	0.155924	1	7	0.000494665	9606	Homo sapiens	PSME2		R-HSA-187574
ENST00000619757.5	HIC1	protein_coding	383.058	-1.12	-7.865	3.68636e-15	5.41013e-13		ENST00000502739.5	FBLIM1	protein_coding	0.432	0.104	0.258	0.796323	NA		ENST00000379446.10	NEDD9	protein_coding	1067.51	1.651	5.212	1.87213e-07	7.61276e-06				R-HSA-4551638	SUMOylation of chromatin organization proteins	1	62	0.00406824	0.698354	0.698354	0.155924	2	15	0.00106	9606	Homo sapiens	PHC3		R-HSA-4551655;R-HSA-4551727
ENST00000395530.6	SPECC1	protein_coding	515.354	-1.141	-7.86	3.83286e-15	5.61347e-13		ENST00000332305.5	FBLIM1	protein_coding	2.027	-0.282	-0.522	0.601601	NA		ENST00000413388.2	SLC9A3R1	protein_coding	96.365	1.648	5.834	5.41968e-09	3.10557e-07				R-HSA-983705	Signaling by the B Cell Receptor (BCR)	3	189	0.0124016	0.707106	0.707106	0.150515	9	45	0.00317999	9606	Homo sapiens	PSME2;MAP3K7;NCK1		R-HSA-9606162;R-HSA-1168641;R-HSA-9606163;R-HSA-1168640;R-HSA-9606151;R-HSA-1112666;R-HSA-1168637;R-HSA-9606159;R-HSA-9691421
ENST00000674717.1	PAFAH1B1	protein_coding	152.694	0.363	7.86	3.84521e-15	5.6199e-13		ENST00000673875.1	SPEN	protein_coding	2.632	1.141	1.334	0.182165	NA		ENST00000361204.9	SREBF2	protein_coding	2686	1.647	12.509	6.66387e-36	4.84965e-33				R-HSA-6798695	Neutrophil degranulation	8	480	0.0314961	0.709635	0.709635	0.148965	8	10	0.000706664	9606	Homo sapiens	CD63;TMEM30A;SERPINB2;PTX3;ALDOC;CD68;SCAMP1;ABCA13		R-HSA-6798743;R-HSA-6799350;R-HSA-6798739;R-HSA-6800434;R-HSA-6798749;R-HSA-6798748;R-HSA-6800426;R-HSA-6798745
ENST00000649527.1	RP11-16O9.3	processed_transcript	181.475	5.625	7.857	3.93798e-15	5.7436e-13		ENST00000438066.1	SPEN	protein_coding	0	NA	NA	NA	NA		ENST00000368654.8	MKI67	protein_coding	863.581	1.646	5.947	2.73225e-09	1.66415e-07				R-HSA-174084	Autodegradation of Cdh1 by Cdh1:APC/C	1	64	0.00419948	0.709818	0.709818	0.148853	1	2	0.000141333	9606	Homo sapiens	PSME2		R-HSA-174058
ENST00000296597.10	NDUFAF2	protein_coding	1272.25	0.953	7.854	4.01951e-15	5.85042e-13		ENST00000442985.1	SPEN	protein_coding	0.902	0.146	0.439	0.660442	NA		ENST00000495827.3	HACD4	protein_coding	160.669	1.646	6.753	1.44379e-11	1.26139e-09				R-HSA-193648	NRAGE signals death through JNK	1	64	0.00419948	0.709818	0.709818	0.148853	1	7	0.000494665	9606	Homo sapiens	OBSCN		R-HSA-205039
ENST00000199936.9	HSD17B2	protein_coding	1134.11	-2.05	-7.853	4.06182e-15	5.89983e-13		ENST00000375743.9	ZBTB17	protein_coding	16.346	0.197	7.208	NA	NA		ENST00000679980.1	FMN2	protein_coding	171.327	1.646	7.213	5.46174e-13	5.98688e-11				R-HSA-5387390	Hh mutants abrogate ligand secretion	1	64	0.00419948	0.709818	0.709818	0.148853	1	7	0.000494665	9606	Homo sapiens	PSME2		R-HSA-5387392
ENST00000612948.4	BROX	protein_coding	74.665	-0.306	-7.852	4.10341e-15	5.94801e-13		ENST00000375733.6	ZBTB17	protein_coding	3.869	-0.228	-1.145	0.252111	NA		ENST00000554511.1	PPP4R3A	protein_coding	98.953	1.645	3.476	0.000509789	0.00823314				R-HSA-75893	TNF signaling	1	64	0.00419948	0.709818	0.709818	0.148853	1	56	0.00395732	9606	Homo sapiens	MAP3K7		R-HSA-5357860
ENST00000487576.1	LPIN1	processed_transcript	228.768	1.294	7.849	4.18029e-15	6.04702e-13		ENST00000329454.2	SRARP	protein_coding	0.664	0.347	0.609	0.542646	NA		ENST00000314222.5	PHLDA2	protein_coding	760.866	1.644	9.988	1.72354e-23	5.53036e-21				R-HSA-418555	G alpha (s) signalling events	3	190	0.0124672	0.710452	0.710452	0.148465	14	28	0.00197866	9606	Homo sapiens	PDE11A;GNAS		R-HSA-379044;R-HSA-163617;R-HSA-392129;R-HSA-9036301;R-HSA-751013;R-HSA-8964252;R-HSA-8964287;R-HSA-9036307;R-HSA-744887;R-HSA-9036308;R-HSA-744886;R-HSA-8964278;R-HSA-164381;R-HSA-418553
ENST00000415690.6	NR3C1	protein_coding	27.561	0.393	7.841	4.46611e-15	6.44727e-13		ENST00000375718.4	HSPB7	protein_coding	0	NA	NA	NA	NA		ENST00000424999.1	PIP5K1A	protein_coding	31.024	1.641	3.92	8.83819e-05	0.00186463				R-HSA-4420097	VEGFA-VEGFR2 Pathway	2	129	0.00846457	0.711658	0.711658	0.147729	9	79	0.00558264	9606	Homo sapiens	NCK1		R-HSA-5218815;R-HSA-5218847;R-HSA-5218814;R-HSA-5218812;R-HSA-5218824;R-HSA-5218806;R-HSA-5218854;R-HSA-5218804;R-HSA-5218832
ENST00000647441.1	DTD1	nonsense_mediated_decay	1650.3	0.897	7.835	4.69127e-15	6.75849e-13		ENST00000463576.5	HSPB7	protein_coding	0	NA	NA	NA	NA		ENST00000618048.2	KCNMA1	protein_coding	10.321	1.64	2.874	0.0040541	0.0435066				R-HSA-429914	Deadenylation-dependent mRNA decay	1	65	0.00426509	0.715385	0.715385	0.14546	1	10	0.000706664	9606	Homo sapiens	CNOT9		R-HSA-429955
ENST00000284110.2	HS3ST3A1	protein_coding	436.951	-1.084	-7.834	4.73023e-15	6.80074e-13		ENST00000487046.1	HSPB7	protein_coding	0.443	0.371	0.789	0.430119	NA		ENST00000624210.3	ARHGEF9	protein_coding	205.61	1.639	3.403	0.000666817	0.0102822				R-HSA-5678895	Defective CFTR causes cystic fibrosis	1	66	0.00433071	0.720846	0.720846	0.142157	1	8	0.000565331	9606	Homo sapiens	PSME2		R-HSA-8866858
ENST00000494517.5	GOLGB1	protein_coding	125.272	6.085	7.828	4.94201e-15	7.09078e-13		ENST00000406363.2	HSPB7	protein_coding	0	NA	NA	NA	NA		ENST00000356828.7	UHRF1BP1L	protein_coding	23.997	1.636	3.897	9.75839e-05	0.00203222				R-HSA-5607761	Dectin-1 mediated noncanonical NF-kB signaling	1	66	0.00433071	0.720846	0.720846	0.142157	1	9	0.000635997	9606	Homo sapiens	PSME2		R-HSA-5607731
ENST00000568883.5	PKM	protein_coding	3910.34	1.215	7.827	4.98848e-15	7.14293e-13		ENST00000375692.5	CLCNKA	protein_coding	0.08	-0.081	-0.199	0.841905	NA		ENST00000453172.2	FKBP11	protein_coding	88.952	1.635	5.163	2.4321e-07	9.59682e-06				R-HSA-70263	Gluconeogenesis	1	66	0.00433071	0.720846	0.720846	0.142157	1	26	0.00183733	9606	Homo sapiens	ALDOC		R-HSA-71495
ENST00000322344.8	PNKP	protein_coding	22.814	0.389	7.827	4.99886e-15	7.1433e-13		ENST00000439316.6	CLCNKA	protein_coding	0.473	0.377	0.735	0.462132	NA		ENST00000424117.5	INO80D	protein_coding	17.021	1.632	3.699	0.000216547	0.00400905				R-HSA-166058	MyD88:MAL(TIRAP) cascade initiated on plasma membrane	2	133	0.00872703	0.727283	0.727283	0.138297	23	76	0.00537065	9606	Homo sapiens	MAP3K7;TIRAP		R-HSA-166082;R-HSA-2201316;R-HSA-166119;R-HSA-450337;R-HSA-2559456;R-HSA-166091;R-HSA-2201322;R-HSA-450346;R-HSA-166286;R-HSA-937059;R-HSA-936960;R-HSA-166284;R-HSA-937022;R-HSA-936991;R-HSA-2559414;R-HSA-2262775;R-HSA-9758604;R-HSA-166362;R-HSA-937079;R-HSA-166363;R-HSA-168184;R-HSA-166072;R-HSA-2262777
ENST00000518050.1	CLU	retained_intron	1965.51	1.115	7.823	5.17248e-15	7.37648e-13		ENST00000331433.5	CLCNKA	protein_coding	0.632	0.231	0.589	0.555752	NA		ENST00000546318.2	IFIT1	protein_coding	1414.29	1.632	4.768	1.85649e-06	6.0673e-05				R-HSA-168188	Toll Like Receptor TLR6:TLR2 Cascade	2	133	0.00872703	0.727283	0.727283	0.138297	23	78	0.00551198	9606	Homo sapiens	MAP3K7;TIRAP		R-HSA-166082;R-HSA-2201316;R-HSA-166119;R-HSA-450337;R-HSA-2559456;R-HSA-166091;R-HSA-2201322;R-HSA-450346;R-HSA-166286;R-HSA-937059;R-HSA-936960;R-HSA-166284;R-HSA-937022;R-HSA-936991;R-HSA-2559414;R-HSA-2262775;R-HSA-9758604;R-HSA-166362;R-HSA-937079;R-HSA-166363;R-HSA-168184;R-HSA-166072;R-HSA-2262777
ENST00000339360.9	RAP1GDS1	protein_coding	43.692	-0.529	-7.817	5.39426e-15	7.67724e-13		ENST00000684324.1	CLCNKB	protein_coding	0	NA	NA	NA	NA		ENST00000254351.9	SDC1	protein_coding	420.691	1.629	7.463	8.43811e-14	1.03056e-11				R-HSA-112316	Neuronal System	8	490	0.0321522	0.730617	0.730617	0.13631	28	221	0.0156173	9606	Homo sapiens	RIMS1;GABRB1;KCNJ6;STXBP1;KCNQ3;NRXN3		R-HSA-888589;R-HSA-380869;R-HSA-6794338;R-HSA-8856398;R-HSA-6794348;R-HSA-6794346;R-HSA-6794345;R-HSA-6794344;R-HSA-374922;R-HSA-6794357;R-HSA-1013020;R-HSA-6797554;R-HSA-6794353;R-HSA-6794352;R-HSA-380574;R-HSA-1013012;R-HSA-372505;R-HSA-380901;R-HSA-975340;R-HSA-6797568;R-HSA-1296127;R-HSA-380905;R-HSA-6797974;R-HSA-372529;R-HSA-374899;R-HSA-210426;R-HSA-210430;R-HSA-917744
ENST00000371666.8	IL13RA1	protein_coding	2955.42	-0.59	-7.816	5.43627e-15	7.72147e-13		ENST00000684545.1	CLCNKB	protein_coding	0	NA	NA	NA	NA		ENST00000506866.6	SETD7	protein_coding	250.631	1.628	4.274	1.91662e-05	0.000494692				R-HSA-174154	APC/C:Cdc20 mediated degradation of Securin	1	68	0.00446194	0.731458	0.731458	0.135811	1	3	0.000211999	9606	Homo sapiens	PSME2		R-HSA-174202
ENST00000675395.1	PDCD6-AHRR	nonsense_mediated_decay	45.858	-0.48	-7.814	5.55448e-15	7.87353e-13		ENST00000683578.1	CLCNKB	protein_coding	0	NA	NA	NA	NA		ENST00000355857.8	DBI	protein_coding	5193.13	1.628	12.21	2.75393e-34	1.83401e-31				R-HSA-983189	Kinesins	1	68	0.00446194	0.731458	0.731458	0.135811	3	14	0.000989329	9606	Homo sapiens	RACGAP1		R-HSA-983259;R-HSA-984648;R-HSA-983266
ENST00000483692.1	EPAS1	retained_intron	1147.57	-0.492	-7.805	5.94201e-15	8.40598e-13		ENST00000682338.1	CLCNKB	protein_coding	0	NA	NA	NA	NA		ENST00000307624.8	ACOT12	protein_coding	16.276	1.626	2.919	0.00350877	0.0389821				R-HSA-421270	Cell-cell junction organization	1	68	0.00446194	0.731458	0.731458	0.135811	1	21	0.00148399	9606	Homo sapiens	PVR		R-HSA-420593
ENST00000376755.1	RBM3	protein_coding	1013.91	1.169	7.801	6.12998e-15	8.65455e-13		ENST00000682793.1	CLCNKB	protein_coding	1.365	-0.179	-0.242	0.809032	NA		ENST00000467076.5	FDPS	protein_coding	634.27	1.625	5.152	2.57968e-07	1.00889e-05				R-HSA-73856	RNA Polymerase II Transcription Termination	1	69	0.00452756	0.736611	0.736611	0.132762	1	4	0.000282666	9606	Homo sapiens	SRSF7		R-HSA-72180
ENST00000529332.5	TM9SF1	nonsense_mediated_decay	40.57	-0.548	-7.798	6.28492e-15	8.85559e-13		ENST00000619181.4	CLCNKB	protein_coding	0	NA	NA	NA	NA		ENST00000551813.1	TMEM263	protein_coding	61.87	1.623	4.532	5.85298e-06	0.000170377				R-HSA-1268020	Mitochondrial protein import	1	69	0.00452756	0.736611	0.736611	0.132762	1	14	0.000989329	9606	Homo sapiens	BCS1L		R-HSA-1268022
ENST00000266542.9	C1RL	protein_coding	1297.02	-0.618	-7.774	7.63043e-15	1.073e-12		ENST00000375679.9	CLCNKB	protein_coding	0	NA	NA	NA	NA		ENST00000378165.9	NMT2	protein_coding	432.687	1.621	8.513	1.68932e-17	3.43666e-15				R-HSA-450294	MAP kinase activation	1	69	0.00452756	0.736611	0.736611	0.132762	2	32	0.00226132	9606	Homo sapiens	MAP3K7		R-HSA-450337;R-HSA-450346
ENST00000374403.4	KIF4A	protein_coding	475.097	1.108	7.771	7.76927e-15	1.09035e-12		ENST00000375667.7	CLCNKB	protein_coding	0.817	0.022	0.043	0.965566	NA		ENST00000582707.5	USP14	protein_coding	177.165	1.616	3.535	0.000408105	0.00684298				R-HSA-168179	Toll Like Receptor TLR1:TLR2 Cascade	2	136	0.00892388	0.738528	0.738528	0.131633	23	78	0.00551198	9606	Homo sapiens	MAP3K7;TIRAP		R-HSA-166082;R-HSA-2201316;R-HSA-166119;R-HSA-450337;R-HSA-2559456;R-HSA-166091;R-HSA-2201322;R-HSA-450346;R-HSA-166286;R-HSA-937059;R-HSA-936960;R-HSA-166284;R-HSA-937022;R-HSA-936991;R-HSA-2559414;R-HSA-2262775;R-HSA-9758604;R-HSA-166362;R-HSA-937079;R-HSA-166363;R-HSA-168184;R-HSA-166072;R-HSA-2262777
ENST00000673698.1	CPS1	nonsense_mediated_decay	32.267	-0.308	-7.77	7.8392e-15	1.09799e-12		ENST00000431772.1	CLCNKB	protein_coding	0.082	-0.082	-0.202	0.840141	NA		ENST00000226230.8	TMEM97	protein_coding	284.559	1.614	4.955	7.22369e-07	2.56765e-05				R-HSA-181438	Toll Like Receptor 2 (TLR2) Cascade	2	136	0.00892388	0.738528	0.738528	0.131633	23	80	0.00565331	9606	Homo sapiens	MAP3K7;TIRAP		R-HSA-166082;R-HSA-2201316;R-HSA-166119;R-HSA-450337;R-HSA-2559456;R-HSA-166091;R-HSA-2201322;R-HSA-450346;R-HSA-166286;R-HSA-937059;R-HSA-936960;R-HSA-166284;R-HSA-937022;R-HSA-936991;R-HSA-2559414;R-HSA-2262775;R-HSA-9758604;R-HSA-166362;R-HSA-937079;R-HSA-166363;R-HSA-168184;R-HSA-166072;R-HSA-2262777
ENST00000605755.5	SSX2IP	protein_coding	414.536	1.446	7.766	8.11223e-15	1.13174e-12		ENST00000375662.5	FAM131C	protein_coding	2.448	0.333	0.523	0.601015	NA		ENST00000505726.1	HSPA4L	protein_coding	138.847	1.612	5.426	5.75143e-08	2.62447e-06				R-HSA-8943724	Regulation of PTEN gene transcription	1	70	0.00459318	0.741667	0.741667	0.129791	2	15	0.00106	9606	Homo sapiens	PHC3		R-HSA-8944104;R-HSA-8943817
ENST00000261180.10	TRHDE	protein_coding	1915.71	1.042	7.766	8.10467e-15	1.13174e-12		ENST00000449495.1	ARHGEF19	protein_coding	5.569	-0.086	-0.222	0.824007	NA		ENST00000429967.3	APLN	protein_coding	23.708	1.611	3.249	0.00116001	0.0161354				R-HSA-375165	NCAM signaling for neurite out-growth	1	70	0.00459318	0.741667	0.741667	0.129791	2	23	0.00162533	9606	Homo sapiens	GFRA1		R-HSA-375149;R-HSA-375144
ENST00000336233.10	LIPA	protein_coding	1566.04	1.214	7.758	8.62802e-15	1.20132e-12		ENST00000441785.1	ARHGEF19	protein_coding	0.547	0.464	0.839	0.401328	NA		ENST00000331163.11	PDGFB	protein_coding	22.13	1.61	4.027	5.64302e-05	0.00126021				R-HSA-5658442	Regulation of RAS by GAPs	1	71	0.00465879	0.746625	0.746625	0.126897	1	5	0.000353332	9606	Homo sapiens	PSME2		R-HSA-5658430
ENST00000234590.10	ENO1	protein_coding	22557.8	1.054	7.757	8.71915e-15	1.21162e-12		ENST00000434014.1	CPLANE2	protein_coding	0.33	-0.082	-0.202	0.840141	NA		ENST00000462322.3	SMKR1	protein_coding	18.696	1.609	3.411	0.000647533	0.0100133				R-HSA-2559586	DNA Damage/Telomere Stress Induced Senescence	1	71	0.00465879	0.746625	0.746625	0.126897	1	18	0.00127199	9606	Homo sapiens	HMGA2		R-HSA-4647594
ENST00000626172.2	CUL2	protein_coding	49.383	-0.454	-7.752	9.01074e-15	1.24968e-12		ENST00000456164.5	FBXO42	protein_coding	6.253	-0.072	-0.089	0.929315	NA		ENST00000648613.1	CCDC186	protein_coding	349.585	1.609	3.621	0.000293336	0.00519367				R-HSA-9616222	Transcriptional regulation of granulopoiesis	1	71	0.00465879	0.746625	0.746625	0.126897	1	27	0.00190799	9606	Homo sapiens	KMT2A		R-HSA-8865505
ENST00000392825.8	GALNT13	protein_coding	909.098	0.86	7.747	9.4352e-15	1.30342e-12		ENST00000444116.1	FBXO42	protein_coding	2.201	-0.19	-0.904	0.365955	NA		ENST00000295522.4	CLDN1	protein_coding	568.324	1.608	5.885	3.97583e-09	2.34471e-07				R-HSA-3781865	Diseases of glycosylation	3	202	0.0132546	0.748339	0.748339	0.125902	2	77	0.00544131	9606	Homo sapiens	SPON2;GALNT3;ADAMTS19		R-HSA-5096537;R-HSA-6785565
ENST00000343827.7	TCF12	protein_coding	2696.75	-0.697	-7.747	9.42684e-15	1.30342e-12		ENST00000491418.5	SPATA21	protein_coding	0	NA	NA	NA	NA		ENST00000617373.5	SLC16A3	protein_coding	45.921	1.604	2.858	0.00426902	0.0452266				R-HSA-375276	Peptide ligand-binding receptors	3	203	0.0133202	0.75131	0.75131	0.124181	3	83	0.00586531	9606	Homo sapiens	OXTR;TAC3;SSTR1		R-HSA-388503;R-HSA-374758;R-HSA-383373
ENST00000409281.5	PLD3	protein_coding	91.685	-0.148	-7.74	9.96805e-15	1.37434e-12		ENST00000335496.5	SPATA21	protein_coding	0	NA	NA	NA	NA		ENST00000438650.5	GSKIP	protein_coding	6.867	1.603	3.205	0.00134916	0.0182895				R-HSA-1234176	Oxygen-dependent proline hydroxylation of Hypoxia-inducible Factor Alpha	1	72	0.00472441	0.751489	0.751489	0.124077	1	12	0.000847997	9606	Homo sapiens	PSME2		R-HSA-1234159
ENST00000514315.2	HMGCR	retained_intron	159.758	2.214	7.736	1.02858e-14	1.41539e-12		ENST00000540400.1	SPATA21	protein_coding	0.098	-0.096	-0.237	0.812988	NA		ENST00000393107.2	STEAP3	protein_coding	605.542	1.601	5.425	5.8091e-08	2.64736e-06				R-HSA-5358346	Hedgehog ligand biogenesis	1	72	0.00472441	0.751489	0.751489	0.124077	1	15	0.00106	9606	Homo sapiens	PSME2		R-HSA-5362448
ENST00000409174.1	HK2	protein_coding	810.7	1.307	7.727	1.09787e-14	1.50779e-12		ENST00000375577.5	SPATA21	protein_coding	0.501	-0.085	-0.231	0.817114	NA		ENST00000381573.8	CD274	protein_coding	228.67	1.6	4.884	1.03764e-06	3.56443e-05				R-HSA-196071	Metabolism of steroid hormones	1	72	0.00472441	0.751489	0.751489	0.124077	1	42	0.00296799	9606	Homo sapiens	STARD4		R-HSA-196126
ENST00000436216.2	EXT1	nonsense_mediated_decay	1869.9	-0.79	-7.724	1.12663e-14	1.54429e-12		ENST00000612240.1	SPATA21	protein_coding	0	NA	NA	NA	NA		ENST00000542451.1	SLFN5	protein_coding	200.09	1.597	4.423	9.72322e-06	0.000269438				R-HSA-194138	Signaling by VEGF	2	140	0.00918635	0.752904	0.752904	0.12326	9	86	0.00607731	9606	Homo sapiens	NCK1		R-HSA-5218815;R-HSA-5218847;R-HSA-5218814;R-HSA-5218812;R-HSA-5218824;R-HSA-5218806;R-HSA-5218854;R-HSA-5218804;R-HSA-5218832
ENST00000393577.7	HMGA2	protein_coding	398.735	2.061	7.721	1.15422e-14	1.57904e-12		ENST00000457722.6	NECAP2	protein_coding	2.621	0	0	1	NA		ENST00000538152.1	CLEC2B	protein_coding	243.744	1.596	3.16	0.00157959	0.0207725				R-HSA-5685942	HDR through Homologous Recombination (HRR)	1	73	0.00479003	0.75626	0.75626	0.121329	12	21	0.00148399	9606	Homo sapiens	BRIP1		R-HSA-5693620;R-HSA-5693589;R-HSA-5686469;R-HSA-5686483;R-HSA-5693539;R-HSA-5693584;R-HSA-5685838;R-HSA-5685341;R-HSA-5686410;R-HSA-5686440;R-HSA-5693593;R-HSA-5693561
ENST00000361866.8	COL6A1	protein_coding	23418.4	0.722	7.715	1.20698e-14	1.64803e-12		ENST00000445545.6	CROCC	protein_coding	4.278	0	0	NA	NA		ENST00000372007.10	PAK3	protein_coding	56.449	1.594	4.812	1.4931e-06	4.96473e-05				R-HSA-174184	Cdc20:Phospho-APC/C mediated degradation of Cyclin A	1	73	0.00479003	0.75626	0.75626	0.121329	1	3	0.000211999	9606	Homo sapiens	PSME2		R-HSA-174255
ENST00000234831.10	TMEM59	protein_coding	533.736	-0.93	-7.714	1.21978e-14	1.66229e-12		ENST00000467938.5	CROCC	protein_coding	2.241	-0.642	-1.312	0.189618	NA		ENST00000636706.1	DNMBP	protein_coding	81.228	1.592	3.849	0.000118754	0.00241032				R-HSA-68949	Orc1 removal from chromatin	1	73	0.00479003	0.75626	0.75626	0.121329	1	4	0.000282666	9606	Homo sapiens	PSME2		R-HSA-68948
ENST00000367577.7	IER5	protein_coding	1778.47	1.038	7.711	1.2466e-14	1.69556e-12		ENST00000467715.2	CROCC	protein_coding	0.8	0	0	1	NA		ENST00000381395.5	IGF2	protein_coding	7671.11	1.592	6.914	4.71302e-12	4.395e-10				R-HSA-1793185	Chondroitin sulfate/dermatan sulfate metabolism	1	73	0.00479003	0.75626	0.75626	0.121329	1	28	0.00197866	9606	Homo sapiens	XYLT1		R-HSA-1878002
ENST00000254901.9	REEP2	protein_coding	12.311	0.425	7.705	1.30555e-14	1.77233e-12		ENST00000375534.7	MFAP2	protein_coding	5.67	-0.398	-0.885	0.376103	NA		ENST00000429045.6	IFT74	protein_coding	206.365	1.592	7.673	1.67638e-14	2.24979e-12				R-HSA-1474244	Extracellular matrix organization	5	328	0.0215223	0.75942	0.75942	0.119518	36	319	0.0225426	9606	Homo sapiens	COL13A1;ITGA6;GDF5;LOXL2		R-HSA-2484965;R-HSA-8948232;R-HSA-8948234;R-HSA-2473511;R-HSA-2002460;R-HSA-8948224;R-HSA-2467436;R-HSA-8948226;R-HSA-2396399;R-HSA-8948228;R-HSA-8944261;R-HSA-8948230;R-HSA-8948231;R-HSA-204434;R-HSA-8944220;R-HSA-2172405;R-HSA-1981128;R-HSA-1980233;R-HSA-1981120;R-HSA-1650808;R-HSA-2022141;R-HSA-3907292;R-HSA-2022073;R-HSA-2167942;R-HSA-2395340;R-HSA-2213192;R-HSA-2731074;R-HSA-1981104;R-HSA-21…
ENST00000278385.10	CD44	protein_coding	257.81	1.948	7.701	1.35022e-14	1.82946e-12		ENST00000502418.1	ATP13A2	protein_coding	1.064	0.611	1.111	0.26652	NA		ENST00000507717.5	USP45	protein_coding	31.67	1.591	4.168	3.0745e-05	0.000747366				R-HSA-1640170	Cell Cycle	12	734	0.0481627	0.759569	0.759569	0.119433	64	451	0.0318705	9606	Homo sapiens	CENPU;CDKN2B;BRIP1;STAG2;CENPH;CDKN2A;PSME2;CDCA8;KNL1;AURKA;SYNE1		R-HSA-375302;R-HSA-6799332;R-HSA-606349;R-HSA-8852354;R-HSA-912389;R-HSA-1638803;R-HSA-174088;R-HSA-264458;R-HSA-912408;R-HSA-2545203;R-HSA-69016;R-HSA-2468287;R-HSA-8853405;R-HSA-2473151;R-HSA-8854044;R-HSA-174105;R-HSA-188191;R-HSA-8854041;R-HSA-8853419;R-HSA-174255;R-HSA-8854071;R-HSA-75825;R-HSA-2466068;R-HSA-8853429;R-HSA-2470935;R-HSA-187574;R-HSA-1638821;R-HSA-182594;R-HSA-8853444;R-HSA-25…
ENST00000678997.1	TERF1	nonsense_mediated_decay	32.416	-0.595	-7.701	1.35345e-14	1.83032e-12		ENST00000506174.5	ATP13A2	protein_coding	1.148	0.343	0.771	0.440417	NA		ENST00000379611.10	CCDC112	protein_coding	486.992	1.591	4.956	7.18241e-07	2.55426e-05				R-HSA-8854518	AURKA Activation by TPX2	1	74	0.00485564	0.760939	0.760939	0.11865	2	2	0.000141333	9606	Homo sapiens	AURKA		R-HSA-8853405;R-HSA-8853419
ENST00000529303.1	PAMR1	protein_coding	558.923	0.942	7.699	1.36919e-14	1.84806e-12		ENST00000508222.5	ATP13A2	protein_coding	1.703	0.634	1.248	0.21216	NA		ENST00000440381.5	P4HA1	protein_coding	175.637	1.59	3.865	0.000111285	0.00227645				R-HSA-179419	APC:Cdc20 mediated degradation of cell cycle proteins prior to satisfation of the cell cycle checkpoint	1	74	0.00485564	0.760939	0.760939	0.11865	1	6	0.000423998	9606	Homo sapiens	PSME2		R-HSA-174255
ENST00000295924.12	TIPARP	protein_coding	634.665	-1.054	-7.686	1.5237e-14	2.05269e-12		ENST00000463045.2	SDHB	protein_coding	2.65	-0.13	-0.234	0.814917	NA		ENST00000408011.7	KCTD1	protein_coding	92.932	1.59	4.501	6.75683e-06	0.000193893				R-HSA-8948751	Regulation of PTEN stability and activity	1	74	0.00485564	0.760939	0.760939	0.11865	1	13	0.000918663	9606	Homo sapiens	PSME2		R-HSA-8850992
ENST00000503721.1	EDNRA	processed_transcript	554.918	-1.764	-7.68	1.59262e-14	2.14145e-12		ENST00000375486.9	PADI2	protein_coding	0.085	0	0	1	NA		ENST00000495591.5	ABI3BP	protein_coding	28.119	1.589	3.993	6.52126e-05	0.00143277				R-HSA-163841	Gamma carboxylation, hypusine formation and arylsulfatase activation	1	74	0.00485564	0.760939	0.760939	0.11865	3	40	0.00282666	9606	Homo sapiens	GAS6		R-HSA-163810;R-HSA-163843;R-HSA-163809
ENST00000429045.6	IFT74	protein_coding	206.365	1.592	7.673	1.67638e-14	2.24979e-12		ENST00000375481.1	PADI2	protein_coding	0	NA	NA	NA	NA		ENST00000357339.6	FAS	protein_coding	296.549	1.589	4.838	1.30898e-06	4.41488e-05				R-HSA-69017	CDK-mediated phosphorylation and removal of Cdc6	1	75	0.00492126	0.765529	0.765529	0.116038	1	4	0.000282666	9606	Homo sapiens	PSME2		R-HSA-69016
ENST00000374232.8	SNX30	protein_coding	1886.13	-0.68	-7.666	1.76961e-14	2.3704e-12		ENST00000375471.5	PADI1	protein_coding	0	NA	NA	NA	NA		ENST00000421834.6	DST	protein_coding	505.711	1.588	3.641	0.000272029	0.00487141				R-HSA-9013026	RHOB GTPase cycle	1	75	0.00492126	0.765529	0.765529	0.116038	1	6	0.000423998	9606	Homo sapiens	RACGAP1		R-HSA-9013022
ENST00000512067.5	PURPL	lncRNA	143.835	2.307	7.664	1.80088e-14	2.40772e-12		ENST00000375460.3	PADI3	protein_coding	0.086	0.095	0.234	0.815083	NA		ENST00000355849.10	KHDRBS3	protein_coding	143.217	1.587	4.909	9.15484e-07	3.1726e-05				R-HSA-8956319	Nucleotide catabolism	2	144	0.00944882	0.766597	0.766597	0.115433	3	63	0.00445198	9606	Homo sapiens	NT5E;NT5C2		R-HSA-74248;R-HSA-109291;R-HSA-109278
ENST00000677834.1	LAS1L	retained_intron	41.841	0.39	7.663	1.82314e-14	2.43288e-12		ENST00000375453.5	PADI4	protein_coding	0.723	0.13	0.214	0.830224	NA		ENST00000565948.1	ZNF106	protein_coding	742.036	1.585	7.422	1.15018e-13	1.36002e-11				R-HSA-176409	APC/C:Cdc20 mediated degradation of mitotic proteins	1	76	0.00498688	0.770031	0.770031	0.113492	2	13	0.000918663	9606	Homo sapiens	PSME2		R-HSA-174202;R-HSA-174255
ENST00000320031.13	ITGA3	protein_coding	2383.52	1.252	7.653	1.95945e-14	2.60984e-12		ENST00000375448.4	PADI4	protein_coding	0	NA	NA	NA	NA		ENST00000650283.1	GADD45A	protein_coding	67.579	1.584	3.07	0.00214333	0.0264734				R-HSA-189445	Metabolism of porphyrins	1	76	0.00498688	0.770031	0.770031	0.113492	1	42	0.00296799	9606	Homo sapiens	ALAS1		R-HSA-189442
ENST00000617531.4	CABIN1	protein_coding	86.128	0.436	7.646	2.07703e-14	2.76124e-12		ENST00000619609.1	PADI6	protein_coding	0	NA	NA	NA	NA		ENST00000514204.1	PPM1K	protein_coding	13.003	1.58	3.391	0.000696596	0.0106461				R-HSA-382551	Transport of small molecules	16	969	0.0635827	0.77302	0.77302	0.111809	36	454	0.0320825	9606	Homo sapiens	SLC14A1;STEAP3;SLC35A3;TRPV2;PCSK9;ATP1A2;ACAT2;ANO1;ASPH;LIPG;GNAS;PSME2;LDLR;SLC16A3		R-HSA-8855111;R-HSA-741450;R-HSA-174657;R-HSA-6784738;R-HSA-432195;R-HSA-171141;R-HSA-2855020;R-HSA-9659611;R-HSA-171087;R-HSA-2684901;R-HSA-8980228;R-HSA-9733403;R-HSA-936897;R-HSA-444126;R-HSA-174808;R-HSA-164377;R-HSA-8855131;R-HSA-8855130;R-HSA-8876696;R-HSA-171106;R-HSA-174624;R-HSA-9659568;R-HSA-163617;R-HSA-433698;R-HSA-3295579;R-HSA-174706;R-HSA-171122;R-HSA-171059;R-HSA-422320;R-HSA-9684…
ENST00000674459.1	HSPA12A	protein_coding	33.029	0.242	7.643	2.11576e-14	2.80744e-12		ENST00000375408.7	ARHGEF10L	protein_coding	5.859	0	0	1	NA		ENST00000396895.3	HBE1	protein_coding	70.386	1.579	5.63	1.79954e-08	9.2455e-07				R-HSA-204005	COPII-mediated vesicle transport	1	77	0.00505249	0.774447	0.774447	0.111009	10	16	0.00113066	9606	Homo sapiens	CNIH3		R-HSA-5694439;R-HSA-5694418;R-HSA-203973;R-HSA-5694417;R-HSA-5694446;R-HSA-5694527;R-HSA-204008;R-HSA-5694522;R-HSA-5694441;R-HSA-5694409
ENST00000504459.5	HEXB	retained_intron	3368.44	0.836	7.64	2.16875e-14	2.87236e-12		ENST00000375406.2	ACTL8	protein_coding	0	NA	NA	NA	NA		ENST00000234111.9	ODC1	protein_coding	818.693	1.577	6.279	3.41519e-10	2.41568e-08				R-HSA-176814	Activation of APC/C and APC/C:Cdc20 mediated degradation of mitotic proteins	1	77	0.00505249	0.774447	0.774447	0.111009	2	15	0.00106	9606	Homo sapiens	PSME2		R-HSA-174202;R-HSA-174255
ENST00000328299.4	ST6GALNAC3	protein_coding	127.255	-1.619	-7.636	2.24178e-14	2.96351e-12		ENST00000617065.1	ACTL8	protein_coding	0.438	0	0	1	NA		ENST00000367963.8	MOXD1	protein_coding	1092.12	1.577	16.034	7.33832e-58	1.26348e-54				R-HSA-8936459	RUNX1 regulates genes involved in megakaryocyte differentiation and platelet function	1	78	0.00511811	0.778778	0.778778	0.108586	12	33	0.00233199	9606	Homo sapiens	KMT2A		R-HSA-8936616;R-HSA-8937016;R-HSA-8937097;R-HSA-8937050;R-HSA-8935740;R-HSA-8937037;R-HSA-8936621;R-HSA-8936481;R-HSA-8936995;R-HSA-8936979;R-HSA-8935731;R-HSA-8936628
ENST00000263635.8	TANC1	protein_coding	3000.49	-0.713	-7.632	2.30695e-14	3.04397e-12		ENST00000251296.4	IGSF21	protein_coding	0	NA	NA	NA	NA		ENST00000487285.5	L3HYPDH	protein_coding	28.235	1.571	3.275	0.00105736	0.0149912				R-HSA-448424	Interleukin-17 signaling	1	78	0.00511811	0.778778	0.778778	0.108586	2	35	0.00247332	9606	Homo sapiens	MAP3K7		R-HSA-450337;R-HSA-450346
ENST00000281821.7	EPHA4	protein_coding	720.916	-1.004	-7.632	2.31221e-14	3.04521e-12		ENST00000400664.3	KLHDC7A	protein_coding	0	NA	NA	NA	NA		ENST00000544627.5	ATF7IP	protein_coding	106.267	1.569	3.303	0.000955211	0.0137838				R-HSA-1474228	Degradation of the extracellular matrix	2	148	0.00971129	0.779627	0.779627	0.108113	2	105	0.00741997	9606	Homo sapiens	COL13A1		R-HSA-2172405;R-HSA-2167942
ENST00000328453.9	CASTOR3	processed_transcript	470.108	-0.95	-7.631	2.33711e-14	3.07228e-12		ENST00000420770.7	PAX7	protein_coding	0	NA	NA	NA	NA		ENST00000378625.5	NADK	protein_coding	10.84	1.568	3.405	0.000660578	0.0102016				R-HSA-9013106	RHOC GTPase cycle	1	79	0.00518373	0.783026	0.783026	0.106224	1	6	0.000423998	9606	Homo sapiens	RACGAP1		R-HSA-9013111
ENST00000347992.11	MINK1	protein_coding	48.36	0.169	7.63	2.34924e-14	3.08248e-12		ENST00000375375.7	PAX7	protein_coding	0	NA	NA	NA	NA		ENST00000381887.7	UBXN7	protein_coding	67.737	1.567	4.054	5.04541e-05	0.00114803				R-HSA-1430728	Metabolism	65	3642	0.238976	0.783194	0.783194	0.106131	121	2268	0.160271	9606	Homo sapiens	IDI1;CEMIP;ALAS1;STXBP1;INSIG1;XYLT1;PLA2G3;MSMO1;HMGCR;NT5C2;MED15;ACAT2;IL4I1;NADK2;FADS2;LDHA;BRIP1;NT5E;EBP;SC5D;LDLR;SLC16A3;IP6K3;FADS1;FDFT1;STARD4;GLYATL2;PCYT2;HMGCS1;MMAB;OSBPL3;TXNRD1;DHCR24;LSS;SQLE;FABP3;SCD;FASN;GNAS;PNPLA4;PSME2;ALDOC;ITGA6;MVD;DHCR7;CD320		R-HSA-189442;R-HSA-2426148;R-HSA-2426151;R-HSA-2426150;R-HSA-1655836;R-HSA-2426144;R-HSA-2404131;R-HSA-2426146;R-HSA-74248;R-HSA-1655827;R-HSA-1655826;R-HSA-9728664;R-HSA-1655828;R-HSA-381704;R-HSA-2426152;R-HSA-2426155;R-HSA-381706;R-HSA-2426154;R-HSA-2426164;R-HSA-825631;R-HSA-1655823;R-HSA-3000122;R-HSA-2426162;R-HSA-164377;R-HSA-196126;R-HSA-3000112;R-HSA-8955030;R-HSA-199202;R-HSA-163617;R-H…
ENST00000341491.9	ATF3	protein_coding	286.374	1.88	7.623	2.48716e-14	3.25739e-12		ENST00000400661.3	PAX7	protein_coding	0	NA	NA	NA	NA		ENST00000617962.2	GADD45A	protein_coding	827.852	1.566	5.097	3.44595e-07	1.31206e-05				R-HSA-69473	G2/M DNA damage checkpoint	1	80	0.00524934	0.787194	0.787194	0.103918	1	12	0.000847997	9606	Homo sapiens	BRIP1		R-HSA-6799332
ENST00000504627.1	SQSTM1	protein_coding	60.154	-0.191	-7.62	2.53227e-14	3.31033e-12		ENST00000375371.3	TAS1R2	protein_coding	0	NA	NA	NA	NA		ENST00000260197.12	SORL1	protein_coding	237.523	1.565	10.73	7.38224e-27	3.10195e-24				R-HSA-351202	Metabolism of polyamines	1	80	0.00524934	0.787194	0.787194	0.103918	1	17	0.00120133	9606	Homo sapiens	PSME2		R-HSA-353125
ENST00000440460.7	DIXDC1	protein_coding	389.913	-0.992	-7.62	2.5423e-14	3.31731e-12		ENST00000538839.5	ALDH4A1	protein_coding	0	NA	NA	NA	NA		ENST00000520276.5	TRPS1	protein_coding	69.223	1.562	4.522	6.1235e-06	0.000177669				R-HSA-199992	trans-Golgi Network Vesicle Budding	1	80	0.00524934	0.787194	0.787194	0.103918	1	19	0.00134266	9606	Homo sapiens	GOLGB1		R-HSA-8874979
ENST00000586035.1	PDCD5	protein_coding	206.869	1.373	7.619	2.54934e-14	3.32035e-12		ENST00000538309.5	ALDH4A1	protein_coding	4.779	-0.583	-1.547	NA	NA		ENST00000266646.3	INHBE	protein_coding	324.486	1.562	8.509	1.75811e-17	3.56634e-15				R-HSA-9749641	Aspirin ADME	1	80	0.00524934	0.787194	0.787194	0.103918	1	26	0.00183733	9606	Homo sapiens	GLYATL2		R-HSA-9750001
ENST00000301455.7	ANGPTL4	protein_coding	268.001	-4.708	-7.617	2.5936e-14	3.37178e-12		ENST00000432718.1	ALDH4A1	protein_coding	4.698	0.188	0.296	0.767112	NA		ENST00000577589.1	CUEDC1	protein_coding	19.754	1.56	3.143	0.00167363	0.0217393				R-HSA-499943	Interconversion of nucleotide di- and triphosphates	1	80	0.00524934	0.787194	0.787194	0.103918	1	33	0.00233199	9606	Homo sapiens	TXNRD1		R-HSA-73646
ENST00000370277.5	CETN2	protein_coding	1768.49	0.703	7.616	2.61067e-14	3.38773e-12		ENST00000355609.8	IFFO2	protein_coding	0	NA	NA	NA	NA		ENST00000493259.5	CPA4	protein_coding	12.198	1.56	3.443	0.000574588	0.00908021				R-HSA-159236	Transport of Mature mRNA derived from an Intron-Containing Transcript	1	81	0.00531496	0.791281	0.791281	0.101669	2	4	0.000282666	9606	Homo sapiens	SRSF7		R-HSA-75096;R-HSA-159101
ENST00000235958.4	HMGCL	protein_coding	121.033	-5.495	-7.613	2.6883e-14	3.48206e-12		ENST00000420396.3	AKR7L	protein_coding	1.553	0.219	0.842	0.399648	NA		ENST00000514989.1	BST1	protein_coding	37.844	1.56	4.192	2.76051e-05	0.000678515				R-HSA-4086398	Ca2+ pathway	1	81	0.00531496	0.791281	0.791281	0.101669	3	27	0.00190799	9606	Homo sapiens	MAP3K7		R-HSA-4332388;R-HSA-4332356;R-HSA-4411402
ENST00000343028.9	TM7SF3	protein_coding	1126.06	0.675	7.597	3.02151e-14	3.9065e-12		ENST00000264203.7	CAPZB	protein_coding	5.468	-0.124	-0.161	0.871959	NA		ENST00000367704.5	ZBTB37	protein_coding	7.835	1.559	3.169	0.00152894	0.0202281				R-HSA-204998	Cell death signalling via NRAGE, NRIF and NADE	1	81	0.00531496	0.791281	0.791281	0.101669	1	17	0.00120133	9606	Homo sapiens	OBSCN		R-HSA-205039
ENST00000658000.1	MIR1915HG	lncRNA	240.746	-1.128	-7.595	3.08143e-14	3.97668e-12		ENST00000375144.6	CAPZB	protein_coding	0	NA	NA	NA	NA		ENST00000556224.5	HECTD1	protein_coding	400.15	1.558	4.482	7.38481e-06	0.00021012				R-HSA-69481	G2/M Checkpoints	2	153	0.0100394	0.795017	0.795017	0.0996234	2	24	0.00169599	9606	Homo sapiens	BRIP1;PSME2		R-HSA-6799332;R-HSA-8852354
ENST00000254193.11	SNRPA1	protein_coding	118.972	5.46	7.594	3.09231e-14	3.98343e-12		ENST00000674432.1	CAPZB	protein_coding	0	NA	NA	NA	NA		ENST00000392952.7	ABLIM1	protein_coding	218.344	1.556	4.343	1.4045e-05	0.000375128				R-HSA-948021	Transport to the Golgi and subsequent modification	3	219	0.0143701	0.79512	0.79512	0.0995676	17	60	0.00423998	9606	Homo sapiens	GOLGB1;CNIH3;ANK1		R-HSA-6807877;R-HSA-6807875;R-HSA-5694418;R-HSA-203973;R-HSA-5694417;R-HSA-6809006;R-HSA-5694527;R-HSA-204008;R-HSA-6809003;R-HSA-5694522;R-HSA-5694439;R-HSA-6809011;R-HSA-6809010;R-HSA-5694446;R-HSA-5694442;R-HSA-5694441;R-HSA-5694409
ENST00000467971.5	SEPTIN2	retained_intron	28.502	0.33	7.592	3.13931e-14	4.03661e-12		ENST00000674278.1	CAPZB	protein_coding	6.401	0.198	0.341	0.733032	NA		ENST00000536979.1	TAOK3	protein_coding	16.959	1.555	2.874	0.00404729	0.0434733				R-HSA-1236394	Signaling by ERBB4	1	82	0.00538058	0.79529	0.79529	0.0994745	1	52	0.00367465	9606	Homo sapiens	GABRB1		R-HSA-9612639
ENST00000530731.5	TBRG1	nonsense_mediated_decay	31.701	0.506	7.589	3.22895e-14	4.14432e-12		ENST00000322753.7	MICOS10	protein_coding	0	NA	NA	NA	NA		ENST00000491685.5	TMEM39A	protein_coding	42.767	1.554	4.228	2.35367e-05	0.000590443				R-HSA-8852276	The role of GTSE1 in G2/M progression after G2 checkpoint	1	83	0.00544619	0.799222	0.799222	0.0973324	1	10	0.000706664	9606	Homo sapiens	PSME2		R-HSA-8852354
ENST00000522652.6	ST3GAL1	protein_coding	6771.21	-1.058	-7.579	3.47478e-14	4.45175e-12		ENST00000428975.5	NBL1	protein_coding	0	NA	NA	NA	NA		ENST00000526496.1	CKAP5	protein_coding	55.693	1.554	4.537	5.69371e-06	0.000166707				R-HSA-176408	Regulation of APC/C activators between G1/S and early anaphase	1	83	0.00544619	0.799222	0.799222	0.0973324	1	14	0.000989329	9606	Homo sapiens	PSME2		R-HSA-174203
ENST00000228307.11	PXN	protein_coding	26.728	-0.454	-7.578	3.49747e-14	4.47271e-12		ENST00000289749.6	NBL1	protein_coding	0.257	0.205	0.6	0.548211	NA		ENST00000369798.7	TTK	protein_coding	144.784	1.554	4.731	2.23191e-06	7.17138e-05				R-HSA-917937	Iron uptake and transport	1	83	0.00544619	0.799222	0.799222	0.0973324	1	34	0.00240266	9606	Homo sapiens	STEAP3		R-HSA-917811
ENST00000496445.5	VTI1A	processed_transcript	13.737	0.375	7.563	3.93612e-14	5.02147e-12		ENST00000451758.5	NBL1	protein_coding	0	NA	NA	NA	NA		ENST00000452271.7	SBSN	protein_coding	40.732	1.55	2.961	0.00306485	0.035037				R-HSA-416482	G alpha (12/13) signalling events	1	86	0.00564304	0.810573	0.810573	0.0912076	1	15	0.00106	9606	Homo sapiens	OBSCN		R-HSA-419166
ENST00000417963.6	MX1	protein_coding	12073.7	1.347	7.563	3.94081e-14	5.02147e-12		ENST00000622566.4	NBL1	protein_coding	0.156	0	0	1	NA		ENST00000545875.4	GOLGA3	protein_coding	252.426	1.549	3.169	0.00153108	0.0202477				R-HSA-1234174	Cellular response to hypoxia	1	86	0.00564304	0.810573	0.810573	0.0912076	1	20	0.00141333	9606	Homo sapiens	PSME2		R-HSA-1234159
ENST00000371250.4	PLPP3	protein_coding	3753.01	-0.725	-7.561	4.00822e-14	5.09816e-12		ENST00000439664.5	NBL1	protein_coding	0.595	0.536	0.894	0.37125	NA		ENST00000672282.1	ACSL4	protein_coding	562.555	1.548	4.573	4.8105e-06	0.000143043				R-HSA-1280215	Cytokine Signaling in Immune system	18	1115	0.0731627	0.813983	0.813983	0.0893846	25	740	0.0522931	9606	Homo sapiens	IL32;SERPINB2;TNFSF4;LIF;IFI6;PSME2;TNFSF9;SNRPA1;SOD2;MAP3K7;BCL2L1		R-HSA-727819;R-HSA-6783524;R-HSA-9617941;R-HSA-6784160;R-HSA-6789615;R-HSA-448591;R-HSA-5692315;R-HSA-450187;R-HSA-446870;R-HSA-5668481;R-HSA-8950608;R-HSA-9758604;R-HSA-1015702;R-HSA-1015699;R-HSA-6783681;R-HSA-209061;R-HSA-5607731;R-HSA-450337;R-HSA-8858475;R-HSA-450346;R-HSA-6790025;R-HSA-8950567;R-HSA-168184;R-HSA-8950260;R-HSA-5668520
ENST00000342645.7	HIPK2	protein_coding	1327.33	0.935	7.555	4.17566e-14	5.30159e-12		ENST00000621723.4	NBL1	protein_coding	0.25	-0.264	-0.566	0.571342	NA		ENST00000617331.3	MAP3K14	protein_coding	53.823	1.547	2.831	0.00464695	0.0479728				R-HSA-1638091	Heparan sulfate/heparin (HS-GAG) metabolism	1	87	0.00570866	0.814213	0.814213	0.0892619	1	33	0.00233199	9606	Homo sapiens	XYLT1		R-HSA-1878002
ENST00000389484.8	LRP1B	protein_coding	918.168	1.451	7.542	4.63011e-14	5.86802e-12		ENST00000425400.5	NBL1	protein_coding	0	NA	NA	NA	NA		ENST00000425231.2	CDCP1	protein_coding	13.613	1.545	2.864	0.00418362	0.0445714				R-HSA-69278	Cell Cycle, Mitotic	9	596	0.0391076	0.814578	0.814578	0.0890676	46	352	0.0248746	9606	Homo sapiens	CENPU;CDKN2B;STAG2;CENPH;CDKN2A;PSME2;CDCA8;KNL1;AURKA		R-HSA-182594;R-HSA-375302;R-HSA-8853444;R-HSA-2545253;R-HSA-2467809;R-HSA-8852354;R-HSA-2467811;R-HSA-1638803;R-HSA-174088;R-HSA-8941895;R-HSA-3000319;R-HSA-2545203;R-HSA-68948;R-HSA-69016;R-HSA-2468287;R-HSA-8853405;R-HSA-2574845;R-HSA-2473151;R-HSA-8854044;R-HSA-3000310;R-HSA-174105;R-HSA-188191;R-HSA-8854041;R-HSA-2574840;R-HSA-2468293;R-HSA-9648114;R-HSA-2468039;R-HSA-2473152;R-HSA-174058;R-H…
ENST00000357447.7	FRMD4A	protein_coding	856.967	0.639	7.541	4.68053e-14	5.91954e-12		ENST00000618761.4	NBL1	protein_coding	0	NA	NA	NA	NA		ENST00000396045.7	ELMO1	protein_coding	11.802	1.544	3.386	0.000709919	0.0108122				R-HSA-68886	M Phase	6	416	0.0272966	0.814849	0.814849	0.0889228	16	91	0.00643064	9606	Homo sapiens	CENPU;STAG2;CENPH;PSME2;CDCA8;KNL1		R-HSA-2468293;R-HSA-9648114;R-HSA-375302;R-HSA-2545253;R-HSA-2467809;R-HSA-2467811;R-HSA-1638803;R-HSA-2468040;R-HSA-2466068;R-HSA-2470935;R-HSA-2484822;R-HSA-2545203;R-HSA-2467794;R-HSA-174202;R-HSA-2468287;R-HSA-1638821
ENST00000566303.5	ADAMTS7	processed_transcript	190.507	-1.768	-7.54	4.68753e-14	5.91954e-12		ENST00000439278.5	NBL1	protein_coding	0	NA	NA	NA	NA		ENST00000453908.8	SH3D21	protein_coding	55.943	1.544	4.162	3.15718e-05	0.000764265				R-HSA-76002	Platelet activation, signaling and aggregation	4	293	0.0192257	0.817688	0.817688	0.0874121	23	117	0.00826797	9606	Homo sapiens	SRGN;APBB1IP;CD63;GAS6		R-HSA-354149;R-HSA-443910;R-HSA-429415;R-HSA-354087;R-HSA-372705;R-HSA-432096;R-HSA-443905;R-HSA-429441;R-HSA-481007;R-HSA-354060;R-HSA-377644;R-HSA-354124;R-HSA-377641;R-HSA-377640;R-HSA-377643;R-HSA-372693;R-HSA-354165;R-HSA-354097;R-HSA-481010;R-HSA-354066;R-HSA-354077;R-HSA-372697;R-HSA-354073
ENST00000545061.5	SCN8A	protein_coding	477.334	1.015	7.534	4.92051e-14	6.20265e-12		ENST00000615215.4	NBL1	protein_coding	1.708	-1.074	-1.784	0.0743865	NA		ENST00000443297.5	ACTR3	protein_coding	216.473	1.543	3.513	0.000443249	0.00731755				R-HSA-69202	Cyclin E associated events during G1/S transition	1	88	0.00577428	0.817783	0.817783	0.0873618	1	20	0.00141333	9606	Homo sapiens	PSME2		R-HSA-187574
ENST00000494943.5	PHC3	protein_coding	127.305	5.751	7.532	4.98337e-14	6.25953e-12		ENST00000427894.5	NBL1	protein_coding	0	NA	NA	NA	NA		ENST00000546511.5	STXBP6	protein_coding	93.926	1.543	5.175	2.27892e-07	9.05309e-06				R-HSA-5693607	Processing of DNA double-strand break ends	1	89	0.0058399	0.821285	0.821285	0.0855062	8	17	0.00120133	9606	Homo sapiens	BRIP1		R-HSA-5693542;R-HSA-5684887;R-HSA-5685156;R-HSA-5684882;R-HSA-5685011;R-HSA-5685985;R-HSA-5685994;R-HSA-5684875
ENST00000527805.6	ATM	nonsense_mediated_decay	136.841	0.547	7.532	4.98171e-14	6.25953e-12		ENST00000548815.2	NBL1	protein_coding	1.261	-0.367	-0.95	0.342046	NA		ENST00000398146.4	RGPD2	protein_coding	9.037	1.541	3.205	0.00135258	0.01833				R-HSA-425366	Transport of bile salts and organic acids, metal ions and amine compounds	2	163	0.0106955	0.822977	0.822977	0.0846122	2	67	0.00473465	9606	Homo sapiens	SLC14A1;SLC16A3		R-HSA-433698;R-HSA-444126
ENST00000375859.4	SPIN1	protein_coding	1583.56	-0.502	-7.524	5.29869e-14	6.64378e-12		ENST00000289753.2	HTR6	protein_coding	0.622	-0.545	-0.897	0.369978	NA		ENST00000296839.5	FOXQ1	protein_coding	223.685	1.54	7.228	4.90935e-13	5.41502e-11				R-HSA-72202	Transport of Mature Transcript to Cytoplasm	1	90	0.00590551	0.824719	0.824719	0.0836938	2	13	0.000918663	9606	Homo sapiens	SRSF7		R-HSA-75096;R-HSA-159101
ENST00000312584.4	TNFRSF10D	protein_coding	1045.49	0.764	7.519	5.51317e-14	6.90045e-12		ENST00000375121.4	RNF186	protein_coding	0	NA	NA	NA	NA		ENST00000393110.7	STEAP3	protein_coding	681.654	1.539	7.475	7.73752e-14	9.50252e-12				R-HSA-1483249	Inositol phosphate metabolism	1	90	0.00590551	0.824719	0.824719	0.0836938	5	71	0.00501731	9606	Homo sapiens	IP6K3		R-HSA-1855193;R-HSA-1855194;R-HSA-1855227;R-HSA-1855158;R-HSA-1855223
ENST00000562997.5	PKM	protein_coding	235.474	1.88	7.519	5.53173e-14	6.91143e-12		ENST00000375116.3	PLA2G2E	protein_coding	0	NA	NA	NA	NA		ENST00000370459.7	GBP5	protein_coding	374.914	1.537	3.444	0.000573748	0.00906897				R-HSA-69656	Cyclin A:Cdk2-associated events at S phase entry	1	90	0.00590551	0.824719	0.824719	0.0836938	1	19	0.00134266	9606	Homo sapiens	PSME2		R-HSA-187574
ENST00000475783.1	DBI	retained_intron	117.221	1.571	7.51	5.91092e-14	7.37215e-12		ENST00000400520.8	PLA2G2A	protein_coding	0	NA	NA	NA	NA		ENST00000426263.10	SLC2A1	protein_coding	103.462	1.537	6.402	1.5289e-10	1.13251e-08				R-HSA-195253	Degradation of beta-catenin by the destruction complex	1	91	0.00597113	0.828088	0.828088	0.0819234	1	23	0.00162533	9606	Homo sapiens	PSME2		R-HSA-2130282
ENST00000265717.5	PRKAR2B	protein_coding	2326.01	-1.016	-7.503	6.22059e-14	7.74469e-12		ENST00000649436.1	PLA2G2A	protein_coding	0	NA	NA	NA	NA		ENST00000527794.5	SYTL2	protein_coding	196.117	1.537	6.887	5.69604e-12	5.24928e-10				R-HSA-166016	Toll Like Receptor 4 (TLR4) Cascade	2	165	0.0108268	0.828142	0.828142	0.0818951	26	107	0.0075613	9606	Homo sapiens	MAP3K7;TIRAP		R-HSA-166082;R-HSA-2201316;R-HSA-2559456;R-HSA-166091;R-HSA-2201322;R-HSA-166286;R-HSA-936960;R-HSA-166284;R-HSA-936991;R-HSA-2559414;R-HSA-2262775;R-HSA-9758604;R-HSA-166362;R-HSA-166363;R-HSA-2262777;R-HSA-166119;R-HSA-450337;R-HSA-450346;R-HSA-937059;R-HSA-937022;R-HSA-936951;R-HSA-937079;R-HSA-168184;R-HSA-166072;R-HSA-937075;R-HSA-936947
ENST00000621189.4	RECQL4	protein_coding	23.231	-0.417	-7.501	6.34729e-14	7.88852e-12		ENST00000375111.7	PLA2G2A	protein_coding	0	NA	NA	NA	NA		ENST00000559835.5	ZFAND6	protein_coding	361.364	1.536	3.358	0.000784914	0.0117391				R-HSA-2565942	Regulation of PLK1 Activity at G2/M Transition	1	92	0.00603675	0.831393	0.831393	0.0801939	4	12	0.000847997	9606	Homo sapiens	AURKA		R-HSA-3000319;R-HSA-2574845;R-HSA-3000310;R-HSA-2574840
ENST00000619750.1	PCDHGA3	protein_coding	13.263	0.29	7.5	6.39682e-14	7.9361e-12		ENST00000482011.2	PLA2G2A	protein_coding	0	NA	NA	NA	NA		ENST00000308660.6	MARCHF3	protein_coding	17.012	1.534	3.2	0.00137432	0.0185676				R-HSA-199991	Membrane Trafficking	10	668	0.043832	0.832496	0.832496	0.0796179	45	219	0.0154759	9606	Homo sapiens	GABARAPL2;ALS2;RACGAP1;SGIP1;GOLGB1;DENND3;LDLR;CNIH3;ANK1		R-HSA-8868230;R-HSA-5694418;R-HSA-6811426;R-HSA-203973;R-HSA-5694417;R-HSA-6809006;R-HSA-8868236;R-HSA-6809003;R-HSA-8862280;R-HSA-6809011;R-HSA-6809010;R-HSA-8876446;R-HSA-8871194;R-HSA-8871193;R-HSA-5694409;R-HSA-8868071;R-HSA-8876454;R-HSA-6807877;R-HSA-8874979;R-HSA-6807875;R-HSA-8863471;R-HSA-5694527;R-HSA-8856813;R-HSA-8867756;R-HSA-204008;R-HSA-8868651;R-HSA-8866283;R-HSA-5694522;R-HSA-886…
ENST00000345429.10	MBNL2	protein_coding	84.051	0.244	7.496	6.56606e-14	8.13178e-12		ENST00000375108.4	PLA2G5	protein_coding	0	NA	NA	NA	NA		ENST00000233954.6	IL1RL1	protein_coding	16.462	1.526	3.605	0.000311623	0.00547489				R-HSA-450531	Regulation of mRNA stability by proteins that bind AU-rich elements	1	93	0.00610236	0.834633	0.834633	0.0785042	1	26	0.00183733	9606	Homo sapiens	PSME2		R-HSA-450466
ENST00000675197.1	PMP22	processed_transcript	2599.06	-0.854	-7.493	6.75307e-14	8.34874e-12		ENST00000375105.8	PLA2G2D	protein_coding	0.512	0.09	0.224	0.822767	NA		ENST00000648791.1	GPRC5A	protein_coding	206.362	1.526	6.715	1.88203e-11	1.61038e-09				R-HSA-9658195	Leishmania infection	4	302	0.0198163	0.83532	0.83532	0.0781472	11	95	0.00671331	9606	Homo sapiens	NT5E;GNAS;NCK1		R-HSA-9660819;R-HSA-8940074;R-HSA-2197698;R-HSA-163617;R-HSA-2029466;R-HSA-392129;R-HSA-442592;R-HSA-2197691;R-HSA-2197690;R-HSA-9660824;R-HSA-9660828
ENST00000613141.1	PGM5P2	processed_transcript	75.095	2.261	7.486	7.08836e-14	8.74793e-12		ENST00000617227.1	PLA2G2D	protein_coding	0	NA	NA	NA	NA		ENST00000308508.5	CSPG4	protein_coding	1013	1.525	9.793	1.2055e-22	3.6367e-20				R-HSA-5419276	Mitochondrial translation termination	1	94	0.00616798	0.837812	0.837812	0.0768532	5	5	0.000353332	9606	Homo sapiens	BRIP1		R-HSA-5419264;R-HSA-5419281;R-HSA-5419271;R-HSA-5419273;R-HSA-5419277
ENST00000374369.8	GDF5	protein_coding	121.389	5.326	7.485	7.16428e-14	8.82619e-12		ENST00000375102.4	PLA2G2F	protein_coding	0	NA	NA	NA	NA		ENST00000393752.3	DRD1	protein_coding	69.39	1.524	4.906	9.31046e-07	3.21863e-05				R-HSA-5389840	Mitochondrial translation elongation	1	94	0.00616798	0.837812	0.837812	0.0768532	5	8	0.000565331	9606	Homo sapiens	BRIP1		R-HSA-5389842;R-HSA-5389857;R-HSA-5389848;R-HSA-5419279;R-HSA-5419261
ENST00000373484.4	SYNC	protein_coding	307.995	1.938	7.475	7.74018e-14	9.50252e-12		ENST00000429261.2	PLA2G2C	protein_coding	0.245	-0.258	-0.565	0.572313	NA		ENST00000394595.8	PITX2	protein_coding	36.886	1.523	3.025	0.00248484	0.0297356				R-HSA-69052	Switching of origins to a post-replicative state	1	94	0.00616798	0.837812	0.837812	0.0768532	2	10	0.000706664	9606	Homo sapiens	PSME2		R-HSA-68948;R-HSA-69016
ENST00000393110.7	STEAP3	protein_coding	681.654	1.539	7.475	7.73752e-14	9.50252e-12		ENST00000679259.1	PLA2G2C	protein_coding	0	NA	NA	NA	NA		ENST00000569122.1	SMG1	protein_coding	100.027	1.521	3.182	0.0014628	0.0195091				R-HSA-2187338	Visual phototransduction	2	169	0.0110892	0.838068	0.838068	0.0767208	2	92	0.00650131	9606	Homo sapiens	LDLR		R-HSA-2404131;R-HSA-2424254
ENST00000482325.5	GCC2	nonsense_mediated_decay	50.946	-6.65	-7.467	8.19954e-14	1.0049e-11		ENST00000247992.5	PLA2G2C	protein_coding	0	NA	NA	NA	NA		ENST00000295550.9	COL6A3	protein_coding	5572.59	1.521	10.411	2.21178e-25	8.26496e-23				R-HSA-6807070	PTEN Regulation	2	171	0.0112205	0.842834	0.842834	0.0742578	3	56	0.00395732	9606	Homo sapiens	PSME2;PHC3		R-HSA-8944104;R-HSA-8943817;R-HSA-8850992
ENST00000360472.9	PEA15	protein_coding	10428.7	0.886	7.464	8.36393e-14	1.02327e-11		ENST00000375099.4	UBXN10	protein_coding	0	NA	NA	NA	NA		ENST00000056233.4	NFE2L3	protein_coding	6075.39	1.52	10.458	1.34765e-25	5.19855e-23				R-HSA-5368286	Mitochondrial translation initiation	1	96	0.00629921	0.843989	0.843989	0.0736634	1	4	0.000282666	9606	Homo sapiens	BRIP1		R-HSA-5389839
ENST00000254351.9	SDC1	protein_coding	420.691	1.629	7.463	8.43811e-14	1.03056e-11		ENST00000289815.13	VWA5B1	protein_coding	0	NA	NA	NA	NA		ENST00000590958.5	COASY	protein_coding	16.012	1.518	3.31	0.00093263	0.0134923				R-HSA-73887	Death Receptor Signaling	2	172	0.0112861	0.84517	0.84517	0.0730561	2	117	0.00826797	9606	Homo sapiens	OBSCN;MAP3K7		R-HSA-5357860;R-HSA-205039
ENST00000592920.5	TNNT1	processed_transcript	48.837	5.83	7.462	8.50397e-14	1.03681e-11		ENST00000375079.6	VWA5B1	protein_coding	0	NA	NA	NA	NA		ENST00000361170.7	IQGAP3	protein_coding	152.856	1.516	3.832	0.000127119	0.00255077				R-HSA-1236974	ER-Phagosome pathway	2	173	0.0113517	0.847474	0.847474	0.0718738	2	10	0.000706664	9606	Homo sapiens	PSME2;TIRAP		R-HSA-8863895;R-HSA-1236935
ENST00000682476.1	SGIP1	protein_coding	67.836	5.469	7.461	8.60029e-14	1.04674e-11		ENST00000530722.5	VWA5B1	protein_coding	0	NA	NA	NA	NA		ENST00000543145.6	SEMA7A	protein_coding	42.376	1.514	3.497	0.000471011	0.0077038				R-HSA-5689603	UCH proteinases	1	98	0.00643045	0.84993	0.84993	0.0706167	2	11	0.00077733	9606	Homo sapiens	PSME2		R-HSA-5665854;R-HSA-5665871
ENST00000400301.5	USP48	protein_coding	120.872	0.492	7.456	8.9222e-14	1.08406e-11		ENST00000534075.1	VWA5B1	protein_coding	0	NA	NA	NA	NA		ENST00000305988.6	ADRB2	protein_coding	26.534	1.513	3.515	0.000439274	0.00725872				R-HSA-2871837	FCERI mediated NF-kB activation	2	175	0.0114829	0.851988	0.851988	0.0695664	4	19	0.00134266	9606	Homo sapiens	PSME2;MAP3K7		R-HSA-2730861;R-HSA-2730876;R-HSA-5607724;R-HSA-2730900
ENST00000409076.6	SNX13	nonsense_mediated_decay	30.757	0.301	7.448	9.45666e-14	1.14702e-11		ENST00000332947.6	FAM43B	protein_coding	0.357	-0.107	-0.263	0.792304	NA		ENST00000527659.5	EPB41L2	protein_coding	4223.86	1.513	4.022	5.76474e-05	0.00128414				R-HSA-5619084	ABC transporter disorders	1	99	0.00649606	0.852816	0.852816	0.0691446	1	23	0.00162533	9606	Homo sapiens	PSME2		R-HSA-8866858
ENST00000372524.5	ZNF503	protein_coding	1016.37	-1.39	-7.447	9.52683e-14	1.15355e-11		ENST00000375071.4	CDA	protein_coding	5.212	0.879	2.207	0.0273404	NA		ENST00000646627.1	DDX3X	protein_coding	299.436	1.512	2.987	0.00282182	0.0329012				R-HSA-9772573	Late SARS-CoV-2 Infection Events	1	99	0.00649606	0.852816	0.852816	0.0691446	1	69	0.00487598	9606	Homo sapiens	ANO1		R-HSA-9770187
ENST00000371236.7	DAB1	protein_coding	42.383	5.564	7.445	9.67463e-14	1.16944e-11		ENST00000247986.2	KIF17	protein_coding	0	NA	NA	NA	NA		ENST00000297258.11	FABP5	protein_coding	139.088	1.512	6.068	1.29296e-09	8.38901e-08				R-HSA-1483257	Phospholipid metabolism	4	314	0.0206037	0.8566	0.8566	0.0672222	7	218	0.0154053	9606	Homo sapiens	PCYT2;PLA2G3;ITGA6		R-HSA-1483190;R-HSA-8873830;R-HSA-8877153;R-HSA-1602398;R-HSA-1602368;R-HSA-1602417;R-HSA-1483081
ENST00000336949.7	MID1IP1	protein_coding	341.303	1.681	7.442	9.92009e-14	1.19706e-11		ENST00000447746.6	SH2D5	protein_coding	0	NA	NA	NA	NA		ENST00000320211.10	ATRIP	protein_coding	13.788	1.509	3.312	0.000927757	0.0134481				R-HSA-69242	S Phase	2	179	0.0117454	0.860655	0.860655	0.0651708	8	55	0.00388665	9606	Homo sapiens	STAG2;PSME2		R-HSA-75825;R-HSA-2468039;R-HSA-187574;R-HSA-2473152;R-HSA-68948;R-HSA-69016;R-HSA-2473151;R-HSA-2468041
ENST00000431845.3	ZBTB22	protein_coding	30.279	0.434	7.44	1.00653e-13	1.21251e-11		ENST00000518294.5	SH2D5	protein_coding	0	NA	NA	NA	NA		ENST00000394894.8	KIF20A	protein_coding	547.178	1.508	4.503	6.69861e-06	0.000192379				R-HSA-5368287	Mitochondrial translation	1	102	0.00669291	0.861146	0.861146	0.0649233	11	17	0.00120133	9606	Homo sapiens	BRIP1		R-HSA-5389842;R-HSA-5419264;R-HSA-5389857;R-HSA-5419281;R-HSA-5419271;R-HSA-5389848;R-HSA-5419273;R-HSA-5419279;R-HSA-5389839;R-HSA-5419261;R-HSA-5419277
ENST00000430553.6	LDHA	protein_coding	5206.51	0.982	7.438	1.02238e-13	1.22951e-11		ENST00000517430.5	SH2D5	protein_coding	0.431	0	0	1	NA		ENST00000389863.8	ADARB1	protein_coding	395.621	1.507	6.263	3.78684e-10	2.65199e-08				R-HSA-2682334	EPH-Ephrin signaling	1	102	0.00669291	0.861146	0.861146	0.0649233	7	56	0.00395732	9606	Homo sapiens	NCK1		R-HSA-3928633;R-HSA-3928639;R-HSA-3928625;R-HSA-3928641;R-HSA-3928640;R-HSA-3928631;R-HSA-3928614
ENST00000608763.1	GAS6	retained_intron	176.91	1.456	7.435	1.04221e-13	1.25122e-11		ENST00000519434.1	SH2D5	protein_coding	0.356	0.185	0.454	0.649553	NA		ENST00000351298.9	PLD1	protein_coding	128.631	1.503	2.891	0.00384335	0.041843				R-HSA-983695	Antigen activates B Cell Receptor (BCR) leading to generation of second messengers	1	103	0.00675853	0.863817	0.863817	0.0635784	6	26	0.00183733	9606	Homo sapiens	NCK1		R-HSA-9606162;R-HSA-9606163;R-HSA-9606151;R-HSA-1112666;R-HSA-9606159;R-HSA-9691421
ENST00000264864.8	PI4K2B	protein_coding	1036.08	1.105	7.434	1.05166e-13	1.25673e-11		ENST00000602326.5	EIF4G3	protein_coding	0	NA	NA	NA	NA		ENST00000507785.2	MSX2	protein_coding	377.747	1.503	9.019	1.89862e-19	4.63762e-17				R-HSA-1630316	Glycosaminoglycan metabolism	2	181	0.0118766	0.864813	0.864813	0.0630779	2	88	0.00621864	9606	Homo sapiens	CEMIP;XYLT1		R-HSA-5693356;R-HSA-1878002
ENST00000504411.1	TGFBI	retained_intron	839.115	-1.411	-7.434	1.05101e-13	1.25673e-11		ENST00000634879.2	EIF4G3	protein_coding	0	NA	NA	NA	NA		ENST00000295092.3	LRATD1	protein_coding	42.771	1.502	4.022	5.77042e-05	0.0012846				R-HSA-9006931	Signaling by Nuclear Receptors	5	387	0.0253937	0.868704	0.868704	0.061128	6	196	0.0138506	9606	Homo sapiens	STAG2;SCD;FASN		R-HSA-9011997;R-HSA-9605063;R-HSA-9605060;R-HSA-9028526;R-HSA-9028533;R-HSA-9011975
ENST00000374469.6	SVEP1	protein_coding	18327.6	-0.614	-7.434	1.05214e-13	1.25673e-11		ENST00000438975.5	EIF4G3	protein_coding	0	NA	NA	NA	NA		ENST00000379359.4	RGCC	protein_coding	462.673	1.501	8.035	9.37945e-16	1.5048e-13				R-HSA-446652	Interleukin-1 family signaling	2	183	0.0120079	0.868857	0.868857	0.0610519	6	92	0.00650131	9606	Homo sapiens	PSME2;MAP3K7		R-HSA-727819;R-HSA-446870;R-HSA-209061;R-HSA-9758604;R-HSA-168184;R-HSA-450187
ENST00000336128.12	ZNF548	protein_coding	99.719	-0.653	-7.432	1.07306e-13	1.27955e-11		ENST00000374893.11	ECE1	protein_coding	0	NA	NA	NA	NA		ENST00000409318.2	TBC1D8	protein_coding	611.51	1.501	10.831	2.46364e-27	1.0938e-24				R-HSA-5673001	RAF/MAP kinase cascade	4	322	0.0211286	0.869454	0.869454	0.0607534	11	75	0.00529998	9606	Homo sapiens	APBB1IP;PSME2;GFRA1;BCL2L1		R-HSA-9657603;R-HSA-5672980;R-HSA-5672965;R-HSA-5672978;R-HSA-9657606;R-HSA-9653595;R-HSA-5658430;R-HSA-5672972;R-HSA-5672973;R-HSA-9657608;R-HSA-9657599
ENST00000675654.1	CLCC1	protein_coding	97.842	5.307	7.43	1.08549e-13	1.29219e-11		ENST00000481130.6	ECE1	protein_coding	0.242	0	0	1	NA		ENST00000530538.6	IL32	protein_coding	478.872	1.499	5.528	3.22998e-08	1.56279e-06				R-HSA-5687128	MAPK6/MAPK4 signaling	1	106	0.00695538	0.871526	0.871526	0.0597198	1	40	0.00282666	9606	Homo sapiens	PSME2		R-HSA-5687112
ENST00000587994.5	ACAA2	protein_coding	1950.97	-0.601	-7.428	1.10324e-13	1.31111e-11		ENST00000527991.2	ECE1	protein_coding	1.867	0.513	1.35	0.17704	NA		ENST00000360301.8	PPIP5K1	protein_coding	64.755	1.498	4.229	2.3431e-05	0.000588589				R-HSA-15869	Metabolism of nucleotides	3	256	0.0167979	0.872244	0.872244	0.059362	4	142	0.0100346	9606	Homo sapiens	NT5E;TXNRD1;NT5C2		R-HSA-74248;R-HSA-109291;R-HSA-109278;R-HSA-73646
ENST00000276914.7	PLIN2	protein_coding	1777.04	-0.689	-7.428	1.10669e-13	1.313e-11		ENST00000318249.10	NBPF3	protein_coding	26.481	-0.068	-0.088	NA	NA		ENST00000371811.4	IFIT3	protein_coding	8477.58	1.498	4.837	1.3165e-06	4.43814e-05				R-HSA-6811434	COPI-dependent Golgi-to-ER retrograde traffic	1	107	0.007021	0.873998	0.873998	0.0584898	2	11	0.00077733	9606	Homo sapiens	RACGAP1		R-HSA-6811426;R-HSA-6811423
ENST00000416123.6	COL12A1	protein_coding	29427.2	0.734	7.426	1.1194e-13	1.32585e-11		ENST00000540617.5	ALPL	protein_coding	2.892	0.513	1.343	0.179316	NA		ENST00000352818.8	CD44	protein_coding	2210.84	1.498	6.76	1.37737e-11	1.20934e-09				R-HSA-190236	Signaling by FGFR	1	107	0.007021	0.873998	0.873998	0.0584898	1	142	0.0100346	9606	Homo sapiens	GALNT3		R-HSA-8851619
ENST00000565948.1	ZNF106	protein_coding	742.036	1.585	7.422	1.15018e-13	1.36002e-11		ENST00000374832.5	ALPL	protein_coding	0	NA	NA	NA	NA		ENST00000367036.7	CD34	protein_coding	9.157	1.497	2.855	0.0043005	0.0454389				R-HSA-425397	Transport of vitamins, nucleosides, and related molecules	1	108	0.00708661	0.876422	0.876422	0.0572868	1	40	0.00282666	9606	Homo sapiens	SLC35A3		R-HSA-741450
ENST00000244869.3	EREG	protein_coding	120.736	-4.433	-7.417	1.19969e-13	1.41619e-11		ENST00000374830.2	ALPL	protein_coding	0.464	-0.281	-0.694	0.487773	NA		ENST00000533795.5	ABI3BP	protein_coding	49.85	1.497	2.866	0.00415505	0.0443473				R-HSA-381340	Transcriptional regulation of white adipocyte differentiation	1	109	0.00715223	0.8788	0.8788	0.05611	10	19	0.00134266	9606	Homo sapiens	MED15		R-HSA-1183058;R-HSA-560472;R-HSA-560473;R-HSA-560491;R-HSA-560493;R-HSA-560510;R-HSA-381309;R-HSA-1183003;R-HSA-560498;R-HSA-560517
ENST00000492513.5	EVI5	processed_transcript	24.515	0.397	7.413	1.23785e-13	1.4588e-11		ENST00000290101.8	RAP1GAP	protein_coding	0	NA	NA	NA	NA		ENST00000524970.5	THY1	protein_coding	191.1	1.495	2.977	0.00290948	0.0336367				R-HSA-975871	MyD88 cascade initiated on plasma membrane	1	109	0.00715223	0.8788	0.8788	0.05611	6	70	0.00494665	9606	Homo sapiens	MAP3K7		R-HSA-936991;R-HSA-450337;R-HSA-9758604;R-HSA-168184;R-HSA-450346;R-HSA-936960
ENST00000376138.7	ABI1	protein_coding	65.224	-0.433	-7.412	1.24171e-13	1.46092e-11		ENST00000374763.6	RAP1GAP	protein_coding	0	NA	NA	NA	NA		ENST00000231134.8	PCDHB5	protein_coding	38.226	1.491	4.836	1.3279e-06	4.47015e-05				R-HSA-168176	Toll Like Receptor 5 (TLR5) Cascade	1	109	0.00715223	0.8788	0.8788	0.05611	6	71	0.00501731	9606	Homo sapiens	MAP3K7		R-HSA-936991;R-HSA-450337;R-HSA-9758604;R-HSA-168184;R-HSA-450346;R-HSA-936960
ENST00000519511.1	STC2	retained_intron	737.791	1.547	7.408	1.28355e-13	1.50763e-11		ENST00000374761.6	RAP1GAP	protein_coding	1.918	0.583	1.42	0.155736	NA		ENST00000311487.9	HMGA1	protein_coding	1846.76	1.491	8.553	1.19687e-17	2.48498e-15				R-HSA-168142	Toll Like Receptor 10 (TLR10) Cascade	1	109	0.00715223	0.8788	0.8788	0.05611	6	71	0.00501731	9606	Homo sapiens	MAP3K7		R-HSA-936991;R-HSA-450337;R-HSA-9758604;R-HSA-168184;R-HSA-450346;R-HSA-936960
ENST00000566530.1	LOXL1	retained_intron	561.583	1.349	7.406	1.30089e-13	1.52546e-11		ENST00000374765.9	RAP1GAP	protein_coding	0	NA	NA	NA	NA		ENST00000262352.8	SLC1A1	protein_coding	803.078	1.491	15.114	1.30823e-51	2.00761e-48				R-HSA-5684996	MAPK1/MAPK3 signaling	4	329	0.0215879	0.879879	0.879879	0.0555768	11	82	0.00579464	9606	Homo sapiens	APBB1IP;PSME2;GFRA1;BCL2L1		R-HSA-9657603;R-HSA-5672980;R-HSA-5672965;R-HSA-5672978;R-HSA-9657606;R-HSA-9653595;R-HSA-5658430;R-HSA-5672972;R-HSA-5672973;R-HSA-9657608;R-HSA-9657599
ENST00000448179.1	RP11-54O7.1	lncRNA	75.194	-2.982	-7.403	1.32703e-13	1.55353e-11		ENST00000542643.6	RAP1GAP	protein_coding	0	NA	NA	NA	NA		ENST00000546179.5	ARNTL2	protein_coding	474.204	1.488	7.366	1.76156e-13	2.02067e-11				R-HSA-8878171	Transcriptional regulation by RUNX1	3	261	0.017126	0.88042	0.88042	0.0553103	18	132	0.00932796	9606	Homo sapiens	KMT2A;PSME2;PHC3		R-HSA-8936616;R-HSA-8937097;R-HSA-8937037;R-HSA-8936621;R-HSA-8865505;R-HSA-8936481;R-HSA-8936995;R-HSA-8937989;R-HSA-8865482;R-HSA-8937016;R-HSA-8937050;R-HSA-8935740;R-HSA-8865491;R-HSA-8957265;R-HSA-8936979;R-HSA-8935731;R-HSA-8936628;R-HSA-8865498
ENST00000545707.5	LDLR	protein_coding	153.114	3.193	7.402	1.33999e-13	1.5661e-11		ENST00000495204.5	RAP1GAP	protein_coding	0.65	0.097	0.273	0.784841	NA		ENST00000517992.2	SNTB1	protein_coding	576.263	1.488	12.824	1.20204e-37	9.32462e-35				R-HSA-2262752	Cellular responses to stress	15	1009	0.0662073	0.881056	0.881056	0.0549963	34	450	0.0317999	9606	Homo sapiens	CDKN2B;CDKN2A;TXNRD1;AKT1S1;HMGA2;PSME2;FNIP1;SOD2;PHC3		R-HSA-182594;R-HSA-8979082;R-HSA-9760081;R-HSA-8932355;R-HSA-9645598;R-HSA-3209151;R-HSA-3229089;R-HSA-9759364;R-HSA-3223200;R-HSA-3299680;R-HSA-3240295;R-HSA-3229102;R-HSA-6804998;R-HSA-6804996;R-HSA-3229138;R-HSA-9762096;R-HSA-3209109;R-HSA-3209111;R-HSA-3200023;R-HSA-5082405;R-HSA-6804879;R-HSA-3209114;R-HSA-4647594;R-HSA-73646;R-HSA-3222593;R-HSA-9759332;R-HSA-9761836;R-HSA-3209096;R-HSA-3209…
ENST00000508246.6	TMEM198B	processed_transcript	10.319	-0.453	-7.389	1.48192e-13	1.72912e-11		ENST00000317967.11	RAP1GAP	protein_coding	0.256	0	0	1	NA		ENST00000378150.1	NMT2	protein_coding	948.73	1.488	13.256	4.14426e-40	3.70319e-37				R-HSA-70171	Glycolysis	1	110	0.00721785	0.881132	0.881132	0.054959	1	24	0.00169599	9606	Homo sapiens	ALDOC		R-HSA-71496
ENST00000676955.1	ADAMTS1	protein_coding	11636.9	-0.756	-7.387	1.50705e-13	1.75338e-11		ENST00000447293.5	RAP1GAP	protein_coding	0	NA	NA	NA	NA		ENST00000543445.5	LDHA	protein_coding	441.28	1.487	4.533	5.80291e-06	0.000169202				R-HSA-193704	p75 NTR receptor-mediated signalling	1	110	0.00721785	0.881132	0.881132	0.054959	1	50	0.00353332	9606	Homo sapiens	OBSCN		R-HSA-205039
ENST00000495186.6	EBP	protein_coding	74.911	4.106	7.386	1.50768e-13	1.75338e-11		ENST00000526044.5	USP48	protein_coding	3.241	-0.211	-0.417	0.676496	NA		ENST00000421239.7	ZNF578	protein_coding	39.177	1.484	4.267	1.97697e-05	0.000508407				R-HSA-909733	Interferon alpha/beta signaling	2	190	0.0124672	0.882152	0.882152	0.0544565	2	25	0.00176666	9606	Homo sapiens	IFI6		R-HSA-1015702;R-HSA-1015699
ENST00000512888.1	SPON2	retained_intron	40.248	2.906	7.386	1.51639e-13	1.76061e-11		ENST00000534705.5	USP48	protein_coding	0.603	-0.261	-0.489	0.624836	NA		ENST00000358716.8	BAZ1A	protein_coding	139.822	1.483	2.957	0.00310181	0.0353622				R-HSA-9662851	Anti-inflammatory response favouring Leishmania parasite infection	2	193	0.012664	0.887461	0.887461	0.0518509	5	40	0.00282666	9606	Homo sapiens	GNAS		R-HSA-9660819;R-HSA-163617;R-HSA-392129;R-HSA-9660824;R-HSA-9660828
ENST00000228264.10	DDX11	protein_coding	28.049	0.351	7.383	1.55182e-13	1.79879e-11		ENST00000527823.5	USP48	protein_coding	5.589	0.271	0.405	0.685521	NA		ENST00000562559.5	NETO2	protein_coding	14.079	1.483	3.46	0.000539454	0.00863323				R-HSA-9664433	Leishmania parasite growth and survival	2	193	0.012664	0.887461	0.887461	0.0518509	5	40	0.00282666	9606	Homo sapiens	GNAS		R-HSA-9660819;R-HSA-163617;R-HSA-392129;R-HSA-9660824;R-HSA-9660828
ENST00000368498.7	GOPC	protein_coding	139.248	-0.6	-7.38	1.58714e-13	1.83671e-11		ENST00000344642.7	LDLRAD2	protein_coding	1.389	-0.914	-1.41	0.158632	NA		ENST00000418890.5	ENTPD6	protein_coding	81.639	1.48	5.734	9.78133e-09	5.33192e-07				R-HSA-192105	Synthesis of bile acids and bile salts	1	113	0.0074147	0.887864	0.887864	0.0516535	1	83	0.00586531	9606	Homo sapiens	OSBPL3		R-HSA-8867667
ENST00000263734.5	EPAS1	protein_coding	8347.93	-0.713	-7.375	1.64005e-13	1.89457e-11		ENST00000543870.1	LDLRAD2	protein_coding	0	NA	NA	NA	NA		ENST00000681537.1	VCP	protein_coding	324.099	1.472	2.988	0.00280705	0.0327746				R-HSA-68867	Assembly of the pre-replicative complex	1	114	0.00748031	0.890022	0.890022	0.050599	1	23	0.00162533	9606	Homo sapiens	PSME2		R-HSA-68825
ENST00000613578.4	TMEM154	protein_coding	94.681	2.667	7.375	1.64251e-13	1.89457e-11		ENST00000374676.4	HSPG2	protein_coding	4.335	-0.441	-0.594	0.552824	NA		ENST00000264027.9	SC5D	protein_coding	518.834	1.471	9.15	5.69588e-20	1.44116e-17				R-HSA-1236975	Antigen processing-Cross presentation	2	195	0.0127953	0.890876	0.890876	0.0501828	3	23	0.00162533	9606	Homo sapiens	PSME2;TIRAP		R-HSA-8863895;R-HSA-1236935;R-HSA-1236970
ENST00000253332.5	AKAP12	protein_coding	3423.45	-1.966	-7.368	1.72979e-13	1.992e-11		ENST00000644714.1	HSPG2	protein_coding	0.135	0	0	1	NA		ENST00000367409.9	ASPM	protein_coding	418.228	1.47	3.933	8.37282e-05	0.00178136				R-HSA-1852241	Organelle biogenesis and maintenance	4	338	0.0221785	0.892221	0.892221	0.0495277	5	86	0.00607731	9606	Homo sapiens	ALAS1;SOD2;LZTFL1		R-HSA-5624129;R-HSA-1592238;R-HSA-5688289;R-HSA-5624127;R-HSA-1592245
ENST00000524843.5	CASP4	retained_intron	168.875	0.142	7.366	1.76327e-13	2.02067e-11		ENST00000337107.11	CELA3B	protein_coding	0	NA	NA	NA	NA		ENST00000412584.6	CADPS2	protein_coding	151.638	1.469	5.979	2.24972e-09	1.398e-07				R-HSA-975138	TRAF6 mediated induction of NFkB and MAP kinases upon TLR7/8 or 9 activation	1	116	0.00761155	0.894216	0.894216	0.0485576	6	60	0.00423998	9606	Homo sapiens	MAP3K7		R-HSA-975103;R-HSA-450337;R-HSA-975097;R-HSA-9758604;R-HSA-168184;R-HSA-450346
ENST00000546179.5	ARNTL2	protein_coding	474.204	1.488	7.366	1.76156e-13	2.02067e-11		ENST00000400277.2	CELA3B	protein_coding	0	NA	NA	NA	NA		ENST00000392177.8	EZR	protein_coding	2614.54	1.469	7.164	7.84759e-13	8.38089e-11				R-HSA-168164	Toll Like Receptor 3 (TLR3) Cascade	1	116	0.00761155	0.894216	0.894216	0.0485576	7	73	0.00515865	9606	Homo sapiens	MAP3K7		R-HSA-847070;R-HSA-450337;R-HSA-9758604;R-HSA-177690;R-HSA-168184;R-HSA-450346;R-HSA-177692
ENST00000625964.2	VBP1	protein_coding	15.675	0.332	7.366	1.76209e-13	2.02067e-11		ENST00000290122.8	CELA3A	protein_coding	0	NA	NA	NA	NA		ENST00000270617.8	ZNF473	protein_coding	24.778	1.468	3.615	0.000300522	0.00530493				R-HSA-5619507	Activation of HOX genes during differentiation	1	116	0.00761155	0.894216	0.894216	0.0485576	1	43	0.00303865	9606	Homo sapiens	CNOT9		R-HSA-5617471
ENST00000443059.1	QSOX1	protein_coding	866.658	-0.869	-7.362	1.81715e-13	2.07903e-11		ENST00000400271.2	CELA3A	protein_coding	0	NA	NA	NA	NA		ENST00000545174.5	NEK6	protein_coding	451.255	1.465	3.741	0.000183515	0.00348843				R-HSA-5617472	Activation of anterior HOX genes in hindbrain development during early embryogenesis	1	116	0.00761155	0.894216	0.894216	0.0485576	1	43	0.00303865	9606	Homo sapiens	CNOT9		R-HSA-5617471
ENST00000258436.10	MFSD9	protein_coding	212.733	-0.999	-7.351	1.96094e-13	2.23991e-11		ENST00000656825.1	CDC42	protein_coding	0	NA	NA	NA	NA		ENST00000004982.6	HSPB6	protein_coding	579.36	1.465	6.989	2.76276e-12	2.65941e-10				R-HSA-8953897	Cellular responses to stimuli	15	1027	0.0673885	0.895826	0.895826	0.0477761	34	481	0.0339905	9606	Homo sapiens	CDKN2B;CDKN2A;TXNRD1;AKT1S1;HMGA2;PSME2;FNIP1;SOD2;PHC3		R-HSA-182594;R-HSA-8979082;R-HSA-9760081;R-HSA-8932355;R-HSA-9645598;R-HSA-3209151;R-HSA-3229089;R-HSA-9759364;R-HSA-3223200;R-HSA-3299680;R-HSA-3240295;R-HSA-3229102;R-HSA-6804998;R-HSA-6804996;R-HSA-3229138;R-HSA-9762096;R-HSA-3209109;R-HSA-3209111;R-HSA-3200023;R-HSA-5082405;R-HSA-6804879;R-HSA-3209114;R-HSA-4647594;R-HSA-73646;R-HSA-3222593;R-HSA-9759332;R-HSA-9761836;R-HSA-3209096;R-HSA-3209…
ENST00000617074.4	HSPA4	protein_coding	5408.49	0.283	7.344	2.07893e-13	2.37086e-11		ENST00000651171.1	CDC42	protein_coding	4.261	-0.312	-0.603	0.54648	NA		ENST00000272771.10	TMEFF2	protein_coding	259.057	1.463	6.631	3.32864e-11	2.73864e-09				R-HSA-975155	MyD88 dependent cascade initiated on endosome	1	117	0.00767717	0.896253	0.896253	0.0475696	6	75	0.00529998	9606	Homo sapiens	MAP3K7		R-HSA-975103;R-HSA-450337;R-HSA-975097;R-HSA-9758604;R-HSA-168184;R-HSA-450346
ENST00000458358.5	ITGA6	protein_coding	428.682	2.802	7.342	2.1041e-13	2.39569e-11		ENST00000652582.1	CDC42	protein_coding	0	NA	NA	NA	NA		ENST00000324723.10	ASCC3	protein_coding	117.41	1.462	3.338	0.000845267	0.0124414				R-HSA-168181	Toll Like Receptor 7/8 (TLR7/8) Cascade	1	118	0.00774278	0.89825	0.89825	0.0466028	6	79	0.00558264	9606	Homo sapiens	MAP3K7		R-HSA-975103;R-HSA-450337;R-HSA-975097;R-HSA-9758604;R-HSA-168184;R-HSA-450346
ENST00000325888.13	FLNC	protein_coding	9287.74	0.893	7.339	2.15648e-13	2.45137e-11		ENST00000415567.1	WNT4	protein_coding	0.919	-0.296	-0.799	0.424496	NA		ENST00000188790.9	FAP	protein_coding	444.273	1.462	4.831	1.36178e-06	4.57982e-05				R-HSA-9692914	SARS-CoV-1-host interactions	1	118	0.00774278	0.89825	0.89825	0.0466028	2	48	0.00339199	9606	Homo sapiens	BCL2L1		R-HSA-9704692;R-HSA-9704655
ENST00000462231.5	PARD3B	protein_coding	146.318	0.498	7.327	2.35874e-13	2.67698e-11		ENST00000441048.1	WNT4	protein_coding	0	NA	NA	NA	NA		ENST00000451137.7	CCN1	protein_coding	639.709	1.461	3.923	8.75878e-05	0.00185009				R-HSA-112315	Transmission across Chemical Synapses	4	344	0.0225722	0.89982	0.89982	0.0458442	16	167	0.0118013	9606	Homo sapiens	RIMS1;KCNJ6;GABRB1;STXBP1		R-HSA-888589;R-HSA-380901;R-HSA-380869;R-HSA-975340;R-HSA-8856398;R-HSA-380905;R-HSA-374922;R-HSA-1013020;R-HSA-372529;R-HSA-374899;R-HSA-210426;R-HSA-380574;R-HSA-1013012;R-HSA-372505;R-HSA-210430;R-HSA-917744
ENST00000522855.5	SKP1	protein_coding	191.734	0.081	7.316	2.55338e-13	2.89323e-11		ENST00000374651.8	ZBTB40	protein_coding	0	NA	NA	NA	NA		ENST00000680843.1	USP13	protein_coding	8.416	1.459	3.126	0.00177482	0.0227837				R-HSA-168898	Toll-like Receptor Cascades	2	202	0.0132546	0.902088	0.902088	0.0447513	31	198	0.0139919	9606	Homo sapiens	MAP3K7;TIRAP		R-HSA-166082;R-HSA-2201316;R-HSA-2559456;R-HSA-166091;R-HSA-2201322;R-HSA-166286;R-HSA-936960;R-HSA-166284;R-HSA-936991;R-HSA-2559414;R-HSA-847070;R-HSA-2262775;R-HSA-9758604;R-HSA-177690;R-HSA-166362;R-HSA-166363;R-HSA-2262777;R-HSA-177692;R-HSA-166119;R-HSA-450337;R-HSA-450346;R-HSA-937059;R-HSA-937022;R-HSA-975103;R-HSA-975097;R-HSA-936951;R-HSA-937079;R-HSA-168184;R-HSA-166072;R-HSA-937075;R-…
ENST00000515433.1	TGFBI	retained_intron	300.68	-1.155	-7.313	2.60956e-13	2.95215e-11		ENST00000166244.8	EPHA8	protein_coding	0	NA	NA	NA	NA		ENST00000564178.5	PKM	protein_coding	108.167	1.459	3.242	0.0011874	0.0164613				R-HSA-5621481	C-type lectin receptors (CLRs)	2	203	0.0133202	0.903599	0.903599	0.0440243	6	68	0.00480531	9606	Homo sapiens	PSME2;MAP3K7		R-HSA-5607732;R-HSA-5607731;R-HSA-5607757;R-HSA-5607724;R-HSA-5607759;R-HSA-5607742
ENST00000377967.9	KDM6A	protein_coding	40.177	-0.806	-7.31	2.67779e-13	3.02449e-11		ENST00000374644.8	EPHA8	protein_coding	0	NA	NA	NA	NA		ENST00000475287.2	ARHGAP26	protein_coding	33.663	1.459	3.516	0.000438069	0.00724389				R-HSA-937061	TRIF(TICAM1)-mediated TLR4 signaling	1	121	0.00793963	0.904015	0.904015	0.0438242	7	70	0.00494665	9606	Homo sapiens	MAP3K7		R-HSA-450337;R-HSA-9758604;R-HSA-936951;R-HSA-168184;R-HSA-450346;R-HSA-937075;R-HSA-936947
ENST00000494984.5	QARS1	retained_intron	43.816	-0.775	-7.299	2.89244e-13	3.26172e-11		ENST00000374642.8	C1QA	protein_coding	0	NA	NA	NA	NA		ENST00000260526.11	ARHGAP29	protein_coding	356.56	1.456	6.159	7.32938e-10	4.90888e-08				R-HSA-166166	MyD88-independent TLR4 cascade	1	121	0.00793963	0.904015	0.904015	0.0438242	7	72	0.00508798	9606	Homo sapiens	MAP3K7		R-HSA-450337;R-HSA-9758604;R-HSA-936951;R-HSA-168184;R-HSA-450346;R-HSA-937075;R-HSA-936947
ENST00000671846.1	ACSL4	protein_coding	19.226	-0.248	-7.293	3.03991e-13	3.42254e-11		ENST00000438241.1	C1QA	protein_coding	0	NA	NA	NA	NA		ENST00000256319.7	ERG28	protein_coding	250.811	1.454	5.967	2.41453e-09	1.48862e-07				R-HSA-168138	Toll Like Receptor 9 (TLR9) Cascade	1	121	0.00793963	0.904015	0.904015	0.0438242	6	80	0.00565331	9606	Homo sapiens	MAP3K7		R-HSA-975103;R-HSA-450337;R-HSA-975097;R-HSA-9758604;R-HSA-168184;R-HSA-450346
ENST00000485910.5	MBNL1	protein_coding	73.902	0.512	7.287	3.1691e-13	3.56232e-11		ENST00000402322.1	C1QA	protein_coding	0	NA	NA	NA	NA		ENST00000560418.1	IQGAP1	protein_coding	191.329	1.453	4.185	2.85014e-05	0.000698117				R-HSA-162582	Signal Transduction	50	3030	0.198819	0.906575	0.906575	0.0425965	207	2532	0.178927	9606	Homo sapiens	GABRB1;STEAP3;OXTR;WWC1;CDCA8;HDAC9;LRP6;DLL4;DOCK10;ARHGAP22;PDE11A;RACGAP1;DNER;TAC3;MAP3K7;DLGAP5;NCK1;DACT1;IL32;CENPU;CDKN2B;GALNT3;SMURF1;SWAP70;GFRA1;SSTR1;KNL1;WNT16;PHC3;RHOD;APBB1IP;SFRP1;STAG2;OBSCN;CENPH;GFOD1;ALS2;SCD;FASN;AKT1S1;GNAS;PSME2;BCL2L1		R-HSA-3769401;R-HSA-443910;R-HSA-2187303;R-HSA-443905;R-HSA-3769397;R-HSA-8981637;R-HSA-8964252;R-HSA-3640874;R-HSA-164381;R-HSA-3772441;R-HSA-9018538;R-HSA-8851619;R-HSA-178215;R-HSA-9018542;R-HSA-178218;R-HSA-9017507;R-HSA-9013435;R-HSA-9013437;R-HSA-8964287;R-HSA-9013438;R-HSA-9604264;R-HSA-8964278;R-HSA-8943817;R-HSA-5672980;R-HSA-5672978;R-HSA-9013452;R-HSA-5218824;R-HSA-4411402;R-HSA-216791…
ENST00000472348.1	PCOLCE	retained_intron	1977.73	-0.857	-7.284	3.24159e-13	3.63801e-11		ENST00000374640.9	C1QC	protein_coding	0	NA	NA	NA	NA		ENST00000392219.7	FXYD5	protein_coding	2181.51	1.453	10.34	4.62192e-25	1.69933e-22				R-HSA-5689880	Ub-specific processing proteases	2	206	0.0135171	0.908003	0.908003	0.0419125	2	40	0.00282666	9606	Homo sapiens	PSME2;MAP3K7		R-HSA-5696534;R-HSA-5689539
ENST00000393155.6	DCN	nonsense_mediated_decay	1015.9	-0.942	-7.284	3.24695e-13	3.63823e-11		ENST00000374639.7	C1QC	protein_coding	0	NA	NA	NA	NA		ENST00000005260.9	BAIAP2L1	protein_coding	114.826	1.452	5.505	3.68446e-08	1.75265e-06				R-HSA-5693567	HDR through Homologous Recombination (HRR) or Single Strand Annealing (SSA)	1	124	0.00813648	0.909455	0.909455	0.0412187	24	44	0.00310932	9606	Homo sapiens	BRIP1		R-HSA-5684887;R-HSA-5693620;R-HSA-5693589;R-HSA-5684882;R-HSA-5686642;R-HSA-5685011;R-HSA-5686483;R-HSA-5693584;R-HSA-5693564;R-HSA-5685341;R-HSA-5693593;R-HSA-5693561;R-HSA-5693542;R-HSA-5685156;R-HSA-5686469;R-HSA-5693539;R-HSA-5686657;R-HSA-5685985;R-HSA-5685838;R-HSA-5693580;R-HSA-5686410;R-HSA-5685994;R-HSA-5684875;R-HSA-5686440
ENST00000490566.1	TNS1	retained_intron	467.957	1.673	7.284	3.25227e-13	3.63842e-11		ENST00000374637.1	C1QC	protein_coding	0	NA	NA	NA	NA		ENST00000389484.8	LRP1B	protein_coding	918.168	1.451	7.542	4.63011e-14	5.86802e-12				R-HSA-2219528	PI3K/AKT Signaling in Cancer	1	124	0.00813648	0.909455	0.909455	0.0412187	1	21	0.00148399	9606	Homo sapiens	AKT1S1		R-HSA-2399977
ENST00000315050.11	TNIP1	protein_coding	124.471	0.059	7.268	3.63553e-13	4.06075e-11		ENST00000510260.5	C1QB	protein_coding	0	NA	NA	NA	NA		ENST00000260359.10	NUSAP1	protein_coding	141.465	1.449	2.861	0.00422458	0.0449242				R-HSA-382556	ABC-family proteins mediated transport	1	124	0.00813648	0.909455	0.909455	0.0412187	1	27	0.00190799	9606	Homo sapiens	PSME2		R-HSA-8866553
ENST00000285420.8	OTUD6B	protein_coding	20.238	0.254	7.268	3.65622e-13	4.07741e-11		ENST00000432749.6	C1QB	protein_coding	0	NA	NA	NA	NA		ENST00000605755.5	SSX2IP	protein_coding	414.536	1.446	7.766	8.11223e-15	1.13174e-12				R-HSA-194068	Bile acid and bile salt metabolism	1	125	0.0082021	0.911199	0.911199	0.0403866	1	99	0.00699597	9606	Homo sapiens	OSBPL3		R-HSA-8867667
ENST00000520337.1	CTHRC1	protein_coding	565.74	2.346	7.261	3.83304e-13	4.26114e-11		ENST00000509305.6	C1QB	protein_coding	0	NA	NA	NA	NA		ENST00000390645.2	ARL4C	protein_coding	209.884	1.444	3.078	0.00208228	0.0259052				R-HSA-5628897	TP53 Regulates Metabolic Genes	1	126	0.00826772	0.91291	0.91291	0.0395721	1	34	0.00240266	9606	Homo sapiens	TXNRD1		R-HSA-73646
ENST00000681817.1	ANO6	protein_coding	109.962	-0.589	-7.261	3.83021e-13	4.26114e-11		ENST00000544305.5	EPHB2	protein_coding	0.091	-0.092	-0.229	0.81915	NA		ENST00000529187.1	TLCD5	protein_coding	70.351	1.444	3.861	0.000112747	0.0023023				R-HSA-5668914	Diseases of metabolism	5	424	0.0278215	0.913248	0.913248	0.0394114	4	195	0.0137799	9606	Homo sapiens	SPON2;GALNT3;ADAMTS19;MMAB;CD320		R-HSA-5096537;R-HSA-3325546;R-HSA-6785565;R-HSA-3322125
ENST00000585321.6	TNNT1	protein_coding	65.119	5.437	7.259	3.90749e-13	4.33707e-11		ENST00000426928.6	LACTBL1	protein_coding	0	NA	NA	NA	NA		ENST00000292907.8	COX7A1	protein_coding	23.331	1.439	3.521	0.000429927	0.00713767				R-HSA-69275	G2/M Transition	2	212	0.0139108	0.916255	0.916255	0.0379839	13	78	0.00551198	9606	Homo sapiens	PSME2;AURKA		R-HSA-8853444;R-HSA-8852354;R-HSA-8853419;R-HSA-8854071;R-HSA-3000319;R-HSA-8853429;R-HSA-8853405;R-HSA-2574845;R-HSA-8854044;R-HSA-3000310;R-HSA-8854041;R-HSA-2574840;R-HSA-8853496
ENST00000475836.5	RPL22L1	nonsense_mediated_decay	860.34	0.888	7.249	4.19071e-13	4.64413e-11		ENST00000618559.1	LACTBL1	protein_coding	0	NA	NA	NA	NA		ENST00000375559.8	F10	protein_coding	75.338	1.439	3.911	9.19491e-05	0.00192894				R-HSA-72163	mRNA Splicing - Major Pathway	2	213	0.0139764	0.91756	0.91756	0.0373653	10	10	0.000706664	9606	Homo sapiens	SNRPA1;SRSF7		R-HSA-9770132;R-HSA-9770119;R-HSA-9770129;R-HSA-9770145;R-HSA-9770131;R-HSA-9770141;R-HSA-9770236;R-HSA-9770847;R-HSA-9772351;R-HSA-9770142
ENST00000222543.11	TFPI2	protein_coding	8027.31	-1.343	-7.244	4.35213e-13	4.81544e-11		ENST00000440767.2	TEX46	protein_coding	0.177	0.096	0.238	0.812095	NA		ENST00000248437.9	TUBA4A	protein_coding	84.007	1.439	4.927	8.33475e-07	2.91849e-05				R-HSA-5688426	Deubiquitination	3	289	0.0189633	0.918163	0.918163	0.0370802	5	77	0.00544131	9606	Homo sapiens	OSBPL3;PSME2;MAP3K7		R-HSA-5696534;R-HSA-5689539;R-HSA-5665854;R-HSA-5665871;R-HSA-5688797
ENST00000282943.9	ADGRA3	processed_transcript	1335.33	-0.989	-7.23	4.8162e-13	5.32059e-11		ENST00000566855.4	TEX46	protein_coding	0	NA	NA	NA	NA		ENST00000618908.4	LAP3	protein_coding	320.854	1.438	2.814	0.00489175	0.0498199				R-HSA-453274	Mitotic G2-G2/M phases	2	214	0.014042	0.918847	0.918847	0.0367567	13	80	0.00565331	9606	Homo sapiens	PSME2;AURKA		R-HSA-8853444;R-HSA-8852354;R-HSA-8853419;R-HSA-8854071;R-HSA-3000319;R-HSA-8853429;R-HSA-8853405;R-HSA-2574845;R-HSA-8854044;R-HSA-3000310;R-HSA-8854041;R-HSA-2574840;R-HSA-8853496
ENST00000296839.5	FOXQ1	protein_coding	223.685	1.54	7.228	4.90935e-13	5.41502e-11		ENST00000622840.1	TEX46	protein_coding	0.173	0	0	1	NA		ENST00000374557.4	EPB41L4B	protein_coding	23.683	1.438	3.834	0.000126238	0.00253885				R-HSA-5693538	Homology Directed Repair	1	130	0.00853018	0.91943	0.91943	0.0364812	24	52	0.00367465	9606	Homo sapiens	BRIP1		R-HSA-5684887;R-HSA-5693620;R-HSA-5693589;R-HSA-5684882;R-HSA-5686642;R-HSA-5685011;R-HSA-5686483;R-HSA-5693584;R-HSA-5693564;R-HSA-5685341;R-HSA-5693593;R-HSA-5693561;R-HSA-5693542;R-HSA-5685156;R-HSA-5686469;R-HSA-5693539;R-HSA-5686657;R-HSA-5685985;R-HSA-5685838;R-HSA-5693580;R-HSA-5686410;R-HSA-5685994;R-HSA-5684875;R-HSA-5686440
ENST00000519030.6	EIF3E	protein_coding	35.765	0.789	7.226	4.98976e-13	5.49512e-11		ENST00000494920.1	KDM1A	protein_coding	0.665	-0.241	-0.503	0.615048	NA		ENST00000339082.7	PLAUR	protein_coding	366.663	1.438	8.143	3.86009e-16	6.45714e-14				R-HSA-446219	Synthesis of substrates in N-glycan biosythesis	1	131	0.0085958	0.920983	0.920983	0.0357485	1	49	0.00346265	9606	Homo sapiens	MVD		R-HSA-191414
ENST00000316660.7	PMAIP1	protein_coding	1908.24	1.215	7.214	5.41795e-13	5.95738e-11		ENST00000475164.2	LUZP1	protein_coding	1.485	-0.238	-0.325	0.745411	NA		ENST00000529016.5	PICALM	protein_coding	13.34	1.435	3.439	0.000584335	0.00920148				R-HSA-69239	Synthesis of DNA	1	132	0.00866142	0.922506	0.922506	0.035031	2	27	0.00190799	9606	Homo sapiens	PSME2		R-HSA-68948;R-HSA-69016
ENST00000679980.1	FMN2	protein_coding	171.327	1.646	7.213	5.46174e-13	5.98688e-11		ENST00000374619.2	HTR1D	protein_coding	4.479	0.364	0.508	0.611736	NA		ENST00000509107.1	HNRNPD	protein_coding	647.243	1.434	3.695	0.000219706	0.00406432				R-HSA-69002	DNA Replication Pre-Initiation	1	132	0.00866142	0.922506	0.922506	0.035031	1	32	0.00226132	9606	Homo sapiens	PSME2		R-HSA-68825
ENST00000675146.1	TRIM2	protein_coding	16.538	0.353	7.213	5.45399e-13	5.98688e-11		ENST00000302271.11	HNRNPR	protein_coding	0	NA	NA	NA	NA		ENST00000369236.5	GFRA1	protein_coding	2334.88	1.432	15.231	2.21763e-52	3.47882e-49				R-HSA-3371556	Cellular response to heat stress	1	135	0.00885827	0.926901	0.926901	0.0329669	1	29	0.00204933	9606	Homo sapiens	AKT1S1		R-HSA-5082405
ENST00000266564.7	PEX5	protein_coding	26.72	-0.269	-7.208	5.66023e-13	6.19334e-11		ENST00000463552.5	HNRNPR	protein_coding	0	NA	NA	NA	NA		ENST00000552678.1	ACVRL1	protein_coding	128.788	1.431	5.754	8.74003e-09	4.80137e-07				R-HSA-72172	mRNA Splicing	2	224	0.0146982	0.930719	0.930719	0.0311816	15	15	0.00106	9606	Homo sapiens	SNRPA1;SRSF7		R-HSA-9770132;R-HSA-9770129;R-HSA-9770131;R-HSA-75079;R-HSA-9770141;R-HSA-75081;R-HSA-9770236;R-HSA-75080;R-HSA-9770847;R-HSA-9772351;R-HSA-75083;R-HSA-9770142;R-HSA-75082;R-HSA-9770119;R-HSA-9770145
ENST00000339468.8	YPEL1	protein_coding	141.302	-1.858	-7.208	5.66764e-13	6.19334e-11		ENST00000374601.7	TCEA3	protein_coding	2.837	0.147	0.256	0.797845	NA		ENST00000585062.1	NFE2L1	protein_coding	277.427	1.43	5.513	3.52242e-08	1.68463e-06				R-HSA-977606	Regulation of Complement cascade	1	139	0.00912073	0.932376	0.932376	0.0304087	4	42	0.00296799	9606	Homo sapiens	C6		R-HSA-8852580;R-HSA-2530453;R-HSA-2530429;R-HSA-2530445
ENST00000474033.5	MXRA8	retained_intron	55.101	0.148	7.206	5.77273e-13	6.27378e-11		ENST00000461794.1	TCEA3	protein_coding	0.65	-0.477	-0.91	0.362841	NA		ENST00000366955.8	CENPF	protein_coding	2372.57	1.43	6.802	1.03265e-11	9.25087e-10				R-HSA-70326	Glucose metabolism	1	141	0.00925197	0.934959	0.934959	0.0292074	2	50	0.00353332	9606	Homo sapiens	ALDOC		R-HSA-71495;R-HSA-71496
ENST00000256458.5	IRAK2	protein_coding	229.227	1.242	7.205	5.78568e-13	6.27378e-11		ENST00000465372.5	ASAP3	protein_coding	0.1	-0.091	-0.226	0.821027	NA		ENST00000483129.5	ABI3BP	protein_coding	78.04	1.429	3.148	0.00164523	0.0214576				R-HSA-5683057	MAPK family signaling cascades	4	380	0.0249344	0.936252	0.936252	0.0286074	12	122	0.0086213	9606	Homo sapiens	APBB1IP;PSME2;GFRA1;BCL2L1		R-HSA-9657603;R-HSA-5672980;R-HSA-5672965;R-HSA-5672978;R-HSA-9657606;R-HSA-9653595;R-HSA-5658430;R-HSA-5672972;R-HSA-5672973;R-HSA-9657608;R-HSA-9657599;R-HSA-5687112
ENST00000261799.9	PDGFRB	protein_coding	11822	-0.711	-7.205	5.78414e-13	6.27378e-11		ENST00000608765.1	ASAP3	protein_coding	0.187	-0.17	-0.451	0.652006	NA		ENST00000409631.5	OSBPL6	protein_coding	40.641	1.427	3.868	0.000109554	0.00224946				R-HSA-112314	Neurotransmitter receptors and postsynaptic signal transmission	2	232	0.0152231	0.939016	0.939016	0.0273268	4	110	0.0077733	9606	Homo sapiens	GABRB1;KCNJ6		R-HSA-975340;R-HSA-1013020;R-HSA-8856398;R-HSA-1013012
ENST00000297450.7	ANGPT1	protein_coding	4975.74	-1.525	-7.206	5.78119e-13	6.27378e-11		ENST00000418390.6	ELOA	protein_coding	0	NA	NA	NA	NA		ENST00000264908.11	ANXA3	protein_coding	18.966	1.426	3.586	0.000335171	0.00581336				R-HSA-2454202	Fc epsilon receptor (FCERI) signaling	2	235	0.0154199	0.941878	0.941878	0.0260052	4	65	0.00459331	9606	Homo sapiens	PSME2;MAP3K7		R-HSA-2730861;R-HSA-2730876;R-HSA-5607724;R-HSA-2730900
ENST00000435456.7	SLC25A17	protein_coding	16.959	0.346	7.206	5.7677e-13	6.27378e-11		ENST00000374524.1	PITHD1	protein_coding	5.273	-0.396	-0.842	0.39966	NA		ENST00000438956.5	ETV1	protein_coding	8.585	1.425	3.015	0.00256569	0.0305065				R-HSA-983168	Antigen processing: Ubiquitination & Proteasome degradation	3	315	0.0206693	0.943156	0.943156	0.0254166	5	9	0.000635997	9606	Homo sapiens	RNF144B;SMURF1;PSME2		R-HSA-983150;R-HSA-983147;R-HSA-983157;R-HSA-983156;R-HSA-983140
ENST00000424614.1	OPTN	protein_coding	3773.1	1.085	7.201	5.98992e-13	6.48528e-11		ENST00000374505.6	LYPLA2	protein_coding	5.621	0.172	1.115	0.264812	NA		ENST00000479257.5	CALU	protein_coding	5769.74	1.424	5.298	1.17331e-07	5.01672e-06				R-HSA-8856688	Golgi-to-ER retrograde transport	1	148	0.00971129	0.943248	0.943248	0.0253739	2	18	0.00127199	9606	Homo sapiens	RACGAP1		R-HSA-6811426;R-HSA-6811423
ENST00000616978.5	SLC9A7	protein_coding	518.921	1.054	7.19	6.47859e-13	7.00362e-11		ENST00000374503.7	LYPLA2	protein_coding	3.572	-0.657	-1.52	0.128523	NA		ENST00000325680.12	YLPM1	protein_coding	954.504	1.423	2.817	0.00485209	0.0494969				R-HSA-2132295	MHC class II antigen presentation	1	149	0.0097769	0.944343	0.944343	0.0248701	1	26	0.00183733	9606	Homo sapiens	RACGAP1		R-HSA-2213248
ENST00000675286.1	FANCD2	protein_coding	25.245	0.359	7.188	6.56637e-13	7.08766e-11		ENST00000374502.7	LYPLA2	protein_coding	2.027	-0.321	-1.073	0.283191	NA		ENST00000649435.1	MCFD2	protein_coding	517.68	1.423	4.689	2.74612e-06	8.6658e-05				R-HSA-1428517	The citric acid (TCA) cycle and respiratory electron transport	2	238	0.0156168	0.944613	0.944613	0.0247462	4	67	0.00473465	9606	Homo sapiens	LDHA;SLC16A3		R-HSA-373875;R-HSA-71849;R-HSA-373867;R-HSA-70510
ENST00000648440.1	RIN2	protein_coding	814.994	1.747	7.186	6.67431e-13	7.19317e-11		ENST00000421070.1	LYPLA2	protein_coding	1.876	-0.096	-0.169	0.866038	NA		ENST00000675117.1	LCOR	protein_coding	57.65	1.422	4.297	1.73124e-05	0.0004523				R-HSA-1632852	Macroautophagy	1	150	0.00984252	0.945417	0.945417	0.0243765	5	87	0.00614798	9606	Homo sapiens	GABARAPL2		R-HSA-5682388;R-HSA-5681987;R-HSA-5678490;R-HSA-5682011;R-HSA-5682377
ENST00000392870.3	GRK5	protein_coding	2819.3	-0.766	-7.185	6.70223e-13	7.21226e-11		ENST00000617979.5	GALE	protein_coding	23.374	0.28	0.445	NA	NA		ENST00000354567.7	AK5	protein_coding	1100.22	1.42	10.741	6.51849e-27	2.75541e-24				R-HSA-69206	G1/S Transition	1	150	0.00984252	0.945417	0.945417	0.0243765	1	61	0.00431065	9606	Homo sapiens	PSME2		R-HSA-187574
ENST00000379454.9	ASPH	protein_coding	9893.96	0.643	7.183	6.82981e-13	7.33836e-11		ENST00000429356.5	GALE	protein_coding	5.113	0.081	0.106	0.915873	NA		ENST00000362063.6	ZNF652	protein_coding	46.181	1.417	3.959	7.53217e-05	0.00162544				R-HSA-9748784	Drug ADME	2	239	0.0156824	0.945497	0.945497	0.02434	4	121	0.00855063	9606	Homo sapiens	GLYATL2;NT5C2		R-HSA-9754916;R-HSA-9755078;R-HSA-2162066;R-HSA-9750001
ENST00000473466.2	ACOT7	protein_coding	489.563	1.265	7.178	7.09212e-13	7.60862e-11		ENST00000425913.5	GALE	protein_coding	6.422	-1.359	-2.24	0.0251091	NA		ENST00000425642.3	ATP6V0E2	protein_coding	52.986	1.416	3.389	0.000702061	0.010718				R-HSA-162909	Host Interactions of HIV factors	1	151	0.00990814	0.94647	0.94647	0.023893	2	54	0.00381598	9606	Homo sapiens	PSME2		R-HSA-180603;R-HSA-180573
ENST00000271588.9	HMCN1	protein_coding	623.232	-1.2	-7.175	7.24007e-13	7.75555e-11		ENST00000445705.1	GALE	protein_coding	5.052	-0.223	-1.191	0.233555	NA		ENST00000325870.3	DMRTA1	protein_coding	77.769	1.415	4.959	7.08787e-07	2.52573e-05				R-HSA-1257604	PIP3 activates AKT signaling	3	321	0.021063	0.94782	0.94782	0.0232742	4	86	0.00607731	9606	Homo sapiens	AKT1S1;PSME2;PHC3		R-HSA-8944104;R-HSA-8943817;R-HSA-8850992;R-HSA-200143
ENST00000676377.1	GDAP1	protein_coding	10.057	-0.221	-7.17	7.48286e-13	8.00349e-11		ENST00000374472.5	CNR2	protein_coding	4.272	-0.762	-1.134	0.256731	NA		ENST00000668113.1	RIMS2	protein_coding	171.165	1.412	4.827	1.38931e-06	4.66264e-05				R-HSA-9018519	Estrogen-dependent gene expression	1	154	0.010105	0.94951	0.94951	0.0225005	2	66	0.00466398	9606	Homo sapiens	STAG2		R-HSA-9011997;R-HSA-9011975
ENST00000392177.8	EZR	protein_coding	2614.54	1.469	7.164	7.84759e-13	8.38089e-11		ENST00000647887.1	PNRC2	protein_coding	6.142	0.128	0.355	0.722867	NA		ENST00000461554.6	PCBP4	protein_coding	54.069	1.41	4.187	2.8308e-05	0.000694343				R-HSA-166658	Complement cascade	1	156	0.0102362	0.95144	0.95144	0.0216185	9	72	0.00508798	9606	Homo sapiens	C6		R-HSA-8852580;R-HSA-2530453;R-HSA-173723;R-HSA-173720;R-HSA-2530429;R-HSA-2530445;R-HSA-173705;R-HSA-173725;R-HSA-173709
ENST00000265678.9	RPS6KA2	protein_coding	6588.24	-0.967	-7.163	7.91336e-13	8.43837e-11		ENST00000338909.9	MYOM3	protein_coding	0.083	-0.085	-0.21	0.833835	NA		ENST00000520648.1	STC2	protein_coding	42.207	1.409	2.896	0.00378287	0.041318				R-HSA-9664407	Parasite infection	1	157	0.0103018	0.952377	0.952377	0.0211909	5	27	0.00190799	9606	Homo sapiens	NCK1		R-HSA-2197698;R-HSA-2029466;R-HSA-442592;R-HSA-2197691;R-HSA-2197690
ENST00000358039.9	ST7L	protein_coding	38.519	0.449	7.161	7.99532e-13	8.51291e-11		ENST00000374434.4	MYOM3	protein_coding	0.823	0	0	1	NA		ENST00000525501.5	DRAP1	protein_coding	414.652	1.408	4.267	1.98537e-05	0.000509827				R-HSA-9664417	Leishmania phagocytosis	1	157	0.0103018	0.952377	0.952377	0.0211909	5	27	0.00190799	9606	Homo sapiens	NCK1		R-HSA-2197698;R-HSA-2029466;R-HSA-442592;R-HSA-2197691;R-HSA-2197690
ENST00000382554.4	NYNRIN	protein_coding	843.876	-1.371	-7.159	8.12733e-13	8.64043e-11		ENST00000270800.2	IL22RA1	protein_coding	0.597	0.094	0.231	0.817603	NA		ENST00000649957.1	INPP5F	protein_coding	173.086	1.408	4.368	1.25226e-05	0.000338695				R-HSA-9664422	FCGR3A-mediated phagocytosis	1	157	0.0103018	0.952377	0.952377	0.0211909	5	27	0.00190799	9606	Homo sapiens	NCK1		R-HSA-2197698;R-HSA-2029466;R-HSA-442592;R-HSA-2197691;R-HSA-2197690
ENST00000638046.1	ATP6AP2	retained_intron	12.857	-0.376	-7.158	8.18206e-13	8.68553e-11		ENST00000327535.6	IFNLR1	protein_coding	3.932	0.336	0.481	0.630638	NA		ENST00000505500.5	CCNB1	protein_coding	117.62	1.407	3.659	0.000253099	0.00457771				R-HSA-2029482	Regulation of actin dynamics for phagocytic cup formation	1	158	0.0103675	0.953297	0.953297	0.0207719	5	24	0.00169599	9606	Homo sapiens	NCK1		R-HSA-2197698;R-HSA-2029466;R-HSA-442592;R-HSA-2197691;R-HSA-2197690
ENST00000538936.7	PCYT2	protein_coding	195.304	1.383	7.154	8.44457e-13	8.95073e-11		ENST00000327575.6	IFNLR1	protein_coding	0	NA	NA	NA	NA		ENST00000530527.5	NUCB2	protein_coding	107.65	1.404	3.497	0.000470694	0.0077004				R-HSA-446193	Biosynthesis of the N-glycan precursor (dolichol lipid-linked oligosaccharide, LLO) and transfer to a nascent protein	1	159	0.0104331	0.954198	0.954198	0.0203613	1	63	0.00445198	9606	Homo sapiens	MVD		R-HSA-191414
ENST00000380009.9	ARSK	protein_coding	141.099	1.287	7.153	8.47109e-13	8.96538e-11		ENST00000374421.7	IFNLR1	protein_coding	0	NA	NA	NA	NA		ENST00000433417.5	ENTPD6	protein_coding	69.67	1.403	3.439	0.000582857	0.00919247				R-HSA-9612973	Autophagy	1	166	0.0108924	0.960042	0.960042	0.0177097	5	108	0.00763197	9606	Homo sapiens	GABARAPL2		R-HSA-5682388;R-HSA-5681987;R-HSA-5678490;R-HSA-5682011;R-HSA-5682377
ENST00000284240.10	THY1	protein_coding	2604.82	1.041	7.151	8.60679e-13	9.09537e-11		ENST00000374419.1	IFNLR1	protein_coding	0	NA	NA	NA	NA		ENST00000234389.3	GRIN3B	protein_coding	24.893	1.403	3.717	0.000201942	0.00378532				R-HSA-5653656	Vesicle-mediated transport	10	828	0.0543307	0.960196	0.960196	0.01764	45	252	0.0178079	9606	Homo sapiens	GABARAPL2;ALS2;RACGAP1;SGIP1;GOLGB1;DENND3;LDLR;CNIH3;ANK1		R-HSA-8868230;R-HSA-5694418;R-HSA-6811426;R-HSA-203973;R-HSA-5694417;R-HSA-6809006;R-HSA-8868236;R-HSA-6809003;R-HSA-8862280;R-HSA-6809011;R-HSA-6809010;R-HSA-8876446;R-HSA-8871194;R-HSA-8871193;R-HSA-5694409;R-HSA-8868071;R-HSA-8876454;R-HSA-6807877;R-HSA-8874979;R-HSA-6807875;R-HSA-8863471;R-HSA-5694527;R-HSA-8856813;R-HSA-8867756;R-HSA-204008;R-HSA-8868651;R-HSA-8866283;R-HSA-5694522;R-HSA-886…
ENST00000341421.7	TRAK1	protein_coding	330.208	1.003	7.147	8.85277e-13	9.34133e-11		ENST00000374418.3	IFNLR1	protein_coding	0	NA	NA	NA	NA		ENST00000330560.8	CDCA2	protein_coding	68.531	1.396	3.354	0.0007956	0.0118612				R-HSA-5693532	DNA Double-Strand Break Repair	1	169	0.0110892	0.962313	0.962313	0.0166835	24	113	0.0079853	9606	Homo sapiens	BRIP1		R-HSA-5684887;R-HSA-5693620;R-HSA-5693589;R-HSA-5684882;R-HSA-5686642;R-HSA-5685011;R-HSA-5686483;R-HSA-5693584;R-HSA-5693564;R-HSA-5685341;R-HSA-5693593;R-HSA-5693561;R-HSA-5693542;R-HSA-5685156;R-HSA-5686469;R-HSA-5693539;R-HSA-5686657;R-HSA-5685985;R-HSA-5685838;R-HSA-5693580;R-HSA-5686410;R-HSA-5685994;R-HSA-5684875;R-HSA-5686440
ENST00000237316.3	TCF21	protein_coding	1937.78	-0.885	-7.147	8.89267e-13	9.36943e-11		ENST00000361548.9	GRHL3	protein_coding	0	NA	NA	NA	NA		ENST00000413966.1	PDIA4	protein_coding	60.329	1.393	3.598	0.00032006	0.00559527				R-HSA-69306	DNA Replication	1	169	0.0110892	0.962313	0.962313	0.0166835	3	58	0.00409865	9606	Homo sapiens	PSME2		R-HSA-68948;R-HSA-68825;R-HSA-69016
ENST00000378802.5	CYP4V2	protein_coding	805.009	-0.609	-7.129	1.0117e-12	1.06435e-10		ENST00000350501.9	GRHL3	protein_coding	0	NA	NA	NA	NA		ENST00000552457.1	C12orf75	protein_coding	836.601	1.392	4.638	3.52136e-06	0.000108266				R-HSA-446203	Asparagine N-linked glycosylation	4	421	0.0276247	0.962842	0.962842	0.0164448	18	144	0.010176	9606	Homo sapiens	GOLGB1;MVD;CNIH3;ANK1		R-HSA-6807877;R-HSA-6807875;R-HSA-5694418;R-HSA-203973;R-HSA-5694417;R-HSA-6809006;R-HSA-5694527;R-HSA-204008;R-HSA-6809003;R-HSA-5694522;R-HSA-5694439;R-HSA-6809011;R-HSA-191414;R-HSA-6809010;R-HSA-5694446;R-HSA-5694442;R-HSA-5694441;R-HSA-5694409
ENST00000582991.6	ALDH3A2	nonsense_mediated_decay	11.87	0.271	7.125	1.0399e-12	1.09239e-10		ENST00000356046.6	GRHL3	protein_coding	0	NA	NA	NA	NA		ENST00000448943.2	TWIST2	protein_coding	24.97	1.391	2.898	0.00375659	0.041114				R-HSA-9609507	Protein localization	1	170	0.0111549	0.963041	0.963041	0.0163551	1	53	0.00374532	9606	Homo sapiens	BCS1L		R-HSA-1268022
ENST00000656829.1	H3-3A	processed_transcript	7506.24	-0.508	-7.124	1.05163e-12	1.10307e-10		ENST00000524724.5	GRHL3	protein_coding	0	NA	NA	NA	NA		ENST00000443614.6	FDFT1	protein_coding	366.001	1.391	3.47	0.000520298	0.00837985				R-HSA-9711097	Cellular response to starvation	1	176	0.0115486	0.967125	0.967125	0.0145175	1	28	0.00197866	9606	Homo sapiens	FNIP1		R-HSA-9645598
ENST00000475012.5	PTPRG	processed_transcript	935.158	-0.704	-7.123	1.05502e-12	1.10498e-10		ENST00000236255.4	GRHL3	protein_coding	0	NA	NA	NA	NA		ENST00000336061.2	RASSF3	protein_coding	60.082	1.39	3.084	0.00203962	0.0254591				R-HSA-8978868	Fatty acid metabolism	4	431	0.0282808	0.967544	0.967544	0.0143294	10	220	0.0155466	9606	Homo sapiens	FADS2;SCD;FASN;FADS1		R-HSA-75872;R-HSA-5690565;R-HSA-2046092;R-HSA-5655955;R-HSA-2046089;R-HSA-2046084;R-HSA-2046099;R-HSA-163756;R-HSA-2046097;R-HSA-2046096
ENST00000612661.2	MARCKS	protein_coding	4437.57	-0.944	-7.122	1.06108e-12	1.10969e-10		ENST00000374409.5	STPG1	protein_coding	0	NA	NA	NA	NA		ENST00000515370.1	GPX8	protein_coding	274.063	1.39	4.146	3.38543e-05	0.000812044				R-HSA-2408522	Selenoamino acid metabolism	1	180	0.011811	0.969594	0.969594	0.0134101	3	33	0.00233199	9606	Homo sapiens	TXNRD1		R-HSA-5263616;R-HSA-2408558;R-HSA-5263614
ENST00000639932.1	PIGT	nonsense_mediated_decay	20.928	0.246	7.119	1.08738e-12	1.13551e-10		ENST00000438866.1	STPG1	protein_coding	5.099	0.114	0.305	0.760486	NA		ENST00000260702.4	LOXL4	protein_coding	200.862	1.389	6.496	8.22823e-11	6.35206e-09				R-HSA-597592	Post-translational protein modification	22	1608	0.105512	0.969608	0.969608	0.0134036	50	538	0.0380185	9606	Homo sapiens	GALNT6;GALNT11;SPON2;GALNT3;CDKN2A;OSBPL3;NTM;LSAMP;CDCA8;PCSK9;FOXL2;ANK1;PHC3;AURKA;STAG2;ADAMTS19;GOLGB1;PSME2;MVD;GAS6;CNIH3;MAP3K7		R-HSA-163843;R-HSA-5694418;R-HSA-5173192;R-HSA-913675;R-HSA-5694417;R-HSA-5688797;R-HSA-8932355;R-HSA-8956184;R-HSA-5689539;R-HSA-4655440;R-HSA-5665871;R-HSA-4570463;R-HSA-5694409;R-HSA-4551655;R-HSA-3968414;R-HSA-6807877;R-HSA-6807875;R-HSA-3927824;R-HSA-5694439;R-HSA-9755303;R-HSA-191414;R-HSA-5694446;R-HSA-4655355;R-HSA-5694442;R-HSA-9755306;R-HSA-5694441;R-HSA-5696534;R-HSA-5173005;R-HSA-3108…
ENST00000366584.9	LGALS8	protein_coding	2576.7	-0.708	-7.118	1.0925e-12	1.13917e-10		ENST00000358028.8	NIPAL3	protein_coding	1.499	0.396	0.586	0.557908	NA		ENST00000651372.2	ZFHX4	protein_coding	175.344	1.388	3.486	0.000489594	0.00795613				R-HSA-1266738	Developmental Biology	17	1304	0.0855643	0.970245	0.970245	0.0131187	121	594	0.0419758	9606	Homo sapiens	KMT2A;GFRA1;FOXL2;HMGCR;L1CAM;ANK1;MED15;RELN;DAB1;KCNQ3;PSME2;SLIT2;CNOT9;NCK1		R-HSA-3928633;R-HSA-3928639;R-HSA-1183003;R-HSA-3928625;R-HSA-3928631;R-HSA-8986258;R-HSA-3928614;R-HSA-418850;R-HSA-392749;R-HSA-392748;R-HSA-392751;R-HSA-418858;R-HSA-418856;R-HSA-9621410;R-HSA-447030;R-HSA-555065;R-HSA-9010872;R-HSA-9621411;R-HSA-392752;R-HSA-418865;R-HSA-418874;R-HSA-447034;R-HSA-1183058;R-HSA-8855237;R-HSA-8854981;R-HSA-8855747;R-HSA-8854466;R-HSA-8855232;R-HSA-376141;R-HSA-…
ENST00000667201.2	SCN9A	nonsense_mediated_decay	649.621	1.317	7.118	1.09797e-12	1.14318e-10		ENST00000374393.4	RCAN3	protein_coding	0	NA	NA	NA	NA		ENST00000370274.8	NSDHL	protein_coding	184.89	1.388	5.107	3.26521e-07	1.25202e-05				R-HSA-5619115	Disorders of transmembrane transporters	2	280	0.0183727	0.972113	0.972113	0.0122832	2	88	0.00621864	9606	Homo sapiens	SLC35A3;PSME2		R-HSA-5653622;R-HSA-8866858
ENST00000377499.9	LMO7	protein_coding	1913.64	0.932	7.117	1.10518e-12	1.149e-10		ENST00000374392.3	NCMAP	protein_coding	0.814	0.126	0.21	0.833873	NA		ENST00000359263.9	MYOF	protein_coding	14766.6	1.388	16.982	1.11889e-64	2.32307e-61				R-HSA-5619102	SLC transporter disorders	1	185	0.0121391	0.972422	0.972422	0.0121452	1	65	0.00459331	9606	Homo sapiens	SLC35A3		R-HSA-5653622
ENST00000393892.8	CNP	protein_coding	357.773	-1.015	-7.116	1.11466e-12	1.15715e-10		ENST00000308873.11	RUNX3	protein_coding	0.088	0	0	1	NA		ENST00000645632.1	VPS13A	protein_coding	207.769	1.387	5.42	5.95829e-08	2.71185e-06				R-HSA-9006925	Intracellular signaling by second messengers	3	368	0.024147	0.973777	0.973777	0.0115404	4	114	0.00805597	9606	Homo sapiens	AKT1S1;PSME2;PHC3		R-HSA-8944104;R-HSA-8943817;R-HSA-8850992;R-HSA-200143
ENST00000298295.4	DEPP1	protein_coding	248.907	2.024	7.114	1.1251e-12	1.16456e-10		ENST00000399916.5	RUNX3	protein_coding	0	NA	NA	NA	NA		ENST00000594047.2	SYNM	protein_coding	303.078	1.386	4.439	9.03007e-06	0.000252356				R-HSA-416476	G alpha (q) signalling events	2	285	0.0187008	0.974334	0.974334	0.0112921	3	35	0.00247332	9606	Homo sapiens	OXTR;TAC3		R-HSA-749448;R-HSA-749452;R-HSA-379048
ENST00000357310.5	APAF1	protein_coding	164.645	0.431	7.114	1.12482e-12	1.16456e-10		ENST00000338888.3	RUNX3	protein_coding	0.266	0	0	1	NA		ENST00000257626.12	GSAP	protein_coding	52.559	1.385	3.389	0.00070075	0.0107003				R-HSA-6791226	Major pathway of rRNA processing in the nucleolus and cytosol	1	189	0.0124016	0.974494	0.974494	0.0112206	1	7	0.000494665	9606	Homo sapiens	EBNA1BP2		R-HSA-6791219
ENST00000455979.1	SAMD11	protein_coding	38.886	-5.332	-7.113	1.13659e-12	1.17473e-10		ENST00000561867.1	RSRP1	protein_coding	0.376	0.343	0.651	0.514762	NA		ENST00000439952.5	SAMD9L	protein_coding	151.176	1.385	4.465	8.01604e-06	0.000226438				R-HSA-2029480	Fcgamma receptor (FCGR) dependent phagocytosis	1	193	0.012664	0.976412	0.976412	0.010367	5	42	0.00296799	9606	Homo sapiens	NCK1		R-HSA-2197698;R-HSA-2029466;R-HSA-442592;R-HSA-2197691;R-HSA-2197690
ENST00000477081.1	TBX2	retained_intron	649.76	-1.241	-7.109	1.1682e-12	1.20564e-10		ENST00000568996.1	RSRP1	protein_coding	0.311	0.089	0.219	0.826371	NA		ENST00000423161.3	SREBF1	protein_coding	98.093	1.384	2.857	0.00427298	0.0452299				R-HSA-9678108	SARS-CoV-1 Infection	1	194	0.0127297	0.976868	0.976868	0.0101641	2	159	0.011236	9606	Homo sapiens	BCL2L1		R-HSA-9704692;R-HSA-9704655
ENST00000270112.7	HUNK	protein_coding	466.453	-0.998	-7.108	1.17405e-12	1.20991e-10		ENST00000648012.1	RHD	protein_coding	0	NA	NA	NA	NA		ENST00000538936.7	PCYT2	protein_coding	195.304	1.383	7.154	8.44457e-13	8.95073e-11				R-HSA-500792	GPCR ligand binding	6	609	0.0399606	0.978172	0.978172	0.00958463	5	217	0.0153346	9606	Homo sapiens	OXTR;GNAS;TAC3;SSTR1;WNT16		R-HSA-388503;R-HSA-374758;R-HSA-383373;R-HSA-381612;R-HSA-201708
ENST00000228825.12	ARPC3	protein_coding	10052.8	0.223	7.104	1.20903e-12	1.24413e-10		ENST00000622561.4	RHD	protein_coding	0	NA	NA	NA	NA		ENST00000370871.7	CRYZ	protein_coding	152.168	1.382	5.65	1.60905e-08	8.39513e-07				R-HSA-168249	Innate Immune System	17	1345	0.0882546	0.979266	0.979266	0.00909937	70	725	0.0512331	9606	Homo sapiens	CD63;SIGLEC15;TMEM30A;SERPINB2;SCAMP1;ABCA13;TIRAP;C6;POLR3G;PSME2;PTX3;ALDOC;CD68;MAP3K7;BCL2L1;NCK1		R-HSA-727819;R-HSA-2029466;R-HSA-173705;R-HSA-166286;R-HSA-936960;R-HSA-166284;R-HSA-173709;R-HSA-6799350;R-HSA-9645442;R-HSA-936991;R-HSA-2559414;R-HSA-9758604;R-HSA-5607757;R-HSA-177690;R-HSA-173723;R-HSA-2197691;R-HSA-5607759;R-HSA-173720;R-HSA-2197690;R-HSA-177692;R-HSA-173725;R-HSA-706479;R-HSA-450337;R-HSA-2530445;R-HSA-450346;R-HSA-937022;R-HSA-2530453;R-HSA-166072;R-HSA-2730900;R-HSA-1660…
ENST00000589116.2	CCBE1	retained_intron	943.527	1.294	7.104	1.21168e-12	1.24505e-10		ENST00000454452.6	RHD	protein_coding	0	NA	NA	NA	NA		ENST00000511672.5	SPON2	protein_coding	28.666	1.381	2.952	0.00315956	0.0358557				R-HSA-72203	Processing of Capped Intron-Containing Pre-mRNA	2	299	0.0196194	0.979683	0.979683	0.0089143	21	34	0.00240266	9606	Homo sapiens	SNRPA1;SRSF7		R-HSA-9770132;R-HSA-8849157;R-HSA-9770129;R-HSA-9770131;R-HSA-75079;R-HSA-72103;R-HSA-9770141;R-HSA-75081;R-HSA-9770236;R-HSA-75080;R-HSA-9770847;R-HSA-9772351;R-HSA-75083;R-HSA-9770142;R-HSA-75082;R-HSA-9770119;R-HSA-9770145;R-HSA-72180;R-HSA-72185;R-HSA-75096;R-HSA-159101
ENST00000381406.8	IGF2	protein_coding	807.116	1.217	7.104	1.21615e-12	1.24783e-10		ENST00000328664.9	RHD	protein_coding	0.463	-0.231	-0.52	0.603168	NA		ENST00000567041.1	ZNF106	protein_coding	597.56	1.379	6.932	4.1618e-12	3.90678e-10				R-HSA-8868773	rRNA processing in the nucleus and cytosol	1	208	0.0136483	0.982407	0.982407	0.00770872	1	15	0.00106	9606	Homo sapiens	EBNA1BP2		R-HSA-6791219
ENST00000374866.9	COL5A2	protein_coding	34605.7	-0.621	-7.094	1.30605e-12	1.33812e-10		ENST00000342055.9	RHD	protein_coding	0	NA	NA	NA	NA		ENST00000395905.8	LRRC2	protein_coding	55.934	1.378	3.536	0.000405854	0.00681332				R-HSA-5617833	Cilium Assembly	1	210	0.0137795	0.983082	0.983082	0.00741044	2	50	0.00353332	9606	Homo sapiens	LZTFL1		R-HSA-5624129;R-HSA-5624127
ENST00000275493.7	EGFR	protein_coding	7554.63	0.651	7.092	1.31816e-12	1.34857e-10		ENST00000357542.8	RHD	protein_coding	0	NA	NA	NA	NA		ENST00000300060.7	ANPEP	protein_coding	1691.11	1.376	15.263	1.35077e-52	2.16712e-49				R-HSA-983169	Class I MHC mediated antigen processing & presentation	4	479	0.0314304	0.983341	0.983341	0.00729565	8	48	0.00339199	9606	Homo sapiens	RNF144B;SMURF1;PSME2;TIRAP		R-HSA-8863895;R-HSA-983150;R-HSA-983147;R-HSA-1236935;R-HSA-1236970;R-HSA-983157;R-HSA-983156;R-HSA-983140
ENST00000262467.10	NLRP1	protein_coding	537.16	0.847	7.089	1.34885e-12	1.37797e-10		ENST00000417538.6	RHD	protein_coding	0	NA	NA	NA	NA		ENST00000649786.1	COLGALT2	protein_coding	103.495	1.375	5.521	3.37037e-08	1.61961e-06				R-HSA-9679506	SARS-CoV Infections	6	639	0.0419291	0.985038	0.985038	0.00654704	7	401	0.0283372	9606	Homo sapiens	ANO1;ATP1A2;MAP3K7;BCL2L1;NCK1		R-HSA-9704692;R-HSA-9684068;R-HSA-9755757;R-HSA-168184;R-HSA-9704655;R-HSA-9691421;R-HSA-9770187
ENST00000402676.7	AKAP12	protein_coding	316.803	-2.27	-7.082	1.41805e-12	1.44448e-10		ENST00000423810.6	RHD	protein_coding	0	NA	NA	NA	NA		ENST00000681290.1	DNAH5	protein_coding	1010.51	1.374	9.587	9.04089e-22	2.61563e-19				R-HSA-6811442	Intra-Golgi and retrograde Golgi-to-ER traffic	1	219	0.0143701	0.985813	0.985813	0.00620531	2	48	0.00339199	9606	Homo sapiens	RACGAP1		R-HSA-6811426;R-HSA-6811423
ENST00000638751.1	KCNMA1	nonsense_mediated_decay	971.538	1.245	7.082	1.41677e-12	1.44448e-10		ENST00000568195.5	RHD	protein_coding	0	NA	NA	NA	NA		ENST00000614578.1	CENPF	protein_coding	72.969	1.373	3.325	0.000885663	0.0129164				R-HSA-373076	Class A/1 (Rhodopsin-like receptors)	3	414	0.0271654	0.986973	0.986973	0.0056949	3	185	0.0130733	9606	Homo sapiens	OXTR;TAC3;SSTR1		R-HSA-388503;R-HSA-374758;R-HSA-383373
ENST00000431010.3	HRH1	protein_coding	859.315	1.126	7.081	1.42668e-12	1.45119e-10		ENST00000294413.13	RHCE	protein_coding	0.611	0.197	0.515	0.606627	NA		ENST00000430040.5	PRKAR1B	protein_coding	39.503	1.373	3.976	6.99371e-05	0.00152706				R-HSA-425407	SLC-mediated transmembrane transport	3	418	0.0274278	0.987755	0.987755	0.00535092	3	194	0.0137093	9606	Homo sapiens	SLC14A1;SLC35A3;SLC16A3		R-HSA-741450;R-HSA-433698;R-HSA-444126
ENST00000640051.2	GOSR2	protein_coding	50.135	-0.625	-7.079	1.44699e-12	1.46972e-10		ENST00000340849.8	RHCE	protein_coding	0	NA	NA	NA	NA		ENST00000586035.1	PDCD5	protein_coding	206.869	1.373	7.619	2.54934e-14	3.32035e-12				R-HSA-9705671	SARS-CoV-2 activates/modulates innate and adaptive immune responses	1	227	0.014895	0.98787	0.98787	0.0053002	2	47	0.00332132	9606	Homo sapiens	MAP3K7		R-HSA-9755757;R-HSA-168184
ENST00000319234.5	SHISA3	protein_coding	64.436	2.829	7.078	1.45774e-12	1.47852e-10		ENST00000349320.7	RHCE	protein_coding	0.373	-0.092	-0.226	0.820843	NA		ENST00000620854.4	NEDD9	protein_coding	417.78	1.372	2.838	0.00454417	0.0471891				R-HSA-418594	G alpha (i) signalling events	3	426	0.0279528	0.989186	0.989186	0.00472209	4	74	0.00522931	9606	Homo sapiens	GNAS;SSTR1		R-HSA-392129;R-HSA-749454;R-HSA-749456;R-HSA-380073
ENST00000369799.10	AHCYL1	protein_coding	4434.76	-0.599	-7.078	1.46077e-12	1.47947e-10		ENST00000527747.5	RHCE	protein_coding	0.488	0.006	0.017	0.986832	NA		ENST00000436437.2	DDAH2	protein_coding	139.396	1.372	4.506	6.60924e-06	0.000190122				R-HSA-72312	rRNA processing	1	246	0.0161417	0.991641	0.991641	0.00364563	1	21	0.00148399	9606	Homo sapiens	EBNA1BP2		R-HSA-6791219
ENST00000379080.5	FAM219A	protein_coding	35.134	-0.676	-7.072	1.52566e-12	1.54297e-10		ENST00000346452.8	RHCE	protein_coding	0	NA	NA	NA	NA		ENST00000371485.8	CEP55	protein_coding	383.357	1.372	6.545	5.94546e-11	4.70518e-09				R-HSA-8951664	Neddylation	1	254	0.0166667	0.992855	0.992855	0.00311433	5	44	0.00310932	9606	Homo sapiens	PSME2		R-HSA-8956184;R-HSA-9755303;R-HSA-8956140;R-HSA-8932355;R-HSA-9755306
ENST00000226253.9	ALDOC	protein_coding	139.313	2.349	7.068	1.57095e-12	1.58651e-10		ENST00000349438.8	RHCE	protein_coding	0.094	-0.094	-0.232	0.816518	NA		ENST00000461069.6	B9D1	protein_coding	13.462	1.371	3.344	0.000824829	0.0121991				R-HSA-8939211	ESR-mediated signaling	1	257	0.0168635	0.993263	0.993263	0.0029357	2	114	0.00805597	9606	Homo sapiens	STAG2		R-HSA-9011997;R-HSA-9011975
ENST00000507780.1	FGF5	nonsense_mediated_decay	239.414	1.274	7.066	1.59213e-12	1.6056e-10		ENST00000413854.5	RHCE	protein_coding	0.206	-0.183	-0.507	0.612426	NA		ENST00000301464.4	IGFBP6	protein_coding	586.521	1.371	5.808	6.31163e-09	3.56726e-07				R-HSA-71387	Metabolism of carbohydrates	3	457	0.0299869	0.993358	0.993358	0.0028943	4	241	0.0170306	9606	Homo sapiens	CEMIP;XYLT1;ALDOC		R-HSA-71495;R-HSA-71496;R-HSA-5693356;R-HSA-1878002
ENST00000342213.3	CLEC14A	protein_coding	796.5	0.938	7.065	1.61157e-12	1.62289e-10		ENST00000374329.1	MAN1C1	protein_coding	21.002	0.439	2.256	NA	NA		ENST00000320152.11	PRTFDC1	protein_coding	86.974	1.37	3.963	7.41158e-05	0.00160441				R-HSA-3247509	Chromatin modifying enzymes	1	258	0.0169291	0.993394	0.993394	0.00287847	3	85	0.00600664	9606	Homo sapiens	KMT2A		R-HSA-5637686;R-HSA-5159245;R-HSA-5244692
ENST00000481122.5	MYD88	processed_transcript	119.842	-0.264	-7.063	1.62449e-12	1.63356e-10		ENST00000424294.5	MTFR1L	protein_coding	0.706	-0.379	-0.627	0.530982	NA		ENST00000260386.7	ITPKA	protein_coding	79.379	1.368	5.295	1.18859e-07	5.0606e-06				R-HSA-4839726	Chromatin organization	1	258	0.0169291	0.993394	0.993394	0.00287847	3	85	0.00600664	9606	Homo sapiens	KMT2A		R-HSA-5637686;R-HSA-5159245;R-HSA-5244692
ENST00000508767.5	TGFBI	protein_coding	330.716	-1.942	-7.061	1.65189e-12	1.65875e-10		ENST00000533762.5	MTFR1L	protein_coding	0.744	-0.31	-0.779	0.435835	NA		ENST00000279452.10	CD44	protein_coding	2724.54	1.367	2.868	0.00413467	0.0442033				R-HSA-162906	HIV Infection	1	260	0.0170604	0.993648	0.993648	0.00276732	2	160	0.0113066	9606	Homo sapiens	PSME2		R-HSA-180603;R-HSA-180573
ENST00000265052.10	MGLL	protein_coding	665.487	1.652	7.059	1.68235e-12	1.68694e-10		ENST00000529116.5	MTFR1L	protein_coding	0.825	-0.107	-0.27	0.786908	NA		ENST00000533057.6	SYTL2	protein_coding	124.686	1.365	3.05	0.00228718	0.0279144				R-HSA-156580	Phase II - Conjugation of compounds	1	263	0.0172572	0.994011	0.994011	0.0026086	2	72	0.00508798	9606	Homo sapiens	GLYATL2		R-HSA-159574;R-HSA-159566
ENST00000354833.7	SERF1A	protein_coding	21.747	-0.278	-7.056	1.70869e-12	1.70849e-10		ENST00000488327.6	MTFR1L	protein_coding	0.231	0.279	0.569	0.569515	NA		ENST00000448257.6	CDK1	protein_coding	12.31	1.365	3.074	0.00210997	0.0261814				R-HSA-388396	GPCR downstream signalling	7	795	0.0521654	0.994767	0.994767	0.00227862	21	175	0.0123666	9606	Homo sapiens	PDE11A;OXTR;OBSCN;GNAS;TAC3;SSTR1		R-HSA-379044;R-HSA-749448;R-HSA-163617;R-HSA-392129;R-HSA-9036301;R-HSA-749454;R-HSA-749452;R-HSA-380073;R-HSA-379048;R-HSA-751013;R-HSA-8964252;R-HSA-8964287;R-HSA-419166;R-HSA-9036307;R-HSA-749456;R-HSA-744887;R-HSA-9036308;R-HSA-744886;R-HSA-8964278;R-HSA-164381;R-HSA-418553
ENST00000265441.8	WNT2	protein_coding	44.013	-2.99	-7.057	1.70747e-12	1.70849e-10		ENST00000374303.7	MTFR1L	protein_coding	13.666	-0.674	-5.903	NA	NA		ENST00000644682.1	SGCE	protein_coding	6.918	1.363	2.903	0.0036914	0.0405387				R-HSA-372790	Signaling by GPCR	8	876	0.0574803	0.99519	0.99519	0.00209415	26	392	0.0277012	9606	Homo sapiens	PDE11A;OXTR;OBSCN;GNAS;TAC3;SSTR1;WNT16		R-HSA-749448;R-HSA-392129;R-HSA-9036301;R-HSA-749454;R-HSA-749452;R-HSA-383373;R-HSA-388503;R-HSA-8964252;R-HSA-419166;R-HSA-9036307;R-HSA-749456;R-HSA-9036308;R-HSA-164381;R-HSA-379044;R-HSA-374758;R-HSA-163617;R-HSA-381612;R-HSA-380073;R-HSA-379048;R-HSA-751013;R-HSA-201708;R-HSA-8964287;R-HSA-744887;R-HSA-744886;R-HSA-8964278;R-HSA-418553
ENST00000513978.5	GRAMD2B	nonsense_mediated_decay	87.408	4.928	7.055	1.73002e-12	1.72738e-10		ENST00000525713.5	MTFR1L	protein_coding	0.19	-0.093	-0.23	0.818428	NA		ENST00000421798.5	PNMA6A	protein_coding	26.177	1.362	3.209	0.00133214	0.0181092				R-HSA-168256	Immune System	36	2703	0.177362	0.995957	0.995957	0.00175946	114	1659	0.117236	9606	Homo sapiens	CD63;IFI6;ABCA13;PVR;C6;RACGAP1;MAP3K7;NCK1;IL32;SIGLEC15;SERPINB2;TMEM30A;SMURF1;LIF;SOD2;SCAMP1;TIRAP;RNF144B;TNFSF4;PSME2;POLR3G;TNFSF9;ALDOC;SNRPA1;PTX3;CD68;BCL2L1		R-HSA-727819;R-HSA-202500;R-HSA-202510;R-HSA-936960;R-HSA-1168641;R-HSA-8863895;R-HSA-9645442;R-HSA-936991;R-HSA-1168640;R-HSA-9758604;R-HSA-5607757;R-HSA-177690;R-HSA-5607759;R-HSA-177692;R-HSA-450337;R-HSA-450346;R-HSA-937022;R-HSA-6783524;R-HSA-2730861;R-HSA-448591;R-HSA-1112666;R-HSA-6800426;R-HSA-688985;R-HSA-6800434;R-HSA-2730876;R-HSA-2530429;R-HSA-430183;R-HSA-5607732;R-HSA-983150;R-HSA-4…
ENST00000568743.1	PKM	retained_intron	6473.19	0.945	7.054	1.73621e-12	1.73111e-10		ENST00000526158.5	MTFR1L	protein_coding	0	NA	NA	NA	NA		ENST00000373156.5	AK1	protein_coding	145.958	1.361	3.746	0.000179687	0.00343194				R-HSA-913531	Interferon Signaling	2	397	0.0260499	0.996221	0.996221	0.0016444	2	74	0.00522931	9606	Homo sapiens	IFI6		R-HSA-1015702;R-HSA-1015699
ENST00000520876.8	PLPPR3	protein_coding	174.964	-1.994	-7.049	1.79903e-12	1.79122e-10		ENST00000439092.6	PAFAH2	protein_coding	0	NA	NA	NA	NA		ENST00000525688.5	CD44	protein_coding	313.139	1.361	9.378	6.71701e-21	1.83786e-18				R-HSA-9705683	SARS-CoV-2-host interactions	1	315	0.0206693	0.997846	0.997846	0.000936457	2	67	0.00473465	9606	Homo sapiens	MAP3K7		R-HSA-9755757;R-HSA-168184
ENST00000425673.6	PLEKHG2	protein_coding	605.789	-1.136	-7.048	1.81516e-12	1.80473e-10		ENST00000441420.1	PAFAH2	protein_coding	0	NA	NA	NA	NA		ENST00000250160.11	CCN4	protein_coding	2287.4	1.359	9.121	7.43015e-20	1.85996e-17				R-HSA-198933	Immunoregulatory interactions between a Lymphoid and a non-Lymphoid cell	1	316	0.0207349	0.997888	0.997888	0.000918171	2	44	0.00310932	9606	Homo sapiens	PVR		R-HSA-199014;R-HSA-199131
ENST00000443875.5	C1S	nonsense_mediated_decay	6317.86	-1.419	-7.046	1.84793e-12	1.83473e-10		ENST00000374280.4	EXTL1	protein_coding	2.807	0.512	0.635	0.525212	NA		ENST00000327505.6	AGPAT3	protein_coding	331.816	1.355	3.08	0.00207312	0.025806				R-HSA-9694516	SARS-CoV-2 Infection	2	434	0.0284777	0.998031	0.998031	0.000855869	3	210	0.0148399	9606	Homo sapiens	ANO1;MAP3K7		R-HSA-9755757;R-HSA-168184;R-HSA-9770187
ENST00000302472.4	PTGER4	protein_coding	291.579	-1.09	-7.043	1.88555e-12	1.86945e-10		ENST00000374278.7	SLC30A2	protein_coding	0.756	-0.245	-0.495	0.620776	NA		ENST00000395336.7	MADD	protein_coding	31.195	1.355	3.693	0.000221321	0.00408671				R-HSA-9006934	Signaling by Receptor Tyrosine Kinases	4	623	0.0408793	0.998049	0.998049	0.000848059	12	746	0.0527171	9606	Homo sapiens	GABRB1;GALNT3;NCK1		R-HSA-5218815;R-HSA-5218847;R-HSA-5218814;R-HSA-5218812;R-HSA-8851619;R-HSA-5218824;R-HSA-5218854;R-HSA-5218806;R-HSA-5218804;R-HSA-9612639;R-HSA-382058;R-HSA-5218832
ENST00000476680.1	TNC	processed_transcript	48.491	-5.039	-7.041	1.90642e-12	1.88749e-10		ENST00000374276.4	SLC30A2	protein_coding	0	NA	NA	NA	NA		ENST00000261921.8	LOXL1	protein_coding	1568.43	1.352	9.282	1.66909e-20	4.46305e-18				R-HSA-72766	Translation	1	339	0.0222441	0.998658	0.998658	0.000583213	11	99	0.00699597	9606	Homo sapiens	BRIP1		R-HSA-5389842;R-HSA-5419264;R-HSA-5389857;R-HSA-5419281;R-HSA-5419271;R-HSA-5389848;R-HSA-5419273;R-HSA-5419279;R-HSA-5389839;R-HSA-5419261;R-HSA-5419277
ENST00000489128.1	MOXD1	processed_transcript	219.802	1.68	7.033	2.02536e-12	2.00244e-10		ENST00000374272.4	TRIM63	protein_coding	1.187	-0.004	-0.006	0.995335	NA		ENST00000597977.5	SYDE1	protein_coding	24.704	1.349	3.691	0.000222987	0.00411209				R-HSA-1280218	Adaptive Immune System	8	1012	0.0664042	0.9992	0.9992	0.000347781	26	265	0.0187266	9606	Homo sapiens	RNF144B;RACGAP1;SMURF1;PSME2;MAP3K7;PVR;TIRAP;NCK1		R-HSA-9606162;R-HSA-9606163;R-HSA-202500;R-HSA-1112666;R-HSA-202510;R-HSA-9691421;R-HSA-1168641;R-HSA-8863895;R-HSA-1168640;R-HSA-9606151;R-HSA-1236935;R-HSA-199131;R-HSA-9606159;R-HSA-430183;R-HSA-2213248;R-HSA-983150;R-HSA-430180;R-HSA-983147;R-HSA-199014;R-HSA-430190;R-HSA-983140;R-HSA-1168637;R-HSA-1236970;R-HSA-5607724;R-HSA-983157;R-HSA-983156
ENST00000639244.1	SCN3A	protein_coding	34.952	-0.641	-7.027	2.11199e-12	2.08517e-10		ENST00000619836.4	PDIK1L	protein_coding	6.618	0	0	NA	NA		ENST00000580465.5	BPTF	protein_coding	343.456	1.348	3.72	0.000199256	0.0037479				R-HSA-1643685	Disease	31	2596	0.170341	0.999341	0.999341	0.000286148	93	1787	0.126281	9606	Homo sapiens	SPON2;ATP1A2;HDAC9;LRP6;DLL4;BRIP1;NT5E;ADAMTS19;MAP3K7;NCK1;CDKN2B;SLC35A3;GALNT3;CDKN2A;MMAB;TXNRD1;SOD2;TIRAP;QKI;APBB1IP;ANO1;GOLGB1;AKT1S1;GNAS;PSME2;BCL2L1;CD320		R-HSA-6802919;R-HSA-9656211;R-HSA-9660819;R-HSA-6802918;R-HSA-9656209;R-HSA-9703440;R-HSA-2029466;R-HSA-9656215;R-HSA-9703441;R-HSA-6802914;R-HSA-9656214;R-HSA-9703442;R-HSA-6802912;R-HSA-6802927;R-HSA-6802926;R-HSA-6802925;R-HSA-9660824;R-HSA-6802922;R-HSA-9691421;R-HSA-6802921;R-HSA-9660828;R-HSA-6802935;R-HSA-2220976;R-HSA-6802934;R-HSA-9703430;R-HSA-6802933;R-HSA-6802932;R-HSA-5096537;R-HSA-2…
ENST00000367041.5	CD46	protein_coding	167.008	0.411	7.025	2.14736e-12	2.11713e-10		ENST00000374271.8	PDIK1L	protein_coding	5.779	0.434	0.923	0.356262	NA		ENST00000306061.10	MT1E	protein_coding	98.67	1.347	4.853	1.21589e-06	4.12256e-05				R-HSA-73894	DNA Repair	1	381	0.025	0.999415	0.999415	0.000254254	24	339	0.0239559	9606	Homo sapiens	BRIP1		R-HSA-5684887;R-HSA-5693620;R-HSA-5693589;R-HSA-5684882;R-HSA-5686642;R-HSA-5685011;R-HSA-5686483;R-HSA-5693584;R-HSA-5693564;R-HSA-5685341;R-HSA-5693593;R-HSA-5693561;R-HSA-5693542;R-HSA-5685156;R-HSA-5686469;R-HSA-5693539;R-HSA-5686657;R-HSA-5685985;R-HSA-5685838;R-HSA-5693580;R-HSA-5686410;R-HSA-5685994;R-HSA-5684875;R-HSA-5686440
ENST00000534296.5	CD44	retained_intron	136.097	1.677	7.022	2.18781e-12	2.154e-10		ENST00000374268.5	FAM110D	protein_coding	0.556	-0.231	-0.542	0.587721	NA		ENST00000417963.6	MX1	protein_coding	12073.7	1.347	7.563	3.94081e-14	5.02147e-12				R-HSA-392499	Metabolism of proteins	24	2215	0.145341	0.999678	0.999678	0.000140069	62	812	0.0573811	9606	Homo sapiens	GALNT6;GALNT11;SPON2;GALNT3;CDKN2A;OSBPL3;NTM;LSAMP;CDCA8;PCSK9;FOXL2;PHC3;ANK1;AURKA;BRIP1;STAG2;ADAMTS19;GOLGB1;PSME2;MVD;IGFBP6;GAS6;CNIH3;MAP3K7		R-HSA-163843;R-HSA-5694418;R-HSA-5173192;R-HSA-913675;R-HSA-5694417;R-HSA-5688797;R-HSA-8932355;R-HSA-8956184;R-HSA-5689539;R-HSA-4655440;R-HSA-5665871;R-HSA-4570463;R-HSA-5694409;R-HSA-4551655;R-HSA-3968414;R-HSA-6807877;R-HSA-6807875;R-HSA-3927824;R-HSA-5419261;R-HSA-5694439;R-HSA-9755303;R-HSA-191414;R-HSA-5694446;R-HSA-381503;R-HSA-4655355;R-HSA-5694442;R-HSA-9755306;R-HSA-5694441;R-HSA-53898…
ENST00000450723.5	CYP51A1	protein_coding	1689.55	1.756	7.02	2.2233e-12	2.18589e-10		ENST00000634842.2	C1orf232	protein_coding	0	NA	NA	NA	NA		ENST00000334667.6	TMEM68	protein_coding	15.734	1.346	3.457	0.000545563	0.00871453				R-HSA-8953854	Metabolism of RNA	5	829	0.0543963	0.99969	0.99969	0.000134784	24	189	0.0133559	9606	Homo sapiens	EBNA1BP2;PSME2;SNRPA1;CNOT9;SRSF7		R-HSA-9770132;R-HSA-8849157;R-HSA-9770129;R-HSA-450466;R-HSA-429955;R-HSA-9770131;R-HSA-75079;R-HSA-72103;R-HSA-9770141;R-HSA-75081;R-HSA-75080;R-HSA-9770236;R-HSA-9770847;R-HSA-75083;R-HSA-9772351;R-HSA-9770142;R-HSA-75082;R-HSA-9770119;R-HSA-6791219;R-HSA-9770145;R-HSA-72180;R-HSA-72185;R-HSA-75096;R-HSA-159101
ENST00000470110.2	ZNF785	protein_coding	251.708	-0.984	-7.018	2.24286e-12	2.20206e-10		ENST00000635463.1	C1orf232	protein_coding	0	NA	NA	NA	NA		ENST00000348518.4	DNAAF4	protein_coding	23.834	1.345	3.263	0.00110397	0.0154995				R-HSA-71291	Metabolism of amino acids and derivatives	3	667	0.0437664	0.999798	0.999798	8.78057e-05	5	285	0.0201399	9606	Homo sapiens	IL4I1;TXNRD1;PSME2		R-HSA-353125;R-HSA-5263616;R-HSA-2408558;R-HSA-2160492;R-HSA-5263614
ENST00000432087.5	HJURP	protein_coding	20.27	-0.301	-7.015	2.2913e-12	2.2465e-10		ENST00000448923.2	ZNF593OS	protein_coding	0.641	0.065	0.119	0.90531	NA		ENST00000291634.11	FAM207A	protein_coding	183.453	1.345	4.677	2.9065e-06	9.1406e-05				R-HSA-211859	Biological oxidations	1	551	0.0361549	0.99998	0.99998	8.62828e-06	2	192	0.0135679	9606	Homo sapiens	GLYATL2		R-HSA-159574;R-HSA-159566
ENST00000367264.7	KDM5B	protein_coding	1546.49	-0.725	-7.011	2.35926e-12	2.30992e-10		ENST00000433939.6	ZNF593OS	protein_coding	0	NA	NA	NA	NA		ENST00000503759.5	LOX	protein_coding	312.498	1.344	5.26	1.44354e-07	6.02261e-06				R-HSA-5663205	Infectious disease	11	1512	0.0992126	0.99998	0.99998	8.52538e-06	21	897	0.0633877	9606	Homo sapiens	ANO1;NT5E;TXNRD1;GNAS;PSME2;ATP1A2;MAP3K7;BCL2L1;NCK1		R-HSA-9704692;R-HSA-9660819;R-HSA-8940074;R-HSA-2197698;R-HSA-163617;R-HSA-2029466;R-HSA-392129;R-HSA-442592;R-HSA-9660824;R-HSA-9691421;R-HSA-9660828;R-HSA-5336420;R-HSA-9684068;R-HSA-9755757;R-HSA-180603;R-HSA-2197691;R-HSA-168184;R-HSA-2197690;R-HSA-9704655;R-HSA-9770187;R-HSA-180573
ENST00000361981.7	L1CAM	protein_coding	54.974	5.08	7.01	2.37692e-12	2.32398e-10		ENST00000648649.1	ZNF593OS	protein_coding	0.53	0.184	0.452	0.651061	NA		ENST00000524827.6	CSTF3	protein_coding	401.31	1.343	3.135	0.00171908	0.0221974				R-HSA-9709957	Sensory Perception	2	1262	0.0828084	1	1	1.09918e-10	2	143	0.0101053	9606	Homo sapiens	LDLR		R-HSA-2404131;R-HSA-2424254
ENST00000683648.1	EFCC1	protein_coding	132.5	-4.643	-7.01	2.38813e-12	2.33172e-10		ENST00000361530.11	CNKSR1	protein_coding	0.084	-0.087	-0.215	0.829532	NA		ENST00000374279.4	UGCG	protein_coding	1986.23	1.341	9.646	5.09157e-22	1.4976e-19
ENST00000367166.5	TFB1M	protein_coding	286.073	0.868	7.008	2.42002e-12	2.35959e-10		ENST00000374253.9	CNKSR1	protein_coding	0	NA	NA	NA	NA		ENST00000399228.5	MYO5A	protein_coding	178.717	1.339	6.064	1.32465e-09	8.571e-08
ENST00000481557.1	IDH1	retained_intron	666.494	1.553	7.007	2.43366e-12	2.36635e-10		ENST00000531191.5	CNKSR1	protein_coding	0	NA	NA	NA	NA		ENST00000427887.2	DOCK9	protein_coding	369.141	1.339	6.141	8.1811e-10	5.44317e-08
ENST00000288135.6	KIT	protein_coding	552.19	-0.993	-7.007	2.43055e-12	2.36635e-10		ENST00000338855.6	CATSPER4	protein_coding	0	NA	NA	NA	NA		ENST00000397721.4	CADPS2	protein_coding	15.903	1.336	3.238	0.00120273	0.0166184
ENST00000462214.5	ADARB1	processed_transcript	82.561	2.623	7.006	2.44356e-12	2.37271e-10		ENST00000456354.7	CATSPER4	protein_coding	0	NA	NA	NA	NA		ENST00000393415.7	MDM2	protein_coding	337.972	1.336	5.754	8.72405e-09	4.79632e-07
ENST00000482857.5	RASGRP3	retained_intron	48.571	-4.94	-6.996	2.64283e-12	2.56267e-10		ENST00000252992.8	CEP85	protein_coding	0	NA	NA	NA	NA		ENST00000608478.1	FGF2	protein_coding	641.999	1.336	6.489	8.61471e-11	6.63173e-09
ENST00000537237.5	MVK	nonsense_mediated_decay	75.186	1.762	6.992	2.7057e-12	2.62004e-10		ENST00000374221.7	UBXN11	protein_coding	5.45	-0.263	-1.428	0.153235	NA		ENST00000465909.2	SOGA3	protein_coding	379.844	1.335	5.095	3.48221e-07	1.32373e-05
ENST00000507359.3	KCTD16	protein_coding	257.926	1.24	6.989	2.75975e-12	2.65941e-10		ENST00000374217.6	UBXN11	protein_coding	2.772	0.278	0.63	0.528802	NA		ENST00000599812.5	PSG5	protein_coding	12.503	1.333	3.262	0.00110548	0.0155144
ENST00000344327.8	TRPC6	protein_coding	246.828	-1.37	-6.989	2.76402e-12	2.65941e-10		ENST00000374222.5	UBXN11	protein_coding	0	NA	NA	NA	NA		ENST00000525053.6	FGD4	protein_coding	105.492	1.331	3.748	0.000178321	0.00341231
ENST00000262293.9	PRR11	protein_coding	410.941	1.051	6.99	2.75201e-12	2.65941e-10		ENST00000374215.5	UBXN11	protein_coding	2.309	0.025	0.039	0.96912	NA		ENST00000437230.5	NKIRAS1	protein_coding	8.416	1.329	2.893	0.00381271	0.0415879
ENST00000004982.6	HSPB6	protein_coding	579.36	1.465	6.989	2.76276e-12	2.65941e-10		ENST00000452980.5	UBXN11	protein_coding	1.197	0	0	1	NA		ENST00000280258.6	PRSS23	protein_coding	4636.28	1.327	9.771	1.49565e-22	4.49282e-20
ENST00000356396.8	LSS	protein_coding	98.281	2.061	6.989	2.76519e-12	2.65941e-10		ENST00000442942.6	UBXN11	protein_coding	1.512	0	0	1	NA		ENST00000524659.1	THY1	protein_coding	30.551	1.326	3.006	0.00264924	0.0313067
ENST00000263791.10	EIF2AK4	protein_coding	5261.32	0.285	6.989	2.77351e-12	2.66377e-10		ENST00000450041.5	UBXN11	protein_coding	2.365	-0.073	-0.154	0.877604	NA		ENST00000429018.5	GOLGA4	protein_coding	349.253	1.326	4.801	1.58222e-06	5.23392e-05
ENST00000373930.4	MEGF9	protein_coding	837.732	0.692	6.984	2.86301e-12	2.746e-10		ENST00000423664.5	UBXN11	protein_coding	1.283	0	0	1	NA		ENST00000296140.4	CCR1	protein_coding	82.554	1.325	3.033	0.00242159	0.0291765
ENST00000205135.8	PLEKHG2	protein_coding	680.988	-1.237	-6.983	2.89165e-12	2.7697e-10		ENST00000421827.2	UBXN11	protein_coding	2.023	-0.013	-0.041	0.967691	NA		ENST00000447677.5	VDAC2	protein_coding	168.771	1.325	3.199	0.00137947	0.0186194
ENST00000517542.5	STAU2	protein_coding	26.167	0.8	6.982	2.90974e-12	2.78326e-10		ENST00000374213.3	CD52	protein_coding	0	NA	NA	NA	NA		ENST00000313367.7	OSBPL3	protein_coding	641.918	1.324	8.338	7.58132e-17	1.40467e-14
ENST00000406785.6	SLC8A1	protein_coding	682.073	-0.828	-6.979	2.96591e-12	2.83314e-10		ENST00000475866.3	CRYBG2	protein_coding	0.202	0	0	1	NA		ENST00000639845.1	IER3IP1	protein_coding	455.256	1.323	3.41	0.000650662	0.0100595
ENST00000538171.5	TRAP1	protein_coding	99.648	-0.482	-6.978	2.99812e-12	2.86005e-10		ENST00000308182.10	CRYBG2	protein_coding	0	NA	NA	NA	NA		ENST00000657000.1	CPEB4	protein_coding	54.712	1.323	4.002	6.29143e-05	0.00138832
ENST00000241463.5	RASL11A	protein_coding	435	-1.479	-6.976	3.02652e-12	2.88324e-10		ENST00000429942.2	CRYBG2	protein_coding	0	NA	NA	NA	NA		ENST00000309982.10	BAALC	protein_coding	361.962	1.323	5.091	3.56223e-07	1.35342e-05
ENST00000451311.7	TMSB4X	protein_coding	22678.1	0.516	6.974	3.08244e-12	2.93256e-10		ENST00000403843.5	ZNF683	protein_coding	0	NA	NA	NA	NA		ENST00000225576.7	TVP23C	protein_coding	201.127	1.323	6.412	1.43608e-10	1.06712e-08
ENST00000319264.4	LURAP1L	protein_coding	812.715	-0.856	-6.961	3.37305e-12	3.20471e-10		ENST00000349618.8	ZNF683	protein_coding	0	NA	NA	NA	NA		ENST00000396366.6	FXN	protein_coding	56.105	1.32	3.178	0.00148235	0.0197252
ENST00000638506.1	KCNMA1	nonsense_mediated_decay	55.427	4.428	6.96	3.41055e-12	3.23599e-10		ENST00000436292.5	ZNF683	protein_coding	0	NA	NA	NA	NA		ENST00000382120.4	SOD3	protein_coding	35.28	1.317	3.511	0.000446739	0.00737
ENST00000296325.9	LRPAP1	processed_transcript	2579.16	1.078	6.956	3.49205e-12	3.30887e-10		ENST00000455900.5	ZNF683	protein_coding	0	NA	NA	NA	NA		ENST00000526669.6	CD44	protein_coding	5200.52	1.317	8.82	1.14802e-18	2.65708e-16
ENST00000367742.7	PRRC2C	protein_coding	720.501	-0.026	-6.955	3.53533e-12	3.34539e-10		ENST00000451801.5	ZNF683	protein_coding	0	NA	NA	NA	NA		ENST00000347652.6	VCAM1	protein_coding	251.225	1.316	4.37	1.24135e-05	0.000336002
ENST00000469554.1	CCDC80	processed_transcript	1539.79	1.313	6.954	3.55484e-12	3.35935e-10		ENST00000454975.1	ZNF683	protein_coding	0	NA	NA	NA	NA		ENST00000633556.3	CRYBG1	protein_coding	1010.99	1.316	10.102	5.40114e-24	1.79848e-21
ENST00000227868.9	PDHX	protein_coding	823.45	0.697	6.951	3.63718e-12	3.43257e-10		ENST00000453132.5	ZNF683	protein_coding	0	NA	NA	NA	NA		ENST00000370848.8	SS18L1	protein_coding	11.901	1.315	3.01	0.00261355	0.0309869
ENST00000507013.5	MSMO1	protein_coding	54.754	4.494	6.944	3.80066e-12	3.58206e-10		ENST00000423508.5	ZNF683	protein_coding	0	NA	NA	NA	NA		ENST00000439637.5	ADAM10	protein_coding	720.752	1.315	5.037	4.72731e-07	1.74352e-05
ENST00000548071.1	LUM	processed_transcript	3647.45	-1.093	-6.937	4.00261e-12	3.76737e-10		ENST00000416125.1	ZNF683	protein_coding	0	NA	NA	NA	NA		ENST00000368719.9	S100A6	protein_coding	53940.7	1.315	11.633	2.80337e-31	1.6221e-28
ENST00000375708.4	ROR2	protein_coding	190.326	-1.709	-6.933	4.11327e-12	3.86636e-10		ENST00000254231.4	LIN28A	protein_coding	0.31	0.178	0.423	0.672246	NA		ENST00000574425.5	NMRAL1	protein_coding	22.607	1.314	3.385	0.000711861	0.0108371
ENST00000567041.1	ZNF106	protein_coding	597.56	1.379	6.932	4.1618e-12	3.90678e-10		ENST00000326279.11	LIN28A	protein_coding	0.513	-0.062	-0.152	0.879558	NA		ENST00000313683.15	PNMA8A	protein_coding	22.635	1.313	3.527	0.000420109	0.00701563
ENST00000398357.2	RCN1P2	processed_pseudogene	3652.45	0.922	6.93	4.1998e-12	3.93721e-10		ENST00000526219.5	DHDDS	protein_coding	0	NA	NA	NA	NA		ENST00000282382.8	TMED7-TICAM2	protein_coding	199.8	1.312	3.154	0.00160896	0.0210645
ENST00000503882.1	LINC02057	lncRNA	57.695	3.75	6.93	4.21952e-12	3.95045e-10		ENST00000533087.5	DHDDS	protein_coding	0	NA	NA	NA	NA		ENST00000448611.6	LMNA	protein_coding	77.614	1.308	3.717	0.000201665	0.00378113
ENST00000612946.4	TTC28	protein_coding	2289.19	-1.097	-6.927	4.28665e-12	4.00799e-10		ENST00000531312.5	DHDDS	protein_coding	0.877	-0.114	-0.39	0.696202	NA		ENST00000409174.1	HK2	protein_coding	810.7	1.307	7.727	1.09787e-14	1.50779e-12
ENST00000273258.4	ARL6IP5	protein_coding	2082.51	0.444	6.921	4.49909e-12	4.20106e-10		ENST00000525326.5	DHDDS	protein_coding	4.343	0.06	0.107	0.914476	NA		ENST00000361265.8	AJUBA	protein_coding	334.701	1.304	3.293	0.000992254	0.0142216
ENST00000381395.5	IGF2	protein_coding	7671.11	1.592	6.914	4.71302e-12	4.395e-10		ENST00000374166.8	RPS6KA1	protein_coding	2.509	0.337	1.154	0.248499	NA		ENST00000541364.5	TUBA1C	protein_coding	1323.93	1.304	4.322	1.54859e-05	0.000409893
ENST00000503043.1	PRSS12	retained_intron	582.388	0.688	6.904	5.05878e-12	4.71121e-10		ENST00000526792.5	RPS6KA1	protein_coding	0.439	0	0	1	NA		ENST00000014914.6	GPRC5A	protein_coding	240.44	1.302	6.692	2.19583e-11	1.85639e-09
ENST00000409112.5	SP100	protein_coding	1629.83	1.191	6.898	5.29223e-12	4.92212e-10		ENST00000529454.5	RPS6KA1	protein_coding	0	NA	NA	NA	NA		ENST00000552440.5	USP44	protein_coding	79.63	1.301	3.782	0.000155813	0.00304602
ENST00000522911.5	SDC2	protein_coding	915.158	-1.157	-6.895	5.37686e-12	4.98769e-10		ENST00000530003.5	RPS6KA1	protein_coding	4.659	-0.049	-0.202	0.839677	NA		ENST00000525469.1	CD44	protein_coding	7362.03	1.301	11.365	6.23701e-30	3.33548e-27
ENST00000375377.2	JCAD	protein_coding	5052.01	0.519	6.895	5.37154e-12	4.98769e-10		ENST00000403732.2	RPS6KA1	protein_coding	0.521	0.499	0.841	0.400209	NA		ENST00000494626.6	CTBP2	protein_coding	130.306	1.3	4.123	3.73731e-05	0.00088413
ENST00000580430.1	KSR1	protein_coding	227.668	-1.141	-6.891	5.52188e-12	5.11549e-10		ENST00000438977.1	RPS6KA1	protein_coding	0.729	0.205	0.601	0.54808	NA		ENST00000409401.7	DIS3L2	protein_coding	25.762	1.299	3.117	0.00182445	0.023277
ENST00000469871.1	MAD1L1	processed_transcript	46.552	5.289	6.891	5.55091e-12	5.13565e-10		ENST00000430799.7	ARID1A	protein_coding	3.3	-0.339	-0.612	0.540726	NA		ENST00000538657.5	PHC1	protein_coding	8.741	1.297	3.006	0.00264583	0.031296
ENST00000510312.6	ARHGEF28	retained_intron	80.754	1.656	6.89	5.56624e-12	5.14309e-10		ENST00000524572.1	ARID1A	protein_coding	3.799	-0.052	-0.088	0.929929	NA		ENST00000457437.1	CRYBG1	protein_coding	119.272	1.297	4.081	4.4776e-05	0.0010343
ENST00000393560.5	LAMB1	protein_coding	227.866	0.2	6.889	5.61511e-12	5.18146e-10		ENST00000374152.7	ARID1A	protein_coding	6.232	0.321	1.45	0.146977	NA		ENST00000407835.6	CDC45	protein_coding	24.627	1.296	3.344	0.000824821	0.0121991
ENST00000527794.5	SYTL2	protein_coding	196.117	1.537	6.887	5.69604e-12	5.24928e-10		ENST00000674335.1	PIGV	protein_coding	2.146	0.354	1.135	0.256253	NA		ENST00000432467.1	NSDHL	protein_coding	223.995	1.295	6.466	1.00477e-10	7.66795e-09
ENST00000251582.12	ADAMTS2	protein_coding	2823.85	-0.684	-6.885	5.7731e-12	5.30644e-10		ENST00000674202.1	PIGV	protein_coding	6.125	-0.477	-0.883	0.377241	NA		ENST00000554479.5	EML1	protein_coding	196.394	1.293	3.318	0.000906988	0.0131904
ENST00000563275.1	PKM	retained_intron	8907.83	1.346	6.885	5.76799e-12	5.30644e-10		ENST00000674222.1	PIGV	protein_coding	0	NA	NA	NA	NA		ENST00000261590.13	DSG2	protein_coding	1903.35	1.293	12.988	1.43778e-38	1.18018e-35
ENST00000306821.3	NEGR1	protein_coding	380.367	1.134	6.883	5.84782e-12	5.36813e-10		ENST00000431541.6	PIGV	protein_coding	0	NA	NA	NA	NA		ENST00000462430.5	RPS27L	protein_coding	534.43	1.291	4.325	1.52555e-05	0.000404399
ENST00000276096.10	EBP	processed_transcript	506.626	1.263	6.876	6.16757e-12	5.6543e-10		ENST00000374141.6	ZDHHC18	protein_coding	5.722	-0.535	-0.715	0.4744	NA		ENST00000398600.6	MX1	protein_coding	14.784	1.29	3.292	0.000994119	0.0142433
ENST00000373008.6	P4HA1	protein_coding	587.702	0.207	6.874	6.23076e-12	5.70482e-10		ENST00000534643.5	ZDHHC18	protein_coding	0	NA	NA	NA	NA		ENST00000393042.3	IKBIP	protein_coding	530.612	1.29	5.376	7.60584e-08	3.37044e-06
ENST00000568397.1	OGFOD1	protein_coding	1383.91	0.587	6.865	6.64881e-12	6.0797e-10		ENST00000488397.3	ZDHHC18	protein_coding	0.106	0.105	0.259	0.795687	NA		ENST00000478679.5	ARHGEF7	protein_coding	159.106	1.289	4.11	3.9499e-05	0.000926966
ENST00000301740.13	SRRM2	protein_coding	17760.6	-0.486	-6.857	7.05279e-12	6.44076e-10		ENST00000339276.6	SFN	protein_coding	0	NA	NA	NA	NA		ENST00000433130.2	RASAL2	protein_coding	139.013	1.289	4.117	3.83822e-05	0.000904064
ENST00000559087.5	BMP4	protein_coding	2302.38	-1.059	-6.846	7.60408e-12	6.93523e-10		ENST00000431781.2	GPN2	protein_coding	0	NA	NA	NA	NA		ENST00000680823.1	NAMPT	protein_coding	55.605	1.288	2.856	0.0042919	0.0453689
ENST00000267377.3	SSTR1	protein_coding	55.017	2.551	6.845	7.63482e-12	6.95429e-10		ENST00000445019.5	GPATCH3	protein_coding	0.2	0	0	1	NA		ENST00000366850.7	DNAH14	protein_coding	38.94	1.287	4.028	5.61465e-05	0.00125518
ENST00000573267.1	MLKL	protein_coding	367.381	1.896	6.839	7.95552e-12	7.23694e-10		ENST00000450844.1	GPATCH3	protein_coding	0.977	0.306	0.499	0.617572	NA		ENST00000380009.9	ARSK	protein_coding	141.099	1.287	7.153	8.47109e-13	8.96538e-11
ENST00000453626.5	DONSON	protein_coding	35.928	0.547	6.839	7.96563e-12	7.23694e-10		ENST00000254227.4	NR0B2	protein_coding	0	NA	NA	NA	NA		ENST00000544915.5	ARNTL2	protein_coding	691.573	1.287	8.695	3.47257e-18	7.66048e-16
ENST00000293230.10	CYGB	protein_coding	331.892	-1.841	-6.839	7.98719e-12	7.2472e-10		ENST00000320567.6	KDF1	protein_coding	0	NA	NA	NA	NA		ENST00000556831.5	SLIRP	protein_coding	53.577	1.283	3.118	0.00182071	0.0232418
ENST00000218230.6	PCSK1N	protein_coding	173.588	-1.864	-6.835	8.18334e-12	7.41564e-10		ENST00000616918.1	KDF1	protein_coding	0.288	-0.09	-0.222	0.82456	NA		ENST00000297574.6	BAALC	protein_coding	123.697	1.281	5.477	4.31869e-08	2.02031e-06
ENST00000509967.6	TRIO	protein_coding	1038.15	1.956	6.831	8.4554e-12	7.65235e-10		ENST00000374084.2	SLC9A1	protein_coding	5.922	0.99	2.445	0.0144758	NA		ENST00000590770.5	ACLY	protein_coding	645.213	1.281	8.283	1.2e-16	2.15001e-14
ENST00000354666.4	ELOVL2	protein_coding	509.097	1.211	6.817	9.32199e-12	8.42583e-10		ENST00000611517.4	TMEM222	protein_coding	0	NA	NA	NA	NA		ENST00000409687.5	SAPCD2	protein_coding	86.162	1.28	4.436	9.14493e-06	0.000255263
ENST00000490762.5	LUC7L	retained_intron	237.866	-0.818	-6.816	9.3801e-12	8.46752e-10		ENST00000466759.5	TMEM222	protein_coding	0	NA	NA	NA	NA		ENST00000481070.1	KCNMA1	protein_coding	62.039	1.279	3.132	0.00173432	0.0223575
ENST00000546260.5	SOD2	nonsense_mediated_decay	16066.5	0.849	6.814	9.50604e-12	8.57025e-10		ENST00000464813.5	TMEM222	protein_coding	5.273	0.021	0.048	0.961721	NA		ENST00000369240.5	COQ3	protein_coding	49.705	1.279	3.148	0.00164496	0.0214576
ENST00000444836.5	MFN2	protein_coding	55.751	0.325	6.814	9.52089e-12	8.57269e-10		ENST00000498220.1	TMEM222	protein_coding	3.284	-0.033	-0.046	0.963157	NA		ENST00000436632.5	PDCL	protein_coding	69.12	1.279	4.232	2.31704e-05	0.000583117
ENST00000674438.1	GFPT1	protein_coding	2865.68	0.477	6.813	9.56844e-12	8.60453e-10		ENST00000618673.4	SYTL1	protein_coding	1.987	-0.536	-0.728	0.466842	NA		ENST00000544778.6	BPTF	protein_coding	1972.71	1.279	6.181	6.38389e-10	4.32487e-08
ENST00000392647.7	KLHL23	protein_coding	133.316	-1.143	-6.812	9.61008e-12	8.63098e-10		ENST00000318074.9	SYTL1	protein_coding	0.591	0.009	0.032	0.974249	NA		ENST00000495522.1	CALD1	protein_coding	641.942	1.277	3.041	0.00236105	0.0286279
ENST00000525321.5	RBM25	protein_coding	22.212	0.362	6.81	9.73872e-12	8.73539e-10		ENST00000616558.5	SYTL1	protein_coding	0.756	0.582	0.976	0.329163	NA		ENST00000409646.5	SERF2	protein_coding	159.66	1.277	4.267	1.98134e-05	0.000508978
ENST00000366955.8	CENPF	protein_coding	2372.57	1.43	6.802	1.03265e-11	9.25087e-10		ENST00000473280.1	SYTL1	protein_coding	0	NA	NA	NA	NA		ENST00000260731.5	KIF11	protein_coding	664.756	1.277	4.472	7.74428e-06	0.000219376
ENST00000612684.4	RAB30	protein_coding	34.658	0.415	6.794	1.09327e-11	9.78155e-10		ENST00000543823.1	SYTL1	protein_coding	0	NA	NA	NA	NA		ENST00000262067.5	TSPAN13	protein_coding	66.675	1.276	3.974	7.06236e-05	0.00154015
ENST00000517890.5	IKBKB	nonsense_mediated_decay	45.442	-0.518	-6.79	1.11952e-11	1.00036e-09		ENST00000270879.9	FCN3	protein_coding	0	NA	NA	NA	NA		ENST00000676319.1	ACTB	protein_coding	15995.9	1.275	3.634	0.000279244	0.00497787
ENST00000242057.9	AHR	protein_coding	310.088	-1.177	-6.787	1.14133e-11	1.01857e-09		ENST00000354982.2	FCN3	protein_coding	0	NA	NA	NA	NA		ENST00000276500.4	RGS20	protein_coding	190.086	1.275	5.072	3.93044e-07	1.47898e-05
ENST00000452385.5	ARIH2	nonsense_mediated_decay	489.135	-0.773	-6.784	1.16788e-11	1.04095e-09		ENST00000374027.7	CD164L2	protein_coding	0	NA	NA	NA	NA		ENST00000394105.6	GAPVD1	protein_coding	101.2	1.273	3.709	0.000208477	0.00388717
ENST00000474427.6	SGK1	retained_intron	86.645	-1.929	-6.782	1.18497e-11	1.05484e-09		ENST00000374030.3	CD164L2	protein_coding	0	NA	NA	NA	NA		ENST00000548547.5	IGFBP6	protein_coding	248.736	1.273	4.716	2.40363e-06	7.67769e-05
ENST00000479408.6	PDE4DIP	protein_coding	1083.88	0.807	6.78	1.20054e-11	1.06736e-09		ENST00000644989.1	AHDC1	protein_coding	2.416	0.646	1.347	0.178065	NA		ENST00000415074.1	SUSD1	protein_coding	116.08	1.272	3.403	0.000665543	0.0102693
ENST00000520233.1	SDC2	processed_transcript	154.951	-1.669	-6.779	1.21007e-11	1.07448e-09		ENST00000374011.6	AHDC1	protein_coding	0	NA	NA	NA	NA		ENST00000319332.10	P3H2	protein_coding	1874.03	1.271	8.654	4.97312e-18	1.07358e-15
ENST00000276282.7	MFHAS1	protein_coding	1295.67	-0.755	-6.779	1.2134e-11	1.07609e-09		ENST00000642416.1	AHDC1	protein_coding	0	NA	NA	NA	NA		ENST00000524583.5	FRG1	protein_coding	39.832	1.27	2.836	0.00456369	0.047326
ENST00000418808.1	CNOT9	protein_coding	31.092	5.201	6.776	1.23645e-11	1.09515e-09		ENST00000642245.1	AHDC1	protein_coding	0.78	0.143	0.425	0.670961	NA		ENST00000451561.1	SPAG16	protein_coding	100.422	1.269	3.478	0.000504901	0.00816166
ENST00000304332.8	MACROH2A1	protein_coding	774.581	-1.094	-6.776	1.23937e-11	1.09636e-09		ENST00000374005.8	FGR	protein_coding	0	NA	NA	NA	NA		ENST00000521158.5	VDAC3	protein_coding	36.36	1.268	3.624	0.000289955	0.00513767
ENST00000557135.5	WARS1	protein_coding	120.151	0.095	6.775	1.24151e-11	1.09688e-09		ENST00000399173.5	FGR	protein_coding	0	NA	NA	NA	NA		ENST00000529338.1	DKK3	protein_coding	422.04	1.268	6.068	1.29717e-09	8.40864e-08
ENST00000296799.8	ARHGEF28	protein_coding	893.94	1.753	6.775	1.24737e-11	1.10068e-09		ENST00000374004.5	FGR	protein_coding	0	NA	NA	NA	NA		ENST00000360091.3	EWSR1	protein_coding	1544.88	1.267	2.821	0.00478928	0.0490903
ENST00000526333.1	EPB41L2	processed_transcript	24.64	0.747	6.774	1.25007e-11	1.10168e-09		ENST00000374003.7	FGR	protein_coding	0	NA	NA	NA	NA		ENST00000306675.5	ADRA1B	protein_coding	41.585	1.267	3.674	0.000239102	0.00436367
ENST00000263665.6	CNTN3	protein_coding	726.46	1.121	6.768	1.30498e-11	1.14864e-09		ENST00000457296.5	FGR	protein_coding	0.314	0	0	1	NA		ENST00000366508.5	AHCTF1	protein_coding	72.409	1.267	4.415	1.01108e-05	0.000278913
ENST00000565624.3	ZNF469	protein_coding	793.443	0.831	6.765	1.33053e-11	1.16967e-09		ENST00000234549.11	FAM76A	protein_coding	1.565	0.629	1.212	0.225702	NA		ENST00000617768.5	CHAC1	protein_coding	407.153	1.267	4.937	7.95347e-07	2.80273e-05
ENST00000352818.8	CD44	protein_coding	2210.84	1.498	6.76	1.37737e-11	1.20934e-09		ENST00000373949.5	FAM76A	protein_coding	29.451	0.189	0.339	NA	NA		ENST00000487799.5	EIF2A	protein_coding	402.341	1.265	3.103	0.00191867	0.0242511
ENST00000509126.2	POLK	nonsense_mediated_decay	105.533	-0.242	-6.76	1.38229e-11	1.21215e-09		ENST00000446647.1	FAM76A	protein_coding	1.349	0.121	0.166	0.867822	NA		ENST00000473466.2	ACOT7	protein_coding	489.563	1.265	7.178	7.09212e-13	7.60862e-11
ENST00000471014.2	CTNNB1	nonsense_mediated_decay	35.362	5.967	6.756	1.42307e-11	1.24637e-09		ENST00000328928.11	THEMIS2	protein_coding	5.055	0	0	1	NA		ENST00000304222.3	ADORA2B	protein_coding	178.756	1.263	4.587	4.50053e-06	0.000134619
ENST00000495827.3	HACD4	protein_coding	160.669	1.646	6.753	1.44379e-11	1.26139e-09		ENST00000427466.1	THEMIS2	protein_coding	0.292	-0.346	-0.627	0.530652	NA		ENST00000502801.1	CCDC149	protein_coding	142.821	1.26	3.979	6.9184e-05	0.00151343
ENST00000257497.11	ANXA1	protein_coding	8799.45	0.771	6.753	1.44327e-11	1.26139e-09		ENST00000442118.5	THEMIS2	protein_coding	0.278	0	0	1	NA		ENST00000394650.7	MCUB	protein_coding	280.113	1.26	6.162	7.19409e-10	4.82284e-08
ENST00000367498.8	IVNS1ABP	protein_coding	1928	-0.879	-6.752	1.46065e-11	1.27454e-09		ENST00000456990.1	THEMIS2	protein_coding	1.333	0.622	1.164	0.244316	NA		ENST00000284031.13	DDAH1	protein_coding	1284.23	1.26	8.152	3.5664e-16	5.99428e-14
ENST00000303436.11	ARF4	protein_coding	8567.28	0.466	6.75	1.47973e-11	1.28959e-09		ENST00000419958.5	RPA2	protein_coding	0	NA	NA	NA	NA		ENST00000503771.2	TMEM158	protein_coding	607.078	1.26	9.976	1.93722e-23	6.18789e-21
ENST00000539493.2	RAB3GAP1	protein_coding	4125.59	0.345	6.749	1.48868e-11	1.29579e-09		ENST00000313433.11	RPA2	protein_coding	3.929	0.564	0.987	0.32369	NA		ENST00000263867.9	CAPG	protein_coding	91.342	1.259	3.016	0.00256486	0.0305018
ENST00000467985.1	COL7A1	retained_intron	1354.67	0.66	6.749	1.49318e-11	1.29811e-09		ENST00000373894.8	SMPDL3B	protein_coding	0	NA	NA	NA	NA		ENST00000592772.1	PPL	protein_coding	70.798	1.258	3.334	0.000856619	0.012577
ENST00000317702.10	TUBB6	protein_coding	7838.84	0.743	6.747	1.51316e-11	1.31386e-09		ENST00000411604.5	SMPDL3B	protein_coding	0	NA	NA	NA	NA		ENST00000549934.2	C12orf75	protein_coding	580.372	1.258	4.879	1.0652e-06	3.65022e-05
ENST00000245451.9	BMP4	protein_coding	1343.33	-1.714	-6.744	1.54447e-11	1.3394e-09		ENST00000373888.8	SMPDL3B	protein_coding	0	NA	NA	NA	NA		ENST00000357731.10	NEGR1	protein_coding	71.175	1.255	4.356	1.32607e-05	0.000356609
ENST00000559831.5	TPM1	nonsense_mediated_decay	322.083	0.15	6.742	1.55729e-11	1.34886e-09		ENST00000549094.1	SMPDL3B	protein_coding	0.099	0.104	0.257	0.796906	NA		ENST00000367033.4	PLXNA2	protein_coding	27.493	1.254	2.975	0.00292709	0.0337775
ENST00000367446.7	RO60	protein_coding	71.772	0.133	6.741	1.57179e-11	1.35975e-09		ENST00000675575.1	XKR8	protein_coding	1.037	0.608	1.062	0.288223	NA		ENST00000652226.1	SEMA5A	protein_coding	371.064	1.254	3.969	7.21197e-05	0.00156648
ENST00000264914.10	ARSB	protein_coding	755.06	-0.677	-6.74	1.58915e-11	1.37141e-09		ENST00000373884.6	XKR8	protein_coding	5.043	0	0	1	NA		ENST00000403681.7	HMGA2	protein_coding	1676.57	1.254	10.423	1.95368e-25	7.41473e-23
ENST00000262435.14	SMURF2	protein_coding	1649.1	1.078	6.74	1.58845e-11	1.37141e-09		ENST00000436342.6	EYA3	protein_coding	66.247	-0.688	-1.277	NA	NA		ENST00000559757.1	RNF111	protein_coding	36.597	1.253	3.118	0.00182065	0.0232418
ENST00000205636.4	CMTM6	protein_coding	2889.55	-0.444	-6.736	1.63038e-11	1.40528e-09		ENST00000373864.5	EYA3	protein_coding	5.673	-0.604	-1.261	0.207147	NA		ENST00000636933.1	PLCXD2	protein_coding	20.293	1.252	2.851	0.00435847	0.0458586
ENST00000552844.5	ARHGAP29	nonsense_mediated_decay	640.684	1.419	6.734	1.65157e-11	1.4218e-09		ENST00000373863.3	EYA3	protein_coding	0.989	0	0	1	NA		ENST00000320031.13	ITGA3	protein_coding	2383.52	1.252	7.653	1.95945e-14	2.60984e-12
ENST00000409510.5	NABP1	protein_coding	189.268	2.542	6.73	1.69936e-11	1.46116e-09		ENST00000539896.1	PTAFR	protein_coding	0	NA	NA	NA	NA		ENST00000444777.1	EEPD1	protein_coding	53.769	1.251	5.197	2.02182e-07	8.14174e-06
ENST00000303115.8	IL7R	protein_coding	2108.35	0.915	6.726	1.74039e-11	1.49462e-09		ENST00000305392.3	PTAFR	protein_coding	0	NA	NA	NA	NA		ENST00000330475.9	ADAMTSL5	protein_coding	67.296	1.249	3.158	0.00159123	0.0208865
ENST00000498502.5	MBNL1	protein_coding	217.199	1.886	6.726	1.74888e-11	1.50008e-09		ENST00000603289.5	DNAJC8	protein_coding	0.584	0.175	0.444	0.656852	NA		ENST00000527192.5	CSF1	protein_coding	67.275	1.247	3.694	0.000220807	0.00407935
ENST00000379589.4	LHFPL6	protein_coding	4181.81	0.553	6.716	1.86384e-11	1.59675e-09		ENST00000468425.2	ATP5IF1	protein_coding	1.065	0.184	0.304	0.760805	NA		ENST00000374593.4	CTNNAL1	protein_coding	405.873	1.247	4.176	2.96094e-05	0.000721499
ENST00000648791.1	GPRC5A	protein_coding	206.362	1.526	6.715	1.88203e-11	1.61038e-09		ENST00000427469.5	RCC1	protein_coding	0	NA	NA	NA	NA		ENST00000433674.6	CAPN2	protein_coding	444.179	1.247	4.627	3.71193e-06	0.000113336
ENST00000376030.7	KAZN	protein_coding	48.038	-2.199	-6.713	1.91228e-11	1.63428e-09		ENST00000419074.5	RCC1	protein_coding	5.613	0.313	0.531	0.595635	NA		ENST00000254235.7	ADCY7	protein_coding	551.967	1.247	7.907	2.63877e-15	3.99733e-13
ENST00000643237.3	BTD	protein_coding	508.054	-0.591	-6.712	1.92014e-11	1.63901e-09		ENST00000373831.7	RCC1	protein_coding	0	NA	NA	NA	NA		ENST00000321764.4	CA13	protein_coding	35.642	1.246	3.554	0.000378826	0.00643922
ENST00000268042.7	ARRDC4	protein_coding	213.388	1.71	6.711	1.93352e-11	1.64844e-09		ENST00000486790.2	RCC1	protein_coding	0.159	-0.082	-0.202	0.840141	NA		ENST00000359120.9	SH3RF2	protein_coding	55.141	1.246	4.431	9.359e-06	0.000260722
ENST00000288840.10	SMAD6	protein_coding	562.975	-1.305	-6.709	1.95315e-11	1.66317e-09		ENST00000430407.1	RCC1	protein_coding	1.637	-0.399	-1.124	0.260861	NA		ENST00000508856.2	TRIM61	protein_coding	88.203	1.246	5.434	5.5098e-08	2.52236e-06
ENST00000491728.5	DENND2A	protein_coding	1600.86	0.845	6.708	1.97428e-11	1.67914e-09		ENST00000373826.3	RAB42	protein_coding	0	NA	NA	NA	NA		ENST00000591682.5	SLFN11	protein_coding	95.939	1.245	3.037	0.00239189	0.0289025
ENST00000513665.1	AFAP1L1	retained_intron	391.739	0.86	6.707	1.98175e-11	1.68346e-09		ENST00000474884.5	YTHDF2	protein_coding	0	NA	NA	NA	NA		ENST00000570907.6	P4HB	protein_coding	138.655	1.245	3.595	0.000323952	0.00565733
ENST00000481853.5	TIPARP	protein_coding	1440.15	-0.694	-6.707	1.98761e-11	1.68438e-09		ENST00000496288.5	YTHDF2	protein_coding	1.693	-0.08	-0.146	0.884138	NA		ENST00000504687.6	LMNA	protein_coding	307.226	1.244	4.295	1.74915e-05	0.000456472
ENST00000648326.1	FAM50B	protein_coding	78.524	1.921	6.707	1.98669e-11	1.68438e-09		ENST00000621425.1	OPRD1	protein_coding	0	NA	NA	NA	NA		ENST00000646906.1	ENO1	protein_coding	212.477	1.243	3.89	0.000100167	0.00208216
ENST00000265362.9	SEMA3A	protein_coding	3963.24	-0.7	-6.696	2.14573e-11	1.81621e-09		ENST00000234961.7	OPRD1	protein_coding	2.694	-0.754	-1.148	0.250853	NA		ENST00000349959.3	PKIG	protein_coding	122.222	1.242	3.384	0.000715126	0.0108682
ENST00000014914.6	GPRC5A	protein_coding	240.44	1.302	6.692	2.19583e-11	1.85639e-09		ENST00000642937.2	EPB41	protein_coding	0	NA	NA	NA	NA		ENST00000522413.5	CLU	protein_coding	317.667	1.242	5.962	2.49621e-09	1.52962e-07
ENST00000420687.2	CABLES1	protein_coding	687.285	1.088	6.691	2.21805e-11	1.87292e-09		ENST00000646189.1	EPB41	protein_coding	0.296	0	0	1	NA		ENST00000256458.5	IRAK2	protein_coding	229.227	1.242	7.205	5.78568e-13	6.27378e-11
ENST00000523877.1	SDC2	protein_coding	190.622	-1.224	-6.691	2.22118e-11	1.87332e-09		ENST00000644342.1	EPB41	protein_coding	3.65	0.329	0.763	0.44532	NA		ENST00000440400.2	ACTN4	protein_coding	1305.22	1.241	3.072	0.00212468	0.0262993
ENST00000611770.5	ORAI2	protein_coding	234.331	0.307	6.69	2.22413e-11	1.87358e-09		ENST00000649717.1	EPB41	protein_coding	0.178	0	0	1	NA		ENST00000453190.7	LIFR	protein_coding	1164.89	1.24	3.306	0.000947423	0.0136771
ENST00000338821.6	ATP9A	protein_coding	2345.2	0.473	6.688	2.26463e-11	1.90542e-09		ENST00000347529.7	EPB41	protein_coding	4.037	-0.305	-1.259	0.208182	NA		ENST00000405192.6	ETV1	protein_coding	375.947	1.24	3.819	0.000134062	0.00266962
ENST00000375784.7	CLIC1	protein_coding	7370.07	0.738	6.686	2.28862e-11	1.92331e-09		ENST00000646260.1	EPB41	protein_coding	0	NA	NA	NA	NA		ENST00000507359.3	KCTD16	protein_coding	257.926	1.24	6.989	2.75975e-12	2.65941e-10
ENST00000296129.6	CDCP1	protein_coding	381.562	1.134	6.684	2.31773e-11	1.94546e-09		ENST00000644600.1	EPB41	protein_coding	3.848	0.053	0.085	0.932037	NA		ENST00000434472.6	CD44	protein_coding	1342.1	1.238	4.907	9.24133e-07	3.19957e-05
ENST00000425428.6	CD44	nonsense_mediated_decay	1096.42	1.786	6.684	2.32809e-11	1.95184e-09		ENST00000643173.1	EPB41	protein_coding	0.513	0	0	1	NA		ENST00000684718.1	ARMC9	protein_coding	105.759	1.234	2.832	0.00462635	0.0478045
ENST00000256720.6	LPIN1	protein_coding	2821.25	1.117	6.683	2.33613e-11	1.95625e-09		ENST00000648181.1	EPB41	protein_coding	1.464	-0.121	-0.333	0.739023	NA		ENST00000540251.5	NEK2	protein_coding	71.123	1.234	4.46	8.18299e-06	0.000230692
ENST00000679882.1	KMT2C	protein_coding	40.252	-0.462	-6.681	2.36899e-11	1.98142e-09		ENST00000650265.1	EPB41	protein_coding	0	NA	NA	NA	NA		ENST00000462138.6	TKT	protein_coding	1027.21	1.232	6.294	3.09082e-10	2.19946e-08
ENST00000579197.5	PLEKHM1	nonsense_mediated_decay	134.637	0.198	6.679	2.40591e-11	2.00992e-09		ENST00000644780.1	EPB41	protein_coding	0	NA	NA	NA	NA		ENST00000532744.2	ANP32E	protein_coding	196.274	1.23	4.739	2.15226e-06	6.9344e-05
ENST00000490904.6	MAP3K4	nonsense_mediated_decay	29.33	0.484	6.667	2.60564e-11	2.1742e-09		ENST00000343067.9	EPB41	protein_coding	16.408	-0.675	-5.974	NA	NA		ENST00000441846.5	PLCB4	protein_coding	30.226	1.229	3.07	0.00214321	0.0264734
ENST00000478658.1	USF3	protein_coding	38.815	0.467	6.665	2.64764e-11	2.20664e-09		ENST00000643604.1	EPB41	protein_coding	0.794	-0.587	-0.97	0.33212	NA		ENST00000265433.8	NBN	protein_coding	768.999	1.229	3.101	0.00192689	0.0243289
ENST00000557670.5	TMED10	processed_transcript	418.944	1.093	6.656	2.81819e-11	2.34601e-09		ENST00000645184.1	EPB41	protein_coding	0	NA	NA	NA	NA		ENST00000378105.4	PCDHGA1	protein_coding	75.327	1.229	3.498	0.000469045	0.00767519
ENST00000217515.11	TXNL1	protein_coding	263.784	-0.744	-6.65	2.92926e-11	2.4356e-09		ENST00000636666.1	EPB41	protein_coding	0	NA	NA	NA	NA		ENST00000367055.8	SOD2	protein_coding	4382.15	1.229	6.024	1.70384e-09	1.08066e-07
ENST00000515037.5	FAM114A1	protein_coding	7545.04	0.442	6.646	3.01627e-11	2.505e-09		ENST00000644848.1	EPB41	protein_coding	0	NA	NA	NA	NA		ENST00000550726.5	RBMS2	protein_coding	199.954	1.228	2.867	0.00414393	0.0442536
ENST00000495577.1	MME	retained_intron	343.253	-1.923	-6.643	3.06611e-11	2.5434e-09		ENST00000644470.1	EPB41	protein_coding	0	NA	NA	NA	NA		ENST00000560473.1	KLF13	protein_coding	76.606	1.228	2.913	0.00357502	0.0395646
ENST00000355303.9	ANO1	protein_coding	63.04	3.41	6.643	3.07094e-11	2.54441e-09		ENST00000646871.1	EPB41	protein_coding	0.613	0	0	1	NA		ENST00000250784.13	RPS4Y1	protein_coding	330.242	1.228	4.316	1.58894e-05	0.000417909
ENST00000331079.11	PRMT3	protein_coding	144.291	-1.451	-6.643	3.07789e-11	2.54718e-09		ENST00000420504.2	TMEM200B	protein_coding	1.082	-0.167	-0.29	0.771616	NA		ENST00000534624.6	HSPA8	protein_coding	6011.05	1.228	4.711	2.46875e-06	7.87755e-05
ENST00000446306.7	TRRAP	protein_coding	174.792	0.159	6.641	3.10684e-11	2.56813e-09		ENST00000345512.7	PTPRU	protein_coding	13.481	0.043	0.093	NA	NA		ENST00000537236.2	MMAB	protein_coding	16.55	1.227	2.874	0.00405097	0.0434803
ENST00000320895.10	CLPTM1L	protein_coding	1170.68	1.04	6.639	3.15742e-11	2.60688e-09		ENST00000460170.2	PTPRU	protein_coding	1.289	-0.62	-1.142	0.253344	NA		ENST00000356990.9	RNF19B	protein_coding	257.723	1.227	3.415	0.000638103	0.00989781
ENST00000251047.6	LMAN1	protein_coding	8623.03	0.754	6.637	3.19195e-11	2.63232e-09		ENST00000373765.5	MATN1	protein_coding	1.88	0.095	0.126	0.899993	NA		ENST00000644316.1	SCN9A	protein_coding	421.964	1.227	5.516	3.46888e-08	1.66017e-06
ENST00000226091.3	EFNB3	protein_coding	175.934	-2.025	-6.636	3.22426e-11	2.65586e-09		ENST00000294507.4	LAPTM5	protein_coding	0.455	0.285	0.502	0.615511	NA		ENST00000382580.6	CHEK2	protein_coding	6.766	1.226	2.825	0.00472405	0.0485769
ENST00000272771.10	TMEFF2	protein_coding	259.057	1.463	6.631	3.32864e-11	2.73864e-09		ENST00000373747.7	PUM1	protein_coding	44.785	-0.016	-0.029	NA	NA		ENST00000296794.10	ARHGEF28	protein_coding	836.547	1.226	2.844	0.0044526	0.0464967
ENST00000540494.5	PDIA6	protein_coding	645.477	0.929	6.628	3.40509e-11	2.79828e-09		ENST00000373741.8	PUM1	protein_coding	3.744	-0.165	-0.281	0.778801	NA		ENST00000397909.7	NAV3	protein_coding	1026.85	1.226	6.448	1.13101e-10	8.57576e-09
ENST00000258729.8	IGF2BP3	protein_coding	1296.72	0.621	6.626	3.44231e-11	2.82557e-09		ENST00000532678.1	PUM1	protein_coding	3.726	-0.573	-1.491	0.135845	NA		ENST00000400097.5	SNRPN	protein_coding	116.284	1.225	2.908	0.00363407	0.0400587
ENST00000460214.6	LRP8	nonsense_mediated_decay	44.427	4.571	6.625	3.46166e-11	2.83816e-09		ENST00000531867.1	PUM1	protein_coding	0.466	0.382	0.732	0.463947	NA		ENST00000399272.5	RCAN1	protein_coding	2079.85	1.225	6.489	8.65704e-11	6.65705e-09
ENST00000402468.3	C1GALT1	protein_coding	442.81	1.106	6.623	3.52258e-11	2.88476e-09		ENST00000526106.5	NKAIN1	protein_coding	0	NA	NA	NA	NA		ENST00000367815.9	ATP1B1	protein_coding	787.701	1.222	10.63	2.15094e-26	8.72638e-24
ENST00000547639.5	ANKRD13A	protein_coding	910.867	0.738	6.622	3.53573e-11	2.89217e-09		ENST00000530145.1	NKAIN1	protein_coding	0	NA	NA	NA	NA		ENST00000425427.6	GALNT10	protein_coding	18.467	1.219	3.058	0.00223005	0.0273686
ENST00000354268.9	SMARCAD1	protein_coding	133.743	-0.189	-6.619	3.62024e-11	2.95787e-09		ENST00000546109.5	ZCCHC17	protein_coding	14.897	0.674	5.918	NA	NA		ENST00000381406.8	IGF2	protein_coding	807.116	1.217	7.104	1.21615e-12	1.24783e-10
ENST00000679803.1	SLC16A1	protein_coding	239.292	0.123	6.617	3.66043e-11	2.98725e-09		ENST00000482018.1	FABP3	protein_coding	5.931	0.93	2.393	0.0167205	NA		ENST00000316660.7	PMAIP1	protein_coding	1908.24	1.215	7.214	5.41795e-13	5.95738e-11
ENST00000356554.7	MAN1A2	protein_coding	5813.97	0.453	6.616	3.67917e-11	2.99908e-09		ENST00000373710.5	SERINC2	protein_coding	0	NA	NA	NA	NA		ENST00000568883.5	PKM	protein_coding	3910.34	1.215	7.827	4.98848e-15	7.14293e-13
ENST00000409262.8	TET3	protein_coding	936.014	-0.765	-6.615	3.71336e-11	3.02346e-09		ENST00000536384.2	SERINC2	protein_coding	2.916	0.33	1.177	0.239042	NA		ENST00000683431.1	DKK3	protein_coding	19612.2	1.215	12.585	2.5615e-36	1.92363e-33
ENST00000265361.8	SEMA3C	protein_coding	1378.4	-1.021	-6.612	3.79572e-11	3.08695e-09		ENST00000457433.6	TINAGL1	protein_coding	0	NA	NA	NA	NA		ENST00000555868.2	TMEM30B	protein_coding	45.907	1.214	3.761	0.000168904	0.00325721
ENST00000371085.8	GNAS	protein_coding	4301	0.75	6.604	4.00815e-11	3.25596e-09		ENST00000271064.12	TINAGL1	protein_coding	0.099	0	0	1	NA		ENST00000525914.5	LMO7	protein_coding	2789.5	1.214	4.631	3.63581e-06	0.000111397
ENST00000282561.4	GJA1	protein_coding	12055.7	-0.621	-6.6	4.1076e-11	3.33292e-09		ENST00000537531.2	TINAGL1	protein_coding	0	NA	NA	NA	NA		ENST00000336233.10	LIPA	protein_coding	1566.04	1.214	7.758	8.62802e-15	1.20132e-12
ENST00000328300.11	COL4A5	protein_coding	3050.83	-1.536	-6.599	4.14e-11	3.35535e-09		ENST00000403528.6	HCRTR1	protein_coding	0	NA	NA	NA	NA		ENST00000335514.10	ATP5IF1	protein_coding	1674.23	1.213	4.063	4.83548e-05	0.00110504
ENST00000332220.10	YBX1	protein_coding	8118.61	0.534	6.593	4.31671e-11	3.49056e-09		ENST00000373706.9	HCRTR1	protein_coding	0	NA	NA	NA	NA		ENST00000579542.1	BLOC1S2	protein_coding	70.554	1.211	3.153	0.0016172	0.0211488
ENST00000240100.7	DUSP4	protein_coding	263.545	-1.182	-6.593	4.31435e-11	3.49056e-09		ENST00000373705.1	HCRTR1	protein_coding	0	NA	NA	NA	NA		ENST00000361475.7	TGM2	protein_coding	344.752	1.211	3.653	0.000259695	0.0046814
ENST00000230461.11	TMEM30A	protein_coding	7632.2	0.56	6.59	4.39588e-11	3.54863e-09		ENST00000398547.5	ADGRB2	protein_coding	0	NA	NA	NA	NA		ENST00000354666.4	ELOVL2	protein_coding	509.097	1.211	6.817	9.32199e-12	8.42583e-10
ENST00000616213.4	MIAT	lncRNA	352.215	1.385	6.59	4.39858e-11	3.54863e-09		ENST00000373655.6	ADGRB2	protein_coding	0	NA	NA	NA	NA		ENST00000346177.6	FLNC	protein_coding	1829.53	1.21	2.978	0.00289895	0.033548
ENST00000468795.1	CFTR	protein_coding	34.713	-4.807	-6.588	4.44771e-11	3.58416e-09		ENST00000373658.8	ADGRB2	protein_coding	6.074	-0.087	-0.159	0.873717	NA		ENST00000646156.1	ENO1	protein_coding	158.506	1.209	3.401	0.000672407	0.0103548
ENST00000534777.5	DCBLD1	processed_transcript	679.946	-0.832	-6.588	4.47071e-11	3.59859e-09		ENST00000398538.5	ADGRB2	protein_coding	0	NA	NA	NA	NA		ENST00000588688.5	SLC44A2	protein_coding	8.957	1.207	2.839	0.00452853	0.0470677
ENST00000302754.6	JUNB	protein_coding	876.223	-0.973	-6.581	4.67799e-11	3.76115e-09		ENST00000436464.1	ADGRB2	protein_coding	0.974	-0.052	-0.133	0.894239	NA		ENST00000618464.1	SYNGR3	protein_coding	71.348	1.206	3	0.00270342	0.0318331
ENST00000391857.9	RPL13A	protein_coding	1223.07	0.417	6.581	4.68634e-11	3.76358e-09		ENST00000360482.6	SPOCD1	protein_coding	3.057	0.371	0.596	0.551312	NA		ENST00000544393.5	GLTP	protein_coding	68.856	1.205	3.429	0.000605742	0.00947078
ENST00000359013.4	TGFBR2	protein_coding	1737.53	0.615	6.576	4.82063e-11	3.86703e-09		ENST00000533231.5	SPOCD1	protein_coding	0	NA	NA	NA	NA		ENST00000611174.4	CENPE	protein_coding	501.282	1.205	4.432	9.33476e-06	0.00026015
ENST00000317216.3	EGR3	protein_coding	33.443	-3.448	-6.572	4.95209e-11	3.96797e-09		ENST00000528579.1	SPOCD1	protein_coding	0	NA	NA	NA	NA		ENST00000519742.5	CLU	protein_coding	358.174	1.205	5.705	1.16601e-08	6.28807e-07
ENST00000267620.14	FBLN5	protein_coding	6410.79	-0.808	-6.568	5.10717e-11	4.08759e-09		ENST00000529396.1	SPOCD1	protein_coding	0	NA	NA	NA	NA		ENST00000361840.8	SPRYD7	protein_coding	570.796	1.205	5.969	2.39302e-09	1.47664e-07
ENST00000468410.5	HBP1	protein_coding	1847.95	-0.792	-6.568	5.11608e-11	4.09008e-09		ENST00000528791.5	SPOCD1	protein_coding	0	NA	NA	NA	NA		ENST00000382519.9	CD9	protein_coding	450.759	1.203	3.852	0.000117121	0.00238197
ENST00000264663.9	NNT	protein_coding	51.454	0.298	6.565	5.20345e-11	4.15523e-09		ENST00000525930.1	SPOCD1	protein_coding	0	NA	NA	NA	NA		ENST00000676231.1	HSPB1	protein_coding	72.661	1.202	2.847	0.00441259	0.0461982
ENST00000251127.11	NALCN	protein_coding	15.659	-0.367	-6.561	5.35618e-11	4.27236e-09		ENST00000534796.5	PTP4A2	protein_coding	1.002	-0.301	-0.796	0.425972	NA		ENST00000379316.3	PDCD5	protein_coding	230.752	1.202	3.088	0.00201484	0.0252184
ENST00000367467.8	SASH1	protein_coding	1838.52	0.505	6.56	5.37468e-11	4.28227e-09		ENST00000679970.1	RP4-534N18.5	protein_coding	0	NA	NA	NA	NA		ENST00000534457.5	ST3GAL4	protein_coding	25.188	1.201	3.353	0.000800407	0.0119126
ENST00000304141.5	CAVIN2	protein_coding	2005.83	0.987	6.559	5.41494e-11	4.30948e-09		ENST00000438825.5	TMEM39B	protein_coding	6.189	0.053	0.079	0.93679	NA		ENST00000605930.3	ITPR3	protein_coding	1174.41	1.201	10.548	5.18154e-26	2.06653e-23
ENST00000433803.1	EHD1	protein_coding	47.301	-0.366	-6.554	5.60504e-11	4.45575e-09		ENST00000446515.1	KPNA6	protein_coding	2.979	-0.078	-0.109	0.912901	NA		ENST00000635664.1	CLASP2	protein_coding	13.444	1.198	3.031	0.00243753	0.0293154
ENST00000378026.5	CKAP4	protein_coding	24550.8	0.573	6.551	5.70818e-11	4.53264e-09		ENST00000421922.6	CCDC28B	protein_coding	5.377	-0.073	-0.158	0.874699	NA		ENST00000419908.5	DOCK9	protein_coding	20.269	1.198	3.433	0.00059679	0.00936087
ENST00000295571.9	EOGT	protein_coding	34.993	0.418	6.546	5.91975e-11	4.69536e-09		ENST00000537469.2	IQCC	protein_coding	5.131	0.717	2.025	0.0428352	NA		ENST00000382041.7	NIN	protein_coding	1589.97	1.196	4.628	3.69417e-06	0.00011294
ENST00000381938.4	TMEM156	protein_coding	960.243	0.808	6.545	5.93212e-11	4.69989e-09		ENST00000409358.2	DCDC2B	protein_coding	0	NA	NA	NA	NA		ENST00000436844.5	POLD2	protein_coding	179.121	1.195	3.229	0.00124238	0.0170826
ENST00000371485.8	CEP55	protein_coding	383.357	1.372	6.545	5.94546e-11	4.70518e-09		ENST00000373593.5	TMEM234	protein_coding	1.072	0	0	1	NA		ENST00000644850.1	CD47	protein_coding	631.296	1.195	8.53	1.46429e-17	2.99615e-15
ENST00000545756.5	SIAE	protein_coding	1269.71	-0.539	-6.544	6.00709e-11	4.74863e-09		ENST00000677701.1	EIF3I	protein_coding	0	NA	NA	NA	NA		ENST00000455111.1	GPC1	protein_coding	401.038	1.194	6.317	2.66967e-10	1.91911e-08
ENST00000489324.1	FDPS	retained_intron	54.368	2.319	6.542	6.05549e-11	4.77878e-09		ENST00000676801.1	EIF3I	protein_coding	0	NA	NA	NA	NA		ENST00000523927.5	ASPH	protein_coding	2523.15	1.193	5.008	5.50101e-07	2.00375e-05
ENST00000511560.1	AREG	retained_intron	110.042	-4.239	-6.542	6.05878e-11	4.77878e-09		ENST00000677772.1	EIF3I	protein_coding	0	NA	NA	NA	NA		ENST00000409112.5	SP100	protein_coding	1629.83	1.191	6.898	5.29223e-12	4.92212e-10
ENST00000549628.1	IGFBP6	protein_coding	142.347	3.626	6.54	6.16547e-11	4.85751e-09		ENST00000677202.1	EIF3I	protein_coding	4.609	0.289	1.312	0.189542	NA		ENST00000524176.2	MYBL1	protein_coding	146.534	1.19	3.384	0.000715249	0.0108682
ENST00000546642.1	LUM	processed_transcript	1088.83	-1.402	-6.538	6.23831e-11	4.90942e-09		ENST00000676679.1	EIF3I	protein_coding	3.318	-0.036	-0.067	0.946864	NA		ENST00000625293.3	TREX1	protein_coding	165.516	1.189	2.858	0.00426628	0.0452085
ENST00000368324.5	SYT11	protein_coding	3572.3	-0.502	-6.535	6.36164e-11	5.0009e-09		ENST00000678063.1	EIF3I	protein_coding	1.269	-0.109	-0.471	0.637513	NA		ENST00000397408.5	TSPAN4	protein_coding	144.432	1.189	2.958	0.00310113	0.0353609
ENST00000265087.9	STC2	protein_coding	11592.6	0.778	6.534	6.39201e-11	5.01919e-09		ENST00000678150.1	EIF3I	protein_coding	1.4	-0.326	-0.944	0.344984	NA		ENST00000366197.9	ZNF548	protein_coding	84.024	1.189	4.327	1.5143e-05	0.000401567
ENST00000379775.9	PFKFB3	protein_coding	1357.31	-1.454	-6.53	6.55754e-11	5.14345e-09		ENST00000677198.1	EIF3I	protein_coding	1.44	0.32	0.967	0.33378	NA		ENST00000436750.7	NEIL2	protein_coding	151.941	1.189	4.374	1.2201e-05	0.000331011
ENST00000394957.8	VSIR	protein_coding	37.996	2.489	6.529	6.61971e-11	5.18644e-09		ENST00000678420.1	EIF3I	protein_coding	1.764	-0.372	-1.093	0.274454	NA		ENST00000533021.1	TRIM68	protein_coding	16.472	1.187	3.113	0.00185248	0.0235665
ENST00000507095.1	LARS1	processed_transcript	19.25	0.675	6.528	6.66814e-11	5.2186e-09		ENST00000678711.1	EIF3I	protein_coding	1.25	0.036	0.05	0.9599	NA		ENST00000378555.8	PODXL	protein_coding	175.866	1.187	3.177	0.00148627	0.0197624
ENST00000682501.1	PRRC2B	protein_coding	158.689	-1.835	-6.527	6.72931e-11	5.26063e-09		ENST00000678883.1	EIF3I	protein_coding	0	NA	NA	NA	NA		ENST00000416617.3	IQCD	protein_coding	36.612	1.187	3.228	0.00124465	0.0171038
ENST00000296498.3	PRSS12	protein_coding	2071.98	0.434	6.525	6.77926e-11	5.29382e-09		ENST00000355082.10	EIF3I	protein_coding	28.428	-0.077	-0.128	NA	NA		ENST00000575877.5	ARRB2	protein_coding	28.147	1.187	3.401	0.000671188	0.0103406
ENST00000518325.2	PCDHGA7	protein_coding	210.863	2.074	6.525	6.79869e-11	5.30313e-09		ENST00000373582.4	FAM167B	protein_coding	1.694	0.404	0.908	0.363956	NA		ENST00000559239.2	PIF1	protein_coding	48.371	1.187	4.077	4.55722e-05	0.0010496
ENST00000380736.5	ARHGAP6	protein_coding	924.023	-1.565	-6.521	6.99034e-11	5.4466e-09		ENST00000373564.7	LCK	protein_coding	0	NA	NA	NA	NA		ENST00000436693.6	TLR6	protein_coding	169.326	1.187	6.008	1.87951e-09	1.18252e-07
ENST00000508639.5	SIL1	protein_coding	896.499	0.583	6.517	7.18389e-11	5.59124e-09		ENST00000482949.5	LCK	protein_coding	0	NA	NA	NA	NA		ENST00000513189.1	TLR3	protein_coding	86.006	1.186	2.952	0.00315458	0.035825
ENST00000473202.1	SERPINE2	retained_intron	101.435	-1.5	-6.515	7.26777e-11	5.65029e-09		ENST00000336890.10	LCK	protein_coding	0.197	0	0	1	NA		ENST00000392789.2	SC5D	protein_coding	382.16	1.186	3.457	0.000546198	0.00871743
ENST00000651485.1	CD59	protein_coding	3822.54	0.801	6.513	7.38015e-11	5.73134e-09		ENST00000495610.6	LCK	protein_coding	0.275	-0.269	-0.609	0.542591	NA		ENST00000368653.7	MKI67	protein_coding	3868.71	1.186	4.742	2.11503e-06	6.83001e-05
ENST00000267938.9	UBE2Q2	protein_coding	290.774	0.128	6.51	7.49105e-11	5.81108e-09		ENST00000619559.4	LCK	protein_coding	0	NA	NA	NA	NA		ENST00000275605.8	PSPH	protein_coding	519.391	1.185	7.899	2.81646e-15	4.25738e-13
ENST00000575112.5	RPAIN	nonsense_mediated_decay	366.858	-0.733	-6.502	7.95088e-11	6.16101e-09		ENST00000461712.6	LCK	protein_coding	0	NA	NA	NA	NA		ENST00000678689.1	EIF3I	protein_coding	570.691	1.182	3.676	0.000236958	0.00433351
ENST00000305997.8	MBOAT2	protein_coding	564.457	-0.816	-6.501	7.97025e-11	6.16925e-09		ENST00000373562.7	LCK	protein_coding	0.097	0.103	0.254	0.799356	NA		ENST00000265016.9	BST1	protein_coding	171.659	1.182	4.593	4.36379e-06	0.000131029
ENST00000522514.6	PCMTD1	protein_coding	381.271	-1.314	-6.499	8.08058e-11	6.2478e-09		ENST00000477031.6	LCK	protein_coding	0	NA	NA	NA	NA		ENST00000545811.5	WNT5B	protein_coding	51.631	1.181	2.951	0.00316346	0.0358796
ENST00000260702.4	LOXL4	protein_coding	200.862	1.389	6.496	8.22823e-11	6.35206e-09		ENST00000373557.6	LCK	protein_coding	0.375	0.37	0.733	0.463377	NA		ENST00000672415.1	BRI3BP	protein_coding	77.659	1.181	3.229	0.00124274	0.0170842
ENST00000651154.1	GREM1	protein_coding	163.86	-1.38	-6.496	8.23342e-11	6.35206e-09		ENST00000333070.4	LCK	protein_coding	0	NA	NA	NA	NA		ENST00000410040.5	IL18R1	protein_coding	224.702	1.181	4.277	1.89391e-05	0.000489367
ENST00000233741.9	FANCL	protein_coding	41.035	-0.314	-6.49	8.55639e-11	6.59403e-09		ENST00000574315.1	TSSK3	protein_coding	0.173	0	0	1	NA		ENST00000339488.9	PTCHD4	protein_coding	173.171	1.18	5.525	3.29127e-08	1.58809e-06
ENST00000608478.1	FGF2	protein_coding	641.999	1.336	6.489	8.61471e-11	6.63173e-09		ENST00000373534.4	TSSK3	protein_coding	1.204	-0.937	-1.442	0.149298	NA		ENST00000369462.5	BRCC3	protein_coding	292.322	1.177	3.64	0.000273099	0.00488562
ENST00000399272.5	RCAN1	protein_coding	2079.85	1.225	6.489	8.65704e-11	6.65705e-09		ENST00000432622.1	FAM229A	protein_coding	1.047	0.177	0.583	0.559999	NA		ENST00000443585.6	C12orf75	protein_coding	763.167	1.177	5.584	2.34838e-08	1.17823e-06
ENST00000484507.6	KCNMA1	processed_transcript	192.064	1.72	6.488	8.67586e-11	6.66427e-09		ENST00000428500.1	FAM229A	protein_coding	0.305	-0.17	-0.307	0.759187	NA		ENST00000511097.6	CAST	protein_coding	477.493	1.176	3.101	0.00192832	0.0243427
ENST00000372226.1	POLH	protein_coding	416.811	0.77	6.486	8.83214e-11	6.77694e-09		ENST00000530485.1	BSDC1	protein_coding	0.802	-0.589	-0.974	0.330079	NA		ENST00000473276.5	TMEM14B	protein_coding	243.64	1.175	2.892	0.00382511	0.0416765
ENST00000537607.5	CIT	processed_transcript	231.556	1.651	6.485	8.88684e-11	6.81151e-09		ENST00000373485.5	RBBP4	protein_coding	0.692	0.569	0.936	0.349034	NA		ENST00000522349.5	ASPH	protein_coding	158.805	1.175	4.704	2.55281e-06	8.10653e-05
ENST00000524462.5	TYK2	protein_coding	47.81	0.272	6.478	9.26593e-11	7.09437e-09		ENST00000482190.1	RBBP4	protein_coding	15.083	0.479	1.894	NA	NA		ENST00000466674.5	RPL22L1	protein_coding	843.288	1.175	5.513	3.52477e-08	1.68463e-06
ENST00000513960.5	VCAN	protein_coding	12221.3	-0.837	-6.476	9.44235e-11	7.22161e-09		ENST00000373481.7	KIAA1522	protein_coding	3.59	-0.592	-1.468	0.14213	NA		ENST00000614565.5	CDH4	protein_coding	520.978	1.175	9.314	1.22649e-20	3.29204e-18
ENST00000327331.2	CDCA8	protein_coding	75.759	4.231	6.473	9.59975e-11	7.33405e-09		ENST00000294521.7	KIAA1522	protein_coding	0.2	0.193	0.512	0.608527	NA		ENST00000422097.1	MET	protein_coding	8.783	1.174	2.888	0.00387999	0.0422029
ENST00000432467.1	NSDHL	protein_coding	223.995	1.295	6.466	1.00477e-10	7.66795e-09		ENST00000373480.1	KIAA1522	protein_coding	0	NA	NA	NA	NA		ENST00000494167.6	ZNF528	protein_coding	110.626	1.173	3.473	0.000514205	0.00829876
ENST00000519678.5	ASPH	protein_coding	1238.23	1.675	6.466	1.00773e-10	7.68226e-09		ENST00000373476.5	S100PBP	protein_coding	1.838	0.494	0.815	0.41519	NA		ENST00000433557.1	UTRN	protein_coding	64.657	1.172	3.62	0.000294833	0.00521363
ENST00000476291.1	GAS6	processed_transcript	83.169	2.799	6.465	1.01288e-10	7.71315e-09		ENST00000526230.1	S100PBP	protein_coding	4.074	-0.197	-0.711	0.477385	NA		ENST00000378764.6	OPTN	protein_coding	10700.3	1.172	10.741	6.51254e-27	2.75541e-24
ENST00000251809.4	SPAG1	protein_coding	47.403	0.221	6.461	1.03774e-10	7.89398e-09		ENST00000531256.1	S100PBP	protein_coding	0.096	0	0	1	NA		ENST00000409276.5	SRSF7	protein_coding	660.173	1.171	3.945	7.9753e-05	0.00170966
ENST00000589699.1	MAPRE2	protein_coding	89.09	4.017	6.46	1.04999e-10	7.9786e-09		ENST00000373471.9	FNDC5	protein_coding	1.265	-0.517	-1.083	0.278844	NA		ENST00000463836.1	RPL22L1	protein_coding	826.75	1.171	8.167	3.17225e-16	5.37016e-14
ENST00000548462.5	HSP90B1	retained_intron	952.698	0.596	6.457	1.06489e-10	8.08306e-09		ENST00000649537.2	FNDC5	protein_coding	1.707	-0.036	-0.106	0.915629	NA		ENST00000562832.1	HACD3	protein_coding	283.161	1.17	2.998	0.00271475	0.0319186
ENST00000397909.7	NAV3	protein_coding	1026.85	1.226	6.448	1.13101e-10	8.57576e-09		ENST00000373467.4	HPCA	protein_coding	0.632	0	0	1	NA		ENST00000406451.8	HDAC9	protein_coding	51.143	1.17	3.125	0.00177765	0.022816
ENST00000321117.10	DNMT3A	protein_coding	349.013	-0.948	-6.444	1.16707e-10	8.83971e-09		ENST00000672715.1	AK2	protein_coding	25.353	0.677	6.767	NA	NA		ENST00000369583.4	DUSP5	protein_coding	167.163	1.17	3.179	0.00147856	0.0196785
ENST00000424478.5	PRPF39	nonsense_mediated_decay	48.073	0.228	6.441	1.19066e-10	9.00867e-09		ENST00000487289.1	AK2	protein_coding	0.845	-0.17	-0.528	0.597356	NA		ENST00000414854.5	KIAA0930	protein_coding	120.872	1.17	3.839	0.000123425	0.00248938
ENST00000529670.6	LRP8	nonsense_mediated_decay	109.67	2.141	6.437	1.21555e-10	9.1872e-09		ENST00000626911.1	AK2	protein_coding	1.745	0.097	0.18	0.856785	NA		ENST00000348911.10	SBF1	protein_coding	242.333	1.169	4.786	1.7027e-06	5.60097e-05
ENST00000366780.8	PHF10	protein_coding	726	-1.132	-6.436	1.22888e-10	9.27795e-09		ENST00000294517.11	AZIN2	protein_coding	5.971	-0.004	-0.006	0.994909	NA		ENST00000607375.1	NFE2L3	protein_coding	460.389	1.169	6.319	2.63449e-10	1.89834e-08
ENST00000603801.5	SNX29P2	transcribed_unprocessed_pseudogene	228.522	-1.122	-6.435	1.23632e-10	9.31424e-09		ENST00000373443.7	AZIN2	protein_coding	0	NA	NA	NA	NA		ENST00000376755.1	RBM3	protein_coding	1013.91	1.169	7.801	6.12998e-15	8.65455e-13
ENST00000303375.10	MRC2	protein_coding	10520.3	-0.921	-6.435	1.23587e-10	9.31424e-09		ENST00000373440.6	AZIN2	protein_coding	0	NA	NA	NA	NA		ENST00000367511.4	NIBAN1	protein_coding	3583.45	1.168	8.551	1.22078e-17	2.52718e-15
ENST00000477030.2	EPRS1	nonsense_mediated_decay	96.26	1.285	6.434	1.24198e-10	9.33693e-09		ENST00000373441.1	AZIN2	protein_coding	1.977	0.129	0.228	0.819355	NA		ENST00000392217.3	FXYD5	protein_coding	50.582	1.166	3.251	0.00114977	0.0160183
ENST00000418326.3	C7orf69	lncRNA	66.796	4.06	6.434	1.24116e-10	9.33693e-09		ENST00000543586.1	TRIM62	protein_coding	2.836	-0.221	-0.373	0.70937	NA		ENST00000618474.5	UTY	protein_coding	51.213	1.165	3.95	7.81768e-05	0.00167902
ENST00000651873.1	TPM3	nonsense_mediated_decay	2789.88	0.849	6.432	1.2633e-10	9.4815e-09		ENST00000442999.3	A3GALT2	protein_coding	0.289	0	0	1	NA		ENST00000323688.10	NUCB2	protein_coding	1399.44	1.165	5.368	7.95912e-08	3.50937e-06
ENST00000683129.1	FLRT2	protein_coding	1879.38	-0.871	-6.431	1.26524e-10	9.4815e-09		ENST00000257118.5	PHC2	protein_coding	15.032	-0.102	-0.199	NA	NA		ENST00000627006.2	TARS1	protein_coding	143.533	1.164	3.373	0.000743762	0.0112163
ENST00000361524.8	ZNF521	protein_coding	1369.37	-0.412	-6.431	1.26499e-10	9.4815e-09		ENST00000373381.9	CSMD2	protein_coding	0	NA	NA	NA	NA		ENST00000553916.5	MYO5A	protein_coding	1252.45	1.164	8.503	1.84004e-17	3.72184e-15
ENST00000221222.15	HOMER3	protein_coding	83.455	-4.272	-6.43	1.27337e-10	9.53229e-09		ENST00000373388.6	CSMD2	protein_coding	0	NA	NA	NA	NA		ENST00000349314.6	APOL3	protein_coding	356.33	1.161	3.189	0.00143008	0.0191778
ENST00000261483.5	MAN2A1	protein_coding	2426.44	0.757	6.43	1.2767e-10	9.54713e-09		ENST00000619121.4	CSMD2	protein_coding	0.266	0.093	0.231	0.817527	NA		ENST00000677907.1	NPM1	protein_coding	536.811	1.161	3.481	0.000500217	0.00809893
ENST00000311852.11	MMP14	protein_coding	10133.5	-0.955	-6.424	1.32418e-10	9.89167e-09		ENST00000373380.5	CSMD2	protein_coding	0.079	0.093	0.23	0.818224	NA		ENST00000496292.5	ARF4	protein_coding	22.964	1.16	3.489	0.000484939	0.00789683
ENST00000314759.6	SKA3	protein_coding	62.07	4.274	6.415	1.40964e-10	1.05189e-08		ENST00000373377.1	CSMD2	protein_coding	0	NA	NA	NA	NA		ENST00000639877.1	RPS10-NUDT3	protein_coding	437.722	1.16	3.524	0.000425744	0.00708176
ENST00000617612.3	C11orf96	protein_coding	102.979	-3.845	-6.413	1.42237e-10	1.06027e-08		ENST00000338325.1	CSMD2	protein_coding	0.569	0.276	0.621	0.534292	NA		ENST00000310799.9	C11orf45	protein_coding	36.36	1.16	3.867	0.000110179	0.00225966
ENST00000299506.3	TUB	protein_coding	697.542	-0.531	-6.413	1.42737e-10	1.06288e-08		ENST00000519684.5	HMGB4	protein_coding	0	NA	NA	NA	NA		ENST00000436894.2	NCL	protein_coding	2034.58	1.159	2.843	0.00447525	0.0466385
ENST00000638442.1	RASGRF2	protein_coding	1036.45	0.741	6.413	1.43126e-10	1.06465e-08		ENST00000522796.1	HMGB4	protein_coding	0	NA	NA	NA	NA		ENST00000247191.7	DLGAP5	protein_coding	260.884	1.159	3.827	0.000129815	0.00259601
ENST00000225576.7	TVP23C	protein_coding	201.127	1.323	6.412	1.43608e-10	1.06712e-08		ENST00000681531.1	HMGB4	protein_coding	0	NA	NA	NA	NA		ENST00000497492.1	ENO1	protein_coding	1522.72	1.157	6.038	1.5629e-09	9.97542e-08
ENST00000650573.1	TFPI2	protein_coding	8300.54	-1.585	-6.405	1.49919e-10	1.11284e-08		ENST00000373374.7	C1orf94	protein_coding	0	NA	NA	NA	NA		ENST00000013222.5	INMT	protein_coding	128.552	1.156	3.993	6.51287e-05	0.00143157
ENST00000306279.4	ATOH8	protein_coding	303.795	-1.465	-6.403	1.51958e-10	1.12679e-08		ENST00000488417.2	C1orf94	protein_coding	0	NA	NA	NA	NA		ENST00000451964.5	CSNK1E	protein_coding	20.759	1.154	3.176	0.00149439	0.019863
ENST00000426263.10	SLC2A1	protein_coding	103.462	1.537	6.402	1.5289e-10	1.13251e-08		ENST00000446026.1	SMIM12	protein_coding	4.876	-0.322	-0.51	0.609817	NA		ENST00000400324.9	DIAPH3	protein_coding	365.156	1.153	2.934	0.00334912	0.0375749
ENST00000356401.9	ARIH2	protein_coding	1087.48	-0.553	-6.401	1.54318e-10	1.14189e-08		ENST00000417239.1	SMIM12	protein_coding	5.777	0.338	0.587	0.557224	NA		ENST00000446635.5	ANLN	protein_coding	94.514	1.153	2.938	0.0033044	0.0371752
ENST00000583147.5	TWSG1	nonsense_mediated_decay	1727.12	1.045	6.399	1.56676e-10	1.15812e-08		ENST00000338513.1	GJB5	protein_coding	0.096	0.103	0.253	0.799914	NA		ENST00000421047.3	IGF2BP2	protein_coding	379.097	1.153	3.565	0.000364037	0.00622616
ENST00000642462.1	ATP8B1	nonsense_mediated_decay	109.99	3.729	6.398	1.57752e-10	1.16486e-08		ENST00000339480.3	GJB4	protein_coding	0	NA	NA	NA	NA		ENST00000535561.5	SOD2	protein_coding	741.12	1.153	4.654	3.2553e-06	0.000100833
ENST00000409920.5	ANXA4	protein_coding	676.292	0.655	6.386	1.7046e-10	1.25738e-08		ENST00000373366.3	GJB3	protein_coding	0	NA	NA	NA	NA		ENST00000406072.5	HDAC9	protein_coding	119.223	1.152	3.098	0.00194854	0.0245438
ENST00000427481.6	NTM	protein_coding	58.422	-0.104	-6.386	1.70773e-10	1.25837e-08		ENST00000373362.3	GJB3	protein_coding	0.094	0	0	1	NA		ENST00000379802.8	DSP	protein_coding	881.797	1.15	5.998	2.00349e-09	1.25716e-07
ENST00000334567.9	TMEM212	protein_coding	65.548	-1.683	-6.384	1.7228e-10	1.26815e-08		ENST00000450137.1	GJA4	protein_coding	0.213	0	0	1	NA		ENST00000555925.5	MPP5	protein_coding	551.554	1.149	4.033	5.51311e-05	0.0012355
ENST00000370119.8	VCAM1	protein_coding	5108.27	-1.03	-6.382	1.74782e-10	1.28523e-08		ENST00000342280.5	GJA4	protein_coding	0	NA	NA	NA	NA		ENST00000251496.7	NCAPG	protein_coding	212.928	1.149	4.035	5.46787e-05	0.00122887
ENST00000421510.5	EHD1	protein_coding	292.645	0.762	6.377	1.80805e-10	1.32814e-08		ENST00000235180.4	DLGAP3	protein_coding	1.022	0.28	0.331	0.74029	NA		ENST00000482108.1	PEG10	protein_coding	1202.31	1.149	5.359	8.38147e-08	3.6713e-06
ENST00000532942.5	RP1-65P5.6	protein_coding	13191.1	0.846	6.371	1.88134e-10	1.38054e-08		ENST00000373347.6	DLGAP3	protein_coding	0	NA	NA	NA	NA		ENST00000418997.1	YWHAZ	protein_coding	48.824	1.148	2.861	0.00422969	0.0449672
ENST00000649699.1	KMT2A	protein_coding	179.601	2.854	6.357	2.05331e-10	1.50516e-08		ENST00000415531.5	ZMYM6	protein_coding	4.291	0.954	1.388	0.164999	NA		ENST00000327428.10	BOLA3	protein_coding	173.841	1.148	4.31	1.63005e-05	0.000428081
ENST00000421793.5	DACT1	protein_coding	20.185	-4.895	-6.354	2.09397e-10	1.53338e-08		ENST00000317538.9	ZMYM6	protein_coding	2.809	0	0	1	NA		ENST00000368811.8	S100A10	protein_coding	12308.2	1.147	3.638	0.000274549	0.0049049
ENST00000469404.1	NCK1	protein_coding	30.884	4.394	6.352	2.12291e-10	1.55296e-08		ENST00000373333.1	ZMYM6	protein_coding	2.465	-0.339	-0.558	0.577033	NA		ENST00000356657.10	FDPS	protein_coding	42.548	1.147	3.783	0.000154862	0.00303162
ENST00000415220.6	PRKD1	protein_coding	517.911	-1.486	-6.35	2.1494e-10	1.57071e-08		ENST00000650449.1	ZMYM1	protein_coding	1.509	0	0	1	NA		ENST00000615445.4	PTPRJ	protein_coding	292.045	1.147	4.404	1.06341e-05	0.000292323
ENST00000668003.1	RP11-29H23.8	lncRNA	149.274	1.587	6.349	2.16655e-10	1.5816e-08		ENST00000417119.5	ZMYM1	protein_coding	0	NA	NA	NA	NA		ENST00000628477.2	DDX46	protein_coding	743.339	1.146	2.944	0.00323855	0.0365492
ENST00000341065.8	SAMD11	protein_coding	160.998	-2.181	-6.342	2.2682e-10	1.6541e-08		ENST00000611874.4	ZMYM1	protein_coding	0.316	0	0	1	NA		ENST00000441024.6	CNOT1	protein_coding	464.181	1.145	3.537	0.00040408	0.00679486
ENST00000296425.10	PGRMC2	protein_coding	3181.63	-0.305	-6.341	2.28828e-10	1.6653e-08		ENST00000373330.1	ZMYM1	protein_coding	9.964	0	0	NA	NA		ENST00000393103.2	DBI	protein_coding	99.285	1.145	3.929	8.5411e-05	0.00181115
ENST00000645903.1	PRPS1	retained_intron	423.94	1.077	6.341	2.28717e-10	1.6653e-08		ENST00000426982.6	KIAA0319L	protein_coding	418.643	-0.12	-0.789	NA	NA		ENST00000481608.1	L3HYPDH	protein_coding	145.81	1.145	5.308	1.10708e-07	4.75082e-06
ENST00000452806.5	SRSF7	protein_coding	76.047	4.022	6.339	2.31652e-10	1.68412e-08		ENST00000494948.1	KIAA0319L	protein_coding	0.921	-0.152	-0.512	0.60882	NA		ENST00000391769.2	MYADM	protein_coding	13.679	1.143	2.919	0.00350878	0.0389821
ENST00000674446.1	FOXP1	protein_coding	287.365	-2.214	-6.334	2.38719e-10	1.73371e-08		ENST00000437806.1	NCDN	protein_coding	4.608	-0.607	-0.951	0.341796	NA		ENST00000564667.1	NETO2	protein_coding	75.339	1.143	3.095	0.00196983	0.0247756
ENST00000369739.7	DOP1A	protein_coding	58.442	-0.19	-6.334	2.39255e-10	1.73581e-08		ENST00000423723.1	NCDN	protein_coding	0.905	-0.562	-0.95	0.3422	NA		ENST00000425611.9	NABP1	protein_coding	1329.08	1.142	5.904	3.55449e-09	2.11746e-07
ENST00000475720.1	HPRT1	processed_transcript	42.369	4.34	6.331	2.43488e-10	1.76471e-08		ENST00000373235.4	TFAP2E	protein_coding	4.342	-0.701	-1.247	0.212541	NA		ENST00000625272.1	MAGOHB	protein_coding	66.642	1.141	3.228	0.00124581	0.0171131
ENST00000367089.8	DYNLT1	protein_coding	280.026	-0.709	-6.328	2.48822e-10	1.80153e-08		ENST00000621781.4	PSMB2	protein_coding	0	NA	NA	NA	NA		ENST00000261233.9	IRAK3	protein_coding	168.126	1.14	5.819	5.91562e-09	3.36228e-07
ENST00000519472.5	CLU	protein_coding	2120.67	1.017	6.327	2.50663e-10	1.81299e-08		ENST00000373206.5	AGO1	protein_coding	34.637	0.605	1.814	NA	NA		ENST00000474522.5	ZFAND3	protein_coding	64.314	1.139	3.778	0.000158155	0.00308582
ENST00000392029.6	QSOX1	nonsense_mediated_decay	9058.42	-0.928	-6.324	2.55311e-10	1.84472e-08		ENST00000207457.8	TEKT2	protein_coding	4.982	-0.537	-0.808	0.419055	NA		ENST00000325089.7	SLITRK5	protein_coding	99.965	1.139	4.653	3.27007e-06	0.000101202
ENST00000553247.2	LNCOG	lncRNA	56.242	2.412	6.322	2.58038e-10	1.86252e-08		ENST00000473120.1	TEKT2	protein_coding	0	NA	NA	NA	NA		ENST00000342203.8	SSX2IP	protein_coding	330.843	1.138	6.102	1.04961e-09	6.89248e-08
ENST00000607375.1	NFE2L3	protein_coding	460.389	1.169	6.319	2.63449e-10	1.89834e-08		ENST00000397799.2	COL8A2	protein_coding	0	NA	NA	NA	NA		ENST00000447866.5	FDPS	protein_coding	353.78	1.137	3.409	0.000652726	0.010087
ENST00000419457.1	CYP51A1P2	processed_pseudogene	62.917	2.399	6.319	2.63539e-10	1.89834e-08		ENST00000481785.1	COL8A2	protein_coding	0	NA	NA	NA	NA		ENST00000424772.2	NCEH1	protein_coding	55.299	1.135	3.078	0.00208461	0.0259215
ENST00000372491.4	IER5L	protein_coding	659.714	-1.214	-6.318	2.65496e-10	1.91049e-08		ENST00000617904.4	TRAPPC3	protein_coding	1.089	-0.021	-0.041	0.967667	NA		ENST00000367029.5	G0S2	protein_coding	78.773	1.135	3.157	0.00159532	0.0209247
ENST00000455111.1	GPC1	protein_coding	401.038	1.194	6.317	2.66967e-10	1.91911e-08		ENST00000373163.5	TRAPPC3	protein_coding	0	NA	NA	NA	NA		ENST00000548091.5	SOCS2	protein_coding	232.747	1.134	4.74	2.13758e-06	6.89339e-05
ENST00000254521.8	HSD17B7	protein_coding	190.994	1.821	6.314	2.71909e-10	1.95265e-08		ENST00000474796.2	MAP7D1	protein_coding	0	NA	NA	NA	NA		ENST00000296129.6	CDCP1	protein_coding	381.562	1.134	6.684	2.31773e-11	1.94546e-09
ENST00000393432.8	HNRNPH1	protein_coding	389.633	0.498	6.313	2.73602e-10	1.96281e-08		ENST00000530729.1	MAP7D1	protein_coding	0	NA	NA	NA	NA		ENST00000306821.3	NEGR1	protein_coding	380.367	1.134	6.883	5.84782e-12	5.36813e-10
ENST00000265070.7	GOLPH3	protein_coding	1283.59	-0.707	-6.308	2.82011e-10	2.02109e-08		ENST00000530975.4	MAP7D1	protein_coding	0	NA	NA	NA	NA		ENST00000458395.1	TRMT1L	protein_coding	55.94	1.13	3.024	0.00249664	0.0298514
ENST00000467789.5	SSR3	protein_coding	2239.03	0.864	6.307	2.84794e-10	2.03896e-08		ENST00000270824.1	EVA1B	protein_coding	0.884	-0.186	-0.573	0.566487	NA		ENST00000520491.5	CLU	protein_coding	48.711	1.129	2.837	0.00454976	0.047218
ENST00000389474.8	SIGLEC15	protein_coding	29.026	3.187	6.306	2.85854e-10	2.04448e-08		ENST00000373130.7	STK40	protein_coding	29.242	0.677	6.627	NA	NA		ENST00000413758.1	COL6A2	protein_coding	2269.53	1.128	4.266	1.99012e-05	0.000510861
ENST00000449583.1	IGFBP5	protein_coding	9469.06	-0.971	-6.306	2.8723e-10	2.05054e-08		ENST00000468441.5	OSCP1	protein_coding	2.17	0.524	0.892	0.372394	NA		ENST00000402746.5	MAD1L1	protein_coding	253.917	1.127	5.148	2.63788e-07	1.02994e-05
ENST00000545721.1	NUMA1	nonsense_mediated_decay	675.305	-0.653	-6.305	2.87282e-10	2.05054e-08		ENST00000356637.9	OSCP1	protein_coding	7.32	0	0	NA	NA		ENST00000618916.4	BLOC1S2	protein_coding	9.699	1.126	2.855	0.00429709	0.0454102
ENST00000439174.7	GNA13	protein_coding	1991.98	-0.549	-6.3	2.98216e-10	2.12643e-08		ENST00000445843.7	OSCP1	protein_coding	1.999	-0.318	-1.063	0.287982	NA		ENST00000512469.2	GLRX	protein_coding	47.855	1.126	2.9	0.00373126	0.0408938
ENST00000664865.1	LINC02082	lncRNA	37.738	-2.143	-6.297	3.02969e-10	2.15814e-08		ENST00000373106.6	CSF3R	protein_coding	0	NA	NA	NA	NA		ENST00000368778.7	UROS	protein_coding	36.827	1.126	3.719	0.000199992	0.00375674
ENST00000462138.6	TKT	protein_coding	1027.21	1.232	6.294	3.09082e-10	2.19946e-08		ENST00000373103.5	CSF3R	protein_coding	0	NA	NA	NA	NA		ENST00000269518.9	PMAIP1	protein_coding	1237.42	1.126	5.867	4.44907e-09	2.59346e-07
ENST00000470074.1	TANC1	retained_intron	1082.48	-1.008	-6.293	3.10884e-10	2.21006e-08		ENST00000373104.5	CSF3R	protein_coding	0	NA	NA	NA	NA		ENST00000431010.3	HRH1	protein_coding	859.315	1.126	7.081	1.42668e-12	1.45119e-10
ENST00000295454.8	GABRB1	protein_coding	61.3	2.712	6.293	3.11315e-10	2.2109e-08		ENST00000361632.8	CSF3R	protein_coding	0	NA	NA	NA	NA		ENST00000439915.1	ATAD2B	protein_coding	78.007	1.125	3.647	0.000265731	0.00477558
ENST00000261837.12	GNB5	protein_coding	157.897	-0.859	-6.293	3.12077e-10	2.21408e-08		ENST00000464465.6	CSF3R	protein_coding	0	NA	NA	NA	NA		ENST00000367582.7	PHACTR2	protein_coding	236.708	1.124	4.094	4.24499e-05	0.000986381
ENST00000487010.1	COL3A1	retained_intron	1196.92	-1.085	-6.292	3.13946e-10	2.22511e-08		ENST00000331941.6	CSF3R	protein_coding	0	NA	NA	NA	NA		ENST00000368720.6	S100A6	protein_coding	515.302	1.122	4.028	5.62573e-05	0.00125714
ENST00000499247.3	TOB1	protein_coding	440.214	0.918	6.286	3.25842e-10	2.3071e-08		ENST00000533491.1	CSF3R	protein_coding	0	NA	NA	NA	NA		ENST00000596315.5	EMP3	protein_coding	448.519	1.122	5.462	4.71017e-08	2.18319e-06
ENST00000234111.9	ODC1	protein_coding	818.693	1.577	6.279	3.41519e-10	2.41568e-08		ENST00000373091.8	GRIK3	protein_coding	0	NA	NA	NA	NA		ENST00000263665.6	CNTN3	protein_coding	726.46	1.121	6.768	1.30498e-11	1.14864e-09
ENST00000590049.5	CAPNS1	non_stop_decay	1151.69	1.106	6.276	3.46786e-10	2.45048e-08		ENST00000373093.4	GRIK3	protein_coding	0	NA	NA	NA	NA		ENST00000619363.2	RP11-467J12.4	protein_coding	29.839	1.119	2.879	0.00398439	0.0429611
ENST00000647504.1	DYRK1A	protein_coding	678.13	-0.609	-6.273	3.54939e-10	2.50559e-08		ENST00000471012.1	ZC3H12A	protein_coding	0	NA	NA	NA	NA		ENST00000531818.5	UVRAG	protein_coding	106.274	1.119	3.144	0.00166447	0.0216507
ENST00000614113.5	CAV1	protein_coding	1436.85	1.055	6.271	3.58152e-10	2.52574e-08		ENST00000538069.2	GNL2	protein_coding	1.545	0.019	0.029	0.977225	NA		ENST00000548752.7	CHURC1	protein_coding	103.648	1.119	4.745	2.08186e-06	6.74142e-05
ENST00000465804.5	WWTR1	protein_coding	14.292	-0.427	-6.269	3.62996e-10	2.55734e-08		ENST00000615459.4	RSPO1	protein_coding	1.177	-0.617	-1.14	0.254246	NA		ENST00000300403.11	TPX2	protein_coding	1845.4	1.119	8.209	2.22827e-16	3.90318e-14
ENST00000311001.9	ARNTL2	protein_coding	140.479	3.259	6.269	3.64406e-10	2.56472e-08		ENST00000612451.4	RSPO1	protein_coding	0	NA	NA	NA	NA		ENST00000436393.6	RIMS2	protein_coding	80.1	1.117	2.852	0.00434659	0.0458031
ENST00000371145.8	STAG2	protein_coding	278.056	2.124	6.268	3.65838e-10	2.57223e-08		ENST00000356545.7	RSPO1	protein_coding	0.234	-0.261	-0.552	0.580779	NA		ENST00000530636.5	EPS8L2	protein_coding	109.195	1.117	3.099	0.0019425	0.0244866
ENST00000322128.5	TSPYL5	protein_coding	388.135	-0.691	-6.268	3.66591e-10	2.57496e-08		ENST00000401068.1	RSPO1	protein_coding	5.049	-0.607	-1.608	0.107739	NA		ENST00000256720.6	LPIN1	protein_coding	2821.25	1.117	6.683	2.33613e-11	1.95625e-09
ENST00000520687.1	SPARC	retained_intron	38179.4	0.649	6.267	3.67827e-10	2.58108e-08		ENST00000464085.5	C1orf109	protein_coding	1.547	-0.259	-0.869	0.384618	NA		ENST00000394745.3	RASGRF1	protein_coding	31.448	1.116	3.003	0.00267663	0.0315704
ENST00000531928.6	TP53I11	protein_coding	96.435	-1.433	-6.263	3.78362e-10	2.65199e-08		ENST00000461359.5	C1orf109	protein_coding	1.563	0.379	1.053	0.292289	NA		ENST00000289371.11	EIF5B	protein_coding	2727.3	1.114	2.874	0.00405004	0.0434803
ENST00000389863.8	ADARB1	protein_coding	395.621	1.507	6.263	3.78684e-10	2.65199e-08		ENST00000477060.1	C1orf109	protein_coding	1.377	-0.229	-0.781	0.434509	NA		ENST00000281834.4	TNFSF4	protein_coding	344.515	1.114	5.079	3.7962e-07	1.43306e-05
ENST00000621158.5	CREB3L1	protein_coding	4419.76	0.857	6.259	3.87153e-10	2.70861e-08		ENST00000619962.1	C1orf109	protein_coding	0.378	0.192	0.484	0.628243	NA		ENST00000547743.1	APAF1	protein_coding	60.144	1.112	3.187	0.00143634	0.0192325
ENST00000537670.5	LCTL	protein_coding	55.077	2.863	6.258	3.89373e-10	2.72145e-08		ENST00000427468.6	EPHA10	protein_coding	0	NA	NA	NA	NA		ENST00000377182.5	MAMDC2	protein_coding	214.971	1.112	4.738	2.15511e-06	6.9404e-05
ENST00000532414.3	MEX3A	protein_coding	2369.91	-0.821	-6.253	4.01701e-10	2.80483e-08		ENST00000373048.9	EPHA10	protein_coding	0	NA	NA	NA	NA		ENST00000650649.1	TRAF3IP2	protein_coding	9.235	1.11	2.855	0.00430812	0.0454689
ENST00000481038.5	GPCPD1	retained_intron	343.368	-1.836	-6.252	4.06153e-10	2.83312e-08		ENST00000540011.2	EPHA10	protein_coding	0	NA	NA	NA	NA		ENST00000678456.1	HNRNPA1	protein_coding	134.029	1.109	2.817	0.00484701	0.049465
ENST00000262041.6	MEOX2	protein_coding	20.04	-3.327	-6.246	4.22048e-10	2.94108e-08		ENST00000319637.6	EPHA10	protein_coding	1.104	-0.135	-0.176	0.860686	NA		ENST00000552546.5	TMEM106C	protein_coding	56.967	1.109	2.847	0.00441098	0.0461982
ENST00000514032.5	CANX	nonsense_mediated_decay	13128.8	0.579	6.244	4.26359e-10	2.9682e-08		ENST00000525897.1	MANEAL	protein_coding	2.682	-0.493	-1.331	0.183045	NA		ENST00000396946.9	CARD11	protein_coding	55.819	1.109	3.071	0.00213269	0.0263662
ENST00000558014.5	SEMA6D	protein_coding	24.278	-0.359	-6.244	4.27761e-10	2.97502e-08		ENST00000329006.5	MANEAL	protein_coding	4.081	0.138	0.927	0.353766	NA		ENST00000182377.8	FAR2	protein_coding	39.465	1.109	3.768	0.000164256	0.00317762
ENST00000304987.4	SIK2	protein_coding	2441.89	-0.92	-6.24	4.36233e-10	3.03096e-08		ENST00000373043.1	C1orf122	protein_coding	2.292	0.174	0.237	0.813022	NA		ENST00000374403.4	KIF4A	protein_coding	475.097	1.108	7.771	7.76927e-15	1.09035e-12
ENST00000675083.1	CCN1	nonsense_mediated_decay	3865.97	1.215	6.24	4.37229e-10	3.03192e-08		ENST00000373023.6	INPP5B	protein_coding	0.813	0.301	0.748	0.454317	NA		ENST00000360162.7	ADD3	protein_coding	1277.59	1.106	4.924	8.48471e-07	2.96365e-05
[truncated: 235,170+ more rows]
