# Supplementary material for: A UL26-PIAS1 complex antagonizes anti-viral gene expression during Human Cytomegalovirus infection
Source: PLoS Pathog. 2024 May 20;20(5):e1012058. doi: 10.1371/journal.ppat.1012058 (PMC11142722; doi:10.1371/journal.ppat.1012058)
Supplement: S6 Table — (A) RNA-Seq analysis of [PIAS1KO_TNFα/ntg_TNFα]. (B) Protein coding mRNA from A. (C) Protein coding mRNA with padj<0.05 from B. This table provides the data for Fig 4G. (XLSX) [file ppat.1012058.s013.xlsx]

## Sheet: S6
(A) Raw Click-Seq data [PIAS1KO_TNFα/ntg_TNFα]									(B) Protein coding mRNA only									(C) padj<0.05
Ensemble Transript Accession	GeneName	TranscriptType	BaseMean	log2FoldChange	stat	pvalue	padj		Ensemble Transript Accession	GeneName	TranscriptType	BaseMean	log2FoldChange	stat	pvalue	padj		Ensemble Transript Accession	GeneName	TranscriptType	BaseMean	log2FoldChange	stat	pvalue	padj
ENST00000636054.1	5_8S_rRNA	rRNA	0	NA	NA	NA	NA		ENST00000306602.3	CXCL10	protein_coding	16396.7	6.819	39.354	3.6046e-300	6.59704e-296		ENST00000371826.4	IFIT2	protein_coding	1171	11.01	11.788	4.5271e-32	1.07953e-29
ENST00000637374.1	5_8S_rRNA	rRNA	0	NA	NA	NA	NA		ENST00000306621.8	CXCL11	protein_coding	3199.89	7.049	40.777	3.6046e-300	6.59704e-296		ENST00000679655.1	OASL	protein_coding	279.627	9.68	10.503	8.34355e-26	1.4139e-23
ENST00000638132.1	5_8S_rRNA	rRNA	0	NA	NA	NA	NA		ENST00000382040.4	RSAD2	protein_coding	6139.72	6.907	38.87	3.6046e-300	6.59704e-296		ENST00000680696.1	IFITM1	protein_coding	269.267	9.59	10.405	2.34758e-25	3.88822e-23
ENST00000614365.1	5_8S_rRNA	rRNA	0	NA	NA	NA	NA		ENST00000371804.4	IFIT1	protein_coding	19593.9	4.284	37.031	3.6046e-300	6.59704e-296		ENST00000458098.5	CMPK2	protein_coding	172.014	9.153	9.88	5.10764e-23	7.28879e-21
ENST00000612732.1	5_8S_rRNA	rRNA	0	NA	NA	NA	NA		ENST00000374859.3	PSMB9	protein_coding	1112.67	2.756	31.828	2.69016e-222	2.81341e-218		ENST00000347770.8	AZIN1	protein_coding	112.46	8.415	9.254	2.15413e-20	2.49127e-18
ENST00000648701.1	5S_rRNA	rRNA_pseudogene	0	NA	NA	NA	NA		ENST00000417963.6	MX1	protein_coding	12073.7	4.051	31.125	1.0961e-212	1.00303e-208		ENST00000679734.1	IFIT2	protein_coding	117.526	8.224	9.058	1.32494e-19	1.44768e-17
ENST00000649180.1	5S_rRNA	rRNA_pseudogene	0	NA	NA	NA	NA		ENST00000258382.10	SP110	protein_coding	3569.99	2.822	29.367	1.44912e-189	1.17873e-185		ENST00000503860.1	CXCL11	protein_coding	96.717	8.055	8.85	8.73631e-19	8.82151e-17
ENST00000614916.1	5S_rRNA	rRNA	0.097	0.1	0.248	0.804122	NA		ENST00000355754.7	GBP4	protein_coding	768.2	6.292	28.764	5.97648e-182	4.3752e-178		ENST00000509337.5	DAB2	protein_coding	124.22	7.957	8.77	1.78059e-18	1.75676e-16
ENST00000650361.1	5S_rRNA	rRNA_pseudogene	0.086	-0.076	-0.188	0.850548	NA		ENST00000264634.9	WNT5A	protein_coding	7030.98	-2.7	-28.686	5.72587e-181	3.81067e-177		ENST00000554509.5	WARS1	protein_coding	109.885	7.956	8.784	1.57597e-18	1.56755e-16
ENST00000674448.1	5S_rRNA	rRNA_pseudogene	0.405	-0.076	-0.188	0.850542	NA		ENST00000553185.2	OAS1	protein_coding	690.333	4.018	28.422	1.06683e-177	6.50828e-174		ENST00000471652.1	ZC3HAV1	protein_coding	91.707	7.546	8.356	6.50348e-17	5.69498e-15
ENST00000618379.1	5S_rRNA	rRNA	0	NA	NA	NA	NA		ENST00000299855.10	MMP3	protein_coding	1665.82	-4.683	-27.329	1.9298e-164	1.08673e-160		ENST00000560741.5	ISG20	protein_coding	59.765	7.238	8.111	5.01035e-16	4.06194e-14
ENST00000648813.1	5S_rRNA	rRNA_pseudogene	0	NA	NA	NA	NA		ENST00000682922.1	DDX60L	protein_coding	1800.38	3.261	27.013	1.02613e-160	5.36571e-157		ENST00000494943.5	PHC3	protein_coding	127.305	7.202	8.746	2.21797e-18	2.16206e-16
ENST00000647846.1	5S_rRNA	rRNA_pseudogene	0	NA	NA	NA	NA		ENST00000264350.8	HERC5	protein_coding	1013.53	5.647	26.754	1.10288e-157	5.38256e-154		ENST00000306621.8	CXCL11	protein_coding	3199.89	7.049	40.777	3.6046e-300	6.59704e-296
ENST00000365328.1	7SK	misc_RNA	8.57	-0.456	-0.659	0.510016	0.868903		ENST00000357085.5	TRIM38	protein_coding	2981.56	1.923	26.696	5.30002e-157	2.42499e-153		ENST00000382040.4	RSAD2	protein_coding	6139.72	6.907	38.87	3.6046e-300	6.59704e-296
ENST00000622040.1	7SK	misc_RNA	0	NA	NA	NA	NA		ENST00000407280.4	IFI30	protein_coding	2064.75	2.967	26.401	1.34128e-153	5.54469e-150		ENST00000306602.3	CXCL10	protein_coding	16396.7	6.819	39.354	3.6046e-300	6.59704e-296
ENST00000615477.1	7SK	misc_RNA	0	NA	NA	NA	NA		ENST00000606142.5	LAP3	protein_coding	3782.15	3.161	26.4	1.36332e-153	5.54469e-150		ENST00000434407.6	HLA-F	protein_coding	49.024	6.662	7.419	1.18321e-13	7.48007e-12
ENST00000612820.1	7SK	misc_RNA	0	NA	NA	NA	NA		ENST00000297350.9	TNFRSF11B	protein_coding	5169.7	-2.51	-25.985	7.40494e-149	2.85312e-145		ENST00000355754.7	GBP4	protein_coding	768.2	6.292	28.764	5.97648e-182	4.3752e-178
ENST00000621414.1	7SK	misc_RNA	0	NA	NA	NA	NA		ENST00000254436.8	TRIM21	protein_coding	3912.54	2.172	24.808	7.3274e-136	2.55437e-132		ENST00000370459.7	GBP5	protein_coding	374.914	6.266	21.984	4.12081e-107	8.1533e-104
ENST00000603504.1	7SK	misc_RNA	0.249	-0.253	-0.531	0.59519	NA		ENST00000332843.3	COLEC10	protein_coding	3571.95	-4.711	-24.79	1.15167e-135	3.83228e-132		ENST00000579122.1	CDKN2A	protein_coding	40.222	6.133	7.938	2.04687e-15	1.55441e-13
ENST00000598345.1	A1BG	retained_intron	164.61	-1.057	-3.994	6.5048e-05	0.000998945		ENST00000227507.3	CCND1	protein_coding	16857.6	1.529	24.643	4.38576e-134	1.39595e-130		ENST00000494517.5	GOLGB1	protein_coding	125.272	5.957	7.676	1.64679e-14	1.13732e-12
ENST00000596924.1	A1BG	processed_transcript	2.196	-0.43	-0.789	0.42983	NA		ENST00000220325.9	EHD4	protein_coding	1612.18	2.817	24.336	8.1847e-131	2.49657e-127		ENST00000367629.1	ANGPTL1	protein_coding	92.235	5.955	12.039	2.22742e-33	5.60354e-31
ENST00000263100.8	A1BG	protein_coding	0.164	-0.163	-0.389	0.697428	NA		ENST00000300060.7	ANPEP	protein_coding	1691.11	2.237	24.212	1.65003e-129	4.83175e-126		ENST00000443807.1	GBP5	protein_coding	63.782	5.938	9.254	2.15302e-20	2.49127e-18
ENST00000595014.1	A1BG	retained_intron	2.167	-0.071	-0.318	0.750727	NA		ENST00000257770.8	NT5E	protein_coding	12005.7	2.666	23.762	8.21134e-125	2.31203e-121		ENST00000264350.8	HERC5	protein_coding	1013.53	5.647	26.754	1.10288e-157	5.38256e-154
ENST00000600966.1	A1BG	protein_coding	0	NA	NA	NA	NA		ENST00000296425.10	PGRMC2	protein_coding	3181.63	-1.149	-23.546	1.38943e-122	3.76726e-119		ENST00000307637.5	C3AR1	protein_coding	104.395	5.426	11.424	3.16636e-30	6.71884e-28
ENST00000595302.1	A1BG-AS1	lncRNA	50.091	0.791	2.158	0.0309333	0.167409		ENST00000508628.6	RNF213	protein_coding	12878.8	2.271	23.396	4.72534e-121	1.23546e-117		ENST00000525166.6	FAT3	protein_coding	106.884	5.348	7.475	7.74324e-14	4.97681e-12
ENST00000670460.1	A1BG-AS1	lncRNA	60.221	-0.446	-1.285	0.198648	0.557951		ENST00000403681.7	HMGA2	protein_coding	1676.57	2.778	22.967	9.95355e-117	2.51265e-113		ENST00000519209.5	SCIN	protein_coding	28.976	5.308	6.205	5.45882e-10	2.19332e-08
ENST00000670199.1	A1BG-AS1	lncRNA	9.341	0.241	0.331	0.740402	0.961776		ENST00000259727.5	GMPR	protein_coding	1307.24	3.171	22.768	9.57547e-115	2.33664e-111		ENST00000260302.8	MMP13	protein_coding	66.164	5.235	7.77	7.86843e-15	5.66953e-13
ENST00000594950.5	A1BG-AS1	lncRNA	0.524	0.502	0.821	0.411604	NA		ENST00000261733.7	ALDH2	protein_coding	2116.03	-1.447	-22.695	5.02919e-114	1.18765e-110		ENST00000418808.1	CNOT9	protein_coding	31.092	5.167	6.723	1.78276e-11	8.75324e-10
ENST00000593374.5	A1BG-AS1	lncRNA	0	NA	NA	NA	NA		ENST00000222747.8	TSPAN12	protein_coding	715.409	-4.194	-22.436	1.75674e-111	4.01894e-108		ENST00000537670.5	LCTL	protein_coding	55.077	5.042	7.757	8.67726e-15	6.21562e-13
ENST00000599728.5	A1BG-AS1	lncRNA	0	NA	NA	NA	NA		ENST00000250092.11	CD68	protein_coding	2550.61	3.542	22.384	5.66958e-111	1.25774e-107		ENST00000255695.2	PLAAT2	protein_coding	128.54	4.961	9.726	2.33943e-22	3.18925e-20
ENST00000593960.5	A1BG-AS1	lncRNA	1.718	0.256	0.418	0.676193	NA		ENST00000379965.8	TRIM22	protein_coding	1537.66	2.281	22.276	6.31462e-110	1.32078e-106		ENST00000241261.7	TNFSF10	protein_coding	1114.78	4.955	15.606	6.6288e-55	3.64868e-52
ENST00000600379.5	A1BG-AS1	lncRNA	2.542	0.471	1.31	0.190184	NA		ENST00000355295.5	TDRD7	protein_coding	1427.66	2.19	22.027	1.60169e-107	3.25708e-104		ENST00000395822.7	ZBP1	protein_coding	18.592	4.903	5.475	4.37077e-08	1.30547e-06
ENST00000600686.1	A1BG-AS1	lncRNA	0	NA	NA	NA	NA		ENST00000370459.7	GBP5	protein_coding	374.914	6.266	21.984	4.12081e-107	8.1533e-104		ENST00000613986.4	HSH2D	protein_coding	30.585	4.702	6.546	5.89167e-11	2.70076e-09
ENST00000373997.8	A1CF	protein_coding	0	NA	NA	NA	NA		ENST00000649529.1	ISG15	protein_coding	5713.58	3.062	21.291	1.38249e-100	2.5302e-97		ENST00000451561.1	SPAG16	protein_coding	100.422	4.637	6.373	1.8552e-10	7.95162e-09
ENST00000374001.6	A1CF	protein_coding	0	NA	NA	NA	NA		ENST00000391826.7	IL4I1	protein_coding	785.47	3.316	21.095	8.86197e-99	1.53786e-95		ENST00000264888.6	CXCL9	protein_coding	136.408	4.6	16.744	6.26117e-63	4.58361e-60
ENST00000395489.6	A1CF	protein_coding	0	NA	NA	NA	NA		ENST00000377252.5	PLXDC2	protein_coding	936.869	-2.989	-21.094	9.03301e-99	1.53786e-95		ENST00000519724.1	NCOA2	protein_coding	21.651	4.581	7.061	1.64852e-12	9.21248e-11
ENST00000282641.6	A1CF	protein_coding	0	NA	NA	NA	NA		ENST00000381989.4	PARP4	protein_coding	5864.83	1.005	20.99	8.05195e-98	1.33968e-94		ENST00000680455.1	OAS1	protein_coding	831.911	4.554	16.245	2.4216e-59	1.55507e-56
ENST00000395495.5	A1CF	protein_coding	0	NA	NA	NA	NA		ENST00000582401.6	TXNIP	protein_coding	9939.72	2.488	20.881	8.001e-97	1.30162e-93		ENST00000371811.4	IFIT3	protein_coding	8477.58	4.513	14.869	5.26731e-50	2.50392e-47
ENST00000373993.5	A1CF	protein_coding	0	NA	NA	NA	NA		ENST00000341469.7	TRIM14	protein_coding	2170.54	2.258	20.816	3.1023e-96	4.93718e-93		ENST00000395743.8	BTC	protein_coding	26.394	4.507	6.94	3.92972e-12	2.10141e-10
ENST00000373995.7	A1CF	protein_coding	0	NA	NA	NA	NA		ENST00000455891.5	CMTR1	protein_coding	1775.39	1.607	20.806	3.80582e-96	5.92793e-93		ENST00000296218.8	DNALI1	protein_coding	315.738	4.436	7.606	2.83132e-14	1.90858e-12
ENST00000493415.5	A1CF	processed_transcript	0	NA	NA	NA	NA		ENST00000308807.12	MLKL	protein_coding	617.831	2.633	20.69	4.26936e-95	6.37852e-92		ENST00000381405.5	ESM1	protein_coding	18.403	4.416	4.93	8.20341e-07	1.92298e-05
ENST00000473480.5	A1CF	processed_transcript	0	NA	NA	NA	NA		ENST00000287156.9	UBE2L6	protein_coding	4775.42	1.884	20.512	1.69961e-93	2.48846e-90		ENST00000425231.2	CDCP1	protein_coding	13.613	4.412	5.151	2.5947e-07	6.70965e-06
ENST00000414883.1	A1CF	protein_coding	0	NA	NA	NA	NA		ENST00000284987.6	ADAMTS5	protein_coding	3510.41	-2.69	-20.505	1.9301e-93	2.77053e-90		ENST00000680620.1	OASL	protein_coding	26.449	4.37	4.87	1.11598e-06	2.54706e-05
ENST00000318602.12	A2M	protein_coding	296.244	-0.855	-5.317	1.05413e-07	2.91977e-06		ENST00000331129.3	ID2	protein_coding	549.637	-2.331	-20.477	3.47892e-93	4.89772e-90		ENST00000381403.4	ESM1	protein_coding	14.902	4.327	5.148	2.62618e-07	6.77908e-06
ENST00000462568.1	A2M	retained_intron	13.272	-0.693	-2.347	0.0189183	0.116266		ENST00000248564.6	GNG11	protein_coding	4829.78	-1.448	-20.429	9.29564e-93	1.28397e-89		ENST00000259030.3	RTP4	protein_coding	195.447	4.325	12.242	1.85959e-34	4.96842e-32
ENST00000542567.1	A2M	processed_transcript	13.476	-0.387	-1.119	0.263263	0.64994		ENST00000275767.3	TMEM140	protein_coding	789.945	3.008	20.199	9.89692e-91	1.34171e-87		ENST00000373713.7	FABP3	protein_coding	126.317	4.305	13.636	2.4486e-42	9.2878e-40
ENST00000543436.2	A2M	processed_transcript	2.168	0	0	1	NA		ENST00000448301.7	CTSS	protein_coding	241.821	3.228	20.137	3.47116e-90	4.62024e-87		ENST00000371804.4	IFIT1	protein_coding	19593.9	4.284	37.031	3.6046e-300	6.59704e-296
ENST00000495442.1	A2M	retained_intron	0.206	0	0	1	NA		ENST00000296161.9	DTX3L	protein_coding	5092.93	1.875	20.129	4.09646e-90	5.35517e-87		ENST00000559876.2	ISG20	protein_coding	295.764	4.274	9.587	9.10009e-22	1.17081e-19
ENST00000495709.1	A2M	retained_intron	0.199	0.19	0.481	0.630297	NA		ENST00000513185.3	RGMB	protein_coding	2820.26	2.239	19.96	1.21908e-88	1.5657e-85		ENST00000331243.4	LRATD1	protein_coding	75.316	4.241	10.52	7.00215e-26	1.18934e-23
ENST00000545828.1	A2M	processed_transcript	0	NA	NA	NA	NA		ENST00000433351.7	PCYOX1	protein_coding	4037.61	-0.759	-19.919	2.78885e-88	3.52006e-85		ENST00000295092.3	LRATD1	protein_coding	42.771	4.236	8.834	1.01429e-18	1.01856e-16
ENST00000546069.1	A2M	nonsense_mediated_decay	0	NA	NA	NA	NA		ENST00000644850.1	CD47	protein_coding	631.296	2.501	19.835	1.47218e-87	1.79623e-84		ENST00000505890.5	DDX60L	protein_coding	331.752	4.234	7.726	1.1093e-14	7.892e-13
ENST00000472360.1	A2M	retained_intron	0	NA	NA	NA	NA		ENST00000369516.7	TSPAN2	protein_coding	300.414	-3.883	-19.658	4.97343e-86	5.96869e-83		ENST00000680320.1	RSAD2	protein_coding	40.176	4.209	5.072	3.94263e-07	9.81728e-06
ENST00000539638.5	A2M	nonsense_mediated_decay	0	NA	NA	NA	NA		ENST00000262424.10	CRISPLD2	protein_coding	1551.98	-2.236	-19.5	1.08996e-84	1.28698e-81		ENST00000554772.5	WARS1	protein_coding	858.33	4.153	12.431	1.77182e-35	5.06679e-33
ENST00000404455.2	A2M	protein_coding	0	NA	NA	NA	NA		ENST00000474629.7	PARP14	protein_coding	8514.64	2.124	19.467	2.10934e-84	2.45108e-81		ENST00000605140.6	CCL5	protein_coding	323.307	4.151	16.854	9.75631e-64	7.28807e-61
ENST00000467091.1	A2M	processed_transcript	0.162	0.013	0.032	0.974842	NA		ENST00000371045.9	PDE4B	protein_coding	538.464	-3.249	-19.349	2.06777e-83	2.36524e-80		ENST00000402522.1	TBC1D1	protein_coding	33.721	4.137	6.496	8.26305e-11	3.71796e-09
ENST00000497324.1	A2M	processed_transcript	0.178	0	0	1	NA		ENST00000251630.11	PDGFRL	protein_coding	847.956	2.485	19.24	1.69784e-82	1.91221e-79		ENST00000513189.1	TLR3	protein_coding	86.006	4.113	11.226	3.03161e-29	6.06381e-27
ENST00000667950.1	A2M-AS1	lncRNA	0	NA	NA	NA	NA		ENST00000243346.10	NMI	protein_coding	2393.93	2.377	18.914	8.79132e-80	9.60576e-77		ENST00000226279.8	CD38	protein_coding	24.111	4.112	5.865	4.50148e-09	1.58968e-07
ENST00000670582.1	A2M-AS1	lncRNA	1.173	-0.203	-0.648	0.517287	NA		ENST00000303714.9	ANTXR1	protein_coding	13412.2	-1.565	-18.865	2.2011e-79	2.36965e-76		ENST00000304195.8	FRMD3	protein_coding	140.33	4.074	6.093	1.11067e-09	4.25254e-08
ENST00000499762.2	A2M-AS1	lncRNA	2.736	0.724	1.2	0.230033	NA		ENST00000296795.8	TLR3	protein_coding	243.143	3.781	18.732	2.68994e-78	2.85395e-75		ENST00000417963.6	MX1	protein_coding	12073.7	4.051	31.125	1.0961e-212	1.00303e-208
ENST00000648157.1	A2M-AS1	lncRNA	1.24	0.123	0.423	0.672178	NA		ENST00000376630.5	HLA-E	protein_coding	13959.2	1.954	18.667	9.2663e-78	9.69083e-75		ENST00000322985.9	PODXL	protein_coding	132.69	4.041	11.47	1.86585e-30	4.01744e-28
ENST00000299698.12	A2ML1	protein_coding	0	NA	NA	NA	NA		ENST00000252593.7	BST2	protein_coding	11674	3.407	18.619	2.25105e-77	2.32102e-74		ENST00000546318.2	IFIT1	protein_coding	1414.29	4.038	14.024	1.10441e-44	4.5168e-42
ENST00000537546.1	A2ML1	retained_intron	0	NA	NA	NA	NA		ENST00000319921.4	RNF213	protein_coding	2047.72	3.373	18.505	1.86471e-76	1.89596e-73		ENST00000444255.1	ANGPTL1	protein_coding	47.809	4.032	4.834	1.33518e-06	2.99462e-05
ENST00000541459.5	A2ML1	protein_coding	0	NA	NA	NA	NA		ENST00000247781.4	COL14A1	protein_coding	1353.39	-4.849	-18.215	3.89125e-74	3.84955e-71		ENST00000553185.2	OAS1	protein_coding	690.333	4.018	28.422	1.06683e-177	6.50828e-174
ENST00000536789.5	A2ML1	protein_coding	0	NA	NA	NA	NA		ENST00000216484.7	SPTLC2	protein_coding	2158.4	1.635	18.189	6.33824e-74	6.18672e-71		ENST00000636903.1	SMARCA2	protein_coding	25.356	4.013	5.88	4.10802e-09	1.45917e-07
ENST00000539547.5	A2ML1	protein_coding	0	NA	NA	NA	NA		ENST00000379019.7	GPCPD1	protein_coding	1013.24	-3.056	-18.176	8.04938e-74	7.75357e-71		ENST00000257570.9	OASL	protein_coding	86.209	3.967	4.7	2.60129e-06	5.47377e-05
ENST00000545692.1	A2ML1	protein_coding	0	NA	NA	NA	NA		ENST00000264346.12	HERC6	protein_coding	2450.35	2.256	18.106	2.85138e-73	2.71092e-70		ENST00000561562.5	MLYCD	protein_coding	12.209	3.906	5.656	1.54858e-08	5.00076e-07
ENST00000540049.1	A2ML1	processed_transcript	0	NA	NA	NA	NA		ENST00000393158.7	PDGFD	protein_coding	1957.69	-1.319	-18.036	1.01063e-72	9.48529e-70		ENST00000427177.6	SEPTIN9	protein_coding	369.17	3.881	7.262	3.82394e-13	2.29257e-11
ENST00000545850.1	A2ML1	retained_intron	0	NA	NA	NA	NA		ENST00000646673.2	SAMHD1	protein_coding	4434.91	2.017	17.92	8.30494e-72	7.69594e-69		ENST00000447428.5	SERPINB7	protein_coding	11.555	3.852	5.157	2.5146e-07	6.52095e-06
ENST00000537475.1	A2ML1	nonsense_mediated_decay	0.095	0	0	1	NA		ENST00000681178.1	IFIT3	protein_coding	4126.6	3.36	17.856	2.60471e-71	2.38354e-68		ENST00000633167.1	PHACTR4	protein_coding	40.871	3.85	4.584	4.56935e-06	9.12461e-05
ENST00000537288.1	A2ML1-AS1	lncRNA	0.47	-0.162	-0.384	0.701025	NA		ENST00000215794.8	USP18	protein_coding	1756.96	2.258	17.808	6.08942e-71	5.50356e-68		ENST00000545560.6	ITGBL1	protein_coding	168.732	3.82	13.559	6.97129e-42	2.60381e-39
ENST00000394240.3	A2ML1-AS2	lncRNA	2.817	0.876	1.25	0.211473	NA		ENST00000380498.10	CD68	protein_coding	1599.65	2.993	17.701	4.11189e-70	3.67097e-67		ENST00000679583.1	IFIT3	protein_coding	20.861	3.818	4.522	6.1379e-06	0.000119664
ENST00000543404.5	A2MP1	processed_transcript	0	NA	NA	NA	NA		ENST00000235382.7	RGS2	protein_coding	1106.89	-3.008	-17.643	1.14644e-69	1.01117e-66		ENST00000420541.6	TNFSF10	protein_coding	157.464	3.807	4.959	7.07205e-07	1.6744e-05
ENST00000566278.6	A2MP1	transcribed_unprocessed_pseudogene	0	NA	NA	NA	NA		ENST00000682323.1	PARP9	protein_coding	3360.96	1.702	17.627	1.52038e-69	1.32503e-66		ENST00000435611.6	MX2	protein_coding	189.036	3.805	6.937	4.01902e-12	2.14446e-10
ENST00000545343.5	A2MP1	processed_transcript	0	NA	NA	NA	NA		ENST00000433139.6	NSG1	protein_coding	425.799	-2.624	-17.624	1.62313e-69	1.39793e-66		ENST00000296795.8	TLR3	protein_coding	243.143	3.781	18.732	2.68994e-78	2.85395e-75
ENST00000544183.1	A2MP1	processed_transcript	0	NA	NA	NA	NA		ENST00000265678.9	RPS6KA2	protein_coding	6588.24	-2.364	-17.364	1.53271e-67	1.30471e-64		ENST00000355710.8	RET	protein_coding	21.835	3.775	4.541	5.59755e-06	0.000110126
ENST00000442999.3	A3GALT2	protein_coding	0.289	-0.277	-0.597	0.550798	NA		ENST00000423829.2	ICAM1	protein_coding	3080.45	2.22	17.288	5.79703e-67	4.87797e-64		ENST00000291294.7	PTGIR	protein_coding	56.876	3.77	10.622	2.35039e-26	4.09678e-24
ENST00000401850.5	A4GALT	protein_coding	6.083	-1.145	-1.567	0.117022	0.408194		ENST00000264864.8	PI4K2B	protein_coding	1036.08	2.421	17.205	2.44613e-66	2.03493e-63		ENST00000681497.1	OAS3	protein_coding	222.261	3.764	11.177	5.28966e-29	1.0466e-26
ENST00000381278.4	A4GALT	protein_coding	164.208	-0.695	-1.044	0.296378	0.690041		ENST00000337851.9	SGCD	protein_coding	2361.02	-2.16	-17.177	3.9485e-66	3.24784e-63		ENST00000379416.4	XDH	protein_coding	17.845	3.755	4.688	2.76283e-06	5.76893e-05
ENST00000642412.2	A4GALT	protein_coding	129.831	-0.487	-0.665	0.506155	0.86615		ENST00000287020.7	GDF6	protein_coding	604.884	2.262	17.171	4.40024e-66	3.5792e-63		ENST00000679859.1	DDX58	protein_coding	815.109	3.746	12.408	2.36929e-35	6.69686e-33
ENST00000249005.3	A4GALT	protein_coding	194.836	-0.336	-0.558	0.5767	0.903089		ENST00000328252.4	PAPPA	protein_coding	3883.23	-2.04	-17.089	1.80072e-65	1.43289e-62		ENST00000375887.9	TNFSF13B	protein_coding	962.893	3.74	6.481	9.1004e-11	4.07719e-09
ENST00000483026.2	A4GALT	processed_transcript	2.453	-0.53	-0.83	0.406689	NA		ENST00000395748.8	AREG	protein_coding	3164.6	-6.096	-17.07	2.46623e-65	1.94135e-62		ENST00000392583.7	OAS2	protein_coding	2199.55	3.72	13.949	3.20588e-44	1.30385e-41
ENST00000465765.2	A4GALT	processed_transcript	2.437	-0.421	-0.551	0.581411	NA		ENST00000425538.6	MYOCD	protein_coding	1216.83	-2.869	-17.04	4.16247e-65	3.24172e-62		ENST00000608958.1	SETD7	protein_coding	42.158	3.717	8.867	7.51225e-19	7.63818e-17
ENST00000647439.1	A4GALT	processed_transcript	1.159	-0.075	-0.098	0.922108	NA		ENST00000247207.7	HSPA2	protein_coding	987.406	-1.776	-16.906	4.06306e-64	3.09838e-61		ENST00000393707.4	IL18BP	protein_coding	89.243	3.716	4.4	1.08478e-05	0.00020064
ENST00000236709.4	A4GNT	protein_coding	0	NA	NA	NA	NA		ENST00000302190.9	SDC2	protein_coding	1547.99	-2.288	-16.873	7.16192e-64	5.40518e-61		ENST00000679543.1	MX1	protein_coding	136.131	3.703	7.94	2.02133e-15	1.53821e-13
ENST00000579745.1	AA06	lncRNA	0	NA	NA	NA	NA		ENST00000605140.6	CCL5	protein_coding	323.307	4.151	16.854	9.75631e-64	7.28807e-61		ENST00000296140.4	CCR1	protein_coding	82.554	3.7	12.006	3.32428e-33	8.30581e-31
ENST00000552876.5	AAAS	retained_intron	235.894	-0.45	-1.661	0.0966842	0.363345		ENST00000405334.5	EIF2AK2	protein_coding	1683.79	1.746	16.797	2.58174e-63	1.90911e-60		ENST00000377795.7	CD74	protein_coding	182.843	3.678	6.497	8.18003e-11	3.68514e-09
ENST00000394384.7	AAAS	protein_coding	209.641	-0.436	-1.297	0.194795	0.551957		ENST00000264888.6	CXCL9	protein_coding	136.408	4.6	16.744	6.26117e-63	4.58361e-60		ENST00000344413.6	NPFFR2	protein_coding	19.136	3.647	4.947	7.54077e-07	1.77675e-05
ENST00000549983.5	AAAS	processed_transcript	15.38	-0.654	-0.939	0.347789	0.743767		ENST00000618562.2	VEGFC	protein_coding	2342.87	2.284	16.707	1.16925e-62	8.47497e-60		ENST00000289707.10	SLAMF8	protein_coding	16.389	3.641	5.608	2.05006e-08	6.48568e-07
ENST00000547238.6	AAAS	retained_intron	6.213	-0.419	-0.892	0.372584	0.767394		ENST00000375533.6	BAMBI	protein_coding	1375.68	-2.067	-16.7	1.31612e-62	9.446e-60		ENST00000414546.6	SAA2	protein_coding	11.959	3.638	4.556	5.20443e-06	0.000102834
ENST00000672797.1	AAAS	processed_transcript	45.644	0.49	0.674	0.500222	0.862658		ENST00000396105.6	ZNFX1	protein_coding	7806.95	2.348	16.677	1.92372e-62	1.36728e-59		ENST00000361475.7	TGM2	protein_coding	344.752	3.624	10.71	9.11513e-27	1.63552e-24
ENST00000547757.2	AAAS	protein_coding	62.61	-0.253	-0.451	0.651987	0.933546		ENST00000607355.2	H2AC19	protein_coding	948.414	1.799	16.66	2.56328e-62	1.80433e-59		ENST00000593194.5	TNNT1	protein_coding	150.843	3.617	6.504	7.82127e-11	3.5344e-09
ENST00000548931.6	AAAS	protein_coding	0.536	0	0	1	NA		ENST00000326840.11	DCBLD2	protein_coding	3217.94	1.619	16.6	6.98346e-62	4.823e-59		ENST00000438447.2	PDZD2	protein_coding	88.572	3.602	11.244	2.47825e-29	5.01108e-27
ENST00000549450.6	AAAS	processed_transcript	0	NA	NA	NA	NA		ENST00000308497.9	STOX2	protein_coding	261.203	-3.258	-16.565	1.24033e-61	8.48607e-59		ENST00000398762.7	EPSTI1	protein_coding	3049.82	3.591	12.83	1.11822e-37	3.4687e-35
ENST00000209873.9	AAAS	protein_coding	5.988	-0.666	-1.64	NA	NA		ENST00000309951.8	ACO1	protein_coding	725.08	-2.328	-16.517	2.77767e-61	1.88282e-58		ENST00000505863.1	DDX60L	protein_coding	964.748	3.581	16.346	4.65573e-60	3.07056e-57
ENST00000550286.5	AAAS	protein_coding	0	NA	NA	NA	NA		ENST00000370473.5	GBP1	protein_coding	9504.38	2.584	16.507	3.27181e-61	2.19742e-58		ENST00000355303.9	ANO1	protein_coding	63.04	3.581	6.509	7.55202e-11	3.42117e-09
ENST00000546562.6	AAAS	retained_intron	0	NA	NA	NA	NA		ENST00000415871.5	TSPAN12	protein_coding	730.809	-4.832	-16.477	5.36908e-61	3.57322e-58		ENST00000584502.1	CD68	protein_coding	1607.72	3.58	11.635	2.73368e-31	6.17668e-29
ENST00000547520.6	AAAS	retained_intron	0.844	0	0	1	NA		ENST00000505863.1	DDX60L	protein_coding	964.748	3.581	16.346	4.65573e-60	3.07056e-57		ENST00000679938.1	IFIH1	protein_coding	1877.13	3.552	13.647	2.0968e-42	7.99482e-40
ENST00000552161.6	AAAS	retained_intron	0	NA	NA	NA	NA		ENST00000262464.9	FBN2	protein_coding	10831	-1.326	-16.301	9.75913e-60	6.3789e-57		ENST00000306072.10	ISG20	protein_coding	106.582	3.551	4.307	1.65176e-05	0.000294569
ENST00000548880.2	AAAS	retained_intron	5.473	-0.142	-0.28	0.779481	NA		ENST00000680455.1	OAS1	protein_coding	831.911	4.554	16.245	2.4216e-59	1.55507e-56		ENST00000250092.11	CD68	protein_coding	2550.61	3.542	22.384	5.66958e-111	1.25774e-107
ENST00000550033.5	AAAS	retained_intron	0	NA	NA	NA	NA		ENST00000334956.15	PARVA	protein_coding	7122.52	-0.953	-16.212	4.15058e-59	2.64219e-56		ENST00000376236.9	APBB1IP	protein_coding	11.744	3.508	4.995	5.88292e-07	1.41343e-05
ENST00000672900.1	AAAS	retained_intron	2.07	-0.381	-1.029	0.303331	NA		ENST00000681728.1	CTSS	protein_coding	436.772	2.967	16.169	8.28893e-59	5.2311e-56		ENST00000679408.1	MX1	protein_coding	99.731	3.494	4.099	4.15166e-05	0.000670041
ENST00000546393.7	AAAS	retained_intron	3.116	-0.172	-0.253	0.80001	NA		ENST00000228438.3	CLEC2B	protein_coding	2155.47	1.879	16.154	1.06376e-58	6.65596e-56		ENST00000376162.7	ITGBL1	protein_coding	343.651	3.488	10.815	2.91652e-27	5.37809e-25
ENST00000546572.1	AAAS	retained_intron	0	NA	NA	NA	NA		ENST00000679971.1	OAS1	protein_coding	335.5	3.45	16.051	5.61773e-58	3.48523e-55		ENST00000305031.5	CHSY3	protein_coding	45.719	3.485	9.011	2.03302e-19	2.15697e-17
ENST00000547761.6	AAAS	processed_transcript	0	NA	NA	NA	NA		ENST00000313624.12	EPSTI1	protein_coding	519.224	3.228	16.037	7.07384e-58	4.35172e-55		ENST00000553152.2	OAS1	protein_coding	935.829	3.475	15.971	2.04637e-57	1.23809e-54
ENST00000549821.5	AAAS	processed_transcript	3.483	-0.07	-0.086	0.931605	NA		ENST00000310397.13	SNED1	protein_coding	604.556	-3.516	-16.005	1.18582e-57	7.23417e-55		ENST00000371818.9	IFIT3	protein_coding	8329.06	3.459	10.072	7.31467e-24	1.09956e-21
ENST00000548258.5	AAAS	processed_transcript	4.34	-0.196	-0.268	0.788361	NA		ENST00000553152.2	OAS1	protein_coding	935.829	3.475	15.971	2.04637e-57	1.23809e-54		ENST00000679971.1	OAS1	protein_coding	335.5	3.45	16.051	5.61773e-58	3.48523e-55
ENST00000551724.5	AAAS	processed_transcript	4.218	0.45	0.952	0.341221	NA		ENST00000233813.5	IGFBP5	protein_coding	367670	-2.368	-15.948	2.94767e-57	1.75439e-54		ENST00000239461.11	PRRX1	protein_coding	105.355	3.437	10.563	4.41812e-26	7.59242e-24
ENST00000418937.6	AACS	nonsense_mediated_decay	815.138	0.518	3.295	0.000985962	0.0106162		ENST00000374232.8	SNX30	protein_coding	1886.13	-1.49	-15.942	3.24973e-57	1.91857e-54		ENST00000394957.8	VSIR	protein_coding	37.996	3.437	7.229	4.87921e-13	2.89225e-11
ENST00000316519.11	AACS	protein_coding	905.946	0.393	2.812	0.00492469	0.0406909		ENST00000606162.6	PRXL2A	protein_coding	333.71	-2.515	-15.865	1.10113e-56	6.44884e-54		ENST00000456174.6	HDAC9	protein_coding	90.466	3.429	4.965	6.86698e-07	1.62795e-05
ENST00000536118.5	AACS	retained_intron	15.796	0.584	1.402	0.160782	0.494444		ENST00000306773.5	NPTX1	protein_coding	968.944	2.273	15.772	4.88343e-56	2.83731e-53		ENST00000619403.4	SLC14A1	protein_coding	210.53	3.428	5.512	3.55114e-08	1.08125e-06
ENST00000545511.5	AACS	retained_intron	64.42	0.278	1.012	0.311365	0.70672		ENST00000373921.8	THEMIS2	protein_coding	229.682	3.146	15.71	1.30012e-55	7.49432e-53		ENST00000534177.1	BATF2	protein_coding	6.874	3.419	3.907	9.34051e-05	0.00137654
ENST00000543665.2	AACS	retained_intron	22.568	-0.64	-0.96	0.337268	0.733707		ENST00000409652.5	APOL6	protein_coding	3901.97	1.645	15.704	1.40935e-55	8.06049e-53		ENST00000637182.1	GRIP2	protein_coding	40.665	3.41	6.615	3.71565e-11	1.74336e-09
ENST00000316543.14	AACS	processed_transcript	6.57	-0.458	-0.791	0.428683	0.814752		ENST00000605930.3	ITPR3	protein_coding	1174.41	1.754	15.663	2.69478e-55	1.52928e-52		ENST00000252593.7	BST2	protein_coding	11674	3.407	18.619	2.25105e-77	2.32102e-74
ENST00000537477.5	AACS	processed_transcript	0	NA	NA	NA	NA		ENST00000305135.10	YEATS2	protein_coding	3233.67	1.035	15.623	5.07992e-55	2.83882e-52		ENST00000376180.8	ITGBL1	protein_coding	229.114	3.383	7.301	2.86063e-13	1.72787e-11
ENST00000537564.5	AACS	processed_transcript	0.224	0.111	0.275	0.783168	NA		ENST00000359263.9	MYOF	protein_coding	14766.6	1.272	15.622	5.12951e-55	2.84482e-52		ENST00000408945.5	HMSD	protein_coding	16.18	3.381	4.728	2.26661e-06	4.84331e-05
ENST00000441247.6	AACS	retained_intron	1.358	0.026	0.055	0.956423	NA		ENST00000241261.7	TNFSF10	protein_coding	1114.78	4.955	15.606	6.6288e-55	3.64868e-52		ENST00000319921.4	RNF213	protein_coding	2047.72	3.373	18.505	1.86471e-76	1.89596e-73
ENST00000539251.5	AACS	retained_intron	1.356	-0.035	-0.066	0.947142	NA		ENST00000367577.7	IER5	protein_coding	1778.47	2.11	15.59	8.49939e-55	4.6434e-52		ENST00000681178.1	IFIT3	protein_coding	4126.6	3.36	17.856	2.60471e-71	2.38354e-68
ENST00000538851.5	AACS	retained_intron	1.325	-0.037	-0.063	0.949632	NA		ENST00000269389.8	SECTM1	protein_coding	1274.36	2.708	15.436	9.31938e-54	5.05366e-51		ENST00000371744.5	ZNFX1	protein_coding	456.511	3.333	6.069	1.29076e-09	4.89091e-08
ENST00000398953.2	AACS	processed_transcript	0.503	-0.141	-0.192	0.848044	NA		ENST00000256545.9	EMC7	protein_coding	2026.82	0.859	15.403	1.55492e-53	8.36993e-51		ENST00000382723.5	MSX1	protein_coding	38.331	3.327	7.17	7.51137e-13	4.36763e-11
ENST00000503486.6	AACSP1	processed_transcript	0	NA	NA	NA	NA		ENST00000378764.6	OPTN	protein_coding	10700.3	1.669	15.39	1.92089e-53	1.02644e-50		ENST00000391826.7	IL4I1	protein_coding	785.47	3.316	21.095	8.86197e-99	1.53786e-95
ENST00000521412.2	AACSP1	transcribed_unprocessed_pseudogene	0	NA	NA	NA	NA		ENST00000199936.9	HSD17B2	protein_coding	1134.11	-4.119	-15.385	2.05037e-53	1.08769e-50		ENST00000679467.1	OAS1	protein_coding	48.84	3.316	3.821	0.00013297	0.00187922
ENST00000488869.1	AADAC	protein_coding	0.256	0.012	0.03	0.97568	NA		ENST00000543196.6	GALNT6	protein_coding	1454.19	2.053	15.338	4.28808e-53	2.2584e-50		ENST00000619682.1	MX1	protein_coding	4542.64	3.266	4.421	9.80851e-06	0.00018327
ENST00000232892.12	AADAC	protein_coding	0	NA	NA	NA	NA		ENST00000651545.1	RPS23	protein_coding	1174.74	-1.509	-15.284	9.84429e-53	5.14765e-50		ENST00000682922.1	DDX60L	protein_coding	1800.38	3.261	27.013	1.02613e-160	5.36571e-157
ENST00000445270.1	AADACL2	nonsense_mediated_decay	0	NA	NA	NA	NA		ENST00000367963.8	MOXD1	protein_coding	1092.12	1.518	15.281	1.03059e-52	5.35081e-50		ENST00000442639.6	RSAD2	protein_coding	42.121	3.244	3.802	0.000143301	0.00200242
ENST00000356517.4	AADACL2	protein_coding	0	NA	NA	NA	NA		ENST00000309791.8	COL14A1	protein_coding	1778.97	-4.578	-15.24	1.91532e-52	9.87428e-50		ENST00000477006.1	SLC37A3	protein_coding	18.534	3.242	5.067	4.0365e-07	1.00102e-05
ENST00000483843.6	AADACL2-AS1	lncRNA	0	NA	NA	NA	NA		ENST00000362012.7	PTGS1	protein_coding	15860.3	-2.57	-15.234	2.10217e-52	1.07618e-49		ENST00000616498.4	MILR1	protein_coding	19.098	3.235	5.047	4.49767e-07	1.10416e-05
ENST00000475855.1	AADACL2-AS1	lncRNA	0.146	0	0	1	NA		ENST00000249364.9	CALU	protein_coding	1002.27	-1.774	-15.163	6.24632e-52	3.17551e-49		ENST00000497230.2	PRRX1	protein_coding	23.302	3.234	6.433	1.25085e-10	5.49648e-09
ENST00000359318.8	AADACL3	protein_coding	0	NA	NA	NA	NA		ENST00000056233.4	NFE2L3	protein_coding	6075.39	2.157	15.123	1.14717e-51	5.79177e-49		ENST00000652361.2	GCNT4	protein_coding	231.12	3.233	8.979	2.73535e-19	2.87886e-17
ENST00000620146.2	AADACL3	processed_transcript	0	NA	NA	NA	NA		ENST00000300087.7	DCTN5	protein_coding	1732.67	-1.262	-15.114	1.31428e-51	6.59005e-49		ENST00000351513.7	DPYS	protein_coding	8.164	3.233	3.959	7.51821e-05	0.00113411
ENST00000376221.2	AADACL4	protein_coding	0	NA	NA	NA	NA		ENST00000300146.10	PATL1	protein_coding	2354.97	1.257	15.059	3.00163e-51	1.49483e-48		ENST00000448301.7	CTSS	protein_coding	241.821	3.228	20.137	3.47116e-90	4.62024e-87
ENST00000471766.1	AADACP1	processed_transcript	0	NA	NA	NA	NA		ENST00000370509.5	CREG1	protein_coding	1094.68	-2.033	-15.048	3.58472e-51	1.77315e-48		ENST00000313624.12	EPSTI1	protein_coding	519.224	3.228	16.037	7.07384e-58	4.35172e-55
ENST00000483636.5	AADACP1	processed_transcript	0.473	0.195	0.469	0.639389	NA		ENST00000554311.2	BDKRB2	protein_coding	8392.16	-1.944	-15.031	4.60137e-51	2.26075e-48		ENST00000305249.10	TACR1	protein_coding	55.543	3.207	7.92	2.38167e-15	1.79562e-13
ENST00000561502.5	AADACP1	transcribed_unprocessed_pseudogene	0	NA	NA	NA	NA		ENST00000222690.10	H2AZ2	protein_coding	918.164	-1.513	-14.949	1.57304e-50	7.67717e-48		ENST00000307851.9	HAVCR2	protein_coding	17.912	3.207	6.077	1.2224e-09	4.65356e-08
ENST00000463420.1	AADACP1	processed_transcript	0	NA	NA	NA	NA		ENST00000227638.8	PANX1	protein_coding	1759.52	1.34	14.919	2.4639e-50	1.19453e-47		ENST00000531421.5	RRAS2	protein_coding	39.848	3.198	6.456	1.0747e-10	4.76582e-09
ENST00000496128.1	AADACP1	processed_transcript	0	NA	NA	NA	NA		ENST00000290349.11	CBR1	protein_coding	1536.62	1.242	14.89	3.80424e-50	1.83222e-47		ENST00000344300.3	C15orf48	protein_coding	12.301	3.196	3.686	0.000227705	0.00298258
ENST00000462937.1	AADACP1	processed_transcript	0.097	0.1	0.248	0.804122	NA		ENST00000375835.9	SHC3	protein_coding	1076.04	-1.292	-14.871	5.11657e-50	2.44816e-47		ENST00000395325.7	DNAJC6	protein_coding	6.45	3.184	3.936	8.2727e-05	0.0012352
ENST00000337664.9	AADAT	protein_coding	209.371	-0.623	-3.185	0.00144902	0.0147496		ENST00000371811.4	IFIT3	protein_coding	8477.58	4.513	14.869	5.26731e-50	2.50392e-47		ENST00000575686.1	MLKL	protein_coding	73.066	3.177	5.009	5.4665e-07	1.31987e-05
ENST00000505906.1	AADAT	retained_intron	43.094	-0.653	-1.604	0.10864	0.390648		ENST00000264832.8	ICAM1	protein_coding	1822.11	2.008	14.867	5.39353e-50	2.54738e-47		ENST00000259727.5	GMPR	protein_coding	1307.24	3.171	22.768	9.57547e-115	2.33664e-111
ENST00000507375.5	AADAT	protein_coding	8.501	-0.014	-0.033	0.973741	1		ENST00000305997.8	MBOAT2	protein_coding	564.457	-1.97	-14.794	1.6042e-49	7.43282e-47		ENST00000280606.6	PRSS53	protein_coding	14.11	3.162	4.948	7.48822e-07	1.76665e-05
ENST00000509167.5	AADAT	protein_coding	0.708	0	0	1	NA		ENST00000318238.9	SAMD9L	protein_coding	3021.98	2.849	14.774	2.1452e-49	9.87696e-47		ENST00000606142.5	LAP3	protein_coding	3782.15	3.161	26.4	1.36332e-153	5.54469e-150
ENST00000515480.5	AADAT	protein_coding	1.129	-0.463	-0.965	0.334395	NA		ENST00000421865.3	LAMA2	protein_coding	2322.7	-3.128	-14.704	6.06823e-49	2.77648e-46		ENST00000621697.2	MRGPRX3	protein_coding	17.824	3.16	3.671	0.000241942	0.0031443
ENST00000353187.6	AADAT	protein_coding	4.142	-0.666	-1.753	0.0795747	NA		ENST00000220772.8	SFRP1	protein_coding	16941.9	2.514	14.697	6.78003e-49	3.08289e-46		ENST00000234816.7	ANGPTL1	protein_coding	18.479	3.154	3.695	0.000219755	0.00289553
ENST00000510340.5	AADAT	protein_coding	1.463	0.267	0.879	0.379514	NA		ENST00000334528.13	FMN1	protein_coding	307.517	2.835	14.655	1.25266e-48	5.62598e-46		ENST00000573267.1	MLKL	protein_coding	367.381	3.151	14.335	1.33171e-46	5.66807e-44
ENST00000502392.1	AADAT	protein_coding	0.916	0	0	1	NA		ENST00000354258.5	TAP1	protein_coding	2307.33	2.724	14.63	1.80827e-48	8.07183e-46		ENST00000373921.8	THEMIS2	protein_coding	229.682	3.146	15.71	1.30012e-55	7.49432e-53
ENST00000261880.10	AAGAB	protein_coding	529.559	-0.23	-1.438	0.150532	0.475349		ENST00000282728.10	HHEX	protein_coding	437.979	2.756	14.586	3.45526e-48	1.53303e-45		ENST00000585321.6	TNNT1	protein_coding	65.119	3.145	5.227	1.72538e-07	4.57932e-06
ENST00000542650.5	AAGAB	protein_coding	857.365	0.137	1.249	0.211492	0.577109		ENST00000427522.6	HELZ2	protein_coding	741.957	2.359	14.56	5.04529e-48	2.19851e-45		ENST00000284894.8	NCAM2	protein_coding	47.759	3.141	4.73	2.25005e-06	4.81494e-05
ENST00000561229.1	AAGAB	processed_transcript	5.884	-0.414	-0.585	0.558473	0.893662		ENST00000331426.6	RBM43	protein_coding	1236.92	1.269	14.476	1.72831e-47	7.48666e-45		ENST00000378555.8	PODXL	protein_coding	175.866	3.129	8.557	1.16168e-17	1.07107e-15
ENST00000538028.1	AAGAB	processed_transcript	1143.41	-0.063	-0.565	0.5719	0.900276		ENST00000336233.10	LIPA	protein_coding	1566.04	2.22	14.463	2.0852e-47	8.97947e-45		ENST00000452357.7	OAS1	protein_coding	155.946	3.123	14.038	9.10721e-45	3.74557e-42
ENST00000561452.5	AAGAB	protein_coding	100.646	0.064	0.104	0.917528	0.99511		ENST00000358502.10	APOL2	protein_coding	4053.41	1.926	14.403	4.92395e-47	2.108e-44		ENST00000367036.7	CD34	protein_coding	9.157	3.117	4.759	1.94871e-06	4.22444e-05
ENST00000558725.5	AAGAB	processed_transcript	4.322	-0.062	-0.614	0.539468	NA		ENST00000573267.1	MLKL	protein_coding	367.381	3.151	14.335	1.33171e-46	5.66807e-44		ENST00000291592.6	LRRC3	protein_coding	9.714	3.115	4.541	5.60214e-06	0.000110163
ENST00000560362.1	AAGAB	protein_coding	0.203	0.198	0.495	0.620718	NA		ENST00000409397.6	SPATS2L	protein_coding	2800.11	1.529	14.189	1.06908e-45	4.52395e-43		ENST00000610760.1	SAMD9L	protein_coding	1057.73	3.106	11.768	5.71567e-32	1.35413e-29
ENST00000606389.7	AAK1	protein_coding	2218.07	0.494	6.687	2.28372e-11	1.10939e-09		ENST00000647936.1	PROS1	protein_coding	910.557	-1.435	-14.155	1.73117e-45	7.28354e-43		ENST00000328600.3	NLRP10	protein_coding	96.701	3.086	6.11	9.97518e-10	3.8452e-08
ENST00000495836.1	AAK1	retained_intron	149.884	0.604	2.403	0.0162829	0.103778		ENST00000373836.4	PHACTR4	protein_coding	1226.75	3.072	14.078	5.17335e-45	2.15185e-42		ENST00000330714.8	MX2	protein_coding	2060.48	3.076	9.253	2.17562e-20	2.51215e-18
ENST00000409068.5	AAK1	protein_coding	77.721	1.215	2.159	0.0308452	0.167038		ENST00000402468.3	C1GALT1	protein_coding	442.81	2.188	14.065	6.19437e-45	2.56199e-42		ENST00000409800.5	MCFD2	protein_coding	115.827	3.076	6.073	1.25294e-09	4.7624e-08
ENST00000409085.9	AAK1	protein_coding	37.343	0.709	1.64	0.101009	0.373426		ENST00000452357.7	OAS1	protein_coding	155.946	3.123	14.038	9.10721e-45	3.74557e-42		ENST00000393577.7	HMGA2	protein_coding	398.735	3.074	11.494	1.41043e-30	3.04582e-28
ENST00000623317.3	AAK1	protein_coding	32.072	0.88	1.435	0.151187	0.476769		ENST00000546318.2	IFIT1	protein_coding	1414.29	4.038	14.024	1.10441e-44	4.5168e-42		ENST00000373836.4	PHACTR4	protein_coding	1226.75	3.072	14.078	5.17335e-45	2.15185e-42
ENST00000406297.7	AAK1	protein_coding	6.515	-0.099	-0.15	0.880563	0.988984		ENST00000392583.7	OAS2	protein_coding	2199.55	3.72	13.949	3.20588e-44	1.30385e-41		ENST00000320955.8	SPTBN5	protein_coding	95.685	3.072	9.738	2.08447e-22	2.85229e-20
ENST00000489327.1	AAK1	retained_intron	3.954	0.892	1.228	0.219376	NA		ENST00000379802.8	DSP	protein_coding	881.797	2.624	13.869	9.70756e-44	3.90473e-41		ENST00000680779.1	IFIT3	protein_coding	532.424	3.072	3.879	0.000104949	0.00152653
ENST00000624900.1	AAK1	protein_coding	2.647	-0.202	-0.306	0.759711	NA		ENST00000643049.2	TAP1	protein_coding	293.064	2.549	13.845	1.36124e-43	5.44548e-41		ENST00000339364.10	PIK3AP1	protein_coding	36.948	3.067	3.613	0.000302462	0.00382135
ENST00000470281.1	AAK1	processed_transcript	3.821	-0.658	-1.487	0.136893	NA		ENST00000633835.1	BNIP3	protein_coding	1883.85	1.757	13.843	1.41056e-43	5.61212e-41		ENST00000439952.5	SAMD9L	protein_coding	151.176	3.063	3.996	6.45032e-05	0.00099141
ENST00000495239.1	AAK1	processed_transcript	4.933	-0.2	-0.408	0.68322	NA		ENST00000502307.1	AREG	protein_coding	3230.22	-5.846	-13.824	1.82711e-43	7.23014e-41		ENST00000649529.1	ISG15	protein_coding	5713.58	3.062	21.291	1.38249e-100	2.5302e-97
ENST00000471775.1	AAK1	processed_transcript	0.992	0	0	1	NA		ENST00000682079.1	MAP2	protein_coding	1108.76	2.298	13.81	2.22572e-43	8.76011e-41		ENST00000513105.1	LAP3	protein_coding	420.521	3.05	9.282	1.66667e-20	1.95531e-18
ENST00000461002.1	AAK1	processed_transcript	0	NA	NA	NA	NA		ENST00000522652.6	ST3GAL1	protein_coding	6771.21	-1.919	-13.724	7.32414e-43	2.86726e-40		ENST00000588147.5	TNNT1	protein_coding	10.206	3.045	4.392	1.12451e-05	0.000207308
ENST00000492192.1	AAK1	processed_transcript	0.85	-0.19	-0.313	0.754217	NA		ENST00000449583.1	IGFBP5	protein_coding	9469.06	-2.112	-13.667	1.60358e-42	6.21129e-40		ENST00000684293.1	ITGA6	protein_coding	283.089	3.044	9.957	2.35717e-23	3.45814e-21
ENST00000533193.5	AAMDC	protein_coding	41.705	0.728	2.028	0.0425452	0.210247		ENST00000327040.13	PSD3	protein_coding	4004.13	-1.77	-13.659	1.79523e-42	6.91704e-40		ENST00000437805.5	SAMD9L	protein_coding	1879.35	3.038	6.152	7.65317e-10	2.99928e-08
ENST00000532481.5	AAMDC	protein_coding	11.78	-0.65	-0.975	0.329623	0.725582		ENST00000679938.1	IFIH1	protein_coding	1877.13	3.552	13.647	2.0968e-42	7.99482e-40		ENST00000680809.1	IFIT2	protein_coding	3324.16	3.029	3.801	0.000143984	0.00201041
ENST00000525409.5	AAMDC	protein_coding	6.45	-0.52	-0.872	0.383284	0.776486		ENST00000373713.7	FABP3	protein_coding	126.317	4.305	13.636	2.4486e-42	9.2878e-40		ENST00000373114.4	KLHL4	protein_coding	20.691	3.009	5.293	1.20434e-07	3.29839e-06
ENST00000393427.6	AAMDC	protein_coding	85.427	-0.278	-0.587	0.55749	0.89309		ENST00000257290.10	PDGFRA	protein_coding	35971	-1.4	-13.618	3.14141e-42	1.18543e-39		ENST00000275767.3	TMEM140	protein_coding	789.945	3.008	20.199	9.89692e-91	1.34171e-87
ENST00000526164.5	AAMDC	nonsense_mediated_decay	47.605	-0.372	-0.563	0.573454	0.901592		ENST00000338244.6	SLC23A2	protein_coding	1997.4	-2.366	-13.576	5.5312e-42	2.07653e-39		ENST00000259939.4	RNF144B	protein_coding	102.349	3.008	10.579	3.73951e-26	6.45656e-24
ENST00000531855.1	AAMDC	processed_transcript	7.697	-0.344	-0.542	0.588024	0.907523		ENST00000545560.6	ITGBL1	protein_coding	168.732	3.82	13.559	6.97129e-42	2.60381e-39		ENST00000400546.6	NCAM2	protein_coding	25.402	2.995	4.254	2.09556e-05	0.000363616
ENST00000526415.5	AAMDC	protein_coding	214.329	-0.04	-0.155	0.87666	0.98872		ENST00000504317.1	MSMO1	protein_coding	370.124	2.4	13.526	1.09299e-41	4.06167e-39		ENST00000380498.10	CD68	protein_coding	1599.65	2.993	17.701	4.11189e-70	3.67097e-67
ENST00000304716.12	AAMDC	protein_coding	5.682	0.02	0.035	0.971928	1		ENST00000425490.5	TRIM22	protein_coding	942.007	2.028	13.501	1.53932e-41	5.69135e-39		ENST00000455443.5	AEBP1	protein_coding	65.354	2.973	5.118	3.09455e-07	7.86605e-06
ENST00000527134.5	AAMDC	protein_coding	3.612	0.246	1.171	0.241724	NA		ENST00000368485.8	IL6R	protein_coding	550.881	-2.076	-13.485	1.90564e-41	7.01038e-39		ENST00000407280.4	IFI30	protein_coding	2064.75	2.967	26.401	1.34128e-153	5.54469e-150
ENST00000630098.2	AAMDC	protein_coding	0	NA	NA	NA	NA		ENST00000544417.5	B2M	protein_coding	1395.57	1.584	13.474	2.22718e-41	8.15227e-39		ENST00000681728.1	CTSS	protein_coding	436.772	2.967	16.169	8.28893e-59	5.2311e-56
ENST00000525034.1	AAMDC	protein_coding	5.599	0.239	0.405	0.68524	NA		ENST00000265724.8	ABCB1	protein_coding	973.198	2.582	13.455	2.89211e-41	1.05335e-38		ENST00000397279.8	APOL1	protein_coding	465.85	2.966	11.244	2.48476e-29	5.01108e-27
ENST00000529666.1	AAMDC	nonsense_mediated_decay	0.168	-0.164	-0.397	0.691406	NA		ENST00000419348.6	HTATIP2	protein_coding	297.318	2.471	13.437	3.6456e-41	1.32121e-38		ENST00000486685.3	TSPAN33	protein_coding	10.613	2.966	3.626	0.000288265	0.00365864
ENST00000494720.5	AAMP	retained_intron	84.208	0.93	1.311	0.189794	0.5437		ENST00000319332.10	P3H2	protein_coding	1874.03	1.891	13.427	4.22122e-41	1.52228e-38		ENST00000392701.8	GALNT3	protein_coding	104.646	2.945	5.173	2.30856e-07	6.03149e-06
ENST00000444053.5	AAMP	protein_coding	1228.42	-0.189	-1.205	0.228356	0.602387		ENST00000379923.5	ACO1	protein_coding	5054.12	-2.381	-13.415	4.91839e-41	1.75639e-38		ENST00000347624.4	LRRC15	protein_coding	154.879	2.939	10.552	4.96076e-26	8.50497e-24
ENST00000461911.1	AAMP	retained_intron	344.588	0.308	1.028	0.303796	0.69823		ENST00000452400.7	NCOA2	protein_coding	1891.64	1.585	13.374	8.56218e-41	3.04278e-38		ENST00000245817.5	TNFSF9	protein_coding	18.554	2.937	5.346	8.97652e-08	2.51876e-06
ENST00000475678.5	AAMP	retained_intron	7.75	-0.242	-0.327	0.743377	0.962805		ENST00000340857.4	H1-0	protein_coding	4973.18	1.36	13.354	1.1275e-40	3.9683e-38		ENST00000290902.10	SPON2	protein_coding	610.488	2.934	12.475	1.01612e-35	2.94019e-33
ENST00000248450.9	AAMP	protein_coding	0	NA	NA	NA	NA		ENST00000648871.1	ADAR	protein_coding	3754.35	1.386	13.325	1.65627e-40	5.74649e-38		ENST00000361699.8	L1CAM	protein_coding	24.525	2.933	4.795	1.62677e-06	3.58492e-05
ENST00000420660.5	AAMP	protein_coding	4.7	-0.364	-0.516	0.606033	NA		ENST00000222543.11	TFPI2	protein_coding	8027.31	-2.436	-13.307	2.11414e-40	7.30046e-38		ENST00000381042.9	PNPLA4	protein_coding	12.74	2.928	4.532	5.8338e-06	0.000114222
ENST00000489767.5	AAMP	retained_intron	0	NA	NA	NA	NA		ENST00000542454.2	BDKRB2	protein_coding	809.304	-1.614	-13.244	4.87008e-40	1.67382e-37		ENST00000621976.1	KCNQ3	protein_coding	9.726	2.927	4.057	4.97844e-05	0.000790235
ENST00000422731.1	AAMP	protein_coding	0.416	-0.179	-0.5	0.617085	NA		ENST00000513960.5	VCAN	protein_coding	12221.3	-1.716	-13.232	5.73874e-40	1.96316e-37		ENST00000370456.5	GBP6	protein_coding	13.215	2.915	4.026	5.67705e-05	0.000887465
ENST00000465442.1	AAMP	retained_intron	0.497	-0.087	-0.216	0.829141	NA		ENST00000231368.10	LNPEP	protein_coding	1183.18	1.094	13.181	1.12985e-39	3.82932e-37		ENST00000680198.1	RP11-205M20.8	protein_coding	515.852	2.913	4.275	1.90749e-05	0.00033431
ENST00000447885.1	AAMP	protein_coding	0.722	-0.389	-0.813	0.416088	NA		ENST00000483358.5	NUB1	protein_coding	1470.97	1.627	13.174	1.2459e-39	4.20316e-37		ENST00000372264.4	PLPP7	protein_coding	9.93	2.899	3.918	8.92082e-05	0.00132226
ENST00000250615.7	AANAT	protein_coding	0	NA	NA	NA	NA		ENST00000307407.8	CXCL8	protein_coding	561.193	-2.536	-13.159	1.51129e-39	5.07509e-37		ENST00000376438.5	FRMD3	protein_coding	45.607	2.895	4.082	4.46852e-05	0.000716127
ENST00000392492.8	AANAT	protein_coding	0.223	-0.18	-0.495	0.620291	NA		ENST00000263734.5	EPAS1	protein_coding	8347.93	-1.287	-13.155	1.60246e-39	5.35668e-37		ENST00000594424.5	DHPS	protein_coding	27.036	2.892	4.498	6.85511e-06	0.000132377
ENST00000587798.1	AANAT	nonsense_mediated_decay	0	NA	NA	NA	NA		ENST00000361603.7	COL4A5	protein_coding	6135.94	-2.442	-13.102	3.19359e-39	1.0627e-36		ENST00000399322.7	DGKB	protein_coding	9.581	2.887	3.956	7.62496e-05	0.00114738
ENST00000585649.1	AANAT	protein_coding	0	NA	NA	NA	NA		ENST00000523505.3	CCDC71L	protein_coding	770.411	1.255	13.101	3.25477e-39	1.07815e-36		ENST00000394595.8	PITX2	protein_coding	36.886	2.885	5.481	4.23567e-08	1.26828e-06
ENST00000680811.1	AAR2	protein_coding	8.303	0.611	0.849	0.395859	0.787469		ENST00000683129.1	FLRT2	protein_coding	1879.38	-1.822	-13.082	4.19601e-39	1.38368e-36		ENST00000328221.5	IFITM1	protein_coding	9.742	2.865	3.218	0.00129103	0.0133776
ENST00000320849.9	AAR2	protein_coding	429.167	-0.11	-0.549	0.583182	0.905491		ENST00000379982.8	RHOBTB3	protein_coding	6693.88	-0.854	-13.057	5.83238e-39	1.91467e-36		ENST00000353334.11	CD74	protein_coding	327.223	2.857	9.05	1.42869e-19	1.54719e-17
ENST00000373932.3	AAR2	protein_coding	11.581	-0.311	-0.529	0.596482	0.911155		ENST00000608933.6	PPM1K	protein_coding	553.428	2.356	13.043	6.97503e-39	2.27956e-36		ENST00000318238.9	SAMD9L	protein_coding	3021.98	2.849	14.774	2.1452e-49	9.87696e-47
ENST00000680185.1	AAR2	retained_intron	8.604	-0.266	-0.46	0.645484	0.931289		ENST00000307746.9	CYTL1	protein_coding	356.043	-2.281	-12.933	2.92706e-38	9.43969e-36		ENST00000334528.13	FMN1	protein_coding	307.517	2.835	14.655	1.25266e-48	5.62598e-46
ENST00000680412.1	AAR2	nonsense_mediated_decay	16.159	0.046	0.055	0.956069	0.999147		ENST00000378752.7	OPTN	protein_coding	1355.92	2.155	12.88	5.84682e-38	1.86912e-35		ENST00000492654.3	HHEX	protein_coding	56.647	2.831	5.58	2.40317e-08	7.53119e-07
ENST00000680639.1	AAR2	protein_coding	4.059	0.274	1.193	0.232712	NA		ENST00000426663.1	BLZF1	protein_coding	417.133	2.089	12.874	6.30675e-38	2.00738e-35		ENST00000258382.10	SP110	protein_coding	3569.99	2.822	29.367	1.44912e-189	1.17873e-185
ENST00000397286.7	AAR2	protein_coding	0.44	-0.17	-0.421	0.673638	NA		ENST00000460845.5	ZC3HAV1	protein_coding	492.454	1.99	12.844	9.26202e-38	2.92261e-35		ENST00000220325.9	EHD4	protein_coding	1612.18	2.817	24.336	8.1847e-131	2.49657e-127
ENST00000679519.1	AAR2	protein_coding	1.764	-0.108	-0.561	0.574949	NA		ENST00000343529.9	RELN	protein_coding	2408.67	2.275	12.837	1.0133e-37	3.18372e-35		ENST00000373927.7	THEMIS2	protein_coding	79.755	2.817	4.117	3.83826e-05	0.000625348
ENST00000679667.1	AAR2	protein_coding	3.442	-0.127	-0.8	0.423985	NA		ENST00000381176.5	SHISAL1	protein_coding	482.743	-1.726	-12.836	1.02773e-37	3.21525e-35		ENST00000508256.5	PPM1K	protein_coding	111.349	2.812	10.672	1.37457e-26	2.41894e-24
ENST00000680933.1	AAR2	protein_coding	0	NA	NA	NA	NA		ENST00000274311.3	PELO	protein_coding	1094.09	0.965	12.836	1.03352e-37	3.21961e-35		ENST00000339796.9	ETV7	protein_coding	106.036	2.811	7.02	2.2262e-12	1.22537e-10
ENST00000681771.1	AAR2	retained_intron	3.799	-0.331	-0.634	0.525955	NA		ENST00000398762.7	EPSTI1	protein_coding	3049.82	3.591	12.83	1.11822e-37	3.4687e-35		ENST00000414641.5	TRIM22	protein_coding	242.824	2.808	4.607	4.07665e-06	8.21694e-05
ENST00000680247.1	AAR2	protein_coding	2.931	-0.071	-0.101	0.919782	NA		ENST00000602569.2	IFITM2	protein_coding	666.712	2.421	12.793	1.79204e-37	5.51218e-35		ENST00000538992.3	ETV7	protein_coding	54.842	2.806	4.268	1.96939e-05	0.000343678
ENST00000378279.4	AARD	protein_coding	6.319	-0.401	-0.655	0.512785	0.870439		ENST00000278505.5	ENDOD1	protein_coding	597.718	1.974	12.775	2.27056e-37	6.95484e-35		ENST00000412899.5	ITGA6	protein_coding	408.999	2.805	10.564	4.36681e-26	7.52191e-24
ENST00000523536.1	AARD	processed_transcript	0	NA	NA	NA	NA		ENST00000612339.4	TMEM106A	protein_coding	268.374	2.094	12.754	2.94835e-37	8.99334e-35		ENST00000330295.10	CTHRC1	protein_coding	418.639	2.801	6.244	4.25557e-10	1.73365e-08
ENST00000676004.1	AARS1	nonsense_mediated_decay	25.968	0.232	4.719	2.37055e-06	5.03748e-05		ENST00000454828.5	TRIM22	protein_coding	1588.38	2.53	12.716	4.83631e-37	1.46909e-34		ENST00000680037.1	IFIT3	protein_coding	22.247	2.794	3.96	7.50458e-05	0.00113318
ENST00000569790.2	AARS1	processed_transcript	400.937	0.453	1.81	0.0703189	0.296777		ENST00000303921.3	GPR37	protein_coding	1531.2	0.932	12.686	7.05018e-37	2.11526e-34		ENST00000566068.1	PML	protein_coding	263.757	2.789	9.802	1.10751e-22	1.53556e-20
ENST00000676065.1	AARS1	retained_intron	66.577	-0.537	-1.429	0.153044	0.480319		ENST00000370830.4	BMP5	protein_coding	535.201	-2.632	-12.674	8.19222e-37	2.44787e-34		ENST00000680536.1	MX1	protein_coding	23.852	2.787	3.976	7.02053e-05	0.0010668
ENST00000676209.1	AARS1	nonsense_mediated_decay	132.793	0.458	1.309	0.190631	0.544882		ENST00000219070.9	MMP2	protein_coding	17063.8	-1.431	-12.578	2.80226e-36	8.33922e-34		ENST00000518237.6	IDO1	protein_coding	177.51	2.783	9.055	1.36473e-19	1.4882e-17
ENST00000674962.1	AARS1	retained_intron	80.275	0.421	1.2	0.230269	0.605137		ENST00000324453.13	MTURN	protein_coding	926.491	-1.592	-12.562	3.43313e-36	1.01753e-33		ENST00000395127.6	EIF2AK2	protein_coding	158.702	2.783	4.192	2.76911e-05	0.000467847
ENST00000567490.1	AARS1	retained_intron	10.473	-0.709	-1.195	0.232164	0.607745		ENST00000455070.1	ZNFX1	protein_coding	2210.17	2.435	12.513	6.31852e-36	1.86516e-33		ENST00000403681.7	HMGA2	protein_coding	1676.57	2.778	22.967	9.95355e-117	2.51265e-113
ENST00000564359.6	AARS1	retained_intron	533.209	0.442	1.187	0.235203	0.612247		ENST00000377126.4	KLF9	protein_coding	1684.75	-2.11	-12.509	6.6784e-36	1.96348e-33		ENST00000404168.1	CMPK2	protein_coding	27.37	2.768	3.411	0.000647503	0.00738806
ENST00000675643.1	AARS1	protein_coding	64.859	0.324	1.15	0.250253	0.633416		ENST00000429644.7	GBE1	protein_coding	1841.34	1.088	12.507	6.82418e-36	1.99831e-33		ENST00000544573.5	TGM1	protein_coding	15.295	2.766	4.691	2.71342e-06	5.68514e-05
ENST00000674768.1	AARS1	nonsense_mediated_decay	10.088	-0.601	-0.932	0.351136	0.747118		ENST00000295666.6	IGFBP7	protein_coding	11361.7	-1.07	-12.498	7.63055e-36	2.22554e-33		ENST00000376062.6	BCL2L1	protein_coding	40.031	2.762	4.684	2.81654e-06	5.87772e-05
ENST00000675338.1	AARS1	retained_intron	1777.97	0.215	0.831	0.405863	0.796655		ENST00000290902.10	SPON2	protein_coding	610.488	2.934	12.475	1.01612e-35	2.94019e-33		ENST00000374859.3	PSMB9	protein_coding	1112.67	2.756	31.828	2.69016e-222	2.81341e-218
ENST00000675045.1	AARS1	protein_coding	208.586	0.316	0.759	0.44806	0.828082		ENST00000254235.7	ADCY7	protein_coding	551.967	1.901	12.454	1.33842e-35	3.85755e-33		ENST00000282728.10	HHEX	protein_coding	437.979	2.756	14.586	3.45526e-48	1.53303e-45
ENST00000565361.3	AARS1	protein_coding	40.745	0.471	0.756	0.449713	0.829629		ENST00000554772.5	WARS1	protein_coding	858.33	4.153	12.431	1.77182e-35	5.06679e-33		ENST00000261206.7	ACSS3	protein_coding	13.585	2.754	4.484	7.31529e-06	0.000140495
ENST00000675569.1	AARS1	nonsense_mediated_decay	239.246	-0.258	-0.726	0.468086	0.842424		ENST00000318627.4	FIBIN	protein_coding	1108.6	1.517	12.428	1.83766e-35	5.23461e-33		ENST00000679665.1	DDX58	protein_coding	217.75	2.752	3.48	0.000501791	0.00592972
ENST00000675035.1	AARS1	nonsense_mediated_decay	576.23	0.166	0.679	0.496898	0.860402		ENST00000167106.9	VASH1	protein_coding	1036.66	-1.641	-12.41	2.30543e-35	6.5416e-33		ENST00000587465.6	TNNT1	protein_coding	18.151	2.745	3.988	6.65669e-05	0.00101821
ENST00000676211.1	AARS1	nonsense_mediated_decay	2395.15	0.161	0.621	0.534928	0.882271		ENST00000679859.1	DDX58	protein_coding	815.109	3.746	12.408	2.36929e-35	6.69686e-33		ENST00000422850.5	AGPAT3	protein_coding	9.797	2.741	4.397	1.09937e-05	0.000203031
ENST00000675588.1	AARS1	retained_intron	9.893	0.271	0.606	0.5444	0.886825		ENST00000552516.5	TGFBR1	protein_coding	3955.01	-2.186	-12.407	2.40047e-35	6.75888e-33		ENST00000264318.4	GABRA4	protein_coding	7.832	2.735	4.156	3.24446e-05	0.000538832
ENST00000675133.1	AARS1	protein_coding	69.477	0.367	0.547	0.584263	0.905949		ENST00000376752.8	PCSK5	protein_coding	354.216	-2.182	-12.406	2.41534e-35	6.77472e-33		ENST00000337131.9	IL18BP	protein_coding	65.39	2.729	3.877	0.000105712	0.00153579
ENST00000675853.1	AARS1	protein_coding	26.337	-0.118	-0.499	0.617917	0.920326		ENST00000373004.5	SRPX2	protein_coding	888.115	-1.183	-12.402	2.55521e-35	7.13968e-33		ENST00000590261.5	ILF3	protein_coding	246.105	2.727	6.541	6.0998e-11	2.78918e-09
ENST00000566969.1	AARS1	retained_intron	20.529	-0.199	-0.492	0.622694	0.922318		ENST00000539493.2	RAB3GAP1	protein_coding	4125.59	0.632	12.393	2.84834e-35	7.92846e-33		ENST00000371109.3	PIK3AP1	protein_coding	41.316	2.727	3.345	0.000822902	0.00907398
ENST00000675691.1	AARS1	protein_coding	433.505	0.216	0.45	0.652766	0.933779		ENST00000607016.2	NUDT3	protein_coding	3169.39	-1.032	-12.389	3.01198e-35	8.35219e-33		ENST00000354258.5	TAP1	protein_coding	2307.33	2.724	14.63	1.80827e-48	8.07183e-46
ENST00000569825.2	AARS1	retained_intron	6.82	-0.238	-0.317	0.751149	0.964763		ENST00000396290.2	ID2	protein_coding	802.043	-2.004	-12.385	3.15568e-35	8.71766e-33		ENST00000527309.2	BIRC3	protein_coding	226.919	2.72	11.343	8.06498e-30	1.68689e-27
ENST00000675120.1	AARS1	nonsense_mediated_decay	73.08	0.148	0.281	0.778366	0.972002		ENST00000474889.6	PTPRG	protein_coding	2894.58	-0.981	-12.382	3.26452e-35	8.98444e-33		ENST00000616764.4	IFI27	protein_coding	30.418	2.72	4.166	3.09785e-05	0.000516829
ENST00000674652.1	AARS1	nonsense_mediated_decay	48.892	0.163	0.248	0.804118	0.976912		ENST00000508076.5	TGFBI	protein_coding	7768.14	-2.006	-12.324	6.72656e-35	1.83743e-32		ENST00000430559.5	TNFSF13B	protein_coding	88.108	2.719	3.731	0.000190929	0.00256512
ENST00000674691.1	AARS1	protein_coding	101.253	0.093	0.162	0.871614	0.987671		ENST00000223357.8	AEBP1	protein_coding	479.988	2.549	12.306	8.39679e-35	2.28514e-32		ENST00000579583.5	CNDP2	protein_coding	85.55	2.713	5.721	1.06077e-08	3.52042e-07
ENST00000675270.1	AARS1	retained_intron	80.719	-0.061	-0.105	0.916365	0.994992		ENST00000447944.7	PNPT1	protein_coding	432.777	1.981	12.296	9.49852e-35	2.5754e-32		ENST00000269389.8	SECTM1	protein_coding	1274.36	2.708	15.436	9.31938e-54	5.05366e-51
ENST00000676212.1	AARS1	nonsense_mediated_decay	105.281	-0.051	-0.07	0.94386	0.998905		ENST00000642928.2	CD59	protein_coding	1447.3	-1.633	-12.271	1.28891e-34	3.46903e-32		ENST00000452979.5	HERC3	protein_coding	12.717	2.704	4.42	9.87983e-06	0.000184508
ENST00000674963.1	AARS1	protein_coding	144.644	-0.05	-0.069	0.944821	0.998915		ENST00000482504.1	SH3GLB1	protein_coding	2197.23	1.001	12.255	1.58772e-34	4.25758e-32		ENST00000426053.5	APOL1	protein_coding	1159.22	2.7	3.518	0.000434385	0.00522854
ENST00000675953.1	AARS1	protein_coding	2770.98	0.005	0.006	0.995015	1		ENST00000259030.3	RTP4	protein_coding	195.447	4.325	12.242	1.85959e-34	4.96842e-32		ENST00000681750.1	RP11-205M20.8	protein_coding	185.485	2.699	5.851	4.88845e-09	1.71969e-07
ENST00000675917.1	AARS1	retained_intron	0	NA	NA	NA	NA		ENST00000442997.5	AKR1C1	protein_coding	749.187	-2.631	-12.213	2.64921e-34	7.00148e-32		ENST00000367362.8	NR5A2	protein_coding	14.494	2.699	4.347	1.37756e-05	0.000249066
ENST00000261772.13	AARS1	protein_coding	0	NA	NA	NA	NA		ENST00000219454.10	WFDC1	protein_coding	253.855	-3.049	-12.195	3.28495e-34	8.6504e-32		ENST00000580437.5	SECTM1	protein_coding	118.393	2.698	5.58	2.40161e-08	7.52954e-07
ENST00000676040.1	AARS1	nonsense_mediated_decay	0	NA	NA	NA	NA		ENST00000436367.6	ATXN1	protein_coding	1839.84	-1.714	-12.173	4.34947e-34	1.13718e-31		ENST00000673747.1	ATP10A	protein_coding	115.366	2.69	3.866	0.000110462	0.00159687
ENST00000674811.1	AARS1	nonsense_mediated_decay	2.21	-0.394	-0.791	0.429212	NA		ENST00000216513.5	SIX4	protein_coding	777.365	0.976	12.17	4.4872e-34	1.16902e-31		ENST00000681211.1	IFITM2	protein_coding	678.096	2.685	9.252	2.19945e-20	2.53537e-18
ENST00000674512.1	AARS1	protein_coding	2.111	-0.098	-0.128	0.897937	NA		ENST00000633556.3	CRYBG1	protein_coding	1010.99	1.5	12.158	5.19997e-34	1.34991e-31		ENST00000368174.5	CD5L	protein_coding	7.256	2.676	3.147	0.00165122	0.0164733
ENST00000675403.1	AARS1	retained_intron	0	NA	NA	NA	NA		ENST00000397909.7	NAV3	protein_coding	1026.85	2.261	12.156	5.32918e-34	1.37856e-31		ENST00000512369.2	DAPP1	protein_coding	15.654	2.673	4.805	1.54389e-06	3.41771e-05
ENST00000676168.1	AARS1	nonsense_mediated_decay	0	NA	NA	NA	NA		ENST00000434103.1	MMP3	protein_coding	140.015	-4.386	-12.103	1.02211e-33	2.62546e-31		ENST00000257770.8	NT5E	protein_coding	12005.7	2.666	23.762	8.21134e-125	2.31203e-121
ENST00000675751.1	AARS1	nonsense_mediated_decay	0	NA	NA	NA	NA		ENST00000503326.6	COPB2	protein_coding	786.163	-1.903	-12.101	1.04026e-33	2.66274e-31		ENST00000412584.6	CADPS2	protein_coding	151.638	2.664	11.242	2.5314e-29	5.0911e-27
ENST00000675297.1	AARS1	nonsense_mediated_decay	0.766	-0.152	-0.411	0.680963	NA		ENST00000643237.3	BTD	protein_coding	508.054	-1.151	-12.072	1.49273e-33	3.79438e-31		ENST00000316793.8	OXTR	protein_coding	1490.24	2.65	10.419	2.02567e-25	3.3703e-23
ENST00000674848.1	AARS1	retained_intron	0	NA	NA	NA	NA		ENST00000378204.7	EXT1	protein_coding	6070.84	-0.827	-12.053	1.88027e-33	4.76295e-31		ENST00000637939.1	GRIP2	protein_coding	24.157	2.65	3.088	0.00201789	0.0194475
ENST00000675371.1	AARS1	nonsense_mediated_decay	0	NA	NA	NA	NA		ENST00000310706.9	JUP	protein_coding	1684.09	-2.714	-12.042	2.13059e-33	5.37841e-31		ENST00000418664.2	DSP	protein_coding	23.796	2.637	3.847	0.000119804	0.00171399
ENST00000675986.1	AARS1	retained_intron	0	NA	NA	NA	NA		ENST00000367629.1	ANGPTL1	protein_coding	92.235	5.955	12.039	2.22742e-33	5.60354e-31		ENST00000308807.12	MLKL	protein_coding	617.831	2.633	20.69	4.26936e-95	6.37852e-92
ENST00000676247.1	AARS1	nonsense_mediated_decay	5.305	0.127	1.002	0.316511	NA		ENST00000296140.4	CCR1	protein_coding	82.554	3.7	12.006	3.32428e-33	8.30581e-31		ENST00000580036.5	LIPG	protein_coding	54.527	2.63	8.312	9.38579e-17	8.09312e-15
ENST00000675155.1	AARS1	processed_transcript	0.078	0	0	1	NA		ENST00000424614.1	OPTN	protein_coding	3773.1	1.786	11.958	5.91359e-33	1.47251e-30		ENST00000379802.8	DSP	protein_coding	881.797	2.624	13.869	9.70756e-44	3.90473e-41
ENST00000514795.2	AARS1P1	processed_pseudogene	0	NA	NA	NA	NA		ENST00000205636.4	CMTM6	protein_coding	2889.55	-0.805	-11.957	5.95529e-33	1.47786e-30		ENST00000543847.1	STIP1	protein_coding	141.625	2.622	6.03	1.63845e-09	6.13533e-08
ENST00000244571.5	AARS2	protein_coding	482.849	-0.028	-0.209	0.834276	0.981938		ENST00000380842.5	POMP	protein_coding	6572.92	0.556	11.949	6.54375e-33	1.61841e-30		ENST00000361981.7	L1CAM	protein_coding	54.974	2.613	5.766	8.12576e-09	2.76423e-07
ENST00000491573.1	AARS2	processed_transcript	0.936	0.043	0.071	0.94322	NA		ENST00000264107.12	ITGA6	protein_coding	1099.99	1.849	11.94	7.31473e-33	1.80299e-30		ENST00000549628.1	IGFBP6	protein_coding	142.347	2.612	4.108	3.98416e-05	0.000646572
ENST00000430739.5	AARSD1	protein_coding	37.933	0.127	4.72	2.35295e-06	5.00879e-05		ENST00000426002.5	SHISA5	protein_coding	571.372	-2.091	-11.935	7.74543e-33	1.90275e-30		ENST00000411955.5	SAMD9L	protein_coding	2982.31	2.611	8.206	2.2886e-16	1.90605e-14
ENST00000427569.7	AARSD1	protein_coding	525.597	-0.487	-1.953	0.0508599	0.238633		ENST00000366981.8	ATF3	protein_coding	216.03	1.948	11.923	9.01279e-33	2.20669e-30		ENST00000414791.5	SAMD9L	protein_coding	31.934	2.608	4.955	7.24923e-07	1.71413e-05
ENST00000591910.5	AARSD1	nonsense_mediated_decay	21.469	-1.262	-1.9	0.0574414	0.258745		ENST00000392951.9	TAGLN	protein_coding	1844.86	-1.885	-11.896	1.24159e-32	3.01969e-30		ENST00000313164.10	C7	protein_coding	140.954	2.604	11.136	8.3661e-29	1.64639e-26
ENST00000474578.1	AARSD1	retained_intron	162.979	0.294	0.959	0.337621	0.733876		ENST00000297848.8	COL14A1	protein_coding	645.523	-4.522	-11.873	1.63122e-32	3.94115e-30		ENST00000491071.6	RIMS1	protein_coding	16.964	2.598	4.343	1.40482e-05	0.000253557
ENST00000491665.5	AARSD1	retained_intron	20.547	-0.386	-0.831	0.406075	0.796879		ENST00000306107.9	ALCAM	protein_coding	3380.99	1.747	11.81	3.45669e-32	8.32415e-30		ENST00000261205.9	SYT1	protein_coding	321.379	2.595	7.637	2.2289e-14	1.52212e-12
ENST00000436545.5	AARSD1	nonsense_mediated_decay	46.837	0.463	0.694	0.487677	0.855184		ENST00000459839.5	NT5DC2	protein_coding	1829.62	-2.274	-11.807	3.58056e-32	8.59417e-30		ENST00000370473.5	GBP1	protein_coding	9504.38	2.584	16.507	3.27181e-61	2.19742e-58
ENST00000587023.5	AARSD1	retained_intron	10.809	-0.421	-0.686	0.492633	0.857924		ENST00000240100.7	DUSP4	protein_coding	263.545	-2.103	-11.805	3.69927e-32	8.85008e-30		ENST00000265724.8	ABCB1	protein_coding	973.198	2.582	13.455	2.89211e-41	1.05335e-38
ENST00000591096.5	AARSD1	nonsense_mediated_decay	12.035	-0.243	-0.433	0.665191	0.938873		ENST00000371826.4	IFIT2	protein_coding	1171	11.01	11.788	4.5271e-32	1.07953e-29		ENST00000397881.7	SHFL	protein_coding	27.328	2.582	4.139	3.48169e-05	0.000573417
ENST00000441280.7	AARSD1	retained_intron	9.265	-0.203	-0.317	0.751429	0.964831		ENST00000375820.10	COL4A1	protein_coding	49790	-0.849	-11.78	4.93012e-32	1.17182e-29		ENST00000279452.10	CD44	protein_coding	2724.54	2.577	5.437	5.40899e-08	1.58121e-06
ENST00000593123.5	AARSD1	retained_intron	12.572	0.123	0.254	0.799697	0.976391		ENST00000610760.1	SAMD9L	protein_coding	1057.73	3.106	11.768	5.71567e-32	1.35413e-29		ENST00000625293.3	TREX1	protein_coding	165.516	2.575	6.554	5.5859e-11	2.57187e-09
ENST00000592136.5	AARSD1	retained_intron	20.336	-0.094	-0.182	0.855749	0.986315		ENST00000216264.13	CERK	protein_coding	1742.37	-1.352	-11.767	5.78646e-32	1.36648e-29		ENST00000644969.2	BRAF	protein_coding	20.886	2.569	3.783	0.000154817	0.00214281
ENST00000416949.5	AARSD1	processed_transcript	48.907	-0.066	-0.114	0.90957	0.99394		ENST00000320241.5	FOXL1	protein_coding	2557.93	0.999	11.766	5.83381e-32	1.37323e-29		ENST00000520880.1	CTHRC1	protein_coding	17.541	2.568	3.942	8.09545e-05	0.00121096
ENST00000492036.1	AARSD1	retained_intron	17.704	0.056	0.103	0.917922	0.995147		ENST00000232564.8	GNB4	protein_coding	2239.12	0.806	11.746	7.38371e-32	1.7325e-29		ENST00000495827.3	HACD4	protein_coding	160.669	2.567	10.349	4.23476e-25	6.90454e-23
ENST00000483774.1	AARSD1	retained_intron	9.605	0.009	0.008	0.993707	1		ENST00000582693.5	RNF115	protein_coding	2333.81	1.085	11.74	7.93254e-32	1.85533e-29		ENST00000299502.9	SERPINB2	protein_coding	793.909	2.566	11.378	5.38188e-30	1.13542e-27
ENST00000486493.5	AARSD1	retained_intron	0.219	0	0	1	NA		ENST00000607375.1	NFE2L3	protein_coding	460.389	1.831	11.736	8.29242e-32	1.92718e-29		ENST00000257836.4	PRRG4	protein_coding	9.993	2.565	3.997	6.40704e-05	0.000985378
ENST00000483535.1	AARSD1	retained_intron	1.585	0.147	0.207	0.836278	NA		ENST00000342435.9	PLSCR1	protein_coding	1427.61	1.665	11.726	9.33741e-32	2.16318e-29		ENST00000368131.8	IFI16	protein_coding	1986.62	2.562	7.405	1.31482e-13	8.26217e-12
ENST00000486664.5	AARSD1	retained_intron	5.504	0.106	0.211	0.832804	NA		ENST00000263635.8	TANC1	protein_coding	3000.49	-1.106	-11.71	1.13012e-31	2.60987e-29		ENST00000348749.9	CHRNA1	protein_coding	212.963	2.558	5.055	4.31157e-07	1.06197e-05
ENST00000478040.1	AARSD1	retained_intron	4.14	0.439	0.84	0.400736	NA		ENST00000284273.6	UBASH3B	protein_coding	1797.05	-0.92	-11.704	1.21894e-31	2.80612e-29		ENST00000431355.2	JADE2	protein_coding	6.952	2.555	3.683	0.000230538	0.00301506
ENST00000450475.5	AARSD1	nonsense_mediated_decay	1.542	0	0	1	NA		ENST00000288135.6	KIT	protein_coding	552.19	-1.753	-11.682	1.57666e-31	3.61827e-29		ENST00000324288.14	CIITA	protein_coding	9.456	2.553	4.085	4.41278e-05	0.000708746
ENST00000413508.1	AARSD1P1	processed_pseudogene	2.775	0.506	1.451	0.146741	NA		ENST00000245680.7	SLC35F5	protein_coding	1108.16	-1.093	-11.678	1.64766e-31	3.76937e-29		ENST00000374369.8	GDF5	protein_coding	121.389	2.55	7.44	1.00832e-13	6.39657e-12
ENST00000514745.5	AASDH	nonsense_mediated_decay	7.774	-0.099	-1.001	0.316642	0.712651		ENST00000304987.4	SIK2	protein_coding	2441.89	-1.719	-11.639	2.6148e-31	5.92637e-29		ENST00000643049.2	TAP1	protein_coding	293.064	2.549	13.845	1.36124e-43	5.44548e-41
ENST00000513376.5	AASDH	protein_coding	93.83	0.366	0.978	0.32801	0.723773		ENST00000584502.1	CD68	protein_coding	1607.72	3.58	11.635	2.73368e-31	6.17668e-29		ENST00000223357.8	AEBP1	protein_coding	479.988	2.549	12.306	8.39679e-35	2.28514e-32
ENST00000451613.5	AASDH	protein_coding	101.133	-0.13	-0.188	0.850925	0.985127		ENST00000256594.7	GSTM3	protein_coding	611.246	-1.239	-11.632	2.8308e-31	6.37644e-29		ENST00000425134.2	TXNIP	protein_coding	137.685	2.549	7.526	5.24449e-14	3.44335e-12
ENST00000502617.1	AASDH	protein_coding	21.094	0.086	0.139	0.889836	0.990852		ENST00000298198.5	PGM2L1	protein_coding	678.933	-2.92	-11.626	3.05242e-31	6.85455e-29		ENST00000450507.5	NRP2	protein_coding	25.365	2.542	3.911	9.19815e-05	0.00135799
ENST00000602986.5	AASDH	protein_coding	3.883	-0.657	-1.462	NA	NA		ENST00000003100.13	CYP51A1	protein_coding	3063.7	1.652	11.623	3.13095e-31	7.0094e-29		ENST00000474473.1	IFI16	protein_coding	399.964	2.531	3.585	0.000336543	0.00419359
ENST00000205214.11	AASDH	protein_coding	7.851	0.669	4.901	NA	NA		ENST00000222573.5	ITGB8	protein_coding	635.893	-1.193	-11.614	3.50492e-31	7.8227e-29		ENST00000454828.5	TRIM22	protein_coding	1588.38	2.53	12.716	4.83631e-37	1.46909e-34
ENST00000503808.5	AASDH	nonsense_mediated_decay	3.479	0.09	0.725	0.468644	NA		ENST00000395530.6	SPECC1	protein_coding	515.354	-1.787	-11.61	3.68194e-31	8.19282e-29		ENST00000642580.1	TLR2	protein_coding	7.016	2.525	3.167	0.00154085	0.0155202
ENST00000510762.1	AASDH	processed_transcript	0.85	-0.145	-0.447	0.654819	NA		ENST00000338560.12	TRPV2	protein_coding	546.679	2.055	11.586	4.87474e-31	1.08141e-28		ENST00000306384.5	VAMP5	protein_coding	78.329	2.523	6.496	8.22691e-11	3.70398e-09
ENST00000510012.1	AASDH	retained_intron	1.483	-0.091	-0.179	0.857698	NA		ENST00000433297.2	HMGCS1	protein_coding	7631.07	2.045	11.561	6.52034e-31	1.4421e-28		ENST00000220772.8	SFRP1	protein_coding	16941.9	2.514	14.697	6.78003e-49	3.08289e-46
ENST00000514796.1	AASDH	retained_intron	0	NA	NA	NA	NA		ENST00000398782.2	RRBP1	protein_coding	5714.69	0.867	11.516	1.10159e-30	2.4145e-28		ENST00000644850.1	CD47	protein_coding	631.296	2.501	19.835	1.47218e-87	1.79623e-84
ENST00000534152.1	AASDHPPT	retained_intron	27.552	-0.72	-1.656	0.0977404	0.366018		ENST00000371795.5	IFIT5	protein_coding	820.106	1.288	11.514	1.1163e-30	2.43944e-28		ENST00000379958.3	SAMD9	protein_coding	5069.73	2.5	3.067	0.00216538	0.0206649
ENST00000524411.5	AASDHPPT	protein_coding	313.945	0.205	1.59	0.111886	0.397448		ENST00000282041.11	EPG5	protein_coding	1839.53	1.439	11.512	1.14123e-30	2.47911e-28		ENST00000449205.1	RUBCN	protein_coding	70.715	2.496	5.952	2.64808e-09	9.65429e-08
ENST00000525660.1	AASDHPPT	nonsense_mediated_decay	84.006	0.662	1.35	0.176979	0.522791		ENST00000267838.7	LYSMD2	protein_coding	303.552	1.346	11.513	1.13815e-30	2.47911e-28		ENST00000547477.5	SLC38A4	protein_coding	17.567	2.496	4.456	8.34362e-06	0.000158159
ENST00000278618.9	AASDHPPT	protein_coding	595.551	0.105	0.789	0.430146	0.815786		ENST00000274457.5	FEM1C	protein_coding	799.936	1.094	11.501	1.30306e-30	2.82229e-28		ENST00000294671.3	GBP7	protein_coding	21.052	2.496	3.772	0.000161925	0.00222528
ENST00000533423.5	AASDHPPT	protein_coding	0.406	0	0	1	NA		ENST00000393577.7	HMGA2	protein_coding	398.735	3.074	11.494	1.41043e-30	3.04582e-28		ENST00000373736.7	NKAIN1	protein_coding	6.547	2.489	3.208	0.001337	0.0137954
ENST00000679511.1	AASS	protein_coding	24.117	0.166	1.628	0.103506	0.379076		ENST00000322985.9	PODXL	protein_coding	132.69	4.041	11.47	1.86585e-30	4.01744e-28		ENST00000582401.6	TXNIP	protein_coding	9939.72	2.488	20.881	8.001e-97	1.30162e-93
ENST00000681708.1	AASS	retained_intron	178.084	0.385	1.071	0.284308	0.676094		ENST00000479408.6	PDE4DIP	protein_coding	1083.88	1.336	11.466	1.94851e-30	4.18313e-28		ENST00000251630.11	PDGFRL	protein_coding	847.956	2.485	19.24	1.69784e-82	1.91221e-79
ENST00000679764.1	AASS	nonsense_mediated_decay	399.788	-0.58	-0.871	0.383738	0.777018		ENST00000532414.3	MEX3A	protein_coding	2369.91	-1.527	-11.454	2.23687e-30	4.78815e-28		ENST00000445969.1	GBP3	protein_coding	124.789	2.483	5.369	7.90589e-08	2.23894e-06
ENST00000679402.1	AASS	retained_intron	18.196	0.588	0.862	0.388574	0.780641		ENST00000253110.16	SHFL	protein_coding	1242.23	2.014	11.451	2.31617e-30	4.94343e-28		ENST00000272133.4	CNIH3	protein_coding	116.653	2.48	10.147	3.41603e-24	5.23174e-22
ENST00000681511.1	AASS	nonsense_mediated_decay	21.435	0.432	0.69	0.49042	0.856643		ENST00000552783.5	LIMA1	protein_coding	3327.07	1.191	11.45	2.34111e-30	4.98214e-28		ENST00000379410.8	PLEKHN1	protein_coding	126.4	2.474	8.781	1.6258e-18	1.61274e-16
ENST00000679847.1	AASS	nonsense_mediated_decay	70.941	0.261	0.454	0.649838	0.932875		ENST00000307637.5	C3AR1	protein_coding	104.395	5.426	11.424	3.16636e-30	6.71884e-28		ENST00000442940.1	PNPLA4	protein_coding	16.421	2.473	3.878	0.000105407	0.00153258
ENST00000681213.1	AASS	protein_coding	299.173	0.277	0.442	0.658769	0.936375		ENST00000329099.4	RFLNB	protein_coding	792.743	-1.571	-11.382	5.16763e-30	1.09337e-27		ENST00000538031.5	CCAR1	protein_coding	36.392	2.472	4.033	5.49722e-05	0.000861192
ENST00000679818.1	AASS	retained_intron	8.085	0.242	0.35	0.726459	0.957938		ENST00000299502.9	SERPINB2	protein_coding	793.909	2.566	11.378	5.38188e-30	1.13542e-27		ENST00000419348.6	HTATIP2	protein_coding	297.318	2.471	13.437	3.6456e-41	1.32121e-38
ENST00000679419.1	AASS	protein_coding	80.721	-0.157	-0.204	0.838517	0.982877		ENST00000402676.7	AKAP12	protein_coding	316.803	-3.735	-11.377	5.42964e-30	1.14221e-27		ENST00000414946.1	NMI	protein_coding	250.076	2.468	7.66	1.85457e-14	1.27721e-12
ENST00000473553.5	AASS	protein_coding	14.943	0.067	0.12	0.904667	0.993133		ENST00000567845.5	CRISPLD2	protein_coding	626.406	-2.193	-11.364	6.29691e-30	1.32085e-27		ENST00000392048.7	SP110	protein_coding	275.735	2.468	3.402	0.000669666	0.0075983
ENST00000417368.7	AASS	protein_coding	444.458	-0.034	-0.11	0.912325	0.994199		ENST00000527309.2	BIRC3	protein_coding	226.919	2.72	11.343	8.06498e-30	1.68689e-27		ENST00000465084.1	PAX8	protein_coding	11.772	2.467	3.403	0.00066637	0.00756892
ENST00000679659.1	AASS	nonsense_mediated_decay	51.507	-0.038	-0.06	0.952486	0.998915		ENST00000442011.7	TGFBI	protein_coding	21388.3	-1.915	-11.334	8.86433e-30	1.84881e-27		ENST00000297205.7	STEAP1	protein_coding	7.212	2.464	3.51	0.000448915	0.00538276
ENST00000679864.1	AASS	nonsense_mediated_decay	3.88	-0.352	-0.668	0.504345	NA		ENST00000395153.8	DACT1	protein_coding	546.697	-1.777	-11.314	1.11542e-29	2.31323e-27		ENST00000341360.6	ATP2B4	protein_coding	229.657	2.459	6.249	4.13624e-10	1.68786e-08
ENST00000679579.1	AASS	nonsense_mediated_decay	0	NA	NA	NA	NA		ENST00000382044.9	TP53BP1	protein_coding	860.083	-1.443	-11.306	1.22941e-29	2.53525e-27		ENST00000429976.5	TRANK1	protein_coding	2365.33	2.455	6.572	4.95473e-11	2.28991e-09
ENST00000681907.1	AASS	nonsense_mediated_decay	0	NA	NA	NA	NA		ENST00000570283.1	MMP2	protein_coding	4453.03	-1.359	-11.3	1.31541e-29	2.69741e-27		ENST00000467148.1	HELZ2	protein_coding	632.017	2.452	10.079	6.83876e-24	1.03226e-21
ENST00000681387.1	AASS	nonsense_mediated_decay	0	NA	NA	NA	NA		ENST00000304636.9	COL3A1	protein_coding	54343.5	-1.215	-11.293	1.42759e-29	2.91927e-27		ENST00000392370.8	CALCRL	protein_coding	23.575	2.452	4.051	5.1024e-05	0.00080746
ENST00000681318.1	AASS	nonsense_mediated_decay	3.65	0.278	1.194	0.232434	NA		ENST00000308508.5	CSPG4	protein_coding	1013	1.738	11.286	1.53318e-29	3.12644e-27		ENST00000652259.1	TAP2	protein_coding	664.328	2.448	6.675	2.47425e-11	1.19244e-09
ENST00000681434.1	AASS	nonsense_mediated_decay	0	NA	NA	NA	NA		ENST00000361842.8	XAF1	protein_coding	4360.45	1.855	11.27	1.84828e-29	3.75854e-27		ENST00000673716.1	ATP10A	protein_coding	205.551	2.448	4.026	5.67191e-05	0.00088704
ENST00000679721.1	AASS	nonsense_mediated_decay	0.924	0	0	1	NA		ENST00000460006.6	CDS2	protein_coding	1217.15	-1.158	-11.268	1.89582e-29	3.84453e-27		ENST00000309758.6	HSPA6	protein_coding	19.983	2.444	4.127	3.67354e-05	0.000601226
ENST00000680080.1	AASS	nonsense_mediated_decay	0.301	0	0	1	NA		ENST00000397279.8	APOL1	protein_coding	465.85	2.966	11.244	2.48476e-29	5.01108e-27		ENST00000370185.9	PLPPR4	protein_coding	221.578	2.438	6.235	4.50795e-10	1.83036e-08
ENST00000681626.1	AASS	nonsense_mediated_decay	0	NA	NA	NA	NA		ENST00000438447.2	PDZD2	protein_coding	88.572	3.602	11.244	2.47825e-29	5.01108e-27		ENST00000406451.8	HDAC9	protein_coding	51.143	2.437	6.884	5.82004e-12	3.05206e-10
ENST00000681314.1	AASS	nonsense_mediated_decay	0	NA	NA	NA	NA		ENST00000412584.6	CADPS2	protein_coding	151.638	2.664	11.242	2.5314e-29	5.0911e-27		ENST00000417495.7	SP140	protein_coding	14.442	2.437	2.793	0.00522082	0.0426319
ENST00000460376.5	AASS	retained_intron	2.945	-0.169	-0.246	0.805666	NA		ENST00000513189.1	TLR3	protein_coding	86.006	4.113	11.226	3.03161e-29	6.06381e-27		ENST00000455070.1	ZNFX1	protein_coding	2210.17	2.435	12.513	6.31852e-36	1.86516e-33
ENST00000393376.5	AASS	protein_coding	1.871	0.638	1.253	0.210182	NA		ENST00000504110.2	C4orf3	protein_coding	2961.78	0.569	11.198	4.16604e-29	8.28759e-27		ENST00000640821.3	ARL9	protein_coding	30.936	2.434	5.019	5.19767e-07	1.26121e-05
ENST00000358954.6	AASS	nonsense_mediated_decay	4.228	-0.177	-1.012	0.311421	NA		ENST00000361383.11	CTNNBL1	protein_coding	2126.83	1.105	11.197	4.20982e-29	8.35198e-27		ENST00000249887.3	ACKR4	protein_coding	114.585	2.43	6.711	1.9385e-11	9.48607e-10
ENST00000431170.5	AASS	nonsense_mediated_decay	2.534	0	0	1	NA		ENST00000681497.1	OAS3	protein_coding	222.261	3.764	11.177	5.28966e-29	1.0466e-26		ENST00000442080.6	GMNC	protein_coding	10.639	2.429	3.667	0.000245452	0.00318479
ENST00000426162.1	AASS	processed_transcript	2.167	0.134	0.266	0.789971	NA		ENST00000313164.10	C7	protein_coding	140.954	2.604	11.136	8.3661e-29	1.64639e-26		ENST00000550726.5	RBMS2	protein_coding	199.954	2.423	5.635	1.74861e-08	5.60466e-07
ENST00000437258.5	AATBC	lncRNA	0.219	0	0	1	NA		ENST00000295317.4	RNF149	protein_coding	1153.36	1.45	11.127	9.29192e-29	1.81881e-26		ENST00000264864.8	PI4K2B	protein_coding	1036.08	2.421	17.205	2.44613e-66	2.03493e-63
ENST00000448247.5	AATBC	lncRNA	0.268	-0.172	-0.437	0.662321	NA		ENST00000305366.8	TM4SF1	protein_coding	7956.65	-1.201	-11.094	1.34143e-28	2.61872e-26		ENST00000602569.2	IFITM2	protein_coding	666.712	2.421	12.793	1.79204e-37	5.51218e-35
ENST00000400385.2	AATBC	lncRNA	0.514	0.016	0.035	0.972236	NA		ENST00000275230.6	SLC2A12	protein_coding	307.685	1.71	11.089	1.41284e-28	2.7508e-26		ENST00000617962.2	GADD45A	protein_coding	827.852	2.416	7.854	4.02775e-15	2.96938e-13
ENST00000679508.1	AATF	processed_transcript	3582.29	0.323	2.925	0.00344798	0.0304373		ENST00000217939.7	MXRA5	protein_coding	20335.1	-0.97	-11.074	1.67877e-28	3.25988e-26		ENST00000458141.6	SULF1	protein_coding	17.412	2.411	3.679	0.000234592	0.0030591
ENST00000679600.1	AATF	retained_intron	16.825	1.492	2.526	0.0115279	0.0795551		ENST00000397861.7	C17orf67	protein_coding	351.702	1.908	11.055	2.06555e-28	3.98977e-26		ENST00000433024.5	MAP9	protein_coding	11.917	2.41	3.656	0.000255875	0.0032996
ENST00000681062.1	AATF	protein_coding	122.422	0.494	1.601	0.1094	0.392533		ENST00000295927.4	PTX3	protein_coding	12350.1	1.728	11.054	2.08845e-28	4.0234e-26		ENST00000525042.1	LGALS8	protein_coding	20.149	2.409	3.68	0.00023318	0.00304231
ENST00000681800.1	AATF	retained_intron	19.604	0.858	1.457	0.145191	0.46553		ENST00000332853.9	VSTM4	protein_coding	758.233	-1.705	-11.046	2.28292e-28	4.38649e-26		ENST00000411416.6	PLAC8	protein_coding	11.354	2.408	3.793	0.000148743	0.00207016
ENST00000680807.1	AATF	retained_intron	7.962	0.545	0.928	0.353509	0.749484		ENST00000323926.10	FN1	protein_coding	3220.32	-1.207	-11.02	3.04885e-28	5.84286e-26		ENST00000510309.1	ERAP2	protein_coding	70.563	2.401	5.983	2.18449e-09	8.0483e-08
ENST00000680782.1	AATF	protein_coding	57.51	0.186	0.535	0.592902	0.909762		ENST00000393743.8	DDX60	protein_coding	2282.45	1.535	11.005	3.6348e-28	6.9295e-26		ENST00000504317.1	MSMO1	protein_coding	370.124	2.4	13.526	1.09299e-41	4.06167e-39
ENST00000679997.1	AATF	protein_coding	22.838	-0.138	-0.362	0.717654	0.955189		ENST00000407997.4	APOBEC3G	protein_coding	436.236	1.907	10.976	4.99086e-28	9.49002e-26		ENST00000428277.6	NRXN3	protein_coding	61.707	2.4	4.274	1.9176e-05	0.000335761
ENST00000616434.2	AATF	protein_coding	11.924	-0.245	-0.335	0.737786	0.960875		ENST00000486862.1	OPTN	protein_coding	910.734	1.864	10.954	6.33311e-28	1.20111e-25		ENST00000438323.2	IFI35	protein_coding	1054.07	2.396	9.556	1.22717e-21	1.55698e-19
ENST00000616392.1	AATF	retained_intron	7.99	0.219	0.321	0.748048	0.963666		ENST00000253332.5	AKAP12	protein_coding	3423.45	-2.919	-10.928	8.47192e-28	1.60259e-25		ENST00000295908.11	PPM1K	protein_coding	95.039	2.392	6.201	5.62811e-10	2.25392e-08
ENST00000680579.1	AATF	nonsense_mediated_decay	1208.04	-0.004	-0.026	0.979553	1		ENST00000334047.12	F3	protein_coding	26484	-0.989	-10.918	9.41515e-28	1.77186e-25		ENST00000227471.7	UNC93B1	protein_coding	604.729	2.387	10.763	5.13381e-27	9.34902e-25
ENST00000679985.1	AATF	retained_intron	2.696	-0.28	-0.411	0.68075	NA		ENST00000320481.10	ARHGAP21	protein_coding	3485.28	1.054	10.884	1.37047e-27	2.57251e-25		ENST00000368448.5	PKIB	protein_coding	61.767	2.385	3.295	0.000984951	0.0106115
ENST00000680330.1	AATF	nonsense_mediated_decay	3.692	-0.917	-2.009	0.0445549	NA		ENST00000503087.1	TGFBI	protein_coding	1653.87	-2.313	-10.881	1.42012e-27	2.65888e-25		ENST00000622093.4	SLIT2	protein_coding	1269.26	2.382	9.051	1.4194e-19	1.5394e-17
ENST00000680356.1	AATF	nonsense_mediated_decay	0	NA	NA	NA	NA		ENST00000412585.7	HLA-B	protein_coding	30473.2	1.306	10.871	1.58104e-27	2.95264e-25		ENST00000243346.10	NMI	protein_coding	2393.93	2.377	18.914	8.79132e-80	9.60576e-77
ENST00000680340.1	AATF	protein_coding	8.831	0.67	4.986	NA	NA		ENST00000413366.8	PRKCA	protein_coding	4373.21	-0.885	-10.868	1.63238e-27	3.04076e-25		ENST00000681951.1	SLC15A3	protein_coding	664.551	2.377	6.789	1.13049e-11	5.69577e-10
ENST00000619387.5	AATF	protein_coding	0	NA	NA	NA	NA		ENST00000310924.7	TBC1D16	protein_coding	1196.19	-1.291	-10.859	1.79784e-27	3.34047e-25		ENST00000446486.1	IFI44	protein_coding	11.957	2.374	3.113	0.001849	0.0180696
ENST00000681070.1	AATF	retained_intron	1.391	-0.421	-0.851	0.394934	NA		ENST00000377047.9	GPC6	protein_coding	1581.42	-1.153	-10.858	1.82458e-27	3.38157e-25		ENST00000580464.1	LRRC37A3	protein_coding	11.399	2.373	3.757	0.000172072	0.00234622
ENST00000613840.1	AATF	nonsense_mediated_decay	4.566	-0.429	-0.904	0.365749	NA		ENST00000314641.10	BVES	protein_coding	578.042	1.245	10.85	1.99551e-27	3.68903e-25		ENST00000492189.5	COA8	protein_coding	10.162	2.37	4.001	6.30165e-05	0.000970597
ENST00000679881.1	AATF	protein_coding	0	NA	NA	NA	NA		ENST00000376162.7	ITGBL1	protein_coding	343.651	3.488	10.815	2.91652e-27	5.37809e-25		ENST00000317868.9	ATG4C	protein_coding	70.731	2.367	4.043	5.28204e-05	0.000832112
ENST00000610798.4	AATF	protein_coding	0	NA	NA	NA	NA		ENST00000361851.1	MT-ATP8	protein_coding	37735.2	-0.914	-10.795	3.65281e-27	6.70204e-25		ENST00000643918.1	SAMHD1	protein_coding	54.01	2.365	4.54	5.62502e-06	0.000110548
ENST00000617141.1	AATF	retained_intron	1.194	-0.141	-0.174	0.861869	NA		ENST00000258091.10	CCT7	protein_coding	1996.43	-8.21	-10.787	3.96239e-27	7.25186e-25		ENST00000562086.1	PML	protein_coding	57.982	2.363	4.87	1.11722e-06	2.54792e-05
ENST00000622432.1	AATF	processed_transcript	5	0.428	0.737	0.461385	NA		ENST00000357266.9	FKBP5	protein_coding	483.78	1.214	10.782	4.20945e-27	7.68481e-25		ENST00000447608.1	COL11A1	protein_coding	6.043	2.361	3.089	0.00200933	0.0193702
ENST00000616062.1	AATF	processed_transcript	1.513	0.094	0.125	0.900279	NA		ENST00000227471.7	UNC93B1	protein_coding	604.729	2.387	10.763	5.13381e-27	9.34902e-25		ENST00000586142.5	SLC14A1	protein_coding	12.059	2.36	3.396	0.000684952	0.00774533
ENST00000615319.1	AATF	retained_intron	2.9	-0.262	-0.386	0.699206	NA		ENST00000340126.9	SP100	protein_coding	5877.17	2.257	10.763	5.16729e-27	9.38665e-25		ENST00000427522.6	HELZ2	protein_coding	741.957	2.359	14.56	5.04529e-48	2.19851e-45
ENST00000417379.6	AATK	protein_coding	4.87	0.391	0.574	0.565843	NA		ENST00000255688.8	PLAAT4	protein_coding	236.938	2.252	10.742	6.45925e-27	1.17045e-24		ENST00000608933.6	PPM1K	protein_coding	553.428	2.356	13.043	6.97503e-39	2.27956e-36
ENST00000326724.9	AATK	protein_coding	0	NA	NA	NA	NA		ENST00000331113.9	KCND2	protein_coding	193.343	-2.198	-10.733	7.09256e-27	1.28204e-24		ENST00000418725.1	SERPINB10	protein_coding	126.913	2.356	2.972	0.00295444	0.026768
ENST00000570932.5	AATK	nonsense_mediated_decay	5.424	0.555	0.725	0.468546	NA		ENST00000524463.6	CTSC	protein_coding	1321.87	-8.515	-10.715	8.65597e-27	1.56078e-24		ENST00000389341.9	POU2F2	protein_coding	95.18	2.351	7.111	1.1559e-12	6.56985e-11
ENST00000374792.6	AATK	nonsense_mediated_decay	0.406	-0.352	-0.704	0.481557	NA		ENST00000394650.7	MCUB	protein_coding	280.113	2.157	10.712	8.96314e-27	1.6122e-24		ENST00000679536.1	IFIT3	protein_coding	1335.77	2.351	2.924	0.00345726	0.0305081
ENST00000573469.1	AATK	processed_transcript	0	NA	NA	NA	NA		ENST00000361475.7	TGM2	protein_coding	344.752	3.624	10.71	9.11513e-27	1.63552e-24		ENST00000396105.6	ZNFX1	protein_coding	7806.95	2.348	16.677	1.92372e-62	1.36728e-59
ENST00000573441.1	AATK	processed_transcript	0.111	-0.088	-0.218	0.827214	NA		ENST00000378623.6	LRP4	protein_coding	630.552	-1.984	-10.699	1.03038e-26	1.8353e-24		ENST00000355740.7	FAS	protein_coding	149.916	2.348	5.535	3.10402e-08	9.5397e-07
ENST00000650574.1	AATK	protein_coding	0.118	0	0	1	NA		ENST00000635415.1	ELF1	protein_coding	2441.66	1.086	10.696	1.0587e-26	1.88118e-24		ENST00000593956.5	IL4I1	protein_coding	9.05	2.345	2.782	0.00539902	0.0438334
ENST00000572339.5	AATK	protein_coding	0	NA	NA	NA	NA		ENST00000544547.5	LIMS1	protein_coding	3814.06	-0.895	-10.685	1.20201e-26	2.1255e-24		ENST00000395042.2	RGS19	protein_coding	23.477	2.339	4.498	6.84755e-06	0.000132266
ENST00000576053.1	AATK	nonsense_mediated_decay	0	NA	NA	NA	NA		ENST00000320954.11	CRTAP	protein_coding	3502.1	-1.082	-10.676	1.32032e-26	2.32908e-24		ENST00000447048.1	RUBCN	protein_coding	14.758	2.337	3.283	0.00102554	0.0109766
ENST00000575363.1	AATK	protein_coding	0	NA	NA	NA	NA		ENST00000508256.5	PPM1K	protein_coding	111.349	2.812	10.672	1.37457e-26	2.41894e-24		ENST00000379597.7	GCNT2	protein_coding	62.447	2.333	5.181	2.20782e-07	5.77863e-06
ENST00000572798.1	AATK	processed_transcript	0	NA	NA	NA	NA		ENST00000252804.9	PXDN	protein_coding	51397.2	-1.074	-10.645	1.83302e-26	3.21798e-24		ENST00000423517.6	PCLO	protein_coding	65.7	2.332	3.778	0.000158157	0.00218169
ENST00000665012.1	AB015752.3	lncRNA	0.092	0.105	0.259	0.795281	NA		ENST00000271638.3	S100A11	protein_coding	18550.4	1.18	10.63	2.15625e-26	3.77637e-24		ENST00000682968.1	TRIM5	protein_coding	242.045	2.328	3.664	0.000248457	0.00321925
ENST00000521975.2	AB015752.3	lncRNA	1.956	1.329	1.67	0.0949018	NA		ENST00000359709.7	IFI16	protein_coding	2836.34	2.069	10.625	2.28615e-26	3.99433e-24		ENST00000684634.1	KLHL38	protein_coding	14.951	2.317	3.602	0.000315934	0.00397262
ENST00000413798.1	AB019438.66	unprocessed_pseudogene	0	NA	NA	NA	NA		ENST00000291294.7	PTGIR	protein_coding	56.876	3.77	10.622	2.35039e-26	4.09678e-24		ENST00000356297.5	PXDNL	protein_coding	12.576	2.316	3.507	0.000453528	0.0054304
ENST00000605005.1	AB019440.50	lncRNA	0	NA	NA	NA	NA		ENST00000223095.5	SERPINE1	protein_coding	14112.3	1.772	10.621	2.38611e-26	4.14916e-24		ENST00000406072.5	HDAC9	protein_coding	119.223	2.315	6.615	3.71738e-11	1.74336e-09
ENST00000392301.3	AB019441.29	processed_pseudogene	44.135	-0.676	-1.392	0.163784	0.500286		ENST00000451311.7	TMSB4X	protein_coding	22678.1	0.784	10.595	3.14644e-26	5.45833e-24		ENST00000263549.8	PARP12	protein_coding	649.938	2.312	10.158	3.04325e-24	4.6804e-22
ENST00000629058.1	ABALON	lncRNA	1.33	0.509	0.662	0.50803	NA		ENST00000244745.4	SOX4	protein_coding	8638.76	-1.591	-10.593	3.20128e-26	5.54034e-24		ENST00000559437.5	PSMA4	protein_coding	21.52	2.312	3.437	0.000587891	0.00678829
ENST00000268251.13	ABAT	protein_coding	190.581	-0.299	-1.857	0.0633506	0.276482		ENST00000259939.4	RNF144B	protein_coding	102.349	3.008	10.579	3.73951e-26	6.45656e-24		ENST00000541638.6	STOML1	protein_coding	58.513	2.311	6.374	1.8377e-10	7.88124e-09
ENST00000564714.5	ABAT	protein_coding	1.922	-0.513	-1.136	0.256053	NA		ENST00000412899.5	ITGA6	protein_coding	408.999	2.805	10.564	4.36681e-26	7.52191e-24		ENST00000367765.5	KIFAP3	protein_coding	13.172	2.311	2.995	0.0027455	0.0251772
ENST00000563992.1	ABAT	retained_intron	1.747	-0.076	-0.234	0.814614	NA		ENST00000239461.11	PRRX1	protein_coding	105.355	3.437	10.563	4.41812e-26	7.59242e-24		ENST00000421834.6	DST	protein_coding	505.711	2.309	5.27	1.36278e-07	3.69089e-06
ENST00000568847.5	ABAT	protein_coding	0	NA	NA	NA	NA		ENST00000347624.4	LRRC15	protein_coding	154.879	2.939	10.552	4.96076e-26	8.50497e-24		ENST00000651372.2	ZFHX4	protein_coding	175.344	2.308	5.752	8.83616e-09	2.98647e-07
ENST00000561870.5	ABAT	protein_coding	0	NA	NA	NA	NA		ENST00000388820.5	ADAMTS7	protein_coding	1131.76	-2.166	-10.543	5.46083e-26	9.34044e-24		ENST00000434701.5	SLC25A28	protein_coding	202.452	2.306	8.802	1.33893e-18	1.34089e-16
ENST00000569695.1	ABAT	processed_transcript	0	NA	NA	NA	NA		ENST00000415537.1	HLA-C	protein_coding	3259.81	1.88	10.525	6.6027e-26	1.1241e-23		ENST00000421365.2	IFIH1	protein_coding	67.193	2.301	4.344	1.40076e-05	0.000252887
ENST00000396600.6	ABAT	protein_coding	0.34	-0.344	-0.641	0.521586	NA		ENST00000331243.4	LRATD1	protein_coding	75.316	4.241	10.52	7.00215e-26	1.18934e-23		ENST00000682079.1	MAP2	protein_coding	1108.76	2.298	13.81	2.22572e-43	8.76011e-41
ENST00000566590.5	ABAT	nonsense_mediated_decay	0.096	0	0	1	NA		ENST00000679655.1	OASL	protein_coding	279.627	9.68	10.503	8.34355e-26	1.4139e-23		ENST00000618562.2	VEGFC	protein_coding	2342.87	2.284	16.707	1.16925e-62	8.47497e-60
ENST00000563215.1	ABAT	processed_transcript	2.419	-0.072	-0.099	0.921006	NA		ENST00000437398.5	SPECC1L	protein_coding	174.041	0.605	10.486	9.9935e-26	1.68959e-23		ENST00000370751.10	IFI44L	protein_coding	3729.87	2.284	6.85	7.37084e-12	3.80534e-10
ENST00000565016.5	ABAT	protein_coding	0	NA	NA	NA	NA		ENST00000287912.7	RBM33	protein_coding	1022.08	0.724	10.465	1.24651e-25	2.09777e-23		ENST00000507013.5	MSMO1	protein_coding	54.754	2.283	6.681	2.36641e-11	1.14273e-09
ENST00000567812.5	ABAT	protein_coding	0	NA	NA	NA	NA		ENST00000237316.3	TCF21	protein_coding	1937.78	-1.312	-10.455	1.38444e-25	2.32455e-23		ENST00000379965.8	TRIM22	protein_coding	1537.66	2.281	22.276	6.31462e-110	1.32078e-106
ENST00000425191.6	ABAT	protein_coding	3.808	0	0	1	NA		ENST00000644362.1	PGK1	protein_coding	4951.95	1.07	10.43	1.8172e-25	3.03725e-23		ENST00000557434.5	LGMN	protein_coding	314.539	2.279	7.525	5.2669e-14	3.45496e-12
ENST00000569156.5	ABAT	protein_coding	1.925	-0.263	-0.364	0.716222	NA		ENST00000367942.4	ATF6	protein_coding	773.414	-0.932	-10.421	1.99458e-25	3.32613e-23		ENST00000623876.2	DDIT3	protein_coding	17.136	2.279	4.225	2.39449e-05	0.000410427
ENST00000562115.1	ABAT	nonsense_mediated_decay	0	NA	NA	NA	NA		ENST00000316793.8	OXTR	protein_coding	1490.24	2.65	10.419	2.02567e-25	3.3703e-23		ENST00000343529.9	RELN	protein_coding	2408.67	2.275	12.837	1.0133e-37	3.18372e-35
ENST00000565671.1	ABAT	processed_transcript	0.11	0	0	1	NA		ENST00000375208.7	EMC1	protein_coding	1237.59	0.884	10.412	2.17902e-25	3.61722e-23		ENST00000681085.1	OAS3	protein_coding	29.02	2.275	3.04	0.00236801	0.022266
ENST00000564453.1	ABAT	retained_intron	0.389	-0.186	-0.48	0.630922	NA		ENST00000680696.1	IFITM1	protein_coding	269.267	9.59	10.405	2.34758e-25	3.88822e-23		ENST00000306773.5	NPTX1	protein_coding	968.944	2.273	15.772	4.88343e-56	2.83731e-53
ENST00000637477.1	ABBA01000934.1	unprocessed_pseudogene	2.108	0.386	0.58	0.561923	NA		ENST00000434582.5	MFSD6	protein_coding	1403.19	-0.975	-10.395	2.62621e-25	4.33989e-23		ENST00000561493.5	SQOR	protein_coding	91.846	2.273	4.86	1.1719e-06	2.66021e-05
ENST00000654042.1	ABBA01045074.1	processed_pseudogene	0	NA	NA	NA	NA		ENST00000408968.4	IFITM1	protein_coding	2990.77	1.866	10.394	2.63776e-25	4.34915e-23		ENST00000457757.5	SPATS2L	protein_coding	137.099	2.272	8.401	4.42992e-17	3.93569e-15
ENST00000666235.1	ABBA01045074.2	processed_pseudogene	0	NA	NA	NA	NA		ENST00000334163.4	POLR3C	protein_coding	865.342	1.061	10.385	2.91224e-25	4.79092e-23		ENST00000502870.1	HERC6	protein_coding	14.141	2.272	2.858	0.00426564	0.0362498
ENST00000656215.1	ABC10-43608400O15.1	lncRNA	0.792	-0.132	-0.382	0.702228	NA		ENST00000555004.3	C14orf132	protein_coding	4636.77	-1.404	-10.371	3.3535e-25	5.50447e-23		ENST00000508628.6	RNF213	protein_coding	12878.8	2.271	23.396	4.72534e-121	1.23546e-117
ENST00000656968.1	ABC10-43608400O15.1	lncRNA	0	NA	NA	NA	NA		ENST00000495827.3	HACD4	protein_coding	160.669	2.567	10.349	4.23476e-25	6.90454e-23		ENST00000356990.9	RNF19B	protein_coding	257.723	2.267	6.343	2.24875e-10	9.50485e-09
ENST00000664420.1	ABC10-43608400O15.1	lncRNA	0	NA	NA	NA	NA		ENST00000438146.7	RBFOX2	protein_coding	7107.22	-0.555	-10.328	5.24008e-25	8.50577e-23		ENST00000287020.7	GDF6	protein_coding	604.884	2.262	17.171	4.40024e-66	3.5792e-63
ENST00000663349.1	ABC10-43608400O15.1	lncRNA	0	NA	NA	NA	NA		ENST00000304905.10	SLFN12	protein_coding	939.8	1.483	10.303	6.80376e-25	1.09952e-22		ENST00000397909.7	NAV3	protein_coding	1026.85	2.261	12.156	5.32918e-34	1.37856e-31
ENST00000662461.1	ABC10-43608400O15.1	lncRNA	0	NA	NA	NA	NA		ENST00000312584.4	TNFRSF10D	protein_coding	1045.49	-1.189	-10.302	6.87023e-25	1.10782e-22		ENST00000341469.7	TRIM14	protein_coding	2170.54	2.258	20.816	3.1023e-96	4.93718e-93
ENST00000649077.1	ABC10-44372100G24.1	lncRNA	0	NA	NA	NA	NA		ENST00000372764.4	PLAU	protein_coding	21821.2	-1.157	-10.293	7.56815e-25	1.215e-22		ENST00000215794.8	USP18	protein_coding	1756.96	2.258	17.808	6.08942e-71	5.50356e-68
ENST00000634373.1	ABC11-4932300O16.1	lncRNA	0	NA	NA	NA	NA		ENST00000343150.10	CTSL	protein_coding	3078.94	0.961	10.28	8.64558e-25	1.38494e-22		ENST00000572705.2	TRPV1	protein_coding	19.053	2.258	4.303	1.68562e-05	0.00029973
ENST00000647726.1	ABC12-46663800M24.1	lncRNA	0	NA	NA	NA	NA		ENST00000344327.8	TRPC6	protein_coding	246.828	-2.293	-10.271	9.53892e-25	1.52471e-22		ENST00000340126.9	SP100	protein_coding	5877.17	2.257	10.763	5.16729e-27	9.38665e-25
ENST00000654408.1	ABC12-46663800M24.2	lncRNA	151.182	0.088	0.323	0.746583	0.963448		ENST00000251582.12	ADAMTS2	protein_coding	2823.85	-1.028	-10.265	1.01223e-24	1.61443e-22		ENST00000505022.1	PPM1K	protein_coding	64.613	2.257	2.953	0.00314753	0.0282414
ENST00000331259.5	ABC12-47964100C23.1	unprocessed_pseudogene	0	NA	NA	NA	NA		ENST00000240328.4	TBX2	protein_coding	4731.8	-1.562	-10.257	1.10034e-24	1.75114e-22		ENST00000264346.12	HERC6	protein_coding	2450.35	2.256	18.106	2.85138e-73	2.71092e-70
ENST00000637164.2	ABC13-47656900H15.1	unprocessed_pseudogene	1.122	0.51	1.082	0.279345	NA		ENST00000340020.11	AIDA	protein_coding	3656.7	0.992	10.24	1.31314e-24	2.08526e-22		ENST00000648323.1	FOXL2	protein_coding	45.657	2.255	6.788	1.13484e-11	5.71377e-10
ENST00000668340.1	ABC13-48845200J1.1	processed_transcript	0	NA	NA	NA	NA		ENST00000452345.1	SP100	protein_coding	1254.41	2.11	10.232	1.42331e-24	2.25533e-22		ENST00000621375.5	UGGT2	protein_coding	18.122	2.255	3.957	7.58935e-05	0.00114249
ENST00000638002.1	ABC14-1188822O7.1	lncRNA	0	NA	NA	NA	NA		ENST00000259808.9	RIPK1	protein_coding	1353.1	0.732	10.228	1.48897e-24	2.35427e-22		ENST00000494811.2	PARP14	protein_coding	46.447	2.253	3.282	0.00103148	0.0110316
ENST00000648684.1	ABC14-1188822O7.2	lncRNA	0	NA	NA	NA	NA		ENST00000234875.9	RPL22	protein_coding	6253.28	-0.727	-10.208	1.82737e-24	2.88312e-22		ENST00000255688.8	PLAAT4	protein_coding	236.938	2.252	10.742	6.45925e-27	1.17045e-24
ENST00000635696.1	ABC7-42391500H16.4	processed_pseudogene	1.091	-0.404	-0.592	0.55367	NA		ENST00000262209.5	TRPA1	protein_coding	28434	-0.978	-10.206	1.86058e-24	2.92919e-22		ENST00000367836.5	GPR161	protein_coding	22.391	2.251	3.696	0.00021917	0.00288835
ENST00000615923.4	ABC7-42404400C24.1	protein_coding	74.351	-1.423	-4.362	1.28678e-05	0.000234041		ENST00000616305.2	CASTOR2	protein_coding	623.036	-2.191	-10.205	1.89086e-24	2.97048e-22		ENST00000447040.6	SLFN12	protein_coding	238.076	2.245	7.81	5.69864e-15	4.12234e-13
ENST00000623662.4	ABC7-42404400C24.1	protein_coding	1.356	0.624	1.141	0.253788	NA		ENST00000379826.5	SMAD9	protein_coding	1143.57	-1.592	-10.194	2.10773e-24	3.30409e-22		ENST00000600474.1	COLGALT1	protein_coding	8.193	2.243	3.795	0.000147516	0.00205386
ENST00000622861.5	ABC7-42404400C24.1	protein_coding	0	NA	NA	NA	NA		ENST00000454158.7	RELL1	protein_coding	559.209	-1.107	-10.193	2.14076e-24	3.34154e-22		ENST00000554605.5	WARS1	protein_coding	33.739	2.243	2.74	0.00613691	0.0485298
ENST00000623586.3	ABC7-42418200C9.1	processed_transcript	0	NA	NA	NA	NA		ENST00000559087.5	BMP4	protein_coding	2302.38	-1.599	-10.19	2.20019e-24	3.42216e-22		ENST00000409787.4	NT5C3A	protein_coding	182.306	2.242	8.102	5.39187e-16	4.35196e-14
ENST00000623392.3	ABC7-42418200C9.1	transcribed_unprocessed_pseudogene	0	NA	NA	NA	NA		ENST00000355415.7	MFSD12	protein_coding	259.472	1.554	10.189	2.20914e-24	3.42637e-22		ENST00000464606.5	ZC3HAV1	protein_coding	103.318	2.242	5.021	5.14216e-07	1.24898e-05
ENST00000594133.3	ABC7-42418200C9.1	processed_transcript	0	NA	NA	NA	NA		ENST00000616016.5	SAMD11	protein_coding	155.238	-0.709	-10.179	2.46187e-24	3.81027e-22		ENST00000513185.3	RGMB	protein_coding	2820.26	2.239	19.96	1.21908e-88	1.5657e-85
ENST00000615488.1	ABC7-481722F1.1	processed_pseudogene	0	NA	NA	NA	NA		ENST00000430676.6	RMDN1	protein_coding	92.168	1.42	10.179	2.46906e-24	3.81335e-22		ENST00000313431.13	PDE4DIP	protein_coding	783.985	2.239	9.015	1.96134e-19	2.08394e-17
ENST00000635602.1	ABC7-481722F1.2	lncRNA	0	NA	NA	NA	NA		ENST00000265742.8	ANKIB1	protein_coding	1157.39	1.076	10.175	2.56368e-24	3.95115e-22		ENST00000367568.5	STX11	protein_coding	58.576	2.238	8.029	9.80449e-16	7.70953e-14
ENST00000635506.1	ABC7-481722F1.2	lncRNA	0	NA	NA	NA	NA		ENST00000263549.8	PARP12	protein_coding	649.938	2.312	10.158	3.04325e-24	4.6804e-22		ENST00000300060.7	ANPEP	protein_coding	1691.11	2.237	24.212	1.65003e-129	4.83175e-126
ENST00000636373.1	ABC8-43014700C16.1	unprocessed_pseudogene	0.984	-0.359	-0.829	0.406886	NA		ENST00000358655.8	WARS1	protein_coding	20071.5	1.531	10.154	3.17183e-24	4.86793e-22		ENST00000512884.5	ANXA3	protein_coding	7.04	2.236	3.397	0.00068049	0.00770082
ENST00000374736.8	ABCA1	protein_coding	3161.68	-0.306	-2.948	0.00319946	0.0285986		ENST00000272133.4	CNIH3	protein_coding	116.653	2.48	10.147	3.41603e-24	5.23174e-22		ENST00000564698.5	TMEM62	protein_coding	179.616	2.235	5.593	2.22912e-08	7.03089e-07
ENST00000678995.1	ABCA1	protein_coding	262.76	-0.169	-0.227	0.820309	0.979546		ENST00000645694.3	SIX1	protein_coding	171.277	1.806	10.144	3.50988e-24	5.36426e-22		ENST00000361566.7	KRT19	protein_coding	6.741	2.235	3.022	0.00251337	0.0234003
ENST00000494467.1	ABCA1	processed_transcript	0	NA	NA	NA	NA		ENST00000289316.2	H2BC5	protein_coding	964.084	1.017	10.122	4.43043e-24	6.75704e-22		ENST00000646066.1	SAMHD1	protein_coding	105.695	2.228	3.524	0.000425862	0.00514213
ENST00000423487.6	ABCA1	protein_coding	0.54	-0.348	-0.678	0.497702	NA		ENST00000366930.9	TGFB2	protein_coding	753.793	-1.374	-10.104	5.29102e-24	8.0528e-22		ENST00000423829.2	ICAM1	protein_coding	3080.45	2.22	17.288	5.79703e-67	4.87797e-64
ENST00000374733.1	ABCA1	protein_coding	5.121	-0.314	-0.535	0.592372	NA		ENST00000277900.12	ADD3	protein_coding	2952.4	0.985	10.09	6.14709e-24	9.33631e-22		ENST00000336233.10	LIPA	protein_coding	1566.04	2.22	14.463	2.0852e-47	8.97947e-45
ENST00000522787.5	ABCA10	protein_coding	0	NA	NA	NA	NA		ENST00000544152.5	DRAM1	protein_coding	484.635	1.424	10.08	6.76712e-24	1.02567e-21		ENST00000556698.5	WARS1	protein_coding	414.789	2.217	7.262	3.82685e-13	2.29257e-11
ENST00000521538.5	ABCA10	protein_coding	0.315	-0.079	-0.195	0.845262	NA		ENST00000467148.1	HELZ2	protein_coding	632.017	2.452	10.079	6.83876e-24	1.03226e-21		ENST00000264360.7	PCDH10	protein_coding	32.994	2.217	3.458	0.000543206	0.00634538
ENST00000269081.8	ABCA10	protein_coding	1.966	-0.458	-1.126	0.260219	NA		ENST00000260746.6	ARL3	protein_coding	2259.5	-1.138	-10.075	7.10539e-24	1.0703e-21		ENST00000333279.3	ANKRD45	protein_coding	14.597	2.217	3.015	0.00256759	0.0238142
ENST00000522406.5	ABCA10	nonsense_mediated_decay	1.912	0.193	0.285	0.775939	NA		ENST00000371818.9	IFIT3	protein_coding	8329.06	3.459	10.072	7.31467e-24	1.09956e-21		ENST00000538152.1	CLEC2B	protein_coding	243.744	2.213	4.292	1.76689e-05	0.000312513
ENST00000524231.5	ABCA10	retained_intron	1.101	0.154	0.557	0.577268	NA		ENST00000556506.1	PSMA6	protein_coding	3125.46	0.966	10.058	8.4333e-24	1.26512e-21		ENST00000369752.5	DENND2D	protein_coding	27.319	2.205	3.745	0.000180461	0.00244604
ENST00000519732.5	ABCA10	processed_transcript	1.09	0.329	0.868	0.385472	NA		ENST00000447489.1	ANXA11	protein_coding	832.147	0.75	10.057	8.58234e-24	1.28484e-21		ENST00000221847.6	EBI3	protein_coding	18.065	2.204	3.415	0.000637546	0.00728579
ENST00000518929.5	ABCA10	nonsense_mediated_decay	1.729	0.045	0.256	0.797846	NA		ENST00000217652.8	MYL12A	protein_coding	16180.8	1.061	10.054	8.86411e-24	1.32432e-21		ENST00000263413.7	C6	protein_coding	10.274	2.204	3.115	0.00183855	0.0179819
ENST00000523419.5	ABCA10	nonsense_mediated_decay	2.099	-0.251	-0.921	0.356898	NA		ENST00000367808.8	BLZF1	protein_coding	903.277	1.822	10.047	9.43734e-24	1.40709e-21		ENST00000540584.1	CAPRIN2	protein_coding	10.902	2.2	3.547	0.000389539	0.00476952
ENST00000588514.1	ABCA10	retained_intron	0.073	0	0	1	NA		ENST00000368636.8	BNIP3	protein_coding	814.099	1.747	10.033	1.09457e-23	1.62536e-21		ENST00000556660.5	WARS1	protein_coding	33.159	2.197	4.099	4.14722e-05	0.000669472
ENST00000523512.5	ABCA10	nonsense_mediated_decay	0	NA	NA	NA	NA		ENST00000380736.5	ARHGAP6	protein_coding	924.023	-2.423	-9.991	1.67444e-23	2.47637e-21		ENST00000552624.5	SYT1	protein_coding	62.669	2.192	6.752	1.45662e-11	7.22948e-10
ENST00000524273.1	ABCA10	nonsense_mediated_decay	0	NA	NA	NA	NA		ENST00000408903.7	MCC	protein_coding	735.241	-1.11	-9.984	1.79173e-23	2.64451e-21		ENST00000681111.1	IFITM1	protein_coding	28.28	2.192	5.261	1.43494e-07	3.86916e-06
ENST00000521526.2	ABCA10	processed_transcript	1.084	-0.558	-1.124	0.260907	NA		ENST00000681426.1	IFITM1	protein_coding	408.026	1.927	9.979	1.88327e-23	2.77402e-21		ENST00000355295.5	TDRD7	protein_coding	1427.66	2.19	22.027	1.60169e-107	3.25708e-104
ENST00000451020.6	ABCA11P	processed_transcript	43.518	0.372	0.983	0.325544	0.721293		ENST00000399298.8	TMEM26	protein_coding	532.08	-2.071	-9.966	2.14873e-23	3.15868e-21		ENST00000243440.2	BATF3	protein_coding	91.858	2.189	9.017	1.92877e-19	2.05256e-17
ENST00000504019.1	ABCA11P	transcribed_processed_pseudogene	3.732	0.135	0.193	0.846784	NA		ENST00000684293.1	ITGA6	protein_coding	283.089	3.044	9.957	2.35717e-23	3.45814e-21		ENST00000402468.3	C1GALT1	protein_coding	442.81	2.188	14.065	6.19437e-45	2.56199e-42
ENST00000514396.5	ABCA11P	processed_transcript	4.721	-0.104	-0.136	0.89174	NA		ENST00000264036.6	MCAM	protein_coding	4941.46	-0.968	-9.949	2.54683e-23	3.72891e-21		ENST00000377464.5	RERE	protein_coding	140.373	2.186	3.599	0.000319513	0.00401073
ENST00000507854.1	ABCA11P	processed_transcript	0	NA	NA	NA	NA		ENST00000681348.1	IFIT5	protein_coding	731.738	1.454	9.94	2.79091e-23	4.07e-21		ENST00000377602.5	ST8SIA6	protein_coding	6.116	2.185	3.268	0.00108445	0.0115258
ENST00000272895.12	ABCA12	protein_coding	3.339	-0.064	-0.55	0.582229	NA		ENST00000333486.4	UBA7	protein_coding	1182.46	1.641	9.921	3.38041e-23	4.90039e-21		ENST00000356147.3	PTPRA	protein_coding	2143.43	2.183	5.968	2.39951e-09	8.80507e-08
ENST00000389661.4	ABCA12	protein_coding	3.905	-0.145	-0.271	0.786697	NA		ENST00000377474.4	KCTD12	protein_coding	1947.89	-0.971	-9.92	3.42048e-23	4.94867e-21		ENST00000372990.6	RHBDL2	protein_coding	35.358	2.183	5.966	2.43002e-09	8.91257e-08
ENST00000412081.1	ABCA12	protein_coding	0	NA	NA	NA	NA		ENST00000683859.1	KCTD15	protein_coding	658.356	-1.068	-9.919	3.44562e-23	4.97522e-21		ENST00000679848.1	IFI44L	protein_coding	1981.66	2.181	7.313	2.61059e-13	1.58469e-11
ENST00000435803.6	ABCA13	protein_coding	19.48	1.029	1.859	0.0630473	0.275588		ENST00000517766.5	CD47	protein_coding	589.833	2.145	9.916	3.53413e-23	5.0866e-21		ENST00000504154.6	SLIT2	protein_coding	626.806	2.179	4.922	8.55911e-07	1.99614e-05
ENST00000417403.5	ABCA13	nonsense_mediated_decay	0.602	-0.51	-0.817	0.414191	NA		ENST00000264607.9	ASB1	protein_coding	1144.75	-1.012	-9.907	3.8766e-23	5.56459e-21		ENST00000578845.2	CDKN2A	protein_coding	59.343	2.175	3.175	0.00150053	0.0151872
ENST00000611776.4	ABCA13	processed_transcript	0	NA	NA	NA	NA		ENST00000458098.5	CMPK2	protein_coding	172.014	9.153	9.88	5.10764e-23	7.28879e-21		ENST00000395473.7	LGALS9	protein_coding	71.439	2.175	2.756	0.00584413	0.0466606
ENST00000544596.5	ABCA13	protein_coding	0	NA	NA	NA	NA		ENST00000341744.8	PMEPA1	protein_coding	430.163	-3.434	-9.879	5.14813e-23	7.33228e-21		ENST00000310799.9	C11orf45	protein_coding	36.36	2.174	6.718	1.83891e-11	9.0168e-10
ENST00000484268.1	ABCA13	retained_intron	1.702	0.048	0.261	0.793831	NA		ENST00000376958.5	GPR180	protein_coding	713.257	1.246	9.874	5.38526e-23	7.65512e-21		ENST00000349314.6	APOL3	protein_coding	356.33	2.174	6.026	1.67686e-09	6.26955e-08
ENST00000453246.5	ABCA13	nonsense_mediated_decay	1.084	0.191	0.511	0.609379	NA		ENST00000329421.8	MARCKSL1	protein_coding	4677.69	-1.356	-9.87	5.60998e-23	7.9591e-21		ENST00000254436.8	TRIM21	protein_coding	3912.54	2.172	24.808	7.3274e-136	2.55437e-132
ENST00000411975.5	ABCA13	protein_coding	0.079	0	0	1	NA		ENST00000270139.8	IFNAR1	protein_coding	1593.2	-0.591	-9.859	6.23672e-23	8.81412e-21		ENST00000554397.5	LGMN	protein_coding	5.981	2.172	3.132	0.00173511	0.0171443
ENST00000435451.1	ABCA13	protein_coding	0	NA	NA	NA	NA		ENST00000522911.5	SDC2	protein_coding	915.158	-1.707	-9.858	6.32334e-23	8.91932e-21		ENST00000611415.4	TNS1	protein_coding	55.004	2.171	2.782	0.00540549	0.0438811
ENST00000512848.5	ABCA17P	processed_transcript	0	NA	NA	NA	NA		ENST00000327877.10	CXorf38	protein_coding	517.624	1.071	9.853	6.64087e-23	9.33126e-21		ENST00000557635.5	STAT6	protein_coding	24.453	2.17	3.545	0.00039195	0.00479494
ENST00000640929.1	ABCA17P	processed_transcript	0	NA	NA	NA	NA		ENST00000230449.9	EXOC2	protein_coding	2113.08	0.497	9.849	6.89719e-23	9.67285e-21		ENST00000369651.7	NT5E	protein_coding	298.242	2.168	3.416	0.000636522	0.00727751
ENST00000469908.5	ABCA17P	processed_transcript	0	NA	NA	NA	NA		ENST00000587994.5	ACAA2	protein_coding	1950.97	-0.831	-9.846	7.11091e-23	9.95351e-21		ENST00000681914.1	IFITM2	protein_coding	12.28	2.162	3.768	0.000164619	0.00225806
ENST00000482286.5	ABCA17P	retained_intron	0.079	0	0	1	NA		ENST00000437043.8	ERAP2	protein_coding	259.449	2.071	9.839	7.65529e-23	1.06951e-20		ENST00000672206.1	FMN1	protein_coding	60.095	2.16	3.366	0.000763091	0.00850412
ENST00000505660.5	ABCA17P	processed_transcript	1.389	0.626	1.078	0.281187	NA		ENST00000366844.7	ENAH	protein_coding	646.406	-2.05	-9.826	8.68668e-23	1.21129e-20		ENST00000418460.4	MAP10	protein_coding	19.39	2.159	4.433	9.28709e-06	0.00017434
ENST00000466730.1	ABCA17P	processed_transcript	0.238	0	0	1	NA		ENST00000531554.6	IFTAP	protein_coding	73.479	1.245	9.824	8.87394e-23	1.23505e-20		ENST00000358356.9	RUNX1	protein_coding	22.88	2.159	3.368	0.000757659	0.0084526
ENST00000494925.1	ABCA17P	transcribed_unitary_pseudogene	0	NA	NA	NA	NA		ENST00000358689.9	ENTPD4	protein_coding	2556.78	-0.553	-9.813	9.86411e-23	1.37025e-20		ENST00000261918.9	SEMA7A	protein_coding	36.445	2.158	3.535	0.000407488	0.00495613
ENST00000470535.2	ABCA2	nonsense_mediated_decay	29.307	0.855	1.733	0.0830354	0.330242		ENST00000566068.1	PML	protein_coding	263.757	2.789	9.802	1.10751e-22	1.53556e-20		ENST00000056233.4	NFE2L3	protein_coding	6075.39	2.157	15.123	1.14717e-51	5.79177e-49
ENST00000492260.5	ABCA2	retained_intron	13.83	-0.203	-1.65	0.0988941	0.368638		ENST00000216044.10	GTPBP1	protein_coding	747.172	1.586	9.781	1.3564e-22	1.87354e-20		ENST00000394650.7	MCUB	protein_coding	280.113	2.157	10.712	8.96314e-27	1.6122e-24
ENST00000488535.2	ABCA2	nonsense_mediated_decay	15.121	-0.198	-1.643	0.100299	0.371947		ENST00000424722.6	STAT1	protein_coding	6125.96	1.494	9.773	1.47088e-22	2.02785e-20		ENST00000505803.5	STARD4	protein_coding	135.731	2.156	3.925	8.66223e-05	0.00128811
ENST00000463603.5	ABCA2	retained_intron	10.521	0.261	0.335	0.737959	0.960956		ENST00000287936.9	HMGCR	protein_coding	2180.88	1.389	9.773	1.477e-22	2.03246e-20		ENST00000378752.7	OPTN	protein_coding	1355.92	2.155	12.88	5.84682e-38	1.86912e-35
ENST00000341511.11	ABCA2	protein_coding	207.719	0.037	0.057	0.954684	0.999008		ENST00000320955.8	SPTBN5	protein_coding	95.685	3.072	9.738	2.08447e-22	2.85229e-20		ENST00000373620.7	DENND1A	protein_coding	50.933	2.151	5.367	7.99292e-08	2.26184e-06
ENST00000431584.2	ABCA2	retained_intron	45.416	0.001	0.002	0.998209	1		ENST00000255695.2	PLAAT2	protein_coding	128.54	4.961	9.726	2.33943e-22	3.18925e-20		ENST00000392045.8	SP140	protein_coding	82.546	2.151	2.746	0.00602883	0.047812
ENST00000265662.9	ABCA2	protein_coding	0	NA	NA	NA	NA		ENST00000377242.7	PLXDC2	protein_coding	381.483	-2.459	-9.706	2.84948e-22	3.863e-20		ENST00000517766.5	CD47	protein_coding	589.833	2.145	9.916	3.53413e-23	5.0866e-21
ENST00000371605.7	ABCA2	protein_coding	16.777	-0.675	-5.299	NA	NA		ENST00000381344.8	IDI1	protein_coding	1629.45	1.232	9.694	3.1876e-22	4.31333e-20		ENST00000274487.9	ADAMTS19	protein_coding	129.984	2.143	8.968	3.02349e-19	3.1575e-17
ENST00000614293.4	ABCA2	protein_coding	3.721	0	0	NA	NA		ENST00000274242.10	RPL37	protein_coding	2153.82	-0.626	-9.694	3.19344e-22	4.31333e-20		ENST00000444012.5	SPATS2L	protein_coding	71.707	2.14	7.301	2.85065e-13	1.72327e-11
ENST00000479446.5	ABCA2	nonsense_mediated_decay	6.781	-0.016	-0.041	NA	NA		ENST00000372524.5	ZNF503	protein_coding	1016.37	-1.827	-9.692	3.25368e-22	4.38659e-20		ENST00000392323.6	STAT1	protein_coding	350.418	2.139	8.774	1.72658e-18	1.70807e-16
ENST00000459850.5	ABCA2	retained_intron	0	NA	NA	NA	NA		ENST00000367602.8	QSOX1	protein_coding	4460.96	-1.054	-9.691	3.29897e-22	4.43948e-20		ENST00000680966.1	OAS3	protein_coding	18.334	2.138	3.46	0.000540156	0.00631467
ENST00000487109.5	ABCA2	nonsense_mediated_decay	4.93	0.663	1.578	0.114671	NA		ENST00000650573.1	TFPI2	protein_coding	8300.54	-2.388	-9.683	3.5525e-22	4.77189e-20		ENST00000357118.8	NRP2	protein_coding	61.838	2.134	3.221	0.00127833	0.0132666
ENST00000464520.1	ABCA2	retained_intron	0	NA	NA	NA	NA		ENST00000582743.6	SLC16A3	protein_coding	598.131	1.271	9.677	3.76244e-22	5.04464e-20		ENST00000557594.5	NRXN3	protein_coding	16.384	2.134	2.954	0.00313952	0.0281764
ENST00000490486.2	ABCA2	protein_coding	0.132	0	0	1	NA		ENST00000372930.5	TMEM35A	protein_coding	336.457	-2.522	-9.669	4.06894e-22	5.44561e-20		ENST00000301464.4	IGFBP6	protein_coding	586.521	2.133	8.953	3.45165e-19	3.58928e-17
ENST00000464157.1	ABCA2	processed_transcript	0.151	0	0	1	NA		ENST00000329608.11	CSF1	protein_coding	1930.96	1.535	9.663	4.33884e-22	5.79623e-20		ENST00000415816.7	IFI35	protein_coding	722.818	2.132	3.014	0.00257666	0.0238912
ENST00000437791.2	ABCA2	processed_transcript	4.148	-0.265	-0.621	0.534294	NA		ENST00000554912.1	SLC25A29	protein_coding	549.098	-1.36	-9.661	4.4185e-22	5.89189e-20		ENST00000422867.1	CYP51A1	protein_coding	9.059	2.131	3.016	0.00255956	0.0237517
ENST00000466707.1	ABCA2	retained_intron	0.1	-0.085	-0.209	0.834197	NA		ENST00000361524.8	ZNF521	protein_coding	1369.37	-0.656	-9.653	4.75737e-22	6.32073e-20		ENST00000403772.8	IPO5	protein_coding	27.624	2.128	3.639	0.000273858	0.00350128
ENST00000467624.1	ABCA2	retained_intron	0.254	-0.164	-0.395	0.693185	NA		ENST00000328300.11	COL4A5	protein_coding	3050.83	-2.259	-9.646	5.10377e-22	6.76869e-20		ENST00000283426.11	PLEKHG4B	protein_coding	38.178	2.127	5.366	8.06532e-08	2.28145e-06
ENST00000464876.5	ABCA2	retained_intron	1.374	-0.708	-1.164	0.24461	NA		ENST00000366595.7	NID1	protein_coding	10965.8	-0.799	-9.642	5.32811e-22	7.0407e-20		ENST00000413196.6	DHX58	protein_coding	61.904	2.125	6.756	1.41594e-11	7.0515e-10
ENST00000494046.5	ABCA2	retained_intron	0.485	0.463	0.812	0.416784	NA		ENST00000479870.6	TCAF1	protein_coding	12240.5	-0.624	-9.642	5.32663e-22	7.0407e-20		ENST00000474629.7	PARP14	protein_coding	8514.64	2.124	19.467	2.10934e-84	2.45108e-81
ENST00000476211.5	ABCA2	retained_intron	0	NA	NA	NA	NA		ENST00000525469.1	CD44	protein_coding	7362.03	1.103	9.637	5.55568e-22	7.32819e-20		ENST00000273739.9	SLIT2	protein_coding	121.602	2.121	4.488	7.20118e-06	0.000138512
ENST00000398207.8	ABCA2	retained_intron	0	NA	NA	NA	NA		ENST00000615255.1	DIXDC1	protein_coding	664.92	-1.261	-9.636	5.65021e-22	7.43948e-20		ENST00000431952.1	SP100	protein_coding	749.222	2.12	4.79	1.67054e-06	3.67475e-05
ENST00000625103.1	ABCA2	protein_coding	0	NA	NA	NA	NA		ENST00000409112.5	SP100	protein_coding	1629.83	1.632	9.628	6.0844e-22	7.98245e-20		ENST00000645531.1	ANK1	protein_coding	37.154	2.12	3.746	0.000179511	0.00243451
ENST00000425423.1	ABCA2	retained_intron	0	NA	NA	NA	NA		ENST00000359755.5	AKAP12	protein_coding	580.818	-1.014	-9.622	6.43535e-22	8.42778e-20		ENST00000681938.1	IFITM1	protein_coding	128.65	2.118	5.373	7.73775e-08	2.19727e-06
ENST00000382381.7	ABCA3	protein_coding	6.714	0.477	0.623	0.533276	0.881132		ENST00000673841.1	STAT1	protein_coding	933.195	1.442	9.621	6.53075e-22	8.53744e-20		ENST00000682017.1	DOCK9	protein_coding	164.989	2.118	3.8	0.00014473	0.00201918
ENST00000301732.10	ABCA3	protein_coding	0.996	-0.272	-0.736	0.461938	NA		ENST00000393888.1	CNP	protein_coding	3863.17	1.42	9.614	6.95189e-22	9.05563e-20		ENST00000413272.7	NUGGC	protein_coding	13.614	2.114	3.814	0.00013669	0.0019251
ENST00000566200.1	ABCA3	retained_intron	0	NA	NA	NA	NA		ENST00000254624.10	EFR3A	protein_coding	1559.3	0.619	9.614	6.99901e-22	9.10082e-20		ENST00000367577.7	IER5	protein_coding	1778.47	2.11	15.59	8.49939e-55	4.6434e-52
ENST00000569062.1	ABCA3	retained_intron	0	NA	NA	NA	NA		ENST00000373493.10	RBBP4	protein_coding	770.041	-1.232	-9.609	7.35154e-22	9.54227e-20		ENST00000452345.1	SP100	protein_coding	1254.41	2.11	10.232	1.42331e-24	2.25533e-22
ENST00000563623.5	ABCA3	retained_intron	0.075	0	0	1	NA		ENST00000652698.1	NRG1	protein_coding	392.646	-3.188	-9.605	7.61922e-22	9.87222e-20		ENST00000381577.4	CD274	protein_coding	229.573	2.109	3.098	0.00194939	0.0188869
ENST00000567910.1	ABCA3	protein_coding	2.253	-0.58	-0.964	0.334944	NA		ENST00000202773.14	RPL6	protein_coding	21037.6	-0.717	-9.597	8.2643e-22	1.06891e-19		ENST00000304101.9	KCNS3	protein_coding	78.308	2.104	8.553	1.20251e-17	1.10733e-15
ENST00000370225.4	ABCA4	protein_coding	3.685	-0.147	-0.168	0.866295	NA		ENST00000216468.8	TMED8	protein_coding	561.822	-1.08	-9.596	8.30173e-22	1.07186e-19		ENST00000263265.11	PLEKHA4	protein_coding	3419.8	2.104	6.834	8.26604e-12	4.24654e-10
ENST00000536513.5	ABCA4	protein_coding	4.154	0.146	0.187	0.851914	NA		ENST00000366835.8	TMEM63A	protein_coding	575.668	1.09	9.592	8.60411e-22	1.10895e-19		ENST00000682258.1	TNS1	protein_coding	697.713	2.104	3.711	0.000206093	0.00274267
ENST00000465352.1	ABCA4	processed_transcript	1.177	-0.557	-1.056	0.291108	NA		ENST00000559876.2	ISG20	protein_coding	295.764	4.274	9.587	9.10009e-22	1.17081e-19		ENST00000447007.5	CIART	protein_coding	7.648	2.103	2.931	0.00337386	0.0299019
ENST00000484388.1	ABCA4	processed_transcript	0	NA	NA	NA	NA		ENST00000192788.6	UHRF1BP1	protein_coding	755.883	1.396	9.575	1.02239e-21	1.3085e-19		ENST00000333244.6	AHNAK2	protein_coding	691.392	2.102	5.028	4.94653e-07	1.20586e-05
ENST00000470771.1	ABCA4	processed_transcript	0	NA	NA	NA	NA		ENST00000334351.8	PNRC2	protein_coding	3106.68	0.469	9.57	1.0691e-21	1.36351e-19		ENST00000514062.2	IGFBP7	protein_coding	5784.79	2.102	3.403	0.00066683	0.00757081
ENST00000460514.1	ABCA4	processed_transcript	0	NA	NA	NA	NA		ENST00000358536.8	PLXNB1	protein_coding	54.189	-0.87	-9.564	1.13455e-21	1.44447e-19		ENST00000412248.5	GALNT3	protein_coding	39.926	2.099	3.571	0.000355677	0.00440204
ENST00000649773.1	ABCA4	protein_coding	0.286	0.276	0.608	0.543454	NA		ENST00000438323.2	IFI35	protein_coding	1054.07	2.396	9.556	1.22717e-21	1.55698e-19		ENST00000421573.5	SPATS2L	protein_coding	20.581	2.097	3.435	0.000591616	0.00682484
ENST00000472033.1	ABCA4	processed_transcript	0	NA	NA	NA	NA		ENST00000322886.12	E2F7	protein_coding	388.139	1.74	9.548	1.31642e-21	1.66732e-19		ENST00000612339.4	TMEM106A	protein_coding	268.374	2.094	12.754	2.94835e-37	8.99334e-35
ENST00000588877.5	ABCA5	protein_coding	7.604	0.964	1.393	0.163719	0.500253		ENST00000367429.9	CFH	protein_coding	5605.91	1.447	9.526	1.64206e-21	2.0726e-19		ENST00000449683.5	ATP5MF	protein_coding	25.585	2.093	4.216	2.48753e-05	0.000424784
ENST00000586811.1	ABCA5	protein_coding	61.711	-0.481	-1.124	0.261015	0.647118		ENST00000339468.8	YPEL1	protein_coding	141.302	-2.716	-9.504	2.02548e-21	2.55214e-19		ENST00000426663.1	BLZF1	protein_coding	417.133	2.089	12.874	6.30675e-38	2.00738e-35
ENST00000586995.5	ABCA5	nonsense_mediated_decay	82.597	0.52	1.093	0.274351	0.66327		ENST00000223423.8	PTGS1	protein_coding	4233.82	-1.561	-9.502	2.05089e-21	2.57971e-19		ENST00000389474.8	SIGLEC15	protein_coding	29.026	2.089	4.886	1.03055e-06	2.36871e-05
ENST00000593153.5	ABCA5	protein_coding	22.675	-0.436	-0.835	0.403953	0.794701		ENST00000651419.1	EDNRA	protein_coding	337.225	-3.047	-9.499	2.12762e-21	2.67164e-19		ENST00000594047.2	SYNM	protein_coding	303.078	2.083	6.805	1.01257e-11	5.15486e-10
ENST00000392676.8	ABCA5	protein_coding	17.147	-0.103	-0.148	0.88233	0.989502		ENST00000413040.7	NUB1	protein_coding	656.954	1.295	9.495	2.1968e-21	2.75378e-19		ENST00000597735.5	MAP1S	protein_coding	5.967	2.082	2.848	0.00440199	0.0371735
ENST00000588106.1	ABCA5	retained_intron	14.696	0.049	0.094	0.924901	0.995851		ENST00000378119.9	C6orf62	protein_coding	3052.85	0.718	9.477	2.61668e-21	3.26893e-19		ENST00000487695.6	PLCL1	protein_coding	28.214	2.081	5.255	1.4782e-07	3.96973e-06
ENST00000591234.5	ABCA5	nonsense_mediated_decay	3.893	0.15	0.198	0.842951	NA		ENST00000315377.4	RPS6	protein_coding	50308.1	-0.595	-9.474	2.70034e-21	3.3677e-19		ENST00000504367.1	TLR3	protein_coding	66.452	2.079	4.193	2.75313e-05	0.000465254
ENST00000586601.1	ABCA5	retained_intron	4.705	-0.21	-0.286	0.775233	NA		ENST00000475243.6	VAPB	protein_coding	1063.66	-0.898	-9.472	2.74674e-21	3.41974e-19		ENST00000509446.5	APBB2	protein_coding	92.194	2.076	6.459	1.05258e-10	4.67858e-09
ENST00000589975.5	ABCA5	protein_coding	0	NA	NA	NA	NA		ENST00000513132.5	CAMK2D	protein_coding	552.578	1.298	9.466	2.90598e-21	3.61185e-19		ENST00000512821.5	CD164	protein_coding	108.438	2.074	5.364	8.11785e-08	2.29453e-06
ENST00000593253.5	ABCA5	non_stop_decay	0	NA	NA	NA	NA		ENST00000680344.1	IFITM2	protein_coding	645.606	1.769	9.461	3.04689e-21	3.78056e-19		ENST00000437043.8	ERAP2	protein_coding	259.449	2.071	9.839	7.65529e-23	1.06951e-20
ENST00000587607.5	ABCA5	non_stop_decay	0.314	0	0	1	NA		ENST00000370747.9	IFI44	protein_coding	885.989	1.86	9.458	3.14806e-21	3.89949e-19		ENST00000359709.7	IFI16	protein_coding	2836.34	2.069	10.625	2.28615e-26	3.99433e-24
ENST00000592568.1	ABCA5	protein_coding	0.427	0	0	1	NA		ENST00000360632.8	WWTR1	protein_coding	4108.27	-0.991	-9.456	3.20633e-21	3.96496e-19		ENST00000613578.4	TMEM154	protein_coding	94.681	2.069	7.275	3.45489e-13	2.07654e-11
ENST00000588665.5	ABCA5	protein_coding	0.458	0	0	1	NA		ENST00000333926.6	CISD1	protein_coding	308.4	1.47	9.455	3.23032e-21	3.98789e-19		ENST00000339145.8	IFI6	protein_coding	942.542	2.069	4.245	2.18307e-05	0.000377281
ENST00000589609.1	ABCA5	processed_transcript	1.586	-0.038	-0.112	0.911154	NA		ENST00000646407.1	CD9	protein_coding	2416.16	1.555	9.445	3.55557e-21	4.38203e-19		ENST00000557457.1	AHNAK2	protein_coding	493.016	2.067	8.124	4.52586e-16	3.68958e-14
ENST00000446604.6	ABCA6	processed_transcript	9.176	-3.403	-4.908	9.18403e-07	2.13034e-05		ENST00000370466.4	GBP2	protein_coding	836.1	2.02	9.437	3.85383e-21	4.73368e-19		ENST00000616868.1	SULF1	protein_coding	54.1	2.067	2.804	0.00505015	0.0415493
ENST00000589803.5	ABCA6	retained_intron	16.431	-2.217	-4.144	3.41215e-05	0.000562611		ENST00000388712.7	GOLM1	protein_coding	5103.97	1.874	9.436	3.86355e-21	4.73767e-19		ENST00000404377.5	TNFSF18	protein_coding	152.678	2.064	6.674	2.49594e-11	1.20131e-09
ENST00000590645.1	ABCA6	protein_coding	16.026	-1.993	-3.71	0.000207328	0.0027546		ENST00000256720.6	LPIN1	protein_coding	2821.25	1.571	9.435	3.91615e-21	4.79414e-19		ENST00000366985.5	ATF3	protein_coding	28.592	2.064	3.212	0.00131952	0.0136361
ENST00000284425.7	ABCA6	protein_coding	17.438	-1.087	-1.544	0.122541	0.420359		ENST00000409174.1	HK2	protein_coding	810.7	1.559	9.43	4.0962e-21	5.00619e-19		ENST00000380289.3	GRPR	protein_coding	21.64	2.058	4.097	4.17987e-05	0.000674296
ENST00000589482.1	ABCA6	retained_intron	0.578	0.321	0.663	0.507125	NA		ENST00000522514.6	PCMTD1	protein_coding	381.271	-1.953	-9.43	4.11706e-21	5.02329e-19		ENST00000681821.1	IFITM1	protein_coding	6.773	2.056	3.137	0.00170883	0.0169252
ENST00000590311.5	ABCA6	retained_intron	0.685	0.198	0.255	0.799096	NA		ENST00000263925.8	LNX1	protein_coding	166.672	-3.03	-9.414	4.79399e-21	5.82012e-19		ENST00000338560.12	TRPV2	protein_coding	546.679	2.055	11.586	4.87474e-31	1.08141e-28
ENST00000592493.1	ABCA6	processed_transcript	0	NA	NA	NA	NA		ENST00000683689.1	SLITRK5	protein_coding	440.648	1.78	9.411	4.89238e-21	5.92974e-19		ENST00000322348.5	GCNT4	protein_coding	17.214	2.055	3.205	0.00135009	0.0138924
ENST00000263094.11	ABCA7	protein_coding	16.292	-0.525	-0.901	0.367671	0.76284		ENST00000561312.5	MESD	protein_coding	2882.44	0.741	9.39	5.99142e-21	7.23785e-19		ENST00000457437.1	CRYBG1	protein_coding	119.272	2.054	6.872	6.32211e-12	3.29411e-10
ENST00000525073.6	ABCA7	protein_coding	6.232	-0.304	-0.704	0.48124	0.850875		ENST00000490067.5	ST7L	protein_coding	40.288	-0.853	-9.39	5.98413e-21	7.23785e-19		ENST00000543196.6	GALNT6	protein_coding	1454.19	2.053	15.338	4.28808e-53	2.2584e-50
ENST00000433129.6	ABCA7	retained_intron	6.736	0	0	1	1		ENST00000325307.12	HMGB3	protein_coding	800.385	-1.244	-9.388	6.13439e-21	7.39836e-19		ENST00000527192.5	CSF1	protein_coding	67.275	2.052	6.335	2.37691e-10	1.00234e-08
ENST00000526885.5	ABCA7	retained_intron	0.32	0	0	1	NA		ENST00000378700.8	ID4	protein_coding	264.483	-2.566	-9.384	6.36591e-21	7.66495e-19		ENST00000531493.5	FOSL1	protein_coding	711.886	2.048	8.104	5.30392e-16	4.28569e-14
ENST00000530703.1	ABCA7	retained_intron	0.08	0.096	0.238	0.812143	NA		ENST00000504238.5	ABLIM3	protein_coding	2098.43	-1.215	-9.384	6.37841e-21	7.66739e-19		ENST00000326857.9	DCBLD2	protein_coding	129.018	2.046	5.954	2.62191e-09	9.56364e-08
ENST00000525238.2	ABCA7	retained_intron	0	NA	NA	NA	NA		ENST00000331222.6	CLN8	protein_coding	349.652	-1.743	-9.379	6.64084e-21	7.96977e-19		ENST00000244576.9	ZNF391	protein_coding	7.895	2.046	3.25	0.00115254	0.0121331
ENST00000524850.5	ABCA7	protein_coding	0	NA	NA	NA	NA		ENST00000515673.7	RNF150	protein_coding	212.765	-2.179	-9.378	6.75042e-21	8.08802e-19		ENST00000433297.2	HMGCS1	protein_coding	7631.07	2.045	11.561	6.52034e-31	1.4421e-28
ENST00000531467.5	ABCA7	protein_coding	0.101	0	0	1	NA		ENST00000482079.1	WNT5A	protein_coding	189.207	-2.701	-9.35	8.80477e-21	1.0515e-18		ENST00000507824.6	WDR17	protein_coding	14.091	2.042	3.946	7.93065e-05	0.00118874
ENST00000527496.1	ABCA7	retained_intron	0	NA	NA	NA	NA		ENST00000374466.4	CSGALNACT2	protein_coding	3156.99	-0.885	-9.345	9.21359e-21	1.09675e-18		ENST00000396833.2	MDP1	protein_coding	7.038	2.042	3.349	0.000810948	0.00895971
ENST00000533574.1	ABCA7	processed_transcript	0	NA	NA	NA	NA		ENST00000293328.8	STAT5B	protein_coding	1003.31	-1.148	-9.326	1.09732e-20	1.30197e-18		ENST00000547081.1	TMEM263	protein_coding	52.936	2.041	3.414	0.000639587	0.0073057
ENST00000435683.7	ABCA7	nonsense_mediated_decay	0.745	0.578	0.933	0.350855	NA		ENST00000436587.7	C1GALT1	protein_coding	273.154	1.591	9.32	1.16316e-20	1.37563e-18		ENST00000434558.5	MRPL24	protein_coding	9.942	2.04	3.68	0.000233537	0.00304589
ENST00000530092.2	ABCA7	nonsense_mediated_decay	0.637	0	0	1	NA		ENST00000392937.10	BACE1	protein_coding	2700.29	-0.982	-9.303	1.36324e-20	1.60448e-18		ENST00000296632.8	STARD4	protein_coding	653.608	2.039	9.261	2.02702e-20	2.35917e-18
ENST00000673773.1	ABCA7	retained_intron	2.683	-0.696	-1.348	0.1776	NA		ENST00000513105.1	LAP3	protein_coding	420.521	3.05	9.282	1.66667e-20	1.95531e-18		ENST00000302118.5	PCSK9	protein_coding	116.743	2.037	5.452	4.98347e-08	1.47285e-06
ENST00000529442.7	ABCA7	nonsense_mediated_decay	0.089	-0.078	-0.193	0.847208	NA		ENST00000650112.2	MYD88	protein_coding	2377.88	1.94	9.277	1.74923e-20	2.04889e-18		ENST00000431908.5	DDX39B	protein_coding	30.925	2.037	4.133	3.57702e-05	0.000587796
ENST00000532194.3	ABCA7	retained_intron	1.375	0.022	0.039	0.969157	NA		ENST00000392647.7	KLHL23	protein_coding	133.316	-1.601	-9.276	1.76362e-20	2.06245e-18		ENST00000392650.8	SDK2	protein_coding	11.277	2.033	3.015	0.00256565	0.0237992
ENST00000612569.1	ABCA7	protein_coding	0.675	0	0	1	NA		ENST00000296632.8	STARD4	protein_coding	653.608	2.039	9.261	2.02702e-20	2.35917e-18		ENST00000401701.1	MYH9	protein_coding	89.527	2.031	4.655	3.23653e-06	6.65866e-05
ENST00000531478.5	ABCA7	retained_intron	1.055	0	0	1	NA		ENST00000392979.7	ANO4	protein_coding	2488.66	-0.834	-9.259	2.07133e-20	2.40692e-18		ENST00000554986.2	SIX1	protein_coding	318.586	2.029	7.822	5.20152e-15	3.78893e-13
ENST00000524383.1	ABCA7	processed_transcript	0	NA	NA	NA	NA		ENST00000640634.1	SCARB2	protein_coding	2778.51	1.33	9.256	2.12317e-20	2.46324e-18		ENST00000361157.11	IFI6	protein_coding	10009.3	2.029	7.075	1.48945e-12	8.37468e-11
ENST00000586539.6	ABCA8	protein_coding	12.064	-1.371	-3.002	0.00268101	0.0246755		ENST00000347770.8	AZIN1	protein_coding	112.46	8.415	9.254	2.15413e-20	2.49127e-18		ENST00000380343.8	APH1B	protein_coding	19.029	2.029	4.243	2.2007e-05	0.00037979
ENST00000589533.5	ABCA8	non_stop_decay	7.708	-0.496	-1.788	0.0737838	0.30612		ENST00000443807.1	GBP5	protein_coding	63.782	5.938	9.254	2.15302e-20	2.49127e-18		ENST00000425490.5	TRIM22	protein_coding	942.007	2.028	13.501	1.53932e-41	5.69135e-39
ENST00000269080.6	ABCA8	protein_coding	6.491	0	0	NA	NA		ENST00000330714.8	MX2	protein_coding	2060.48	3.076	9.253	2.17562e-20	2.51215e-18		ENST00000368557.6	FAM162B	protein_coding	16.242	2.028	3.475	0.000510675	0.00601625
ENST00000430352.6	ABCA8	protein_coding	1.961	0	0	1	NA		ENST00000681211.1	IFITM2	protein_coding	678.096	2.685	9.252	2.19945e-20	2.53537e-18		ENST00000374897.4	TAP2	protein_coding	2148.23	2.024	8.559	1.13607e-17	1.04878e-15
ENST00000588458.1	ABCA8	retained_intron	1.829	-0.31	-0.983	0.325374	NA		ENST00000361492.9	GLI2	protein_coding	1474.09	-1.074	-9.246	2.33232e-20	2.68041e-18		ENST00000270458.4	CACNG8	protein_coding	16.596	2.024	4.299	1.7162e-05	0.000304502
ENST00000586292.5	ABCA8	retained_intron	5.156	-0.925	-2.379	0.0173566	NA		ENST00000316660.7	PMAIP1	protein_coding	1908.24	1.545	9.24	2.46081e-20	2.82364e-18		ENST00000683672.1	BRIP1	protein_coding	27.597	2.022	4.632	3.62725e-06	7.39666e-05
ENST00000591459.1	ABCA8	retained_intron	2.62	-1.295	-2.192	0.0283477	NA		ENST00000299977.9	SLFN5	protein_coding	13160.4	0.998	9.238	2.50667e-20	2.86727e-18		ENST00000449553.2	HDX	protein_coding	27.432	2.021	4.007	6.14743e-05	0.000949641
ENST00000589980.1	ABCA8	retained_intron	0.526	0	0	1	NA		ENST00000307259.9	PLPP1	protein_coding	3077.8	-1.178	-9.237	2.53062e-20	2.89015e-18		ENST00000370466.4	GBP2	protein_coding	836.1	2.02	9.437	3.85383e-21	4.73368e-19
ENST00000541225.5	ABCA8	retained_intron	2.036	-0.639	-1.249	0.211819	NA		ENST00000373020.9	TSPAN6	protein_coding	1689.35	-0.93	-9.223	2.89711e-20	3.29843e-18		ENST00000339488.9	PTCHD4	protein_coding	173.171	2.019	9.031	1.70614e-19	1.82339e-17
ENST00000615593.4	ABCA8	protein_coding	0	NA	NA	NA	NA		ENST00000367595.4	ACBD6	protein_coding	5048.19	-0.415	-9.221	2.9406e-20	3.34274e-18		ENST00000646673.2	SAMHD1	protein_coding	4434.91	2.017	17.92	8.30494e-72	7.69594e-69
ENST00000590359.1	ABCA8	retained_intron	0.756	-0.288	-0.665	0.506278	NA		ENST00000409207.5	MCFD2	protein_coding	2578.68	0.738	9.216	3.08812e-20	3.50499e-18		ENST00000441608.6	SLFN11	protein_coding	114.964	2.016	4.059	4.93587e-05	0.000783819
ENST00000587206.1	ABCA8	retained_intron	0	NA	NA	NA	NA		ENST00000378026.5	CKAP4	protein_coding	24550.8	0.804	9.215	3.10482e-20	3.51849e-18		ENST00000464456.5	MECOM	protein_coding	149.705	2.015	4.985	6.19709e-07	1.48404e-05
ENST00000428549.8	ABCA8	retained_intron	0.724	-0.566	-0.908	0.364067	NA		ENST00000296129.6	CDCP1	protein_coding	381.562	1.277	9.201	3.55167e-20	4.01866e-18		ENST00000253110.16	SHFL	protein_coding	1242.23	2.014	11.451	2.31617e-30	4.94343e-28
ENST00000585850.1	ABCA8	retained_intron	4.058	0.364	0.942	0.346409	NA		ENST00000344651.5	UNC119B	protein_coding	1213.75	-1.145	-9.2	3.58232e-20	4.04708e-18		ENST00000447527.1	ATP1A2	protein_coding	193.13	2.014	3.236	0.00121332	0.0126927
ENST00000585531.1	ABCA8	protein_coding	0.502	0	0	1	NA		ENST00000523877.1	SDC2	protein_coding	190.622	-1.925	-9.193	3.83251e-20	4.32305e-18		ENST00000513134.5	TMA16	protein_coding	33.071	2.013	4.391	1.12616e-05	0.00020756
ENST00000453985.6	ABCA9	protein_coding	7.481	-0.16	-0.24	0.810294	0.977985		ENST00000367590.9	XPR1	protein_coding	717.689	-0.938	-9.179	4.36141e-20	4.91209e-18		ENST00000357339.6	FAS	protein_coding	296.549	2.01	6.169	6.86009e-10	2.7161e-08
ENST00000340001.9	ABCA9	protein_coding	1.005	0	0	1	NA		ENST00000373839.8	PHACTR4	protein_coding	744.481	1.129	9.173	4.5992e-20	5.17194e-18		ENST00000264832.8	ICAM1	protein_coding	1822.11	2.008	14.867	5.39353e-50	2.54738e-47
ENST00000482072.1	ABCA9	processed_transcript	0	NA	NA	NA	NA		ENST00000262213.7	TRAM1	protein_coding	6431.52	0.664	9.168	4.79738e-20	5.38653e-18		ENST00000521158.5	VDAC3	protein_coding	36.36	2.008	4.23	2.33331e-05	0.000401445
ENST00000460872.1	ABCA9	retained_intron	0.12	0	0	1	NA		ENST00000427718.6	FBXO21	protein_coding	1525.47	-0.952	-9.156	5.39272e-20	6.03646e-18		ENST00000353172.6	KCTD14	protein_coding	76.356	2.006	6.784	1.16745e-11	5.86989e-10
ENST00000492580.1	ABCA9	retained_intron	0.101	0.1	0.248	0.804122	NA		ENST00000296861.2	TNFRSF21	protein_coding	1343.8	-1.488	-9.142	6.13648e-20	6.84807e-18		ENST00000294889.6	C1orf115	protein_coding	15.053	2.006	4.042	5.29667e-05	0.000833699
ENST00000461623.1	ABCA9	retained_intron	0.109	0.106	0.262	0.79295	NA		ENST00000299506.3	TUB	protein_coding	697.542	-0.847	-9.133	6.67106e-20	7.41075e-18		ENST00000402988.6	IGSF23	protein_coding	6.178	2.005	2.935	0.00333834	0.0296158
ENST00000495634.5	ABCA9	protein_coding	0.423	0.104	0.258	0.796133	NA		ENST00000684151.1	TMEM181	protein_coding	1537.98	-0.624	-9.111	8.17751e-20	9.05675e-18		ENST00000611571.4	MUC1	protein_coding	36.041	2.001	3.638	0.000274879	0.0035125
ENST00000585714.1	ABCA9	protein_coding	0	NA	NA	NA	NA		ENST00000261590.13	DSG2	protein_coding	1903.35	0.89	9.101	8.91903e-20	9.8482e-18		ENST00000542067.5	P2RX4	protein_coding	218.984	1.997	5.022	5.12395e-07	1.2458e-05
ENST00000630625.1	ABCA9-AS1	lncRNA	0	NA	NA	NA	NA		ENST00000394885.8	RCN2	protein_coding	303.986	-1.303	-9.085	1.03827e-19	1.14299e-17		ENST00000458358.5	ITGA6	protein_coding	428.682	1.995	5.242	1.58605e-07	4.23449e-06
ENST00000458677.1	ABCA9-AS1	lncRNA	0.07	0	0	1	NA		ENST00000285679.10	USP25	protein_coding	2763.83	1.101	9.085	1.03767e-19	1.14299e-17		ENST00000394001.3	KRT34	protein_coding	14.15	1.995	3.327	0.000878481	0.00959551
ENST00000630575.2	ABCA9-AS1	lncRNA	0	NA	NA	NA	NA		ENST00000342666.9	CAMK2D	protein_coding	782.718	1.521	9.084	1.05002e-19	1.15419e-17		ENST00000460845.5	ZC3HAV1	protein_coding	492.454	1.99	12.844	9.26202e-38	2.92261e-35
ENST00000627596.2	ABCA9-AS1	lncRNA	0	NA	NA	NA	NA		ENST00000380036.10	TEK	protein_coding	2797.08	-0.934	-9.083	1.05916e-19	1.16249e-17		ENST00000540793.5	ATF7IP	protein_coding	396.215	1.989	5.064	4.11514e-07	1.01892e-05
ENST00000627957.2	ABCA9-AS1	lncRNA	0	NA	NA	NA	NA		ENST00000328194.8	DENND5A	protein_coding	2293.39	1.192	9.062	1.28407e-19	1.40723e-17		ENST00000502322.5	STARD4	protein_coding	60.445	1.988	4.133	3.58434e-05	0.000588734
ENST00000627453.2	ABCA9-AS1	lncRNA	0	NA	NA	NA	NA		ENST00000679734.1	IFIT2	protein_coding	117.526	8.224	9.058	1.32494e-19	1.44768e-17		ENST00000447944.7	PNPT1	protein_coding	432.777	1.981	12.296	9.49852e-35	2.5754e-32
ENST00000629311.1	ABCA9-AS1	lncRNA	0	NA	NA	NA	NA		ENST00000257868.10	GDF11	protein_coding	1624.15	-0.951	-9.055	1.36608e-19	1.4882e-17		ENST00000273582.9	RUBCN	protein_coding	217.027	1.981	5.679	1.3548e-08	4.43563e-07
ENST00000265724.8	ABCB1	protein_coding	973.198	2.582	13.455	2.89211e-41	1.05335e-38		ENST00000518237.6	IDO1	protein_coding	177.51	2.783	9.055	1.36473e-19	1.4882e-17		ENST00000278505.5	ENDOD1	protein_coding	597.718	1.974	12.775	2.27056e-37	6.95484e-35
ENST00000496821.5	ABCB1	processed_transcript	315.611	2.256	10.334	4.92609e-25	8.01387e-23		ENST00000431010.3	HRH1	protein_coding	859.315	1.403	9.054	1.38042e-19	1.50158e-17		ENST00000320152.11	PRTFDC1	protein_coding	86.974	1.973	5.574	2.4846e-08	7.76976e-07
ENST00000475929.5	ABCB1	processed_transcript	251.906	2.096	6.866	6.58857e-12	3.42564e-10		ENST00000392219.7	FXYD5	protein_coding	2181.51	1.267	9.052	1.40735e-19	1.52861e-17		ENST00000539888.5	SOAT1	protein_coding	50.308	1.972	2.903	0.00369227	0.0322131
ENST00000488737.6	ABCB1	processed_transcript	171.295	1.017	1.965	0.0493613	0.233632		ENST00000622093.4	SLIT2	protein_coding	1269.26	2.382	9.051	1.4194e-19	1.5394e-17		ENST00000395358.7	RAPGEF3	protein_coding	35.039	1.969	5.363	8.16991e-08	2.30746e-06
ENST00000622132.5	ABCB1	protein_coding	235.749	1.008	1.536	0.124417	0.424307		ENST00000353334.11	CD74	protein_coding	327.223	2.857	9.05	1.42869e-19	1.54719e-17		ENST00000282701.4	BMP3	protein_coding	8.762	1.968	2.729	0.0063586	0.0498815
ENST00000543898.5	ABCB1	protein_coding	90.259	0.414	0.549	0.583207	0.905496		ENST00000264485.11	SLC4A4	protein_coding	2205.45	-1.215	-9.047	1.47603e-19	1.59374e-17		ENST00000512921.4	PI4K2B	protein_coding	243.259	1.967	8.018	1.07288e-15	8.40022e-14
ENST00000491360.1	ABCB1	retained_intron	0.761	-0.44	-0.829	0.40723	NA		ENST00000470110.2	ZNF785	protein_coding	251.708	-1.378	-9.045	1.50125e-19	1.61621e-17		ENST00000506585.6	HDX	protein_coding	8.87	1.96	3.456	0.00054865	0.00639469
ENST00000483831.1	ABCB1	retained_intron	2.449	0.132	0.239	0.811056	NA		ENST00000358157.3	S1PR3	protein_coding	2098.77	-1.107	-9.032	1.6854e-19	1.80649e-17		ENST00000376630.5	HLA-E	protein_coding	13959.2	1.954	18.667	9.2663e-78	9.69083e-75
ENST00000482527.1	ABCB1	retained_intron	1.97	1.156	2.012	0.0441776	NA		ENST00000339488.9	PTCHD4	protein_coding	173.171	2.019	9.031	1.70614e-19	1.82339e-17		ENST00000404580.1	PSG5	protein_coding	18.579	1.953	3.204	0.00135728	0.0139514
ENST00000416177.1	ABCB1	protein_coding	0.17	0.012	0.03	0.976226	NA		ENST00000421196.7	AKR1C2	protein_coding	450.002	-2.671	-9.017	1.929e-19	2.05256e-17		ENST00000267377.3	SSTR1	protein_coding	55.017	1.949	6.551	5.71006e-11	2.62408e-09
ENST00000476862.1	ABCB1	processed_transcript	5.138	2.743	3.633	0.000280108	NA		ENST00000243440.2	BATF3	protein_coding	91.858	2.189	9.017	1.92877e-19	2.05256e-17		ENST00000359928.8	PML	protein_coding	29.045	1.949	4.302	1.69372e-05	0.000300952
ENST00000344517.5	ABCB10	protein_coding	263.629	-0.077	-0.493	0.621882	0.922197		ENST00000313431.13	PDE4DIP	protein_coding	783.985	2.239	9.015	1.96134e-19	2.08394e-17		ENST00000366981.8	ATF3	protein_coding	216.03	1.948	11.923	9.01279e-33	2.20669e-30
ENST00000498158.1	ABCB10	processed_transcript	3.372	0.321	1.022	0.306646	NA		ENST00000305031.5	CHSY3	protein_coding	45.719	3.485	9.011	2.03302e-19	2.15697e-17		ENST00000395511.7	DHRS7B	protein_coding	7.386	1.948	3.028	0.00246311	0.0230084
ENST00000486755.1	ABCB10	processed_transcript	0.229	0	0	1	NA		ENST00000508639.5	SIL1	protein_coding	896.499	0.778	8.997	2.31787e-19	2.45208e-17		ENST00000443817.1	CPED1	protein_coding	6.652	1.947	2.829	0.00467103	0.0389671
ENST00000614297.1	ABCB10P1	processed_pseudogene	0	NA	NA	NA	NA		ENST00000370355.3	SCD	protein_coding	31254.9	1.478	8.991	2.45538e-19	2.59381e-17		ENST00000650112.2	MYD88	protein_coding	2377.88	1.94	9.277	1.74923e-20	2.04889e-18
ENST00000561950.1	ABCB10P3	processed_pseudogene	0	NA	NA	NA	NA		ENST00000371996.9	MINPP1	protein_coding	933.937	-0.881	-8.984	2.60174e-19	2.74446e-17		ENST00000369583.4	DUSP5	protein_coding	167.163	1.94	5.358	8.39291e-08	2.36224e-06
ENST00000566803.2	ABCB10P4	processed_pseudogene	0	NA	NA	NA	NA		ENST00000652361.2	GCNT4	protein_coding	231.12	3.233	8.979	2.73535e-19	2.87886e-17		ENST00000260665.12	LRPPRC	protein_coding	16.655	1.94	3.226	0.00125441	0.0130535
ENST00000650372.1	ABCB11	protein_coding	15.617	0.39	0.839	0.401413	0.792488		ENST00000343200.9	VCAN	protein_coding	7799.87	-2.884	-8.978	2.76072e-19	2.89963e-17		ENST00000555699.5	LGMN	protein_coding	357.697	1.938	5.104	3.32025e-07	8.39026e-06
ENST00000648875.1	ABCB11	protein_coding	0	NA	NA	NA	NA		ENST00000395525.7	SPECC1	protein_coding	2838.81	-0.958	-8.974	2.84835e-19	2.98738e-17		ENST00000681422.1	IFIT5	protein_coding	66.652	1.937	2.763	0.00572962	0.0459518
ENST00000649448.1	ABCB11	protein_coding	0	NA	NA	NA	NA		ENST00000409151.5	SPATS2L	protein_coding	2615.68	1.409	8.973	2.88501e-19	3.0215e-17		ENST00000223122.4	C1GALT1	protein_coding	122.033	1.935	4.387	1.14786e-05	0.000211346
ENST00000439188.1	ABCB11	nonsense_mediated_decay	0	NA	NA	NA	NA		ENST00000451238.1	TFPI2	protein_coding	1881.84	-2.039	-8.969	2.98514e-19	3.12191e-17		ENST00000354445.2	PLAAT4	protein_coding	270.881	1.93	8.667	4.4292e-18	4.23854e-16
ENST00000647920.1	ABCB11	nonsense_mediated_decay	0.634	-0.293	-0.63	0.528713	NA		ENST00000274487.9	ADAMTS19	protein_coding	129.984	2.143	8.968	3.02349e-19	3.1575e-17		ENST00000368132.7	IFI16	protein_coding	4017.54	1.93	5.653	1.5758e-08	5.08416e-07
ENST00000478354.1	ABCB11	retained_intron	0	NA	NA	NA	NA		ENST00000441222.8	USP46	protein_coding	317.478	-1.766	-8.961	3.20441e-19	3.34167e-17		ENST00000681426.1	IFITM1	protein_coding	408.026	1.927	9.979	1.88327e-23	2.77402e-21
ENST00000649586.2	ABCB4	protein_coding	8.539	0.224	1.022	0.306704	0.701695		ENST00000295190.9	SLC16A14	protein_coding	131.209	-1.957	-8.96	3.25592e-19	3.39056e-17		ENST00000520177.6	G3BP1	protein_coding	115.936	1.927	3.886	0.000102026	0.00148933
ENST00000359206.8	ABCB4	protein_coding	6.434	0.091	0.956	0.339236	0.735418		ENST00000301464.4	IGFBP6	protein_coding	586.521	2.133	8.953	3.45165e-19	3.58928e-17		ENST00000358502.10	APOL2	protein_coding	4053.41	1.926	14.403	4.92395e-47	2.108e-44
ENST00000453593.5	ABCB4	protein_coding	7.48	0.322	0.469	0.639412	0.929404		ENST00000376387.5	TM9SF2	protein_coding	3967.43	0.543	8.951	3.50949e-19	3.64425e-17		ENST00000291281.9	PRKD2	protein_coding	140.873	1.925	6.178	6.48715e-10	2.57541e-08
ENST00000643670.1	ABCB4	nonsense_mediated_decay	5.949	0.123	0.43	0.667297	0.940128		ENST00000334304.10	ADGRA3	protein_coding	700.43	-2.072	-8.928	4.32913e-19	4.48899e-17		ENST00000295454.8	GABRB1	protein_coding	61.3	1.925	5.489	4.0366e-08	1.21458e-06
ENST00000440025.1	ABCB4	protein_coding	0.229	-0.249	-0.502	0.615495	NA		ENST00000425673.6	PLEKHG2	protein_coding	605.789	-1.5	-8.926	4.43003e-19	4.58711e-17		ENST00000549639.1	USP44	protein_coding	42.915	1.925	4.517	6.27643e-06	0.000122169
ENST00000265723.8	ABCB4	protein_coding	2.58	0.012	0.028	0.977506	NA		ENST00000439986.9	CCBE1	protein_coding	269.523	-6.799	-8.923	4.52264e-19	4.6764e-17		ENST00000268042.7	ARRDC4	protein_coding	213.388	1.924	7.363	1.79385e-13	1.10727e-11
ENST00000467983.1	ABCB4	retained_intron	0	NA	NA	NA	NA		ENST00000239446.6	PCDHB10	protein_coding	403.33	-1.198	-8.918	4.72837e-19	4.88223e-17		ENST00000680862.1	MX2	protein_coding	41.601	1.924	3.782	0.000155762	0.0021527
ENST00000467079.1	ABCB4	retained_intron	0.781	-0.226	-0.588	0.556307	NA		ENST00000360467.7	COL4A2	protein_coding	72665.1	-0.882	-8.91	5.12056e-19	5.27973e-17		ENST00000357085.5	TRIM38	protein_coding	2981.56	1.923	26.696	5.30002e-157	2.42499e-153
ENST00000469770.1	ABCB4	retained_intron	0.491	-0.444	-0.767	0.443224	NA		ENST00000313368.8	TAF7	protein_coding	6110.3	0.493	8.896	5.798e-19	5.94473e-17		ENST00000306858.8	FAM83B	protein_coding	15.272	1.92	3.251	0.00114868	0.0121029
ENST00000644106.1	ABCB4	nonsense_mediated_decay	2.101	-0.179	-0.781	0.434919	NA		ENST00000395761.4	CXCL1	protein_coding	155.631	-5.385	-8.884	6.46097e-19	6.60598e-17		ENST00000349310.7	AKT1	protein_coding	37.407	1.92	2.979	0.00288818	0.0262718
ENST00000473795.1	ABCB4	retained_intron	0	NA	NA	NA	NA		ENST00000265896.10	SQLE	protein_coding	2208.15	1.378	8.88	6.6994e-19	6.8402e-17		ENST00000415886.2	CTHRC1	protein_coding	3438.07	1.919	8.224	1.96756e-16	1.64993e-14
ENST00000417608.1	ABCB4	protein_coding	0	NA	NA	NA	NA		ENST00000222726.4	HOXA5	protein_coding	307.011	-2.247	-8.875	7.00748e-19	7.1448e-17		ENST00000222462.3	WNT16	protein_coding	246.131	1.919	7.004	2.49248e-12	1.36271e-10
ENST00000404938.7	ABCB5	protein_coding	0.495	0.017	0.038	0.970071	NA		ENST00000381652.4	JAK2	protein_coding	779.786	1.425	8.869	7.38859e-19	7.5229e-17		ENST00000261381.7	XYLT1	protein_coding	61.89	1.919	6.476	9.42774e-11	4.21611e-09
ENST00000477094.5	ABCB5	processed_transcript	0	NA	NA	NA	NA		ENST00000608958.1	SETD7	protein_coding	42.158	3.717	8.867	7.51225e-19	7.63818e-17		ENST00000249344.7	STRIP2	protein_coding	120.056	1.916	6.571	4.99543e-11	2.30726e-09
ENST00000443026.6	ABCB5	protein_coding	1.638	-0.001	-0.002	0.998415	NA		ENST00000361507.5	GAB2	protein_coding	737.106	-1.284	-8.859	8.06673e-19	8.19059e-17		ENST00000544835.7	FKBP8	protein_coding	203.57	1.916	3.409	0.000653171	0.00744112
ENST00000406935.5	ABCB5	protein_coding	0	NA	NA	NA	NA		ENST00000503860.1	CXCL11	protein_coding	96.717	8.055	8.85	8.73631e-19	8.82151e-17		ENST00000329281.6	BLZF1	protein_coding	250.43	1.909	7.528	5.16203e-14	3.3953e-12
ENST00000258738.10	ABCB5	protein_coding	0	NA	NA	NA	NA		ENST00000224784.10	ACTA2	protein_coding	9884.98	-1.29	-8.844	9.22283e-19	9.29994e-17		ENST00000264052.9	SP100	protein_coding	172.572	1.909	6.931	4.16774e-12	2.21896e-10
ENST00000441315.1	ABCB5	nonsense_mediated_decay	0	NA	NA	NA	NA		ENST00000426956.1	SOAT1	protein_coding	380.706	0.988	8.841	9.48452e-19	9.55067e-17		ENST00000397861.7	C17orf67	protein_coding	351.702	1.908	11.055	2.06555e-28	3.98977e-26
ENST00000443805.1	ABCB6	nonsense_mediated_decay	73.224	0.294	1.485	0.137492	0.451028		ENST00000680209.1	IFITM3	protein_coding	182.325	-6.788	-8.839	9.66406e-19	9.71809e-17		ENST00000407997.4	APOBEC3G	protein_coding	436.236	1.907	10.976	4.99086e-28	9.49002e-26
ENST00000492543.1	ABCB6	retained_intron	26.076	0.648	1.066	0.286356	0.678577		ENST00000295092.3	LRATD1	protein_coding	42.771	4.236	8.834	1.01429e-18	1.01856e-16		ENST00000650283.1	GADD45A	protein_coding	67.579	1.905	3.675	0.000237652	0.00309294
ENST00000265316.9	ABCB6	protein_coding	238.775	0.335	0.709	0.478383	0.848831		ENST00000521232.1	SQLE	protein_coding	750.984	1.298	8.803	1.33354e-18	1.33732e-16		ENST00000461384.6	GBP3	protein_coding	5204.28	1.903	7.961	1.70839e-15	1.30823e-13
ENST00000497882.5	ABCB6	retained_intron	74.647	0.259	0.535	0.592985	0.909762		ENST00000434701.5	SLC25A28	protein_coding	202.452	2.306	8.802	1.33893e-18	1.34089e-16		ENST00000254235.7	ADCY7	protein_coding	551.967	1.901	12.454	1.33842e-35	3.85755e-33
ENST00000448398.5	ABCB6	nonsense_mediated_decay	112.381	0.235	0.34	0.733746	0.960001		ENST00000304385.8	TMEM154	protein_coding	264.608	1.761	8.794	1.44598e-18	1.44218e-16		ENST00000396946.9	CARD11	protein_coding	55.819	1.901	5.306	1.11773e-07	3.07963e-06
ENST00000485773.5	ABCB6	retained_intron	17.698	0.184	0.25	0.802666	0.976855		ENST00000381237.6	SLC39A14	protein_coding	1690.54	0.895	8.785	1.56348e-18	1.55724e-16		ENST00000552678.1	ACVRL1	protein_coding	128.788	1.9	8.282	1.21422e-16	1.03601e-14
ENST00000494639.5	ABCB6	retained_intron	9.498	-0.045	-0.105	0.915987	0.994971		ENST00000554509.5	WARS1	protein_coding	109.885	7.956	8.784	1.57597e-18	1.56755e-16		ENST00000503373.5	POLR3G	protein_coding	40.369	1.9	5.196	2.0329e-07	5.34563e-06
ENST00000295750.5	ABCB6	protein_coding	55.209	-0.04	-0.047	0.962242	0.999544		ENST00000376767.7	PCSK5	protein_coding	290.711	-1.524	-8.782	1.61032e-18	1.59955e-16		ENST00000436117.2	MET	protein_coding	83.886	1.897	4.367	1.26006e-05	0.000229751
ENST00000487380.5	ABCB6	retained_intron	0.555	0	-0.007	0.994655	NA		ENST00000379410.8	PLEKHN1	protein_coding	126.4	2.474	8.781	1.6258e-18	1.61274e-16		ENST00000374823.9	NRP1	protein_coding	7.933	1.896	2.748	0.00599598	0.0476082
ENST00000496984.5	ABCB6	retained_intron	0	NA	NA	NA	NA		ENST00000392323.6	STAT1	protein_coding	350.418	2.139	8.774	1.72658e-18	1.70807e-16		ENST00000452764.3	SLFN12	protein_coding	129.057	1.895	3.982	6.8347e-05	0.0010416
ENST00000492953.5	ABCB6	retained_intron	2.144	-0.094	-0.148	0.881976	NA		ENST00000367921.8	DDR2	protein_coding	14876.2	-0.592	-8.772	1.75009e-18	1.729e-16		ENST00000319332.10	P3H2	protein_coding	1874.03	1.891	13.427	4.22122e-41	1.52228e-38
ENST00000417678.5	ABCB6	nonsense_mediated_decay	0.868	-0.45	-0.909	0.363285	NA		ENST00000509337.5	DAB2	protein_coding	124.22	7.957	8.77	1.78059e-18	1.75676e-16		ENST00000533144.1	KCTD14	protein_coding	10.685	1.891	2.896	0.00377632	0.0328134
ENST00000452545.1	ABCB6	nonsense_mediated_decay	0	NA	NA	NA	NA		ENST00000304842.6	TPST1	protein_coding	3265.17	-1.111	-8.77	1.7852e-18	1.75893e-16		ENST00000456523.3	FGF5	protein_coding	214.034	1.89	3.841	0.000122414	0.00174758
ENST00000534524.5	ABCB7	protein_coding	13.849	1.547	2.42	0.015528	0.100146		ENST00000296343.10	RUBCN	protein_coding	200.765	1.385	8.765	1.86583e-18	1.83591e-16		ENST00000556504.5	WARS1	protein_coding	627.502	1.888	7.079	1.4566e-12	8.20257e-11
ENST00000645829.3	ABCB7	protein_coding	247.482	-0.662	-2.159	0.0308509	0.167049		ENST00000596315.5	EMP3	protein_coding	448.519	1.744	8.758	1.98754e-18	1.95305e-16		ENST00000555410.5	WARS1	protein_coding	97.358	1.887	5.979	2.24663e-09	8.26478e-08
ENST00000669573.1	ABCB7	protein_coding	187.285	0.426	1.104	0.269548	0.657711		ENST00000409318.2	TBC1D8	protein_coding	611.51	1.187	8.754	2.06815e-18	2.02953e-16		ENST00000293756.5	IP6K3	protein_coding	17.797	1.886	4.004	6.23703e-05	0.000962062
ENST00000529949.5	ABCB7	protein_coding	10.287	0.444	0.88	0.378646	0.772685		ENST00000269518.9	PMAIP1	protein_coding	1237.42	1.673	8.752	2.09403e-18	2.05218e-16		ENST00000287156.9	UBE2L6	protein_coding	4775.42	1.884	20.512	1.69961e-93	2.48846e-90
ENST00000469368.1	ABCB7	retained_intron	9.812	0.218	0.349	0.726883	0.958219		ENST00000256458.5	IRAK2	protein_coding	229.227	1.221	8.75	2.12823e-18	2.08291e-16		ENST00000441400.5	AFF3	protein_coding	40.333	1.882	4.422	9.77722e-06	0.000182732
ENST00000490858.1	ABCB7	retained_intron	10.634	0.158	0.228	0.81967	0.979402		ENST00000369236.5	GFRA1	protein_coding	2334.88	-0.85	-8.748	2.17197e-18	2.12288e-16		ENST00000415537.1	HLA-C	protein_coding	3259.81	1.88	10.525	6.6027e-26	1.1241e-23
ENST00000253577.9	ABCB7	protein_coding	27.388	-0.104	-0.131	0.895594	0.991897		ENST00000494943.5	PHC3	protein_coding	127.305	7.202	8.746	2.21797e-18	2.16206e-16		ENST00000260403.7	TMEM62	protein_coding	287.095	1.88	4.708	2.49792e-06	5.28207e-05
ENST00000373394.8	ABCB7	protein_coding	37.309	-0.061	-0.117	0.906973	0.993519		ENST00000176763.10	STK10	protein_coding	1949.94	0.97	8.728	2.5919e-18	2.51985e-16		ENST00000624419.2	NOTCH2NLR	protein_coding	32.726	1.88	2.805	0.00503664	0.0414569
ENST00000666534.1	ABCB7	processed_transcript	0.793	-0.576	-0.918	0.358617	NA		ENST00000308191.11	PDE7B	protein_coding	250.724	-2.72	-8.727	2.62544e-18	2.54908e-16		ENST00000228438.3	CLEC2B	protein_coding	2155.47	1.879	16.154	1.06376e-58	6.65596e-56
ENST00000644766.1	ABCB7	protein_coding	6.912	-0.311	-0.455	NA	NA		ENST00000673956.1	PODN	protein_coding	1489.49	-1.291	-8.725	2.66157e-18	2.58073e-16		ENST00000569445.2	TMEM219	protein_coding	9.609	1.877	3.251	0.00114958	0.0121073
ENST00000339447.8	ABCB7	protein_coding	8.491	0.427	1.639	NA	NA		ENST00000271588.9	HMCN1	protein_coding	623.232	-1.514	-8.698	3.3927e-18	3.27233e-16		ENST00000296161.9	DTX3L	protein_coding	5092.93	1.875	20.129	4.09646e-90	5.35517e-87
ENST00000620875.5	ABCB7	protein_coding	15.412	0.057	0.074	NA	NA		ENST00000586659.6	KANK2	protein_coding	2874.02	-1.01	-8.673	4.2133e-18	4.04781e-16		ENST00000388712.7	GOLM1	protein_coding	5103.97	1.874	9.436	3.86355e-21	4.73767e-19
ENST00000663420.1	ABCB7	processed_transcript	10.323	0.45	4.667	NA	NA		ENST00000262056.14	EIF4B	protein_coding	4577.43	-0.817	-8.673	4.22644e-18	4.05511e-16		ENST00000588371.1	ZNF383	protein_coding	20.717	1.873	3.287	0.00101214	0.010855
ENST00000669388.1	ABCB7	processed_transcript	0	NA	NA	NA	NA		ENST00000561100.2	GPR176	protein_coding	3965.73	1.035	8.67	4.33793e-18	4.15664e-16		ENST00000355143.8	MTFP1	protein_coding	13.273	1.873	3.031	0.00243974	0.0228134
ENST00000534570.5	ABCB7	nonsense_mediated_decay	0.338	-0.167	-0.412	0.680163	NA		ENST00000354445.2	PLAAT4	protein_coding	270.881	1.93	8.667	4.4292e-18	4.23854e-16		ENST00000567606.5	PML	protein_coding	218.27	1.872	7.715	1.20576e-14	8.51203e-13
ENST00000526404.2	ABCB7	protein_coding	2	-0.353	-0.656	0.511925	NA		ENST00000257359.7	ADAMTS8	protein_coding	710.233	-1.276	-8.665	4.52398e-18	4.32359e-16		ENST00000355203.6	EOLA2	protein_coding	84.884	1.872	4.054	5.0291e-05	0.000797239
ENST00000643632.1	ABCB7	nonsense_mediated_decay	5.243	0	0	1	NA		ENST00000350148.10	SMAD9	protein_coding	286.801	-1.687	-8.663	4.58465e-18	4.37586e-16		ENST00000357444.10	RABGAP1L	protein_coding	9.838	1.87	2.819	0.00481375	0.0399275
ENST00000482309.5	ABCB8	nonsense_mediated_decay	33.649	0.612	0.959	0.337323	0.733707		ENST00000369774.8	SH3PXD2A	protein_coding	6755.76	-0.777	-8.659	4.74942e-18	4.52722e-16		ENST00000330794.9	STING1	protein_coding	449.489	1.869	6.415	1.41033e-10	6.14193e-09
ENST00000358849.9	ABCB8	protein_coding	82.063	-0.476	-0.714	0.475447	0.846925		ENST00000546300.5	GPR161	protein_coding	1729.38	-1.028	-8.639	5.68e-18	5.40723e-16		ENST00000652290.1	ZMAT3	protein_coding	46.082	1.869	4.204	2.62407e-05	0.000445811
ENST00000482899.1	ABCB8	retained_intron	11.305	0.329	0.63	0.528766	0.877923		ENST00000528455.5	CD44	protein_coding	16759.8	0.951	8.636	5.80679e-18	5.51359e-16		ENST00000369094.5	CIART	protein_coding	33.16	1.868	2.734	0.0062553	0.0493081
ENST00000477092.5	ABCB8	protein_coding	8.482	0.107	0.213	0.831612	0.981441		ENST00000039989.9	TTC17	protein_coding	2516.22	-0.667	-8.631	6.07708e-18	5.76276e-16		ENST00000408968.4	IFITM1	protein_coding	2990.77	1.866	10.394	2.63776e-25	4.34915e-23
ENST00000488370.1	ABCB8	processed_transcript	13.551	0.076	0.138	0.890354	0.990944		ENST00000381280.4	SMOC1	protein_coding	304.085	-4.593	-8.626	6.32833e-18	5.99325e-16		ENST00000341491.9	ATF3	protein_coding	286.374	1.866	7.819	5.30549e-15	3.85699e-13
ENST00000542328.5	ABCB8	protein_coding	6.478	0	0	NA	NA		ENST00000430262.3	ZNF652	protein_coding	653.993	-1.149	-8.626	6.35294e-18	6.00878e-16		ENST00000533021.1	TRIM68	protein_coding	16.472	1.865	3.608	0.000308429	0.00388894
ENST00000461373.5	ABCB8	protein_coding	0.704	-0.24	-0.574	0.566276	NA		ENST00000420781.5	FNBP1	protein_coding	876.031	-1.091	-8.625	6.41303e-18	6.05779e-16		ENST00000486862.1	OPTN	protein_coding	910.734	1.864	10.954	6.33311e-28	1.20111e-25
ENST00000488826.1	ABCB8	processed_transcript	0	NA	NA	NA	NA		ENST00000354250.7	NDUFV3	protein_coding	382.1	-6.363	-8.621	6.61411e-18	6.23968e-16		ENST00000377424.9	SLC2A5	protein_coding	6.283	1.864	2.927	0.00341759	0.0302055
ENST00000489192.5	ABCB8	nonsense_mediated_decay	0	NA	NA	NA	NA		ENST00000452733.7	CYTH2	protein_coding	1231.77	-1.322	-8.613	7.13632e-18	6.72366e-16		ENST00000424358.1	MMP24OS	protein_coding	8.521	1.862	3.166	0.0015477	0.0155743
ENST00000471796.5	ABCB8	processed_transcript	0.544	0	0	1	NA		ENST00000361565.9	IPO9	protein_coding	2990.01	-0.574	-8.61	7.2815e-18	6.85163e-16		ENST00000368452.7	PKIB	protein_coding	29.709	1.861	3.887	0.000101697	0.00148545
ENST00000462605.5	ABCB8	retained_intron	0.336	0.295	0.677	0.498168	NA		ENST00000534980.7	DDX6	protein_coding	3413.83	-0.503	-8.603	7.73341e-18	7.26752e-16		ENST00000370747.9	IFI44	protein_coding	885.989	1.86	9.458	3.14806e-21	3.89949e-19
ENST00000466956.5	ABCB8	processed_transcript	0.494	-0.076	-0.228	0.820032	NA		ENST00000314138.11	RPL27A	protein_coding	377.703	-1.201	-8.602	7.837e-18	7.35543e-16		ENST00000457889.1	CDC42EP3	protein_coding	197.922	1.86	5.226	1.73327e-07	4.59737e-06
ENST00000470645.5	ABCB8	nonsense_mediated_decay	2.793	-0.717	-1.769	0.076819	NA		ENST00000328299.4	ST6GALNAC3	protein_coding	127.255	-2.325	-8.597	8.20236e-18	7.67864e-16		ENST00000548547.5	IGFBP6	protein_coding	248.736	1.856	6.817	9.30807e-12	4.75185e-10
ENST00000297504.10	ABCB8	protein_coding	0	NA	NA	NA	NA		ENST00000392066.7	ACSL3	protein_coding	2988.87	0.955	8.59	8.68069e-18	8.11606e-16		ENST00000361842.8	XAF1	protein_coding	4360.45	1.855	11.27	1.84828e-29	3.75854e-27
ENST00000466514.5	ABCB8	nonsense_mediated_decay	4.733	-0.275	-0.452	0.651257	NA		ENST00000355354.13	CD47	protein_coding	1680.01	1.689	8.589	8.75433e-18	8.16405e-16		ENST00000335757.10	SLC44A2	protein_coding	736.762	1.855	5.671	1.4201e-08	4.62872e-07
ENST00000498578.5	ABCB8	protein_coding	5.776	0.166	1.096	NA	NA		ENST00000242351.10	ZC3HAV1	protein_coding	2242.26	0.7	8.582	9.35705e-18	8.71504e-16		ENST00000273183.8	STAC	protein_coding	16.411	1.852	3.908	9.30969e-05	0.00137268
ENST00000477719.5	ABCB8	protein_coding	0	NA	NA	NA	NA		ENST00000646660.1	ENO1	protein_coding	1406.46	0.977	8.578	9.6857e-18	8.99824e-16		ENST00000409465.5	STAT1	protein_coding	96.207	1.85	3.57	0.000357007	0.00441476
ENST00000472698.1	ABCB8	processed_transcript	0.977	0.618	1.183	0.236908	NA		ENST00000045083.6	RIPOR3	protein_coding	404.545	-1.793	-8.573	1.00426e-17	9.31802e-16		ENST00000264107.12	ITGA6	protein_coding	1099.99	1.849	11.94	7.31473e-33	1.80299e-30
ENST00000488551.5	ABCB8	nonsense_mediated_decay	0.644	0	0	1	NA		ENST00000320031.13	ITGA3	protein_coding	2383.52	1.394	8.567	1.06508e-17	9.85735e-16		ENST00000367033.4	PLXNA2	protein_coding	27.493	1.848	4.433	9.30994e-06	0.000174578
ENST00000469410.1	ABCB8	processed_transcript	0	NA	NA	NA	NA		ENST00000367882.5	TCF21	protein_coding	1653.06	-1.095	-8.563	1.10333e-17	1.01985e-15		ENST00000510338.5	ZBTB38	protein_coding	24.746	1.848	3.104	0.00190774	0.0185447
ENST00000493338.1	ABCB8	processed_transcript	2.345	-0.208	-0.906	0.364671	NA		ENST00000374897.4	TAP2	protein_coding	2148.23	2.024	8.559	1.13607e-17	1.04878e-15		ENST00000627608.1	WARS1	protein_coding	114.706	1.847	5.167	2.37278e-07	6.18164e-06
ENST00000491920.1	ABCB8	protein_coding	3.559	-0.171	-0.196	0.844575	NA		ENST00000378555.8	PODXL	protein_coding	175.866	3.129	8.557	1.16168e-17	1.07107e-15		ENST00000445092.5	SLFN12	protein_coding	91.205	1.845	7.162	7.96927e-13	4.61191e-11
ENST00000541424.1	ABCB9	protein_coding	6.667	0.486	0.736	0.4616	0.837979		ENST00000304101.9	KCNS3	protein_coding	78.308	2.104	8.553	1.20251e-17	1.10733e-15		ENST00000409637.7	GULP1	protein_coding	140.292	1.843	6.516	7.23231e-11	3.28243e-09
ENST00000542678.5	ABCB9	protein_coding	19.99	-0.29	-0.649	0.516381	0.872461		ENST00000527316.5	DHCR7	protein_coding	367.136	1.291	8.545	1.28472e-17	1.18154e-15		ENST00000405308.6	MDK	protein_coding	184.299	1.841	7.308	2.71672e-13	1.64638e-11
ENST00000426173.6	ABCB9	nonsense_mediated_decay	6.164	-0.42	-0.614	0.539161	0.884436		ENST00000371625.8	PTGDS	protein_coding	96.896	-2.79	-8.544	1.29438e-17	1.18744e-15		ENST00000376238.5	SLC28A3	protein_coding	13.511	1.837	3.541	0.000398855	0.00486488
ENST00000392439.7	ABCB9	protein_coding	9.435	0.146	0.248	0.804084	0.976912		ENST00000355666.5	TTC3	protein_coding	2889.59	-0.898	-8.543	1.30935e-17	1.19967e-15		ENST00000581513.5	CNDP2	protein_coding	14.758	1.836	3.012	0.00259326	0.0240073
ENST00000344275.11	ABCB9	protein_coding	0	NA	NA	NA	NA		ENST00000343090.11	UBE4B	protein_coding	2147.89	-0.859	-8.532	1.44187e-17	1.31944e-15		ENST00000574907.5	XAF1	protein_coding	9.688	1.836	2.84	0.00450585	0.0378975
ENST00000442833.6	ABCB9	protein_coding	0.528	-0.153	-0.212	0.83199	NA		ENST00000526669.6	CD44	protein_coding	5200.52	1.274	8.532	1.44423e-17	1.31994e-15		ENST00000303657.10	RFX2	protein_coding	37.336	1.832	2.754	0.00588192	0.0469009
ENST00000280560.13	ABCB9	protein_coding	1.55	0.402	1.046	0.295693	NA		ENST00000376112.4	ID1	protein_coding	2411.56	-1.778	-8.531	1.44953e-17	1.32314e-15		ENST00000607375.1	NFE2L3	protein_coding	460.389	1.831	11.736	8.29242e-32	1.92718e-29
ENST00000540285.5	ABCB9	protein_coding	3.276	-0.196	-0.999	0.317601	NA		ENST00000341065.8	SAMD11	protein_coding	160.998	-3.061	-8.528	1.48806e-17	1.35662e-15		ENST00000454740.5	RC3H2	protein_coding	32.208	1.828	3.174	0.00150161	0.0151881
ENST00000346530.9	ABCB9	protein_coding	0.521	0	0	1	NA		ENST00000339209.9	PHF10	protein_coding	1004.36	-1.552	-8.497	1.95385e-17	1.77905e-15		ENST00000395640.5	CCNG2	protein_coding	10.002	1.828	2.89	0.00385173	0.0333263
ENST00000442028.6	ABCB9	protein_coding	0.875	0	0	1	NA		ENST00000221200.9	KCTD9	protein_coding	2540	0.797	8.492	2.03559e-17	1.84888e-15		ENST00000301480.5	ZNF560	protein_coding	29.393	1.826	4.615	3.92628e-06	7.94447e-05
ENST00000546289.5	ABCB9	protein_coding	0.203	-0.174	-0.462	0.643877	NA		ENST00000316881.9	TRIM25	protein_coding	1662.86	1.214	8.486	2.13053e-17	1.93031e-15		ENST00000597584.5	SNAPC2	protein_coding	17.362	1.824	3.859	0.000113966	0.00164041
ENST00000537276.5	ABCB9	nonsense_mediated_decay	0	NA	NA	NA	NA		ENST00000395811.9	MPRIP	protein_coding	1689.1	-0.679	-8.464	2.58969e-17	2.34054e-15		ENST00000367808.8	BLZF1	protein_coding	903.277	1.822	10.047	9.43734e-24	1.40709e-21
ENST00000542448.5	ABCB9	protein_coding	1.349	0.28	0.864	0.387657	NA		ENST00000602540.5	PHLDA1	protein_coding	14439.5	-0.846	-8.454	2.80677e-17	2.5336e-15		ENST00000374867.7	NRP1	protein_coding	1692.29	1.818	5.976	2.29073e-09	8.41853e-08
ENST00000538895.5	ABCB9	retained_intron	3.856	-1.083	-1.506	0.131965	NA		ENST00000300231.6	MAP1A	protein_coding	16467.8	0.988	8.441	3.14943e-17	2.83942e-15		ENST00000416789.1	ITGA6	protein_coding	94.41	1.813	6.276	3.46886e-10	1.42987e-08
ENST00000541983.1	ABCB9	processed_transcript	1.124	0.184	0.659	0.509679	NA		ENST00000409645.5	MGAT5	protein_coding	3916.35	-1.205	-8.441	3.15445e-17	2.84044e-15		ENST00000486631.5	PLSCR1	protein_coding	168.083	1.812	5.449	5.07669e-08	1.49678e-06
ENST00000545373.1	ABCB9	protein_coding	0	NA	NA	NA	NA		ENST00000472644.6	ALCAM	protein_coding	5114.47	1.799	8.437	3.2637e-17	2.93161e-15		ENST00000393766.6	MSMO1	protein_coding	306.617	1.808	2.858	0.00425693	0.0361864
ENST00000540971.5	ABCB9	protein_coding	0.723	0.063	0.125	0.900328	NA		ENST00000555031.5	WARS1	protein_coding	181.24	-6.274	-8.427	3.53984e-17	3.16798e-15		ENST00000645694.3	SIX1	protein_coding	171.277	1.806	10.144	3.50988e-24	5.36426e-22
ENST00000536976.5	ABCB9	protein_coding	0.525	0.11	0.272	0.785545	NA		ENST00000525688.5	CD44	protein_coding	313.139	1.204	8.426	3.56621e-17	3.18769e-15		ENST00000296130.5	CLEC3B	protein_coding	21.728	1.805	2.956	0.00311369	0.0279858
ENST00000546077.1	ABCB9	protein_coding	2.138	0.397	0.558	0.576582	NA		ENST00000523292.5	DST	protein_coding	786.782	-1.186	-8.404	4.32439e-17	3.85128e-15		ENST00000409498.6	SUMO1	protein_coding	36.832	1.804	3.802	0.000143468	0.00200436
ENST00000543935.1	ABCB9	protein_coding	1.428	0.017	0.027	0.978433	NA		ENST00000457757.5	SPATS2L	protein_coding	137.099	2.272	8.401	4.42992e-17	3.93569e-15		ENST00000591813.5	SHFL	protein_coding	181.335	1.804	3.507	0.000452521	0.00542011
ENST00000622723.1	ABCB9	processed_transcript	3.121	-0.588	-0.882	0.377685	NA		ENST00000517956.5	FBXO32	protein_coding	884.053	1.289	8.4	4.45435e-17	3.9526e-15		ENST00000607355.2	H2AC19	protein_coding	948.414	1.799	16.66	2.56328e-62	1.80433e-59
ENST00000676806.1	ABCC1	processed_transcript	4546.64	-0.287	-3.522	0.000427779	0.00516262		ENST00000243501.10	PLA2G12A	protein_coding	385.921	-1.092	-8.388	4.93721e-17	4.3652e-15		ENST00000472644.6	ALCAM	protein_coding	5114.47	1.799	8.437	3.2637e-17	2.93161e-15
ENST00000677164.1	ABCC1	protein_coding	1035.3	-0.635	-2.916	0.00354611	0.0311645		ENST00000264563.7	IL11	protein_coding	497.359	-3.225	-8.384	5.10208e-17	4.50553e-15		ENST00000552370.5	TMBIM6	protein_coding	91.112	1.797	3.462	0.000536478	0.00627981
ENST00000678422.1	ABCC1	nonsense_mediated_decay	402.332	-0.823	-2.366	0.0179868	0.112103		ENST00000307126.10	GTPBP2	protein_coding	709.287	0.879	8.383	5.14362e-17	4.53674e-15		ENST00000428878.6	HIPK2	protein_coding	225.504	1.794	3.122	0.00179415	0.0176088
ENST00000575422.5	ABCC1	retained_intron	1346.67	-0.254	-1.96	0.0500187	0.235814		ENST00000445517.1	PSMA2	protein_coding	862.64	0.867	8.377	5.40651e-17	4.75715e-15		ENST00000414912.2	BTN3A1	protein_coding	395.697	1.792	5.748	9.00724e-09	3.03868e-07
ENST00000679043.1	ABCC1	processed_transcript	1477.14	-0.219	-1.036	0.300221	0.694341		ENST00000258149.11	MDM2	protein_coding	1008.56	0.918	8.366	5.96864e-17	5.23916e-15		ENST00000674650.1	HSPB1	protein_coding	36.357	1.789	2.935	0.00333364	0.0295885
ENST00000574761.1	ABCC1	retained_intron	527.124	-0.219	-0.959	0.337582	0.733836		ENST00000471652.1	ZC3HAV1	protein_coding	91.707	7.546	8.356	6.50348e-17	5.69498e-15		ENST00000543677.2	OASL	protein_coding	207.446	1.787	3.258	0.00112254	0.0118617
ENST00000574224.2	ABCC1	retained_intron	8.648	-0.38	-0.603	0.546401	0.887689		ENST00000381465.2	TRIB2	protein_coding	701.4	-0.894	-8.352	6.70724e-17	5.86639e-15		ENST00000424614.1	OPTN	protein_coding	3773.1	1.786	11.958	5.91359e-33	1.47251e-30
ENST00000572882.3	ABCC1	protein_coding	229.537	0.178	0.406	0.685012	0.946232		ENST00000558518.6	LDLR	protein_coding	3770.04	1.153	8.345	7.14123e-17	6.23852e-15		ENST00000451686.5	ITSN1	protein_coding	7.445	1.781	3.288	0.00100918	0.0108264
ENST00000399408.7	ABCC1	protein_coding	156.445	-0.009	-0.017	0.986216	1		ENST00000206451.11	PSME1	protein_coding	5189.18	0.81	8.343	7.25475e-17	6.33014e-15		ENST00000683689.1	SLITRK5	protein_coding	440.648	1.78	9.411	4.89238e-21	5.92974e-19
ENST00000399410.8	ABCC1	protein_coding	0	NA	NA	NA	NA		ENST00000318010.12	GANC	protein_coding	186.3	1.427	8.34	7.42272e-17	6.46899e-15		ENST00000379863.7	NRBP1	protein_coding	66.253	1.778	3.034	0.00241721	0.0226461
ENST00000576557.1	ABCC1	processed_transcript	0.087	0	0	1	NA		ENST00000303924.5	HAS2	protein_coding	192.521	-1.758	-8.338	7.5872e-17	6.59663e-15		ENST00000244519.7	BTN3A3	protein_coding	1258.52	1.777	8.097	5.62563e-16	4.52567e-14
ENST00000244533.7	ABCC10	protein_coding	8.333	-0.206	-1.406	0.159772	0.492853		ENST00000237642.7	STBD1	protein_coding	307.95	1.055	8.333	7.86869e-17	6.83325e-15		ENST00000267549.5	GPR65	protein_coding	17.808	1.776	3.176	0.00149506	0.0151383
ENST00000437104.3	ABCC10	retained_intron	7.103	0.66	1.057	0.290506	0.683099		ENST00000679030.1	CTSL	protein_coding	2018.22	1.503	8.329	8.18298e-17	7.09776e-15		ENST00000430705.5	PTPRA	protein_coding	300.123	1.774	5.85	4.9295e-09	1.73247e-07
ENST00000372515.8	ABCC10	protein_coding	12.496	0.29	0.427	0.669051	0.940761		ENST00000233809.9	IGFBP2	protein_coding	89.279	-2.825	-8.315	9.20251e-17	7.95657e-15		ENST00000395148.6	CFLAR	protein_coding	326.387	1.773	7.095	1.2968e-12	7.33089e-11
ENST00000372530.9	ABCC10	protein_coding	64.148	0.162	0.215	0.829649	0.981104		ENST00000580036.5	LIPG	protein_coding	54.527	2.63	8.312	9.38579e-17	8.09312e-15		ENST00000223095.5	SERPINE1	protein_coding	14112.3	1.772	10.621	2.38611e-26	4.14916e-24
ENST00000463024.1	ABCC10	retained_intron	64.838	0.051	0.124	0.900934	0.992631		ENST00000380094.10	ANKRD16	protein_coding	285.766	-1.677	-8.296	1.07907e-16	9.27176e-15		ENST00000379446.10	NEDD9	protein_coding	1067.51	1.772	5.578	2.43853e-08	7.63547e-07
ENST00000502549.1	ABCC10	processed_transcript	1.092	0.184	0.556	0.578265	NA		ENST00000336926.11	HIP1	protein_coding	1778.12	-0.909	-8.295	1.08686e-16	9.32776e-15		ENST00000680344.1	IFITM2	protein_coding	645.606	1.769	9.461	3.04689e-21	3.78056e-19
ENST00000443426.2	ABCC10	processed_transcript	3.845	-0.189	-0.26	0.794651	NA		ENST00000257663.4	TMEM60	protein_coding	166.075	1.237	8.291	1.12051e-16	9.60531e-15		ENST00000564710.1	N4BP1	protein_coding	12.262	1.769	3.33	0.000868941	0.00951572
ENST00000469856.1	ABCC10	retained_intron	1.237	0.193	0.327	0.743935	NA		ENST00000438257.9	DIO2	protein_coding	3117.88	0.774	8.29	1.13461e-16	9.71474e-15		ENST00000650467.1	CCBE1	protein_coding	194.296	1.769	2.807	0.00499651	0.0411821
ENST00000372512.2	ABCC10	retained_intron	0.61	0.538	0.87	0.384137	NA		ENST00000535011.6	CALU	protein_coding	17858.6	-0.5	-8.285	1.17824e-16	1.00765e-14		ENST00000519611.5	LY6E	protein_coding	24.086	1.767	3.329	0.000872649	0.00955061
ENST00000505344.1	ABCC10	protein_coding	1.971	-0.041	-0.23	0.818284	NA		ENST00000673466.1	AKT3	protein_coding	728.775	-0.895	-8.282	1.20719e-16	1.03121e-14		ENST00000571802.1	PLSCR3	protein_coding	13.452	1.767	2.835	0.00458157	0.0383976
ENST00000356608.7	ABCC11	protein_coding	0.082	-0.077	-0.19	0.849087	NA		ENST00000552678.1	ACVRL1	protein_coding	128.788	1.9	8.282	1.21422e-16	1.03601e-14		ENST00000569418.5	CYLD	protein_coding	284.989	1.765	4.83	1.3639e-06	3.05529e-05
ENST00000565329.1	ABCC11	processed_transcript	0.201	0	0	1	NA		ENST00000525680.6	TP53I11	protein_coding	7904.58	-1.215	-8.277	1.25896e-16	1.07293e-14		ENST00000481579.5	USP33	protein_coding	12.326	1.765	3.552	0.00038181	0.00468822
ENST00000353782.9	ABCC11	protein_coding	0.163	0	0	1	NA		ENST00000342213.3	CLEC14A	protein_coding	796.5	1.068	8.268	1.3572e-16	1.15263e-14		ENST00000560424.1	SMAD3	protein_coding	46.72	1.763	3.502	0.000461036	0.00550768
ENST00000394747.5	ABCC11	protein_coding	0	NA	NA	NA	NA		ENST00000417912.6	ARHGAP22	protein_coding	201.877	1.64	8.254	1.53599e-16	1.30145e-14		ENST00000390645.2	ARL4C	protein_coding	209.884	1.762	3.759	0.000170925	0.00233363
ENST00000394748.5	ABCC11	protein_coding	0.26	0	0	1	NA		ENST00000371384.4	FAM210B	protein_coding	2490.91	-0.478	-8.253	1.53847e-16	1.30205e-14		ENST00000342315.8	OAS2	protein_coding	15.396	1.762	3.049	0.00229844	0.0217028
ENST00000569172.1	ABCC11	processed_transcript	0	NA	NA	NA	NA		ENST00000319211.5	F2R	protein_coding	13219.7	-0.626	-8.241	1.70661e-16	1.43935e-14		ENST00000304385.8	TMEM154	protein_coding	264.608	1.761	8.794	1.44598e-18	1.44218e-16
ENST00000567385.5	ABCC11	retained_intron	1.178	0.424	0.801	0.42342	NA		ENST00000398955.2	MGARP	protein_coding	200.313	1.58	8.235	1.80214e-16	1.51643e-14		ENST00000396098.5	LPIN1	protein_coding	325.354	1.761	4.751	2.01933e-06	4.36074e-05
ENST00000565487.1	ABCC11	processed_transcript	0.222	0	0	1	NA		ENST00000327773.7	GAS6	protein_coding	7265.19	1.321	8.233	1.82551e-16	1.53433e-14		ENST00000396648.6	AKIP1	protein_coding	79.67	1.759	2.884	0.00392161	0.0338175
ENST00000569991.1	ABCC11	protein_coding	0	NA	NA	NA	NA		ENST00000415886.2	CTHRC1	protein_coding	3438.07	1.919	8.224	1.96756e-16	1.64993e-14		ENST00000633835.1	BNIP3	protein_coding	1883.85	1.757	13.843	1.41056e-43	5.61212e-41
ENST00000649885.1	ABCC12	nonsense_mediated_decay	0	NA	NA	NA	NA		ENST00000617612.3	C11orf96	protein_coding	102.979	-4.695	-8.22	2.04143e-16	1.70992e-14		ENST00000416425.5	LRRFIP2	protein_coding	333.754	1.757	4.383	1.16831e-05	0.000214699
ENST00000311303.7	ABCC12	protein_coding	0	NA	NA	NA	NA		ENST00000272252.10	GALM	protein_coding	393.723	1.244	8.219	2.05027e-16	1.71536e-14		ENST00000371752.5	ZNFX1	protein_coding	1143	1.755	3.774	0.000160843	0.00221222
ENST00000534418.5	ABCC12	nonsense_mediated_decay	0	NA	NA	NA	NA		ENST00000400335.9	KREMEN1	protein_coding	528.981	-1.586	-8.217	2.08913e-16	1.74587e-14		ENST00000605930.3	ITPR3	protein_coding	1174.41	1.754	15.663	2.69478e-55	1.52928e-52
ENST00000529084.5	ABCC12	nonsense_mediated_decay	0	NA	NA	NA	NA		ENST00000396394.7	PSMA1	protein_coding	1137.82	0.506	8.213	2.16504e-16	1.80725e-14		ENST00000378748.7	OPTN	protein_coding	2215.09	1.753	7.504	6.20656e-14	4.04598e-12
ENST00000497206.6	ABCC12	nonsense_mediated_decay	0	NA	NA	NA	NA		ENST00000411955.5	SAMD9L	protein_coding	2982.31	2.611	8.206	2.2886e-16	1.90605e-14		ENST00000540700.1	UBC	protein_coding	27.827	1.752	4.329	1.499e-05	0.000269228
ENST00000532494.5	ABCC12	nonsense_mediated_decay	0	NA	NA	NA	NA		ENST00000378073.5	MEGF8	protein_coding	1818.48	-1.025	-8.204	2.3342e-16	1.93741e-14		ENST00000258400.4	HTR2B	protein_coding	9.618	1.752	3.072	0.0021229	0.0203152
ENST00000529504.5	ABCC12	nonsense_mediated_decay	0	NA	NA	NA	NA		ENST00000304032.13	AGAP1	protein_coding	563.782	-1.226	-8.193	2.54417e-16	2.10691e-14		ENST00000335867.4	DACT1	protein_coding	9.914	1.751	3.045	0.00232846	0.0219495
ENST00000532355.1	ABCC12	processed_transcript	0	NA	NA	NA	NA		ENST00000575779.2	ZNF594	protein_coding	157.273	-6.095	-8.19	2.61655e-16	2.1644e-14		ENST00000361309.6	CD47	protein_coding	666.99	1.75	4.682	2.84647e-06	5.9351e-05
ENST00000526251.1	ABCC12	retained_intron	0	NA	NA	NA	NA		ENST00000315367.4	PLEKHF2	protein_coding	330.536	1.264	8.188	2.66485e-16	2.20187e-14		ENST00000541363.5	HMGA2	protein_coding	25.29	1.749	3.494	0.000475255	0.0056554
ENST00000533185.1	ABCC12	retained_intron	0	NA	NA	NA	NA		ENST00000381125.9	PFKP	protein_coding	4010.31	0.853	8.173	2.99926e-16	2.47539e-14		ENST00000466899.6	GNB4	protein_coding	162.217	1.749	3.442	0.000576999	0.00666883
ENST00000528693.5	ABCC12	retained_intron	0	NA	NA	NA	NA		ENST00000396628.6	ELP5	protein_coding	86.314	-0.557	-8.16	3.34296e-16	2.75285e-14		ENST00000417271.1	SLC8A1	protein_coding	16.651	1.749	2.968	0.00299961	0.0271169
ENST00000533639.5	ABCC12	nonsense_mediated_decay	0	NA	NA	NA	NA		ENST00000421510.5	EHD1	protein_coding	292.645	1.007	8.154	3.52929e-16	2.90302e-14		ENST00000306107.9	ALCAM	protein_coding	3380.99	1.747	11.81	3.45669e-32	8.32415e-30
ENST00000527640.1	ABCC12	protein_coding	0	NA	NA	NA	NA		ENST00000520734.5	ANGPT1	protein_coding	2282.21	-1.674	-8.146	3.77093e-16	3.09136e-14		ENST00000368636.8	BNIP3	protein_coding	814.099	1.747	10.033	1.09457e-23	1.62536e-21
ENST00000429114.5	ABCC13	processed_transcript	0	NA	NA	NA	NA		ENST00000379376.2	RASSF2	protein_coding	1573.59	-2.312	-8.145	3.79287e-16	3.10587e-14		ENST00000405334.5	EIF2AK2	protein_coding	1683.79	1.746	16.797	2.58174e-63	1.90911e-60
ENST00000482980.5	ABCC13	processed_transcript	0	NA	NA	NA	NA		ENST00000405506.2	XRCC6	protein_coding	60.317	-0.683	-8.137	4.04937e-16	3.3122e-14		ENST00000611722.2	IFIT2	protein_coding	1807.55	1.745	2.764	0.00570404	0.0458069
ENST00000481582.5	ABCC13	retained_intron	0	NA	NA	NA	NA		ENST00000359782.8	SIRT5	protein_coding	68.055	-0.559	-8.125	4.46705e-16	3.6457e-14		ENST00000596315.5	EMP3	protein_coding	448.519	1.744	8.758	1.98754e-18	1.95305e-16
ENST00000467409.5	ABCC13	retained_intron	0.091	0.104	0.258	0.796192	NA		ENST00000557457.1	AHNAK2	protein_coding	493.016	2.067	8.124	4.52586e-16	3.68958e-14		ENST00000606888.3	ANKRD34A	protein_coding	47.55	1.742	5.694	1.23854e-08	4.08056e-07
ENST00000471902.5	ABCC13	processed_transcript	0	NA	NA	NA	NA		ENST00000372733.3	SDC4	protein_coding	4069.78	0.655	8.123	4.54131e-16	3.69806e-14		ENST00000622527.1	PCDHGB2	protein_coding	428.945	1.741	7.189	6.52654e-13	3.81925e-11
ENST00000463099.1	ABCC13	transcribed_unprocessed_pseudogene	0	NA	NA	NA	NA		ENST00000359314.5	CD2AP	protein_coding	1351.57	1.352	8.122	4.57626e-16	3.72238e-14		ENST00000322886.12	E2F7	protein_coding	388.139	1.74	9.548	1.31642e-21	1.66732e-19
ENST00000647814.1	ABCC2	protein_coding	11.219	0.147	0.259	0.795604	0.975697		ENST00000406875.8	HIPK2	protein_coding	9586.57	-0.618	-8.121	4.60514e-16	3.74171e-14		ENST00000454414.5	STAT1	protein_coding	2550.48	1.739	3.46	0.000540165	0.00631467
ENST00000648689.1	ABCC2	protein_coding	0	NA	NA	NA	NA		ENST00000560741.5	ISG20	protein_coding	59.765	7.238	8.111	5.01035e-16	4.06194e-14		ENST00000391985.7	CFHR3	protein_coding	8.484	1.739	2.837	0.00455996	0.0382516
ENST00000647836.1	ABCC2	processed_transcript	0	NA	NA	NA	NA		ENST00000266646.3	INHBE	protein_coding	324.486	1.335	8.109	5.08796e-16	4.12029e-14		ENST00000308508.5	CSPG4	protein_coding	1013	1.738	11.286	1.53318e-29	3.12644e-27
ENST00000648324.1	ABCC2	nonsense_mediated_decay	1.411	0.167	0.225	0.821729	NA		ENST00000296591.10	EDIL3	protein_coding	2889.31	-1.18	-8.107	5.20897e-16	4.21363e-14		ENST00000442151.6	CD44	protein_coding	73.411	1.737	4.952	7.36425e-07	1.73964e-05
ENST00000649932.1	ABCC2	nonsense_mediated_decay	0	NA	NA	NA	NA		ENST00000531493.5	FOSL1	protein_coding	711.886	2.048	8.104	5.30392e-16	4.28569e-14		ENST00000251739.9	VPS50	protein_coding	44.93	1.737	4.798	1.59989e-06	3.53526e-05
ENST00000370434.1	ABCC2	retained_intron	0.089	-0.079	-0.196	0.844902	NA		ENST00000409787.4	NT5C3A	protein_coding	182.306	2.242	8.102	5.39187e-16	4.35196e-14		ENST00000409094.5	DBI	protein_coding	141.408	1.737	4.594	4.35707e-06	8.74364e-05
ENST00000649493.1	ABCC2	nonsense_mediated_decay	0.558	-0.344	-0.672	0.501542	NA		ENST00000644252.3	DSE	protein_coding	248.72	-2.327	-8.101	5.46488e-16	4.40603e-14		ENST00000427693.1	HLX	protein_coding	51.761	1.736	5.872	4.30858e-09	1.5245e-07
ENST00000496621.1	ABCC2	processed_transcript	0	NA	NA	NA	NA		ENST00000257604.9	TRAFD1	protein_coding	283.257	1.489	8.1	5.50848e-16	4.43629e-14		ENST00000392952.7	ABLIM1	protein_coding	218.344	1.735	4.757	1.96655e-06	4.25933e-05
ENST00000649459.1	ABCC2	retained_intron	1.099	0.12	0.485	0.627361	NA		ENST00000244519.7	BTN3A3	protein_coding	1258.52	1.777	8.097	5.62563e-16	4.52567e-14		ENST00000515655.5	ABCG2	protein_coding	26.065	1.733	3.981	6.86843e-05	0.00104558
ENST00000648523.1	ABCC2	nonsense_mediated_decay	0.781	0.361	0.806	0.420055	NA		ENST00000227868.9	PDHX	protein_coding	823.45	0.787	8.097	5.65033e-16	4.53556e-14		ENST00000377842.7	ACOT7	protein_coding	46.144	1.729	3.411	0.000647232	0.00738806
ENST00000503304.1	ABCC3	processed_transcript	65.749	-1.257	-4.301	1.70066e-05	0.000302113		ENST00000419735.8	ATXN7L1	protein_coding	696.142	0.947	8.095	5.72715e-16	4.59219e-14		ENST00000361301.6	WNT16	protein_coding	35.62	1.729	2.861	0.00422607	0.0359993
ENST00000503337.1	ABCC3	retained_intron	73.75	-1.666	-4.262	2.02414e-05	0.000352393		ENST00000362079.2	MT-CO3	protein_coding	61750.3	-0.824	-8.067	7.19792e-16	5.7526e-14		ENST00000295927.4	PTX3	protein_coding	12350.1	1.728	11.054	2.08845e-28	4.0234e-26
ENST00000505699.5	ABCC3	nonsense_mediated_decay	358.229	-1.38	-4.103	4.07867e-05	0.000660445		ENST00000313525.4	DNAJC25	protein_coding	1034.02	0.708	8.066	7.28063e-16	5.81236e-14		ENST00000319234.5	SHISA3	protein_coding	64.436	1.727	4.134	3.56793e-05	0.000586434
ENST00000506464.5	ABCC3	processed_transcript	21.583	-1.343	-2.484	0.0129908	0.0871457		ENST00000473466.2	ACOT7	protein_coding	489.563	1.351	8.062	7.47943e-16	5.95807e-14		ENST00000296782.9	RICTOR	protein_coding	44.844	1.727	3.304	0.000952507	0.0103182
ENST00000285238.13	ABCC3	protein_coding	271.675	-1.036	-2.401	0.0163633	0.104148		ENST00000320816.11	DAB2	protein_coding	9764.23	0.878	8.049	8.31972e-16	6.61305e-14		ENST00000630869.1	SFT2D2	protein_coding	13.209	1.722	3.103	0.00191337	0.0185906
ENST00000502426.5	ABCC3	nonsense_mediated_decay	16.967	0.506	1.917	0.0552098	0.251806		ENST00000242208.5	INHBA	protein_coding	4021.93	-1.165	-8.049	8.33144e-16	6.61518e-14		ENST00000416848.6	PUS7L	protein_coding	207.623	1.719	6.522	6.94806e-11	3.16126e-09
ENST00000510633.5	ABCC3	nonsense_mediated_decay	6.386	-0.706	-0.959	0.33741	0.733767		ENST00000372188.5	PRXL2A	protein_coding	359.157	-1.648	-8.047	8.47801e-16	6.72427e-14		ENST00000429120.6	LY6E	protein_coding	740.323	1.719	4.947	7.52407e-07	1.77339e-05
ENST00000510891.1	ABCC3	processed_transcript	7.698	-0.509	-0.686	0.492435	0.857856		ENST00000324109.9	DNMBP	protein_coding	1489.29	1.113	8.047	8.50741e-16	6.74028e-14		ENST00000428839.1	LRRC15	protein_coding	13.793	1.719	3.574	0.000351782	0.00435677
ENST00000571855.1	ABCC3	retained_intron	15.35	-0.22	-0.506	0.612987	0.918142		ENST00000357447.7	FRMD4A	protein_coding	856.967	0.667	8.046	8.5352e-16	6.75498e-14		ENST00000409385.5	SPATS2L	protein_coding	1979.92	1.717	6.754	1.44003e-11	7.15197e-10
ENST00000427699.5	ABCC3	protein_coding	24.296	0.211	0.325	0.745445	0.963093		ENST00000222374.3	CADM4	protein_coding	416.317	-1.32	-8.043	8.74754e-16	6.91556e-14		ENST00000373064.9	SLC25A25	protein_coding	26.217	1.717	4.402	1.07333e-05	0.000198674
ENST00000515707.1	ABCC3	protein_coding	1.607	-0.556	-0.673	0.500879	NA		ENST00000338983.7	MAP3K20	protein_coding	3849.34	-0.964	-8.038	9.12543e-16	7.19877e-14		ENST00000637521.2	STXBP1	protein_coding	45.17	1.717	2.806	0.00501334	0.041293
ENST00000513511.5	ABCC3	nonsense_mediated_decay	3.104	-0.159	-0.252	0.800843	NA		ENST00000420827.2	UBA6	protein_coding	192.061	1.628	8.038	9.1682e-16	7.22472e-14		ENST00000573026.1	YWHAE	protein_coding	82.527	1.712	3.506	0.000454792	0.00544108
ENST00000515585.1	ABCC3	nonsense_mediated_decay	2.884	-0.249	-0.384	0.701143	NA		ENST00000367568.5	STX11	protein_coding	58.576	2.238	8.029	9.80449e-16	7.70953e-14		ENST00000420111.6	CSF1	protein_coding	459.131	1.711	5.379	7.4711e-08	2.12899e-06
ENST00000513589.1	ABCC3	processed_transcript	0.245	0.201	0.555	0.579065	NA		ENST00000599398.5	CCDC9	protein_coding	255.464	1.104	8.028	9.92372e-16	7.78655e-14		ENST00000547303.5	DDIT3	protein_coding	367.971	1.711	5.256	1.47576e-07	3.96462e-06
ENST00000515070.1	ABCC3	retained_intron	0	NA	NA	NA	NA		ENST00000376980.8	DNAJC1	protein_coding	2015.14	0.501	8.022	1.03719e-15	8.12949e-14		ENST00000367662.5	PAPPA2	protein_coding	54.623	1.711	4.923	8.53988e-07	1.99229e-05
ENST00000513745.1	ABCC3	protein_coding	0.482	0.378	0.774	0.439203	NA		ENST00000512921.4	PI4K2B	protein_coding	243.259	1.967	8.018	1.07288e-15	8.40022e-14		ENST00000275230.6	SLC2A12	protein_coding	307.685	1.71	11.089	1.41284e-28	2.7508e-26
ENST00000508929.1	ABCC3	retained_intron	1.063	-0.201	-0.292	0.770093	NA		ENST00000322203.7	RPL10A	protein_coding	18322	-0.638	-8.017	1.08752e-15	8.50578e-14		ENST00000254661.5	RAMP1	protein_coding	44.369	1.708	3.812	0.000137977	0.00193982
ENST00000504586.1	ABCC3	retained_intron	0.737	-0.332	-0.72	0.471522	NA		ENST00000309212.11	MXRA8	protein_coding	1061.13	-1.514	-8.015	1.09781e-15	8.57708e-14		ENST00000374316.9	ITPR3	protein_coding	13.35	1.708	3.396	0.000684482	0.00774241
ENST00000645237.2	ABCC4	protein_coding	4470.84	-0.962	-7.762	8.39065e-15	6.0221e-13		ENST00000610213.6	DCP1A	protein_coding	701.267	0.642	8.014	1.11206e-15	8.6781e-14		ENST00000674835.2	ATF4	protein_coding	208.203	1.708	3.138	0.00169978	0.0168681
ENST00000642524.1	ABCC4	nonsense_mediated_decay	395.804	-1.244	-3.799	0.000145561	0.00202972		ENST00000455322.6	CLASP1	protein_coding	68.126	0.968	8.013	1.11974e-15	8.72055e-14		ENST00000554601.1	WARS1	protein_coding	44.548	1.706	4.206	2.60156e-05	0.000442604
ENST00000643842.1	ABCC4	nonsense_mediated_decay	267.746	-1.735	-3.736	0.000186632	0.0025157		ENST00000618415.4	RGS5	protein_coding	60.021	-0.799	-8.009	1.16088e-15	9.02172e-14		ENST00000331563.7	PKP3	protein_coding	12.206	1.705	2.743	0.00609622	0.0482419
ENST00000644880.1	ABCC4	processed_transcript	13.485	-2.256	-3.704	0.000212616	0.00281566		ENST00000391975.5	HDLBP	protein_coding	841.518	-1.366	-8.008	1.16557e-15	9.04859e-14		ENST00000436407.7	SLC14A1	protein_coding	18.656	1.703	2.916	0.00354249	0.0311364
ENST00000645532.1	ABCC4	protein_coding	1270.15	-0.567	-3.47	0.000520011	0.00611344		ENST00000423777.7	ATF5	protein_coding	688.888	1.252	8.005	1.19379e-15	9.25779e-14		ENST00000682323.1	PARP9	protein_coding	3360.96	1.702	17.627	1.52038e-69	1.32503e-66
ENST00000471041.2	ABCC4	processed_transcript	19.899	-1.399	-2.819	0.00481285	0.0399259		ENST00000339082.7	PLAUR	protein_coding	366.663	1.273	7.998	1.26758e-15	9.80931e-14		ENST00000612337.4	SSBP1	protein_coding	116.034	1.702	5.468	4.54328e-08	1.35424e-06
ENST00000643051.1	ABCC4	nonsense_mediated_decay	252.845	-0.84	-2.074	0.0380636	0.19425		ENST00000339562.9	NR4A2	protein_coding	416.834	-3.557	-7.993	1.31201e-15	1.01317e-13		ENST00000668113.1	RIMS2	protein_coding	171.165	1.7	5.816	6.03821e-09	2.09002e-07
ENST00000646439.1	ABCC4	protein_coding	566.709	-0.874	-1.891	0.0585689	0.262066		ENST00000619562.4	IGF2BP3	protein_coding	838.678	0.804	7.986	1.39948e-15	1.07958e-13		ENST00000582970.5	RNF213	protein_coding	435.949	1.7	5.815	6.07669e-09	2.10235e-07
ENST00000644471.1	ABCC4	retained_intron	62.154	-0.441	-0.85	0.395464	0.787092		ENST00000314754.12	CD55	protein_coding	600.38	-1.576	-7.985	1.41008e-15	1.08661e-13		ENST00000373248.5	AIFM2	protein_coding	216.127	1.699	5.149	2.61366e-07	6.75152e-06
ENST00000536256.3	ABCC4	protein_coding	43.367	-0.115	-0.207	0.836304	0.982405		ENST00000259119.9	SKIL	protein_coding	616.403	-1.42	-7.984	1.41248e-15	1.08731e-13		ENST00000524699.5	BRMS1	protein_coding	44.103	1.695	4.249	2.1465e-05	0.000371399
ENST00000643816.1	ABCC4	retained_intron	8.584	0.002	0.003	0.997298	1		ENST00000261875.10	HACD3	protein_coding	4908.68	-0.393	-7.983	1.42378e-15	1.09486e-13		ENST00000547625.1	CHURC1	protein_coding	19.324	1.69	3.771	0.000162682	0.00223442
ENST00000484109.1	ABCC4	retained_intron	1.988	0.095	0.135	0.892701	NA		ENST00000423738.4	ARMCX4	protein_coding	503.293	-1.059	-7.97	1.58294e-15	1.2147e-13		ENST00000557297.5	WARS1	protein_coding	78.629	1.69	3.703	0.000213465	0.00282384
ENST00000474158.2	ABCC4	retained_intron	1.604	-0.646	-1.137	0.255704	NA		ENST00000461384.6	GBP3	protein_coding	5204.28	1.903	7.961	1.70839e-15	1.30823e-13		ENST00000355354.13	CD47	protein_coding	1680.01	1.689	8.589	8.75433e-18	8.16405e-16
ENST00000467685.2	ABCC4	retained_intron	1.572	-0.73	-1.025	0.305348	NA		ENST00000380985.10	NLN	protein_coding	918.596	-0.644	-7.955	1.79571e-15	1.37222e-13		ENST00000526950.1	TXNRD1	protein_coding	762.951	1.688	2.944	0.00324028	0.0288894
ENST00000643556.1	ABCC4	nonsense_mediated_decay	0	NA	NA	NA	NA		ENST00000357750.9	HYAL2	protein_coding	77.619	-0.387	-7.954	1.80747e-15	1.37976e-13		ENST00000652226.1	SEMA5A	protein_coding	371.064	1.687	5.412	6.23337e-08	1.80152e-06
ENST00000629385.1	ABCC4	protein_coding	0	NA	NA	NA	NA		ENST00000311083.10	CSRP2	protein_coding	2985.67	-1	-7.951	1.84558e-15	1.40739e-13		ENST00000539780.5	BCAT1	protein_coding	519.612	1.686	4.747	2.06763e-06	4.45585e-05
ENST00000382494.6	ABCC5	protein_coding	112.772	-1.085	-3.199	0.00137905	0.0141415		ENST00000580705.5	TLK2	protein_coding	191.826	1.486	7.942	1.99544e-15	1.52009e-13		ENST00000526400.6	KIAA1549L	protein_coding	26.857	1.686	2.798	0.00514309	0.0421341
ENST00000427120.6	ABCC5	protein_coding	205.95	-0.582	-3.06	0.00221035	0.0210065		ENST00000679543.1	MX1	protein_coding	136.131	3.703	7.94	2.02133e-15	1.53821e-13		ENST00000415452.5	RUBCN	protein_coding	74.805	1.685	5.436	5.43467e-08	1.58698e-06
ENST00000265586.10	ABCC5	protein_coding	386.353	-1.069	-2.67	0.00759334	0.0575391		ENST00000216416.9	CNIH1	protein_coding	532.153	-0.855	-7.939	2.03488e-15	1.54691e-13		ENST00000264669.10	FASTKD3	protein_coding	38.121	1.685	3.361	0.000777756	0.00864518
ENST00000392579.6	ABCC5	protein_coding	19.355	0.835	1.292	0.19637	0.554638		ENST00000579122.1	CDKN2A	protein_coding	40.222	6.133	7.938	2.04687e-15	1.55441e-13		ENST00000457197.2	IRAK3	protein_coding	25.266	1.68	2.826	0.00471042	0.0392171
ENST00000476402.1	ABCC5	retained_intron	34.675	-0.372	-0.572	0.567081	0.897895		ENST00000293230.10	CYGB	protein_coding	331.892	-2.168	-7.929	2.20207e-15	1.67053e-13		ENST00000276500.4	RGS20	protein_coding	190.086	1.678	6.743	1.55246e-11	7.68951e-10
ENST00000334444.11	ABCC5	protein_coding	127.837	0.088	0.202	0.839645	0.983186		ENST00000620436.4	SLC16A6	protein_coding	400.655	-2.776	-7.928	2.2332e-15	1.6924e-13		ENST00000269518.9	PMAIP1	protein_coding	1237.42	1.673	8.752	2.09403e-18	2.05218e-16
ENST00000443376.5	ABCC5	nonsense_mediated_decay	9.6	0.026	0.058	0.953609	0.998915		ENST00000346234.7	OSTF1	protein_coding	866.828	0.538	7.927	2.24424e-15	1.69901e-13		ENST00000273960.7	HERC6	protein_coding	157.851	1.673	5.272	1.34636e-07	3.65184e-06
ENST00000437205.5	ABCC5	nonsense_mediated_decay	62.078	0.001	0.002	0.998181	1		ENST00000256646.7	NOTCH2	protein_coding	5238.94	0.819	7.926	2.27133e-15	1.71774e-13		ENST00000679438.1	IFIT3	protein_coding	11.691	1.673	2.789	0.00528373	0.0430306
ENST00000443497.1	ABCC5	nonsense_mediated_decay	2.857	-0.117	-0.692	0.489133	NA		ENST00000295770.4	STT3B	protein_coding	3947.81	0.545	7.924	2.3039e-15	1.74057e-13		ENST00000614204.4	IFI27	protein_coding	37.408	1.671	4.493	7.01534e-06	0.000135222
ENST00000492216.1	ABCC5	processed_transcript	0.774	0	0	1	NA		ENST00000305249.10	TACR1	protein_coding	55.543	3.207	7.92	2.38167e-15	1.79562e-13		ENST00000522605.2	PCDHGB2	protein_coding	209.551	1.671	3.785	0.000153992	0.00213335
ENST00000438979.6	ABCC5	nonsense_mediated_decay	0.444	0	0	1	NA		ENST00000328965.9	OAF	protein_coding	1342.61	0.98	7.918	2.40989e-15	1.81503e-13		ENST00000378764.6	OPTN	protein_coding	10700.3	1.669	15.39	1.92089e-53	1.02644e-50
ENST00000437341.5	ABCC5	protein_coding	1.216	0.241	0.806	0.420045	NA		ENST00000542214.2	C3orf14	protein_coding	62.325	0.825	7.918	2.41824e-15	1.81945e-13		ENST00000399817.9	IFITM2	protein_coding	619.279	1.669	6.638	3.16916e-11	1.50165e-09
ENST00000446941.2	ABCC5	protein_coding	2.016	0.13	0.267	0.789118	NA		ENST00000303375.10	MRC2	protein_coding	10520.3	-1.134	-7.913	2.52093e-15	1.89282e-13		ENST00000510503.5	CCND3	protein_coding	102.074	1.669	3.849	0.000118731	0.00169964
ENST00000422946.1	ABCC5-AS1	lncRNA	0	NA	NA	NA	NA		ENST00000359013.4	TGFBR2	protein_coding	1737.53	0.728	7.904	2.70989e-15	2.03261e-13		ENST00000342435.9	PLSCR1	protein_coding	1427.61	1.665	11.726	9.33741e-32	2.16318e-29
ENST00000576204.6	ABCC6	retained_intron	7.574	-0.933	-1.518	0.129114	0.434318		ENST00000261978.9	LTBP2	protein_coding	4678.56	-0.669	-7.899	2.81343e-15	2.10811e-13		ENST00000371489.5	MYOF	protein_coding	427.96	1.665	6.803	1.02163e-11	5.19377e-10
ENST00000205557.12	ABCC6	protein_coding	23.029	-0.748	-1.057	0.290486	0.683099		ENST00000583313.7	RBM8A	protein_coding	930.766	-0.663	-7.898	2.82697e-15	2.11609e-13		ENST00000423061.6	SYNE1	protein_coding	860.865	1.663	5.826	5.67973e-09	1.97904e-07
ENST00000575728.1	ABCC6	protein_coding	16.889	-0.629	-0.961	0.336698	0.733065		ENST00000526530.1	DERA	protein_coding	61.477	-0.45	-7.885	3.14254e-15	2.34751e-13		ENST00000340840.6	TRERF1	protein_coding	87.753	1.663	3.699	0.000216734	0.00285985
ENST00000622290.5	ABCC6	nonsense_mediated_decay	4.448	0.428	1.404	0.160188	NA		ENST00000287097.6	CD109	protein_coding	2216.33	0.67	7.88	3.26956e-15	2.4399e-13		ENST00000411961.6	ANKRD54	protein_coding	5.797	1.662	2.848	0.00439637	0.0371303
ENST00000456970.6	ABCC6	nonsense_mediated_decay	0.336	0	0	1	NA		ENST00000223324.3	MRPL32	protein_coding	2806.83	0.576	7.876	3.38597e-15	2.5242e-13		ENST00000382519.9	CD9	protein_coding	450.759	1.661	5.254	1.48953e-07	3.99721e-06
ENST00000576683.1	ABCC6	retained_intron	0.161	-0.164	-0.384	0.70103	NA		ENST00000327419.7	C11orf87	protein_coding	122.173	-3.205	-7.872	3.48128e-15	2.59261e-13		ENST00000334310.10	TEAD1	protein_coding	80.619	1.66	3.031	0.00243937	0.0228129
ENST00000574094.6	ABCC6	protein_coding	0	NA	NA	NA	NA		ENST00000330342.8	ATP6V0A2	protein_coding	473.969	-0.952	-7.872	3.4908e-15	2.59707e-13		ENST00000547316.1	E2F7	protein_coding	15.006	1.66	2.762	0.00573769	0.0460014
ENST00000577103.1	ABCC6	nonsense_mediated_decay	0	NA	NA	NA	NA		ENST00000362091.9	FBH1	protein_coding	3346.67	-0.644	-7.871	3.5235e-15	2.61873e-13		ENST00000379845.3	SFRP1	protein_coding	272.874	1.659	3.172	0.00151406	0.0153009
ENST00000546162.6	ABCC6P1	processed_transcript	29.225	-0.647	-1.33	0.18355	0.532893		ENST00000284268.8	ANKH	protein_coding	495.253	-1.24	-7.87	3.5469e-15	2.63345e-13		ENST00000543482.5	MCTP2	protein_coding	31.55	1.659	2.803	0.00505592	0.0415828
ENST00000565118.1	ABCC6P1	processed_transcript	2.864	-0.73	-1.216	0.223913	NA		ENST00000618395.4	COL5A1	protein_coding	10861.8	-0.66	-7.866	3.67246e-15	2.72115e-13		ENST00000375311.1	ZNF438	protein_coding	42.702	1.653	2.891	0.00383987	0.0332701
ENST00000565647.5	ABCC6P1	processed_transcript	0.205	-0.176	-0.467	0.640521	NA		ENST00000244061.6	RNF114	protein_coding	1141.33	0.876	7.859	3.8764e-15	2.86357e-13		ENST00000003100.13	CYP51A1	protein_coding	3063.7	1.652	11.623	3.13095e-31	7.0094e-29
ENST00000565566.1	ABCC6P1	transcribed_unprocessed_pseudogene	1.478	0	0	1	NA		ENST00000617962.2	GADD45A	protein_coding	827.852	2.416	7.854	4.02775e-15	2.96938e-13		ENST00000308639.13	RELA	protein_coding	45.845	1.652	3.318	0.000906616	0.00986777
ENST00000542005.2	ABCC6P2	processed_transcript	12.041	-0.2	-0.375	0.707318	0.952429		ENST00000279441.9	MMP10	protein_coding	57.936	-3.011	-7.853	4.05342e-15	2.9853e-13		ENST00000533057.6	SYTL2	protein_coding	124.686	1.651	3.715	0.000203255	0.00271181
ENST00000526069.1	ABCC6P2	transcribed_unprocessed_pseudogene	0.211	-0.191	-0.487	0.625974	NA		ENST00000302351.9	ENC1	protein_coding	273.296	-1.651	-7.852	4.10132e-15	3.01754e-13		ENST00000393218.6	LGMN	protein_coding	120.568	1.651	3.124	0.00178563	0.0175417
ENST00000644772.1	ABCC8	protein_coding	0	NA	NA	NA	NA		ENST00000295522.4	CLDN1	protein_coding	568.324	1.63	7.849	4.19318e-15	3.07894e-13		ENST00000423088.5	MAP4	protein_coding	394.221	1.65	5.456	4.8691e-08	1.44196e-06
ENST00000643562.1	ABCC8	nonsense_mediated_decay	0	NA	NA	NA	NA		ENST00000361150.6	OPA1	protein_coding	49.227	-0.595	-7.846	4.29727e-15	3.15221e-13		ENST00000476549.6	BTN3A1	protein_coding	457.301	1.648	5.923	3.15803e-09	1.13886e-07
ENST00000531642.5	ABCC8	nonsense_mediated_decay	0	NA	NA	NA	NA		ENST00000332408.9	SHC4	protein_coding	109.41	-1.614	-7.832	4.80347e-15	3.51999e-13		ENST00000524023.1	HDAC9	protein_coding	16.079	1.648	3.001	0.00269261	0.0247567
ENST00000528374.2	ABCC8	protein_coding	0	NA	NA	NA	NA		ENST00000683431.1	DKK3	protein_coding	19612.2	0.755	7.828	4.9628e-15	3.63312e-13		ENST00000409652.5	APOL6	protein_coding	3901.97	1.645	15.704	1.40935e-55	8.06049e-53
ENST00000302539.9	ABCC8	protein_coding	0	NA	NA	NA	NA		ENST00000361034.7	GRAMD4	protein_coding	375.621	-1.737	-7.825	5.06835e-15	3.70668e-13		ENST00000581560.5	TRPV2	protein_coding	27.46	1.643	3.216	0.00130208	0.0134788
ENST00000389817.8	ABCC8	protein_coding	0	NA	NA	NA	NA		ENST00000261837.12	GNB5	protein_coding	157.897	-1.253	-7.824	5.10117e-15	3.72324e-13		ENST00000522100.5	TNIP1	protein_coding	37.865	1.642	2.922	0.00348256	0.0307018
ENST00000683693.1	ABCC8	retained_intron	0	NA	NA	NA	NA		ENST00000329565.6	SNN	protein_coding	398.708	-1.346	-7.824	5.10923e-15	3.72541e-13		ENST00000313093.7	ARHGAP45	protein_coding	13.3	1.642	2.899	0.00374578	0.0326092
ENST00000646592.1	ABCC8	nonsense_mediated_decay	0	NA	NA	NA	NA		ENST00000554986.2	SIX1	protein_coding	318.586	2.029	7.822	5.20152e-15	3.78893e-13		ENST00000333486.4	UBA7	protein_coding	1182.46	1.641	9.921	3.38041e-23	4.90039e-21
ENST00000646993.1	ABCC8	nonsense_mediated_decay	0	NA	NA	NA	NA		ENST00000341491.9	ATF3	protein_coding	286.374	1.866	7.819	5.30549e-15	3.85699e-13		ENST00000417912.6	ARHGAP22	protein_coding	201.877	1.64	8.254	1.53599e-16	1.30145e-14
ENST00000526037.6	ABCC8	retained_intron	0	NA	NA	NA	NA		ENST00000269243.8	MYH10	protein_coding	12348.6	-0.785	-7.816	5.46927e-15	3.96818e-13		ENST00000456164.5	FBXO42	protein_coding	6.253	1.64	3.187	0.00143991	0.0146732
ENST00000532220.2	ABCC8	retained_intron	0	NA	NA	NA	NA		ENST00000612946.4	TTC28	protein_coding	2289.19	-1.242	-7.814	5.52281e-15	4.00305e-13		ENST00000674038.1	TMEM30A	protein_coding	70.587	1.638	3.163	0.00156334	0.0157165
ENST00000529967.6	ABCC8	retained_intron	0	NA	NA	NA	NA		ENST00000447040.6	SLFN12	protein_coding	238.076	2.245	7.81	5.69864e-15	4.12234e-13		ENST00000527119.5	DRAP1	protein_coding	348.513	1.637	3.896	9.78879e-05	0.00143522
ENST00000682185.1	ABCC8	retained_intron	0	NA	NA	NA	NA		ENST00000373580.8	OLFML2A	protein_coding	3400.78	-1.151	-7.803	6.0335e-15	4.36026e-13		ENST00000373456.11	RNF19B	protein_coding	233.738	1.637	3.039	0.00236972	0.0222677
ENST00000682673.1	ABCC8	retained_intron	0	NA	NA	NA	NA		ENST00000505673.2	UBA6	protein_coding	119.497	1.366	7.786	6.93669e-15	5.00803e-13		ENST00000519547.5	SLC25A30	protein_coding	31.842	1.636	3.439	0.000584452	0.00674965
ENST00000682051.1	ABCC8	retained_intron	0	NA	NA	NA	NA		ENST00000260302.8	MMP13	protein_coding	66.164	5.235	7.77	7.86843e-15	5.66953e-13		ENST00000216484.7	SPTLC2	protein_coding	2158.4	1.635	18.189	6.33824e-74	6.18672e-71
ENST00000684371.1	ABCC8	retained_intron	0	NA	NA	NA	NA		ENST00000372469.6	PRRX2	protein_coding	353.953	-1.659	-7.769	7.87967e-15	5.67204e-13		ENST00000509967.6	TRIO	protein_coding	1038.15	1.635	5.736	9.69021e-09	3.24219e-07
ENST00000684571.1	ABCC8	protein_coding	0	NA	NA	NA	NA		ENST00000424843.6	LRP12	protein_coding	1030.79	-0.637	-7.766	8.11749e-15	5.8375e-13		ENST00000343213.2	CAV2	protein_coding	266.097	1.635	4.86	1.17159e-06	2.66021e-05
ENST00000684555.1	ABCC8	nonsense_mediated_decay	0	NA	NA	NA	NA		ENST00000367511.4	NIBAN1	protein_coding	3583.45	1.065	7.765	8.14291e-15	5.85003e-13		ENST00000538336.5	FKBP9	protein_coding	70.745	1.634	2.981	0.0028728	0.0261481
ENST00000682215.1	ABCC8	retained_intron	0	NA	NA	NA	NA		ENST00000645237.2	ABCC4	protein_coding	4470.84	-0.962	-7.762	8.39065e-15	6.0221e-13		ENST00000409112.5	SP100	protein_coding	1629.83	1.632	9.628	6.0844e-22	7.98245e-20
ENST00000642611.2	ABCC8	retained_intron	0	NA	NA	NA	NA		ENST00000537670.5	LCTL	protein_coding	55.077	5.042	7.757	8.67726e-15	6.21562e-13		ENST00000295522.4	CLDN1	protein_coding	568.324	1.63	7.849	4.19318e-15	3.07894e-13
ENST00000644484.1	ABCC8	nonsense_mediated_decay	0	NA	NA	NA	NA		ENST00000367811.8	NME7	protein_coding	566.966	0.71	7.756	8.7915e-15	6.29129e-13		ENST00000336775.9	BVES	protein_coding	132.241	1.63	4.07	4.70794e-05	0.000750553
ENST00000682805.1	ABCC8	retained_intron	0	NA	NA	NA	NA		ENST00000315792.5	TCIM	protein_coding	389.265	-1.688	-7.754	8.88975e-15	6.35539e-13		ENST00000420827.2	UBA6	protein_coding	192.061	1.628	8.038	9.1682e-16	7.22472e-14
ENST00000684404.1	ABCC8	retained_intron	0	NA	NA	NA	NA		ENST00000559397.6	TPM1	protein_coding	7430.02	-1.683	-7.749	9.27444e-15	6.62394e-13		ENST00000483358.5	NUB1	protein_coding	1470.97	1.627	13.174	1.2459e-39	4.20316e-37
ENST00000683365.1	ABCC8	retained_intron	0	NA	NA	NA	NA		ENST00000369448.4	TENT5C	protein_coding	1046.46	1.411	7.743	9.69127e-15	6.90817e-13		ENST00000409882.5	GALNT3	protein_coding	104.674	1.624	3.716	0.000202747	0.00270651
ENST00000683153.1	ABCC8	retained_intron	0	NA	NA	NA	NA		ENST00000644371.2	ABHD5	protein_coding	371.478	-1.264	-7.738	1.00862e-14	7.18271e-13		ENST00000326840.11	DCBLD2	protein_coding	3217.94	1.619	16.6	6.98346e-62	4.823e-59
ENST00000684157.1	ABCC8	retained_intron	0	NA	NA	NA	NA		ENST00000505890.5	DDX60L	protein_coding	331.752	4.234	7.726	1.1093e-14	7.892e-13		ENST00000636933.1	PLCXD2	protein_coding	20.293	1.619	3.692	0.000222184	0.00292385
ENST00000682140.1	ABCC8	nonsense_mediated_decay	0	NA	NA	NA	NA		ENST00000647374.2	SLITRK6	protein_coding	1622.07	-1.798	-7.723	1.13454e-14	8.0481e-13		ENST00000409341.5	SP100	protein_coding	628.262	1.618	5.337	9.46431e-08	2.64954e-06
ENST00000524561.2	ABCC8	retained_intron	0	NA	NA	NA	NA		ENST00000424449.2	FNBP1L	protein_coding	247.909	-1.794	-7.721	1.15587e-14	8.19149e-13		ENST00000369781.8	SLC16A4	protein_coding	250.895	1.618	3.691	0.000223116	0.00293375
ENST00000682110.1	ABCC8	retained_intron	0	NA	NA	NA	NA		ENST00000566838.2	HSD17B2	protein_coding	95.967	-3.264	-7.72	1.16563e-14	8.25263e-13		ENST00000618908.4	LAP3	protein_coding	320.854	1.618	3.083	0.00204588	0.0196837
ENST00000684010.1	ABCC8	retained_intron	0	NA	NA	NA	NA		ENST00000567606.5	PML	protein_coding	218.27	1.872	7.715	1.20576e-14	8.51203e-13		ENST00000362063.6	ZNF652	protein_coding	46.181	1.615	4.07	4.70513e-05	0.000750413
ENST00000684442.1	ABCC8	retained_intron	0	NA	NA	NA	NA		ENST00000639271.1	PLAAT3	protein_coding	646.968	1.359	7.714	1.21744e-14	8.58624e-13		ENST00000380142.5	CDKN2B	protein_coding	96.82	1.613	3.453	0.000553412	0.00643891
ENST00000682204.1	ABCC8	nonsense_mediated_decay	0	NA	NA	NA	NA		ENST00000305409.3	SCG2	protein_coding	89.505	-2.637	-7.71	1.25879e-14	8.86079e-13		ENST00000393547.6	DBF4B	protein_coding	30.408	1.611	3.665	0.000247319	0.00320621
ENST00000682528.1	ABCC8	retained_intron	0	NA	NA	NA	NA		ENST00000319562.11	FARP1	protein_coding	532.019	-1.265	-7.708	1.27994e-14	8.99238e-13		ENST00000545926.1	CD163L1	protein_coding	45.066	1.609	2.929	0.00340227	0.0301137
ENST00000684711.1	ABCC8	nonsense_mediated_decay	0	NA	NA	NA	NA		ENST00000399602.9	ZNF195	protein_coding	39.56	-0.449	-7.706	1.2943e-14	9.08452e-13		ENST00000366903.8	HLX	protein_coding	185.417	1.608	6.159	7.30805e-10	2.87789e-08
ENST00000682965.1	ABCC8	nonsense_mediated_decay	0	NA	NA	NA	NA		ENST00000440460.7	DIXDC1	protein_coding	389.913	-1.047	-7.705	1.30694e-14	9.16448e-13		ENST00000494950.5	PLOD2	protein_coding	77.562	1.608	3.13	0.00174973	0.0172632
ENST00000682288.1	ABCC8	nonsense_mediated_decay	0	NA	NA	NA	NA		ENST00000267843.9	FGF7	protein_coding	2243.96	-1.2	-7.704	1.31552e-14	9.21585e-13		ENST00000455891.5	CMTR1	protein_coding	1775.39	1.607	20.806	3.80582e-96	5.92793e-93
ENST00000684332.1	ABCC8	retained_intron	0	NA	NA	NA	NA		ENST00000280871.9	SLC2A13	protein_coding	720.98	-1.437	-7.704	1.32254e-14	9.25615e-13		ENST00000648965.1	MYL12B	protein_coding	967.915	1.607	5.016	5.27847e-07	1.27743e-05
ENST00000684593.1	ABCC8	nonsense_mediated_decay	0	NA	NA	NA	NA		ENST00000005178.6	PDK4	protein_coding	429.154	-5.86	-7.703	1.33031e-14	9.30163e-13		ENST00000356331.9	SH3BP2	protein_coding	16.317	1.607	2.95	0.00318128	0.0285076
ENST00000684288.1	ABCC8	nonsense_mediated_decay	0	NA	NA	NA	NA		ENST00000078527.9	PIGV	protein_coding	52.26	0.773	7.701	1.3539e-14	9.45754e-13		ENST00000423616.1	RHBDD1	protein_coding	13.478	1.606	3.539	0.000402016	0.00489772
ENST00000683456.1	ABCC8	nonsense_mediated_decay	0	NA	NA	NA	NA		ENST00000353234.5	ANKS6	protein_coding	405.886	-1.132	-7.699	1.37033e-14	9.56319e-13		ENST00000349129.7	DOP1A	protein_coding	504.942	1.604	5.721	1.06083e-08	3.52042e-07
ENST00000684313.1	ABCC8	retained_intron	0	NA	NA	NA	NA		ENST00000406359.8	TEK	protein_coding	2899.48	-0.679	-7.695	1.41733e-14	9.87232e-13		ENST00000434333.1	HLA-B	protein_coding	357.228	1.604	5.059	4.20767e-07	1.03889e-05
ENST00000683136.1	ABCC8	protein_coding	0	NA	NA	NA	NA		ENST00000220584.9	FDFT1	protein_coding	545.238	1.595	7.694	1.4277e-14	9.93516e-13		ENST00000538026.5	SPARC	protein_coding	161.372	1.604	3.823	0.000131925	0.0018677
ENST00000682442.1	ABCC8	retained_intron	0	NA	NA	NA	NA		ENST00000538999.1	MAFF	protein_coding	47.563	0.803	7.691	1.46271e-14	1.01402e-12		ENST00000488170.5	B3GALNT1	protein_coding	71.706	1.603	3.623	0.000291651	0.00369776
ENST00000684253.1	ABCC8	retained_intron	0	NA	NA	NA	NA		ENST00000436949.5	SEMA3A	protein_coding	3450.1	0.949	7.69	1.47255e-14	1.01987e-12		ENST00000004982.6	HSPB6	protein_coding	579.36	1.602	7.492	6.79905e-14	4.40086e-12
ENST00000642579.1	ABCC8	protein_coding	0	NA	NA	NA	NA		ENST00000638697.1	GOSR2	protein_coding	85.537	-5.649	-7.679	1.6079e-14	1.11152e-12		ENST00000220584.9	FDFT1	protein_coding	545.238	1.595	7.694	1.4277e-14	9.93516e-13
ENST00000646902.1	ABCC8	protein_coding	0	NA	NA	NA	NA		ENST00000494517.5	GOLGB1	protein_coding	125.272	5.957	7.676	1.64679e-14	1.13732e-12		ENST00000292494.11	LY6E	protein_coding	1882.74	1.595	6.332	2.41776e-10	1.0184e-08
ENST00000642271.1	ABCC8	protein_coding	0	NA	NA	NA	NA		ENST00000512483.5	PGRMC2	protein_coding	2717.14	-1.214	-7.665	1.79043e-14	1.23536e-12		ENST00000421239.7	ZNF578	protein_coding	39.177	1.595	4.482	7.40025e-06	0.000141931
ENST00000647086.1	ABCC8	nonsense_mediated_decay	0	NA	NA	NA	NA		ENST00000237500.10	MYL12B	protein_coding	7279.1	0.851	7.663	1.81228e-14	1.24926e-12		ENST00000361216.8	ATP1A2	protein_coding	62.854	1.595	2.875	0.00403533	0.0346243
ENST00000643260.1	ABCC8	protein_coding	0	NA	NA	NA	NA		ENST00000414946.1	NMI	protein_coding	250.076	2.468	7.66	1.85457e-14	1.27721e-12		ENST00000393415.7	MDM2	protein_coding	337.972	1.594	6.878	6.074e-12	3.17161e-10
ENST00000683725.1	ABCC8	nonsense_mediated_decay	0	NA	NA	NA	NA		ENST00000333082.7	PSMF1	protein_coding	1403.38	0.921	7.66	1.8602e-14	1.27989e-12		ENST00000678442.1	CTSL	protein_coding	25.474	1.594	3.855	0.000115706	0.00166088
ENST00000646003.1	ABCC8	nonsense_mediated_decay	0	NA	NA	NA	NA		ENST00000369155.3	H2BC21	protein_coding	385.968	1.065	7.646	2.07414e-14	1.42441e-12		ENST00000377532.8	PER3	protein_coding	237.202	1.594	3.662	0.000250576	0.00324098
ENST00000647015.1	ABCC8	protein_coding	0	NA	NA	NA	NA		ENST00000242810.11	KLHL24	protein_coding	1043.05	-1.156	-7.646	2.07765e-14	1.42548e-12		ENST00000284165.10	MAX	protein_coding	25.819	1.593	2.778	0.00547558	0.0443272
ENST00000683562.1	ABCC8	nonsense_mediated_decay	0	NA	NA	NA	NA		ENST00000243644.9	ZNF350	protein_coding	341.338	1.371	7.643	2.1162e-14	1.45057e-12		ENST00000436587.7	C1GALT1	protein_coding	273.154	1.591	9.32	1.16316e-20	1.37563e-18
ENST00000644757.1	ABCC8	nonsense_mediated_decay	0	NA	NA	NA	NA		ENST00000370828.4	GPC4	protein_coding	1955.82	-0.714	-7.642	2.13781e-14	1.46401e-12		ENST00000636706.1	DNMBP	protein_coding	81.228	1.591	4.01	6.07343e-05	0.000939002
ENST00000644675.1	ABCC8	nonsense_mediated_decay	0	NA	NA	NA	NA		ENST00000556752.2	GNG2	protein_coding	753.886	-1.016	-7.637	2.22394e-14	1.52015e-12		ENST00000592756.1	ZNF653	protein_coding	8.042	1.591	3.161	0.00157232	0.0157879
ENST00000642902.1	ABCC8	nonsense_mediated_decay	0	NA	NA	NA	NA		ENST00000261205.9	SYT1	protein_coding	321.379	2.595	7.637	2.2289e-14	1.52212e-12		ENST00000340790.9	PALM3	protein_coding	92.569	1.59	4.772	1.82293e-06	3.97059e-05
ENST00000645760.1	ABCC8	nonsense_mediated_decay	0	NA	NA	NA	NA		ENST00000272227.8	PDIA6	protein_coding	22890.7	0.668	7.631	2.33227e-14	1.58974e-12		ENST00000505871.7	SH3D21	protein_coding	30.958	1.587	3.559	0.000372394	0.00458414
ENST00000646207.1	ABCC8	nonsense_mediated_decay	0	NA	NA	NA	NA		ENST00000316358.8	ZNF133	protein_coding	28.624	-0.508	-7.626	2.42795e-14	1.65189e-12		ENST00000216044.10	GTPBP1	protein_coding	747.172	1.586	9.781	1.3564e-22	1.87354e-20
ENST00000683522.1	ABCC8	retained_intron	0	NA	NA	NA	NA		ENST00000334133.9	RFTN1	protein_coding	2677.2	-0.592	-7.622	2.49468e-14	1.69257e-12		ENST00000452400.7	NCOA2	protein_coding	1891.64	1.585	13.374	8.56218e-41	3.04278e-38
ENST00000683377.1	ABCC8	retained_intron	0	NA	NA	NA	NA		ENST00000307839.10	RPL15	protein_coding	6927.73	-0.587	-7.621	2.51352e-14	1.70377e-12		ENST00000544417.5	B2M	protein_coding	1395.57	1.584	13.474	2.22718e-41	8.15227e-39
ENST00000683093.1	ABCC8	retained_intron	0	NA	NA	NA	NA		ENST00000276297.9	DLC1	protein_coding	4365.38	0.545	7.617	2.59715e-14	1.75883e-12		ENST00000558531.1	MRPL46	protein_coding	22.212	1.583	4.137	3.52489e-05	0.00058001
ENST00000643925.1	ABCC8	nonsense_mediated_decay	0	NA	NA	NA	NA		ENST00000306279.4	ATOH8	protein_coding	303.795	-1.782	-7.616	2.62159e-14	1.77374e-12		ENST00000497947.6	LMO7	protein_coding	53.557	1.583	2.763	0.00573346	0.0459776
ENST00000645884.1	ABCC8	nonsense_mediated_decay	0	NA	NA	NA	NA		ENST00000258729.8	IGF2BP3	protein_coding	1296.72	0.711	7.613	2.68149e-14	1.8126e-12		ENST00000564178.5	PKM	protein_coding	108.167	1.582	3.556	0.000376562	0.00463155
ENST00000645076.1	ABCC8	nonsense_mediated_decay	0	NA	NA	NA	NA		ENST00000650871.1	ALPK1	protein_coding	611.981	0.892	7.611	2.71285e-14	1.83041e-12		ENST00000287773.5	TMEM171	protein_coding	13.355	1.582	3.334	0.000857054	0.00939679
ENST00000684014.1	ABCC8	retained_intron	0	NA	NA	NA	NA		ENST00000371222.4	JUN	protein_coding	1783.49	1.279	7.611	2.71267e-14	1.83041e-12		ENST00000398955.2	MGARP	protein_coding	200.313	1.58	8.235	1.80214e-16	1.51643e-14
ENST00000644057.2	ABCC8	retained_intron	0	NA	NA	NA	NA		ENST00000296218.8	DNALI1	protein_coding	315.738	4.436	7.606	2.83132e-14	1.90858e-12		ENST00000260324.12	SQOR	protein_coding	555.868	1.579	5.818	5.96965e-09	2.06825e-07
ENST00000645004.2	ABCC8	retained_intron	0	NA	NA	NA	NA		ENST00000286298.5	SLC26A2	protein_coding	655.66	-0.945	-7.603	2.88854e-14	1.94536e-12		ENST00000311001.9	ARNTL2	protein_coding	140.479	1.578	3.176	0.00149087	0.0151082
ENST00000526168.5	ABCC8	nonsense_mediated_decay	0	NA	NA	NA	NA		ENST00000288235.9	MYO1E	protein_coding	1132.29	0.789	7.6	2.9537e-14	1.98742e-12		ENST00000261507.11	MSMO1	protein_coding	727.077	1.575	4.362	1.2872e-05	0.00023406
ENST00000525022.1	ABCC8	retained_intron	0	NA	NA	NA	NA		ENST00000261024.7	SLC40A1	protein_coding	417.654	-1.209	-7.598	3.00522e-14	2.02023e-12		ENST00000450491.5	CASP8	protein_coding	37.636	1.575	3.925	8.68828e-05	0.00129146
ENST00000647158.1	ABCC8	nonsense_mediated_decay	0	NA	NA	NA	NA		ENST00000539276.7	ATP2A2	protein_coding	1874.32	-0.814	-7.596	3.04439e-14	2.04468e-12		ENST00000379328.9	GATA3	protein_coding	55.097	1.574	2.882	0.00395531	0.0340555
ENST00000645417.1	ABCC8	nonsense_mediated_decay	0	NA	NA	NA	NA		ENST00000297450.7	ANGPT1	protein_coding	4975.74	-1.608	-7.591	3.18305e-14	2.13586e-12		ENST00000256720.6	LPIN1	protein_coding	2821.25	1.571	9.435	3.91615e-21	4.79414e-19
ENST00000646276.1	ABCC8	nonsense_mediated_decay	0	NA	NA	NA	NA		ENST00000531036.2	RBM4B	protein_coding	253.57	-1.071	-7.588	3.23763e-14	2.17049e-12		ENST00000254043.8	KRT15	protein_coding	6.806	1.571	3.017	0.00255272	0.0237003
ENST00000645744.1	ABCC8	nonsense_mediated_decay	0	NA	NA	NA	NA		ENST00000263665.6	CNTN3	protein_coding	726.46	1.255	7.587	3.27561e-14	2.19394e-12		ENST00000360162.7	ADD3	protein_coding	1277.59	1.569	6.996	2.62541e-12	1.43111e-10
ENST00000647013.1	ABCC8	nonsense_mediated_decay	0	NA	NA	NA	NA		ENST00000646441.1	EFNB2	protein_coding	463.822	1.193	7.585	3.32125e-14	2.22247e-12		ENST00000451964.5	CSNK1E	protein_coding	20.759	1.567	3.532	0.000412533	0.00500834
ENST00000527905.5	ABCC8	nonsense_mediated_decay	0	NA	NA	NA	NA		ENST00000259526.4	CCN3	protein_coding	129.204	-1.496	-7.584	3.34785e-14	2.23823e-12		ENST00000411591.5	PCYT1A	protein_coding	100.75	1.565	5.714	1.10418e-08	3.65599e-07
ENST00000531891.1	ABCC8	nonsense_mediated_decay	0	NA	NA	NA	NA		ENST00000375859.4	SPIN1	protein_coding	1583.56	-0.528	-7.584	3.35197e-14	2.23894e-12		ENST00000370217.3	ARHGAP29	protein_coding	92.797	1.564	4.147	3.36664e-05	0.000556222
ENST00000531137.1	ABCC8	retained_intron	0	NA	NA	NA	NA		ENST00000314191.7	PRKDC	protein_coding	7564.41	-0.57	-7.58	3.44699e-14	2.29821e-12		ENST00000424384.2	FYTTD1	protein_coding	524.527	1.563	4.595	4.31719e-06	8.67273e-05
ENST00000644447.1	ABCC8	nonsense_mediated_decay	0.099	0	0	1	NA		ENST00000261023.8	ITGAV	protein_coding	7833.96	-1.053	-7.557	4.1188e-14	2.74114e-12		ENST00000383748.9	KRBOX1	protein_coding	8.99	1.562	3.105	0.00190112	0.0184902
ENST00000644542.1	ABCC8	nonsense_mediated_decay	0	NA	NA	NA	NA		ENST00000355327.7	THSD4	protein_coding	3778.48	0.653	7.547	4.45619e-14	2.96029e-12		ENST00000577001.1	PRPF8	protein_coding	68.005	1.561	3.198	0.00138558	0.0141965
ENST00000526921.5	ABCC8	retained_intron	0	NA	NA	NA	NA		ENST00000389463.9	LAMA4	protein_coding	7170.17	-0.983	-7.546	4.48003e-14	2.97343e-12		ENST00000273990.6	DDIT4L	protein_coding	24.823	1.561	2.913	0.00357725	0.0313854
ENST00000644472.1	ABCC8	nonsense_mediated_decay	0	NA	NA	NA	NA		ENST00000520876.8	PLPPR3	protein_coding	174.964	-2.45	-7.544	4.56521e-14	3.02722e-12		ENST00000409174.1	HK2	protein_coding	810.7	1.559	9.43	4.0962e-21	5.00619e-19
ENST00000530147.5	ABCC8	retained_intron	0	NA	NA	NA	NA		ENST00000403625.6	MAST4	protein_coding	769.611	0.982	7.536	4.85604e-14	3.21425e-12		ENST00000456827.5	LIPA	protein_coding	96.649	1.559	3.893	9.88438e-05	0.00144779
ENST00000531911.1	ABCC8	retained_intron	0	NA	NA	NA	NA		ENST00000357387.8	RICTOR	protein_coding	1977.94	0.963	7.536	4.85415e-14	3.21425e-12		ENST00000371754.8	ZNFX1	protein_coding	117.205	1.558	7.126	1.03197e-12	5.90215e-11
ENST00000683253.1	ABCC8	retained_intron	0	NA	NA	NA	NA		ENST00000377038.8	DFFA	protein_coding	1105.56	-0.569	-7.533	4.95806e-14	3.27881e-12		ENST00000375044.5	KIF17	protein_coding	26.069	1.557	3.913	9.09875e-05	0.00134537
ENST00000532728.6	ABCC8	nonsense_mediated_decay	0	NA	NA	NA	NA		ENST00000305798.8	TSPAN5	protein_coding	847.698	1.2	7.532	4.99942e-14	3.30318e-12		ENST00000525144.7	KIRREL3	protein_coding	83.591	1.556	6.847	7.53069e-12	3.87965e-10
ENST00000644649.1	ABCC8	protein_coding	0	NA	NA	NA	NA		ENST00000380138.3	EDIL3	protein_coding	1755.33	-0.896	-7.532	5.01358e-14	3.30955e-12		ENST00000398422.2	CCT7	protein_coding	974.809	1.556	2.799	0.00512408	0.0420432
ENST00000683531.1	ABCC8	retained_intron	0	NA	NA	NA	NA		ENST00000360310.6	BAZ1A	protein_coding	3849.78	0.959	7.531	5.03291e-14	3.31783e-12		ENST00000646407.1	CD9	protein_coding	2416.16	1.555	9.445	3.55557e-21	4.38203e-19
ENST00000528202.6	ABCC8	retained_intron	0	NA	NA	NA	NA		ENST00000305352.7	S1PR1	protein_coding	565.519	-1.413	-7.531	5.03519e-14	3.31783e-12		ENST00000355415.7	MFSD12	protein_coding	259.472	1.554	10.189	2.20914e-24	3.42637e-22
ENST00000635881.1	ABCC8	retained_intron	0	NA	NA	NA	NA		ENST00000329281.6	BLZF1	protein_coding	250.43	1.909	7.528	5.16203e-14	3.3953e-12		ENST00000484036.1	BTF3L4	protein_coding	118.499	1.554	3.294	0.000987376	0.0106283
ENST00000526002.2	ABCC8	retained_intron	0	NA	NA	NA	NA		ENST00000356819.7	NRG1	protein_coding	872.153	-1.843	-7.527	5.18742e-14	3.40894e-12		ENST00000680261.1	IFITM2	protein_coding	165.03	1.551	5.046	4.5043e-07	1.10468e-05
ENST00000682199.1	ABCC8	retained_intron	0	NA	NA	NA	NA		ENST00000425134.2	TXNIP	protein_coding	137.685	2.549	7.526	5.24449e-14	3.44335e-12		ENST00000327883.11	ADAMTSL1	protein_coding	12.639	1.551	3.187	0.00143701	0.0146499
ENST00000682863.1	ABCC8	retained_intron	0.084	0	0	1	NA		ENST00000557434.5	LGMN	protein_coding	314.539	2.279	7.525	5.2669e-14	3.45496e-12		ENST00000615073.4	MFSD12	protein_coding	141.571	1.55	3.528	0.000418669	0.00507106
ENST00000682053.1	ABCC8	retained_intron	0.074	-0.072	-0.179	0.857989	NA		ENST00000259053.6	CD302	protein_coding	747.987	-0.978	-7.518	5.56371e-14	3.6464e-12		ENST00000402249.7	PIK3IP1	protein_coding	420.887	1.547	6.01	1.85339e-09	6.88738e-08
ENST00000682091.1	ABCC8	retained_intron	0	NA	NA	NA	NA		ENST00000504108.7	KLHL5	protein_coding	7754.93	-1.035	-7.516	5.64042e-14	3.69006e-12		ENST00000359595.8	HAPLN3	protein_coding	48.436	1.547	3.057	0.00223552	0.0212017
ENST00000646737.1	ABCC8	nonsense_mediated_decay	0	NA	NA	NA	NA		ENST00000644974.1	KSR1	protein_coding	889.59	-1.597	-7.515	5.70625e-14	3.7298e-12		ENST00000316660.7	PMAIP1	protein_coding	1908.24	1.545	9.24	2.46081e-20	2.82364e-18
ENST00000683808.1	ABCC8	retained_intron	0.502	0	0	1	NA		ENST00000270112.7	HUNK	protein_coding	466.453	-1.114	-7.511	5.86742e-14	3.83172e-12		ENST00000235150.5	RNF19B	protein_coding	490.996	1.545	4.533	5.82617e-06	0.000114103
ENST00000684221.1	ABCC8	retained_intron	0	NA	NA	NA	NA		ENST00000426879.5	PHF11	protein_coding	1394.03	1.023	7.51	5.92199e-14	3.86391e-12		ENST00000378323.8	SERPING1	protein_coding	427.387	1.544	4.574	4.79036e-06	9.53474e-05
ENST00000684614.1	ABCC8	processed_transcript	0	NA	NA	NA	NA		ENST00000378748.7	OPTN	protein_coding	2215.09	1.753	7.504	6.20656e-14	4.04598e-12		ENST00000336126.6	PCGF5	protein_coding	522.031	1.542	2.758	0.00581755	0.046489
ENST00000612903.2	ABCC8	retained_intron	0	NA	NA	NA	NA		ENST00000406053.5	ASB3	protein_coding	271.362	-1.162	-7.502	6.27997e-14	4.09019e-12		ENST00000242728.5	BHLHE41	protein_coding	54.834	1.539	5.587	2.30572e-08	7.25065e-07
ENST00000683066.1	ABCC8	retained_intron	0	NA	NA	NA	NA		ENST00000224140.6	SETX	protein_coding	4114.84	0.974	7.497	6.53867e-14	4.2549e-12		ENST00000393743.8	DDX60	protein_coding	2282.45	1.535	11.005	3.6348e-28	6.9295e-26
ENST00000261200.9	ABCC9	protein_coding	48.822	-0.062	-0.168	0.866282	0.987164		ENST00000374866.9	COL5A2	protein_coding	34605.7	-0.656	-7.495	6.65444e-14	4.3214e-12		ENST00000329608.11	CSF1	protein_coding	1930.96	1.535	9.663	4.33884e-22	5.79623e-20
ENST00000683676.1	ABCC9	protein_coding	0	NA	NA	NA	NA		ENST00000343813.10	ICMT	protein_coding	1595.42	-1.017	-7.494	6.68377e-14	4.33391e-12		ENST00000265433.8	NBN	protein_coding	768.999	1.535	3.862	0.000112329	0.00162035
ENST00000683695.1	ABCC9	retained_intron	0	NA	NA	NA	NA		ENST00000004982.6	HSPB6	protein_coding	579.36	1.602	7.492	6.79905e-14	4.40086e-12		ENST00000532933.1	DRAP1	protein_coding	575.017	1.534	7.079	1.45242e-12	8.18531e-11
ENST00000682426.1	ABCC9	processed_transcript	0	NA	NA	NA	NA		ENST00000602637.1	H2AC6	protein_coding	216.504	1.435	7.49	6.86896e-14	4.44219e-12		ENST00000470229.6	NUB1	protein_coding	186.445	1.534	5.876	4.20655e-09	1.49056e-07
ENST00000683105.1	ABCC9	nonsense_mediated_decay	0	NA	NA	NA	NA		ENST00000295754.10	TGFBR2	protein_coding	2801.62	0.906	7.489	6.92627e-14	4.4753e-12		ENST00000480589.1	TSC22D2	protein_coding	198.551	1.532	7.265	3.74317e-13	2.24796e-11
ENST00000684084.1	ABCC9	protein_coding	0	NA	NA	NA	NA		ENST00000674676.1	POMK	protein_coding	131.005	-1.692	-7.485	7.16529e-14	4.62566e-12		ENST00000450723.5	CYP51A1	protein_coding	1689.55	1.532	6.158	7.34665e-10	2.89154e-08
ENST00000682879.1	ABCC9	nonsense_mediated_decay	0	NA	NA	NA	NA		ENST00000327435.11	ADI1	protein_coding	4351.65	-0.859	-7.48	7.45927e-14	4.80696e-12		ENST00000380818.7	AK6	protein_coding	80.177	1.532	3.935	8.30673e-05	0.00123884
ENST00000261201.9	ABCC9	protein_coding	0	NA	NA	NA	NA		ENST00000525166.6	FAT3	protein_coding	106.884	5.348	7.475	7.74324e-14	4.97681e-12		ENST00000358655.8	WARS1	protein_coding	20071.5	1.531	10.154	3.17183e-24	4.86793e-22
ENST00000544039.5	ABCC9	protein_coding	0	NA	NA	NA	NA		ENST00000578202.1	MYLK	protein_coding	4410.46	-0.84	-7.469	8.08724e-14	5.18426e-12		ENST00000558748.1	GMPR2	protein_coding	15.342	1.53	3.278	0.00104646	0.0111674
ENST00000683811.1	ABCC9	retained_intron	0.231	0.101	0.249	0.803356	NA		ENST00000442267.3	TBC1D9	protein_coding	1484.58	0.558	7.466	8.27528e-14	5.30016e-12		ENST00000227507.3	CCND1	protein_coding	16857.6	1.529	24.643	4.38576e-134	1.39595e-130
ENST00000682068.1	ABCC9	protein_coding	0	NA	NA	NA	NA		ENST00000370763.6	DNAJB4	protein_coding	248.699	1.186	7.462	8.53233e-14	5.46002e-12		ENST00000409397.6	SPATS2L	protein_coding	2800.11	1.529	14.189	1.06908e-45	4.52395e-43
ENST00000684543.1	ABCC9	processed_transcript	0	NA	NA	NA	NA		ENST00000370571.7	COL24A1	protein_coding	522.269	-1.738	-7.457	8.82094e-14	5.63978e-12		ENST00000525053.6	FGD4	protein_coding	105.492	1.527	4.297	1.73097e-05	0.000306752
ENST00000682789.1	ABCC9	retained_intron	0	NA	NA	NA	NA		ENST00000345517.8	ACTG2	protein_coding	5462.47	-1.195	-7.45	9.32397e-14	5.951e-12		ENST00000526659.1	UBE2L6	protein_coding	27.168	1.523	3.484	0.000493805	0.00584761
ENST00000326684.8	ABCC9	protein_coding	0	NA	NA	NA	NA		ENST00000340368.9	INSIG1	protein_coding	3543.71	1.16	7.45	9.34167e-14	5.95711e-12		ENST00000342666.9	CAMK2D	protein_coding	782.718	1.521	9.084	1.05002e-19	1.15419e-17
ENST00000621589.2	ABCC9	protein_coding	0	NA	NA	NA	NA		ENST00000341181.11	CLDND1	protein_coding	866.864	-0.596	-7.445	9.69858e-14	6.17395e-12		ENST00000405496.5	SERPING1	protein_coding	474.764	1.521	2.8	0.00510906	0.0419445
ENST00000538350.5	ABCC9	protein_coding	0	NA	NA	NA	NA		ENST00000536810.5	TCF7L2	protein_coding	62.131	0.416	7.443	9.80592e-14	6.23686e-12		ENST00000467076.5	FDPS	protein_coding	634.27	1.52	4.832	1.34882e-06	3.02336e-05
ENST00000684435.1	ABCC9	protein_coding	0	NA	NA	NA	NA		ENST00000374369.8	GDF5	protein_coding	121.389	2.55	7.44	1.00832e-13	6.39657e-12		ENST00000367963.8	MOXD1	protein_coding	1092.12	1.518	15.281	1.03059e-52	5.35081e-50
ENST00000636888.1	ABCC9	protein_coding	0	NA	NA	NA	NA		ENST00000652472.1	COL8A1	protein_coding	2993.16	-1.347	-7.433	1.05931e-13	6.71421e-12		ENST00000413388.2	SLC9A3R1	protein_coding	96.365	1.518	5.436	5.44011e-08	1.58793e-06
ENST00000682646.1	ABCC9	retained_intron	0	NA	NA	NA	NA		ENST00000504541.1	COL4A5	protein_coding	121.895	-5.359	-7.424	1.13715e-13	7.2013e-12		ENST00000318627.4	FIBIN	protein_coding	1108.6	1.517	12.428	1.83766e-35	5.23461e-33
ENST00000683560.1	ABCC9	retained_intron	0	NA	NA	NA	NA		ENST00000434407.6	HLA-F	protein_coding	49.024	6.662	7.419	1.18321e-13	7.48007e-12		ENST00000541799.1	ZBP1	protein_coding	12.348	1.517	2.787	0.00532597	0.0433316
ENST00000218104.6	ABCD1	protein_coding	297.016	0.785	4.082	4.46528e-05	0.000715765		ENST00000234831.10	TMEM59	protein_coding	533.736	-0.935	-7.419	1.18228e-13	7.48007e-12		ENST00000421689.6	CAST	protein_coding	341.338	1.516	3.8	0.000144582	0.00201801
ENST00000370129.4	ABCD1	protein_coding	23.171	0.187	0.247	0.805257	0.976912		ENST00000249749.7	DLL4	protein_coding	556.505	1.056	7.415	1.21899e-13	7.69298e-12		ENST00000193391.8	IMPG2	protein_coding	32.046	1.515	3.486	0.000489901	0.0058089
ENST00000443684.2	ABCD1	processed_transcript	3.203	0.052	0.087	0.930798	NA		ENST00000310045.9	DSEL	protein_coding	3734.85	-0.64	-7.415	1.21858e-13	7.69298e-12		ENST00000429967.3	APLN	protein_coding	23.708	1.515	3.328	0.000874939	0.00957138
ENST00000429313.1	ABCD1P2	unprocessed_pseudogene	0	NA	NA	NA	NA		ENST00000261233.9	IRAK3	protein_coding	168.126	1.303	7.413	1.23375e-13	7.77943e-12		ENST00000415017.1	CNN3	protein_coding	136.631	1.515	2.98	0.00288547	0.0262504
ENST00000562927.2	ABCD1P3	unprocessed_pseudogene	0.114	0.115	0.286	0.775236	NA		ENST00000340573.8	UBE2L6	protein_coding	156.488	1.251	7.409	1.27282e-13	8.01197e-12		ENST00000358677.9	SPATS2L	protein_coding	145.898	1.514	5.986	2.15607e-09	7.95159e-08
ENST00000399687.3	ABCD1P4	unprocessed_pseudogene	0	NA	NA	NA	NA		ENST00000326685.11	ABLIM3	protein_coding	1406.26	-1.428	-7.406	1.30439e-13	8.20368e-12		ENST00000515404.5	MRPS27	protein_coding	16.8	1.514	2.893	0.00381574	0.0330931
ENST00000445663.1	ABCD1P5	unprocessed_pseudogene	0.689	-0.117	-0.287	0.773939	NA		ENST00000368131.8	IFI16	protein_coding	1986.62	2.562	7.405	1.31482e-13	8.26217e-12		ENST00000518325.2	PCDHGA7	protein_coding	210.863	1.512	4.614	3.95739e-06	8.00072e-05
ENST00000308666.4	ABCD2	protein_coding	1.108	0.069	0.11	0.912246	NA		ENST00000676955.1	ADAMTS1	protein_coding	11636.9	-0.76	-7.404	1.32495e-13	8.31864e-12		ENST00000393512.7	AP1G1	protein_coding	187.112	1.511	2.773	0.00555467	0.0448188
ENST00000370214.9	ABCD3	protein_coding	829.748	-0.452	-4.495	6.96041e-06	0.000134234		ENST00000280258.6	PRSS23	protein_coding	4636.28	1.002	7.396	1.40195e-13	8.78704e-12		ENST00000515013.5	PRDM8	protein_coding	168.43	1.509	4.089	4.3315e-05	0.000697375
ENST00000484213.1	ABCD3	processed_transcript	38.223	-0.511	-1.104	0.269551	0.657711		ENST00000588787.5	KANK2	protein_coding	1966.29	-0.953	-7.394	1.42759e-13	8.91721e-12		ENST00000512620.5	CAST	protein_coding	352.52	1.508	3.823	0.00013158	0.00186317
ENST00000647998.2	ABCD3	protein_coding	10.466	-0.276	-0.374	NA	NA		ENST00000206262.2	RGS17	protein_coding	433.548	0.985	7.386	1.5147e-13	9.45325e-12		ENST00000298295.4	DEPP1	protein_coding	248.907	1.506	5.411	6.26919e-08	1.80902e-06
ENST00000315713.5	ABCD3	protein_coding	2.9	-0.924	-1.91	0.0561236	NA		ENST00000682029.1	CRACD	protein_coding	328.255	-2.11	-7.38	1.58473e-13	9.88187e-12		ENST00000289361.11	BTN3A1	protein_coding	947.865	1.505	6.101	1.05604e-09	4.05823e-08
ENST00000468860.1	ABCD3	processed_transcript	2.711	-0.062	-0.518	0.604402	NA		ENST00000540225.2	GSTM3	protein_coding	1200.11	-0.764	-7.376	1.63103e-13	1.01619e-11		ENST00000558998.5	ANXA2	protein_coding	21.492	1.505	2.954	0.00313204	0.0281162
ENST00000493416.5	ABCD3	processed_transcript	4.915	0.099	0.152	0.878917	NA		ENST00000170630.6	IL4R	protein_coding	2337.45	-0.845	-7.374	1.65059e-13	1.02751e-11		ENST00000679030.1	CTSL	protein_coding	2018.22	1.503	8.329	8.18298e-17	7.09776e-15
ENST00000464165.1	ABCD3	processed_transcript	5.208	-1.3	-1.953	0.0507883	NA		ENST00000378549.5	ITM2B	protein_coding	5866.49	0.867	7.371	1.69333e-13	1.05232e-11		ENST00000457954.5	ORC4	protein_coding	8.72	1.501	3.223	0.00127065	0.0131944
ENST00000481935.5	ABCD4	nonsense_mediated_decay	366.01	-0.779	-3.957	7.58291e-05	0.00114199		ENST00000261304.7	GALC	protein_coding	728.042	-0.747	-7.371	1.69503e-13	1.05249e-11		ENST00000633556.3	CRYBG1	protein_coding	1010.99	1.5	12.158	5.19997e-34	1.34991e-31
ENST00000556517.1	ABCD4	protein_coding	23.251	0.528	2.568	0.0102196	0.0723689		ENST00000257527.9	ADAM19	protein_coding	1031.29	-0.977	-7.369	1.71756e-13	1.06557e-11		ENST00000519591.5	TOP1MT	protein_coding	47.59	1.5	3.294	0.000987015	0.0106259
ENST00000496015.5	ABCD4	retained_intron	7.16	-1.048	-1.638	0.101483	0.374478		ENST00000367498.8	IVNS1ABP	protein_coding	1928	-0.973	-7.368	1.72704e-13	1.07055e-11		ENST00000518363.2	NCOA2	protein_coding	155.422	1.498	4.509	6.51573e-06	0.000126323
ENST00000489678.1	ABCD4	retained_intron	28.361	-0.734	-1.592	0.111454	0.396618		ENST00000398399.7	VGLL3	protein_coding	3837.3	-0.888	-7.364	1.78358e-13	1.10373e-11		ENST00000523430.5	SQLE	protein_coding	1093.38	1.496	7.004	2.48134e-12	1.35815e-10
ENST00000484380.2	ABCD4	retained_intron	15.878	-0.805	-1.498	0.134162	0.444881		ENST00000268042.7	ARRDC4	protein_coding	213.388	1.924	7.363	1.79385e-13	1.10727e-11		ENST00000527335.5	TXNRD1	protein_coding	374.903	1.495	3.261	0.0011086	0.0117364
ENST00000481348.5	ABCD4	nonsense_mediated_decay	545.938	-0.194	-1.095	0.273508	0.662339		ENST00000317840.9	COL3A1	protein_coding	19903.8	-1.095	-7.364	1.79137e-13	1.10727e-11		ENST00000424722.6	STAT1	protein_coding	6125.96	1.494	9.773	1.47088e-22	2.02785e-20
ENST00000474270.1	ABCD4	nonsense_mediated_decay	10.652	0.437	0.652	0.514316	0.871124		ENST00000547435.1	CSRP2	protein_coding	951.239	-1.394	-7.363	1.79264e-13	1.10727e-11		ENST00000457869.1	SERPING1	protein_coding	117.25	1.494	4.361	1.29646e-05	0.000235568
ENST00000356924.9	ABCD4	protein_coding	8.098	-0.421	-0.622	0.533909	0.881555		ENST00000320876.11	SMCHD1	protein_coding	3631.05	1.232	7.362	1.81469e-13	1.11919e-11		ENST00000681206.1	CUL4B	protein_coding	13.636	1.494	2.782	0.00539579	0.0438169
ENST00000556971.1	ABCD4	protein_coding	18.19	0.124	0.182	0.855798	0.986315		ENST00000354675.10	AKAP12	protein_coding	1520.61	-2.589	-7.36	1.83296e-13	1.12951e-11		ENST00000310594.7	WNT5B	protein_coding	411.293	1.492	7.145	9.00886e-13	5.18077e-11
ENST00000555904.1	ABCD4	protein_coding	37.922	0.066	0.105	0.916415	0.994993		ENST00000252486.9	APOE	protein_coding	278.663	-2.298	-7.36	1.84085e-13	1.13342e-11		ENST00000534457.5	ST3GAL4	protein_coding	25.188	1.492	3.589	0.000332116	0.00414643
ENST00000469672.5	ABCD4	nonsense_mediated_decay	6.145	0.03	0.103	0.917636	0.99511		ENST00000374879.5	TMEFF1	protein_coding	251.206	-1.458	-7.351	1.96093e-13	1.20532e-11		ENST00000257604.9	TRAFD1	protein_coding	283.257	1.489	8.1	5.50848e-16	4.43629e-14
ENST00000465085.2	ABCD4	retained_intron	9.127	0.042	0.08	0.9363	0.997821		ENST00000244763.9	SSR1	protein_coding	300.048	-1.388	-7.349	1.99444e-13	1.22489e-11		ENST00000295500.8	GPR155	protein_coding	44.156	1.489	3.465	0.000530073	0.00621531
ENST00000553486.5	ABCD4	nonsense_mediated_decay	0	NA	NA	NA	NA		ENST00000373731.7	KCTD20	protein_coding	3523.37	-0.532	-7.341	2.11361e-13	1.29591e-11		ENST00000543145.6	SEMA7A	protein_coding	42.376	1.489	3.436	0.000589687	0.00680688
ENST00000553745.5	ABCD4	nonsense_mediated_decay	2.028	-0.732	-1.091	0.27537	NA		ENST00000442711.1	INHBA	protein_coding	1648.26	-1.184	-7.331	2.28626e-13	1.39708e-11		ENST00000396429.5	OSBPL3	protein_coding	257.355	1.488	4.85	1.23618e-06	2.78967e-05
ENST00000466822.1	ABCD4	retained_intron	0	NA	NA	NA	NA		ENST00000352035.7	ACLY	protein_coding	4203.26	0.608	7.324	2.40265e-13	1.46698e-11		ENST00000451836.1	ITPRID2	protein_coding	237.666	1.487	3.08	0.00206845	0.0198721
ENST00000557554.5	ABCD4	processed_transcript	0.465	0.451	0.772	0.439826	NA		ENST00000302079.10	PIEZO2	protein_coding	221.31	-4.398	-7.323	2.42507e-13	1.47943e-11		ENST00000044462.12	PSMA4	protein_coding	21.076	1.487	2.793	0.00522248	0.0426366
ENST00000556119.5	ABCD4	nonsense_mediated_decay	0.404	0.387	0.74	0.459131	NA		ENST00000265717.5	PRKAR2B	protein_coding	2326.01	-0.989	-7.322	2.44842e-13	1.49243e-11		ENST00000580705.5	TLK2	protein_coding	191.826	1.486	7.942	1.99544e-15	1.52009e-13
ENST00000460308.6	ABCD4	nonsense_mediated_decay	1.469	0.454	1.053	0.292542	NA		ENST00000566198.1	SLC9A3R2	protein_coding	2869.22	1.159	7.319	2.49156e-13	1.51747e-11		ENST00000507691.6	SMG7	protein_coding	31.71	1.486	3.168	0.00153387	0.0154646
ENST00000553998.5	ABCD4	nonsense_mediated_decay	1.054	0.759	1.13	0.258431	NA		ENST00000428631.6	GRIA4	protein_coding	205.255	-1.878	-7.318	2.51079e-13	1.52664e-11		ENST00000228434.7	CD69	protein_coding	37.276	1.485	3.78	0.000157076	0.002168
ENST00000555617.5	ABCD4	nonsense_mediated_decay	0.412	0	0	1	NA		ENST00000368918.8	GABPB2	protein_coding	255.524	-0.97	-7.318	2.52475e-13	1.53385e-11		ENST00000304905.10	SLFN12	protein_coding	939.8	1.483	10.303	6.80376e-25	1.09952e-22
ENST00000554453.5	ABCD4	nonsense_mediated_decay	0	NA	NA	NA	NA		ENST00000679848.1	IFI44L	protein_coding	1981.66	2.181	7.313	2.61059e-13	1.58469e-11		ENST00000369449.7	CLIC2	protein_coding	55.863	1.482	4.73	2.24824e-06	4.81248e-05
ENST00000557588.5	ABCD4	protein_coding	5.012	0.252	0.466	0.641557	NA		ENST00000405308.6	MDK	protein_coding	184.299	1.841	7.308	2.71672e-13	1.64638e-11		ENST00000496623.5	PHF11	protein_coding	40.881	1.482	3.58	0.000343239	0.00426612
ENST00000475240.5	ABCD4	retained_intron	2.248	-0.27	-0.579	0.562426	NA		ENST00000394752.8	SFMBT1	protein_coding	185.505	1.271	7.305	2.76969e-13	1.67571e-11		ENST00000460712.1	NUB1	protein_coding	115.46	1.481	5.554	2.79047e-08	8.65222e-07
ENST00000470637.1	ABCD4	nonsense_mediated_decay	1.369	0.125	0.517	0.605066	NA		ENST00000444012.5	SPATS2L	protein_coding	71.707	2.14	7.301	2.85065e-13	1.72327e-11		ENST00000343003.10	SPATA13	protein_coding	168.897	1.479	2.924	0.00345112	0.0304613
ENST00000477803.5	ABCD4	retained_intron	0	NA	NA	NA	NA		ENST00000376180.8	ITGBL1	protein_coding	229.114	3.383	7.301	2.86063e-13	1.72787e-11		ENST00000370355.3	SCD	protein_coding	31254.9	1.478	8.991	2.45538e-19	2.59381e-17
ENST00000493427.1	ABCD4	retained_intron	1.972	0	0	1	NA		ENST00000428443.8	SESTD1	protein_coding	577.803	-0.968	-7.3	2.87172e-13	1.73314e-11		ENST00000434695.2	DIP2C	protein_coding	8.56	1.478	3.274	0.0010594	0.0112907
ENST00000493752.5	ABCD4	retained_intron	0.592	-0.455	-0.836	0.403411	NA		ENST00000647390.1	CTNNB1	protein_coding	66.716	0.594	7.278	3.38507e-13	2.03792e-11		ENST00000675504.1	SMC1A	protein_coding	47.13	1.477	4.205	2.61235e-05	0.000444027
ENST00000489207.1	ABCD4	processed_transcript	0.897	0	0	1	NA		ENST00000345146.7	IDH1	protein_coding	2581.89	0.666	7.278	3.39913e-13	2.0447e-11		ENST00000580398.1	SUZ12	protein_coding	244.741	1.477	3.19	0.00142483	0.014558
ENST00000296577.9	ABCE1	protein_coding	1101.21	-0.143	-0.949	0.342558	0.738362		ENST00000613578.4	TMEM154	protein_coding	94.681	2.069	7.275	3.45489e-13	2.07654e-11		ENST00000512608.5	ICE1	protein_coding	75.277	1.474	3.76	0.000170084	0.00232345
ENST00000509593.1	ABCE1	retained_intron	9.463	-0.422	-0.703	0.481998	0.851293		ENST00000480589.1	TSC22D2	protein_coding	198.551	1.532	7.265	3.74317e-13	2.24796e-11		ENST00000601806.5	PRKD2	protein_coding	278.398	1.473	5.047	4.49121e-07	1.10295e-05
ENST00000510321.1	ABCE1	retained_intron	8.031	-0.299	-0.507	0.612311	0.918044		ENST00000410023.6	IL1R1	protein_coding	3607.97	-1.146	-7.262	3.82177e-13	2.29257e-11		ENST00000598871.5	CALM3	protein_coding	225.925	1.473	4.138	3.49663e-05	0.000575748
ENST00000504683.1	ABCE1	retained_intron	20.054	0.237	0.455	0.649308	0.932585		ENST00000427177.6	SEPTIN9	protein_coding	369.17	3.881	7.262	3.82394e-13	2.29257e-11		ENST00000580191.5	KCTD1	protein_coding	68.132	1.472	2.891	0.00384024	0.0332701
ENST00000515678.5	ABCE1	retained_intron	30.41	-0.182	-0.343	0.731255	0.959648		ENST00000556698.5	WARS1	protein_coding	414.789	2.217	7.262	3.82685e-13	2.29257e-11		ENST00000580168.5	HELZ	protein_coding	667.712	1.471	6.383	1.73931e-10	7.468e-09
ENST00000507193.5	ABCE1	nonsense_mediated_decay	82.251	-0.155	-0.227	0.820107	0.979438		ENST00000370454.9	LRRC8C	protein_coding	639.872	0.742	7.258	3.93959e-13	2.35818e-11		ENST00000520473.1	DPYSL3	protein_coding	234.046	1.471	6.115	9.67276e-10	3.74267e-08
ENST00000502803.5	ABCE1	processed_transcript	112.266	0.063	0.18	0.857179	0.986403		ENST00000380872.9	AKR1C1	protein_coding	120.238	-2.649	-7.242	4.4238e-13	2.6437e-11		ENST00000333926.6	CISD1	protein_coding	308.4	1.47	9.455	3.23032e-21	3.98789e-19
ENST00000502586.5	ABCE1	protein_coding	22.816	0.083	0.172	0.863264	0.98681		ENST00000375708.4	ROR2	protein_coding	190.326	-1.94	-7.24	4.503e-13	2.68884e-11		ENST00000215906.6	ASPHD2	protein_coding	173.797	1.469	5.783	7.34744e-09	2.51818e-07
ENST00000506506.5	ABCE1	processed_transcript	2.194	-0.334	-0.466	0.641413	NA		ENST00000280377.10	USP15	protein_coding	342.287	1.138	7.239	4.51695e-13	2.69496e-11		ENST00000540759.6	PIP4K2C	protein_coding	102.96	1.468	3.665	0.000247578	0.003209
ENST00000504292.1	ABCE1	nonsense_mediated_decay	1.411	-0.272	-0.853	0.393935	NA		ENST00000341376.11	NFYA	protein_coding	2457.82	-0.549	-7.239	4.53538e-13	2.70156e-11		ENST00000441024.6	CNOT1	protein_coding	464.181	1.466	4.543	5.55852e-06	0.000109417
ENST00000376545.7	ABCF1	protein_coding	782.089	-0.545	-1.91	0.056123	0.254623		ENST00000237858.11	GLRX	protein_coding	2065.24	0.7	7.238	4.54286e-13	2.70382e-11		ENST00000382120.4	SOD3	protein_coding	35.28	1.463	3.98	6.88359e-05	0.00104745
ENST00000468958.1	ABCF1	protein_coding	1374.71	0.202	1.033	0.301696	0.69563		ENST00000355585.9	SYNJ2	protein_coding	2988.12	0.584	7.236	4.60748e-13	2.73782e-11		ENST00000522411.5	LSS	protein_coding	418.387	1.462	4.387	1.14858e-05	0.000211425
ENST00000542772.1	ABCF1	retained_intron	39.254	-0.677	-1.003	0.316037	0.711879		ENST00000369799.10	AHCYL1	protein_coding	4434.76	-0.616	-7.233	4.71396e-13	2.79882e-11		ENST00000618200.4	IFI27	protein_coding	51.272	1.459	3.472	0.000516147	0.00607387
ENST00000441867.6	ABCF1	protein_coding	4375.86	0.167	0.927	0.353743	0.749678		ENST00000412615.7	TRAFD1	protein_coding	2100.86	0.798	7.232	4.74893e-13	2.8173e-11		ENST00000582715.1	SLC16A3	protein_coding	105.052	1.457	6.484	8.92995e-11	4.00573e-09
ENST00000326195.13	ABCF1	protein_coding	0	NA	NA	NA	NA		ENST00000394957.8	VSIR	protein_coding	37.996	3.437	7.229	4.87921e-13	2.89225e-11		ENST00000371236.7	DAB1	protein_coding	42.383	1.457	4.255	2.08905e-05	0.000362659
ENST00000475993.1	ABCF1	nonsense_mediated_decay	4.57	-0.916	-1.522	0.127907	NA		ENST00000367055.8	SOD2	protein_coding	4382.15	1.42	7.217	5.30075e-13	3.13704e-11		ENST00000551216.2	SCN8A	protein_coding	91.718	1.456	4.445	8.78453e-06	0.0001657
ENST00000479542.1	ABCF1	retained_intron	5.263	0.007	0.008	0.993689	NA		ENST00000679244.1	LAMB1	protein_coding	2143.2	-0.963	-7.214	5.45007e-13	3.2228e-11		ENST00000439428.5	ZNF382	protein_coding	37.65	1.456	3.567	0.000361071	0.00445524
ENST00000477252.1	ABCF2	processed_transcript	10.329	-0.627	-1.172	0.241291	0.620995		ENST00000366690.5	RAB4A	protein_coding	560.432	-0.64	-7.212	5.50894e-13	3.25499e-11		ENST00000462322.3	SMKR1	protein_coding	18.696	1.456	3.234	0.00122097	0.01276
ENST00000287844.7	ABCF2	protein_coding	996.649	-0.125	-0.998	0.318091	0.714024		ENST00000258534.13	DRAM1	protein_coding	3404.69	0.624	7.212	5.522e-13	3.25765e-11		ENST00000681348.1	IFIT5	protein_coding	731.738	1.454	9.94	2.79091e-23	4.07e-21
ENST00000441774.1	ABCF2	protein_coding	15.016	-0.561	-0.948	0.343021	0.738835		ENST00000580666.6	SLC16A6	protein_coding	615.656	-3.005	-7.212	5.52235e-13	3.25765e-11		ENST00000678094.1	NUDCD1	protein_coding	246.276	1.452	6.957	3.46527e-12	1.86668e-10
ENST00000468073.5	ABCF2	protein_coding	16.322	0.335	0.808	0.419316	0.807399		ENST00000381271.7	KLHL42	protein_coding	1321.91	-0.666	-7.211	5.53522e-13	3.26262e-11		ENST00000295317.4	RNF149	protein_coding	1153.36	1.45	11.127	9.29192e-29	1.81881e-26
ENST00000473874.1	ABCF2	processed_transcript	22.376	0.308	0.433	0.664946	0.93882		ENST00000672838.1	CHD3	protein_coding	4293.72	-0.691	-7.201	5.96455e-13	3.51002e-11		ENST00000367925.5	UAP1	protein_coding	660.462	1.45	3.92	8.85281e-05	0.00131378
ENST00000222388.6	ABCF2-H2BE1	protein_coding	2265.25	-0.11	-0.675	0.499825	0.862315		ENST00000244869.3	EREG	protein_coding	120.736	-3.31	-7.196	6.19281e-13	3.6385e-11		ENST00000409001.5	ITPRID2	protein_coding	1540.51	1.449	6.975	3.06618e-12	1.66517e-10
ENST00000465687.1	ABCF2P1	processed_pseudogene	0.75	-0.061	-0.212	0.83192	NA		ENST00000379644.9	HGSNAT	protein_coding	2543.14	-0.978	-7.194	6.27701e-13	3.68206e-11		ENST00000529168.2	ADAR	protein_coding	4408.32	1.448	7.112	1.14707e-12	6.52477e-11
ENST00000450549.1	ABCF2P2	unprocessed_pseudogene	0	NA	NA	NA	NA		ENST00000616883.4	TBP	protein_coding	30.505	0.624	7.19	6.45991e-13	3.78329e-11		ENST00000367429.9	CFH	protein_coding	5605.91	1.447	9.526	1.64206e-21	2.0726e-19
ENST00000498136.5	ABCF3	retained_intron	374.427	0.512	2.306	0.0210844	0.126167		ENST00000622527.1	PCDHGB2	protein_coding	428.945	1.741	7.189	6.52654e-13	3.81925e-11		ENST00000199940.10	MAP2	protein_coding	194.285	1.446	6.702	2.05341e-11	1.00283e-09
ENST00000478288.5	ABCF3	retained_intron	63.622	-0.322	-0.975	0.3295	0.725507		ENST00000409581.5	NAB1	protein_coding	600.949	-0.897	-7.183	6.82774e-13	3.99232e-11		ENST00000681346.1	OAS3	protein_coding	68.575	1.446	4.305	1.66662e-05	0.000296712
ENST00000292808.5	ABCF3	protein_coding	345.992	-0.109	-0.536	0.592183	0.90953		ENST00000396553.6	AMPD3	protein_coding	317.005	1.195	7.18	6.95614e-13	4.06415e-11		ENST00000618806.4	INTS11	protein_coding	19.706	1.446	3.417	0.000633391	0.00724623
ENST00000485921.5	ABCF3	retained_intron	20.229	0.251	0.524	0.600256	0.912627		ENST00000618914.4	LYPLA1	protein_coding	65.022	0.461	7.178	7.0786e-13	4.1324e-11		ENST00000392217.3	FXYD5	protein_coding	50.582	1.445	4.163	3.14135e-05	0.000523489
ENST00000481116.5	ABCF3	retained_intron	5.817	-0.234	-0.449	0.653755	0.934081		ENST00000393913.8	EVA1A	protein_coding	421.217	0.983	7.172	7.41499e-13	4.31502e-11		ENST00000395549.3	ATG13	protein_coding	37.949	1.445	2.841	0.0044987	0.0378461
ENST00000466742.5	ABCF3	retained_intron	16.887	-0.228	-0.409	0.682605	0.945222		ENST00000382723.5	MSX1	protein_coding	38.331	3.327	7.17	7.51137e-13	4.36763e-11		ENST00000578689.2	GJD3	protein_coding	119.82	1.444	5.094	3.5083e-07	8.82959e-06
ENST00000472608.5	ABCF3	retained_intron	49.853	0.183	0.268	0.788631	0.974411		ENST00000356770.8	PBRM1	protein_coding	2449.31	-0.468	-7.169	7.54062e-13	4.38116e-11		ENST00000564634.5	CYLD	protein_coding	38.749	1.443	3.574	0.000351508	0.00435412
ENST00000473311.5	ABCF3	retained_intron	35.457	-0.061	-0.124	0.901146	0.992671		ENST00000413644.6	CD164	protein_coding	4725	0.713	7.168	7.63016e-13	4.42967e-11		ENST00000518249.5	DENND3	protein_coding	29.086	1.443	3.292	0.000995333	0.0106966
ENST00000421340.5	ABCF3	nonsense_mediated_decay	123.608	0.02	0.072	0.942934	0.998692		ENST00000402934.5	LTBP1	protein_coding	10063.3	-0.498	-7.164	7.8125e-13	4.53193e-11		ENST00000673841.1	STAT1	protein_coding	933.195	1.442	9.621	6.53075e-22	8.53744e-20
ENST00000429586.6	ABCF3	protein_coding	0.353	-0.349	-0.663	0.507081	NA		ENST00000392452.3	MB21D2	protein_coding	228.85	1.028	7.162	7.92646e-13	4.59076e-11		ENST00000379287.4	GFOD1	protein_coding	124.423	1.442	5.087	3.63968e-07	9.13439e-06
ENST00000463685.1	ABCF3	retained_intron	0	NA	NA	NA	NA		ENST00000445092.5	SLFN12	protein_coding	91.205	1.845	7.162	7.96927e-13	4.61191e-11		ENST00000374882.8	PSMB8	protein_coding	2091.23	1.441	5.618	1.93409e-08	6.13735e-07
ENST00000466416.1	ABCF3	retained_intron	0	NA	NA	NA	NA		ENST00000453258.6	ENTPD1	protein_coding	58.182	-2.858	-7.156	8.28275e-13	4.78576e-11		ENST00000282041.11	EPG5	protein_coding	1839.53	1.439	11.512	1.14123e-30	2.47911e-28
ENST00000471226.5	ABCF3	retained_intron	3.936	0.017	0.037	0.970749	NA		ENST00000376004.5	POGLUT2	protein_coding	590.111	-0.829	-7.149	8.74074e-13	5.04242e-11		ENST00000538511.5	ATF7IP	protein_coding	141.169	1.439	4.069	4.71695e-05	0.000751826
ENST00000475728.5	ABCF3	retained_intron	1.322	-0.494	-0.656	0.511632	NA		ENST00000034275.12	RANBP3	protein_coding	189.912	-4.434	-7.146	8.91461e-13	5.13463e-11		ENST00000517504.5	TNIP1	protein_coding	1688.26	1.436	5.647	1.62931e-08	5.24843e-07
ENST00000489719.1	ABCF3	retained_intron	0.919	-0.628	-1.133	0.257345	NA		ENST00000310594.7	WNT5B	protein_coding	411.293	1.492	7.145	9.00886e-13	5.18077e-11		ENST00000602637.1	H2AC6	protein_coding	216.504	1.435	7.49	6.86896e-14	4.44219e-12
ENST00000468892.5	ABCF3	retained_intron	0	NA	NA	NA	NA		ENST00000568090.5	HSD17B2	protein_coding	291.928	-2.955	-7.137	9.56051e-13	5.48508e-11		ENST00000572514.5	ETF1	protein_coding	23.627	1.434	3.129	0.00175624	0.0173087
ENST00000480562.3	ABCF3	retained_intron	0	NA	NA	NA	NA		ENST00000472441.1	TM4SF1	protein_coding	172.135	-1.694	-7.131	9.96864e-13	5.71028e-11		ENST00000223321.9	PSMA2	protein_coding	387.292	1.432	4.743	2.10169e-06	4.52125e-05
ENST00000480539.1	ABCF3	retained_intron	0.23	0	0	1	NA		ENST00000371754.8	ZNFX1	protein_coding	117.205	1.558	7.126	1.03197e-12	5.90215e-11		ENST00000650865.1	NOTCH2NLC	protein_coding	33.698	1.432	3.287	0.00101122	0.0108467
ENST00000398449.8	ABCG1	protein_coding	71.612	-0.33	-0.692	0.48866	0.855532		ENST00000519106.2	CLDN23	protein_coding	230.203	1.07	7.125	1.04001e-12	5.93885e-11		ENST00000683890.1	RP13-314C10.6	protein_coding	84.306	1.431	3.747	0.000178685	0.0024251
ENST00000450121.5	ABCG1	protein_coding	12.799	-0.413	-0.497	0.619325	0.921148		ENST00000360304.8	MYLK	protein_coding	4588.61	-1.194	-7.114	1.12884e-12	6.44109e-11		ENST00000334602.10	TERT	protein_coding	381.921	1.431	2.861	0.0042201	0.0359652
ENST00000361802.6	ABCG1	protein_coding	34.847	-0.223	-0.332	0.740161	0.961757		ENST00000316856.7	RAD23A	protein_coding	203.43	-0.51	-7.113	1.13277e-12	6.45848e-11		ENST00000215838.8	TCN2	protein_coding	161.45	1.43	4.631	3.63726e-06	7.415e-05
ENST00000496783.1	ABCG1	retained_intron	5.772	-0.074	-0.121	0.90344	0.992913		ENST00000371666.8	IL13RA1	protein_coding	2955.42	-0.541	-7.112	1.14049e-12	6.49742e-11		ENST00000680833.1	CGAS	protein_coding	77.417	1.429	5.116	3.11626e-07	7.91301e-06
ENST00000398457.6	ABCG1	protein_coding	0.641	0.55	0.883	0.377324	NA		ENST00000258672.9	SETDB2	protein_coding	472.239	1.124	7.112	1.14561e-12	6.52153e-11		ENST00000318010.12	GANC	protein_coding	186.3	1.427	8.34	7.42272e-17	6.46899e-15
ENST00000462050.5	ABCG1	processed_transcript	12.422	0.179	0.526	NA	NA		ENST00000529168.2	ADAR	protein_coding	4408.32	1.448	7.112	1.14707e-12	6.52477e-11		ENST00000381652.4	JAK2	protein_coding	779.786	1.425	8.869	7.38859e-19	7.5229e-17
ENST00000347800.6	ABCG1	protein_coding	9.801	0.426	1.673	NA	NA		ENST00000389341.9	POU2F2	protein_coding	95.18	2.351	7.111	1.1559e-12	6.56985e-11		ENST00000560297.5	USP8	protein_coding	36.247	1.425	3.903	9.49586e-05	0.00139529
ENST00000343687.7	ABCG1	protein_coding	0	NA	NA	NA	NA		ENST00000517913.5	SGCD	protein_coding	479.972	-1.084	-7.105	1.20752e-12	6.8473e-11		ENST00000449576.6	LPIN1	protein_coding	235.791	1.425	3.32	0.000901594	0.00982041
ENST00000398437.1	ABCG1	protein_coding	1.649	-0.286	-0.45	0.65272	NA		ENST00000611903.4	MAN1C1	protein_coding	462.309	-1.312	-7.103	1.22518e-12	6.94211e-11		ENST00000423467.1	TENT5A	protein_coding	8.576	1.425	2.912	0.00358929	0.0314692
ENST00000472587.5	ABCG1	retained_intron	0.218	0	0	1	NA		ENST00000361687.8	TBCK	protein_coding	193.744	-4.303	-7.102	1.2262e-12	6.94249e-11		ENST00000544152.5	DRAM1	protein_coding	484.635	1.424	10.08	6.76712e-24	1.02567e-21
ENST00000467818.1	ABCG1	retained_intron	1.767	0.241	0.396	0.692103	NA		ENST00000395148.6	CFLAR	protein_coding	326.387	1.773	7.095	1.2968e-12	7.33089e-11		ENST00000552247.6	RBMS2	protein_coding	497.671	1.424	6.308	2.83305e-10	1.1784e-08
ENST00000515655.5	ABCG2	protein_coding	26.065	1.733	3.981	6.86843e-05	0.00104558		ENST00000295324.4	CDC42EP3	protein_coding	9458.82	1.213	7.094	1.29859e-12	7.33531e-11		ENST00000356150.10	SH3YL1	protein_coding	63.871	1.424	4.285	1.82632e-05	0.0003218
ENST00000650821.1	ABCG2	protein_coding	81.932	-0.948	-2.097	0.0360063	0.186931		ENST00000532933.1	DRAP1	protein_coding	575.017	1.534	7.079	1.45242e-12	8.18531e-11		ENST00000677019.1	CTSL	protein_coding	410.971	1.424	2.997	0.00272225	0.0249859
ENST00000505480.6	ABCG2	protein_coding	7.54	0.377	0.539	0.589812	0.908699		ENST00000556504.5	WARS1	protein_coding	627.502	1.888	7.079	1.4566e-12	8.20257e-11		ENST00000440381.5	P4HA1	protein_coding	175.637	1.423	3.515	0.000440328	0.00529636
ENST00000237612.8	ABCG2	protein_coding	106.834	0.319	0.47	0.638339	0.929165		ENST00000412167.6	KIT	protein_coding	341.971	-1.669	-7.078	1.46471e-12	8.24187e-11		ENST00000680446.1	ATF4	protein_coding	955.947	1.422	4.666	3.06521e-06	6.33883e-05
ENST00000503830.2	ABCG2	protein_coding	1.212	0	0	1	NA		ENST00000361157.11	IFI6	protein_coding	10009.3	2.029	7.075	1.48945e-12	8.37468e-11		ENST00000371079.6	ROR1	protein_coding	27.772	1.422	3.206	0.00134596	0.0138662
ENST00000619701.5	ABCG4	protein_coding	2.266	-0.561	-1.151	0.249608	NA		ENST00000282077.8	PDK1	protein_coding	220.429	1.145	7.071	1.53826e-12	8.64248e-11		ENST00000442195.5	PHF11	protein_coding	73.39	1.422	2.823	0.00475058	0.0395065
ENST00000524604.5	ABCG4	protein_coding	0.219	0	0	1	NA		ENST00000527580.5	NUCB2	protein_coding	117.689	-0.575	-7.07	1.5453e-12	8.67535e-11		ENST00000430676.6	RMDN1	protein_coding	92.168	1.42	10.179	2.46906e-24	3.81335e-22
ENST00000615496.4	ABCG4	protein_coding	0	NA	NA	NA	NA		ENST00000408995.5	FHL2	protein_coding	2273.04	-0.935	-7.068	1.5721e-12	8.81905e-11		ENST00000393888.1	CNP	protein_coding	3863.17	1.42	9.614	6.95189e-22	9.05563e-20
ENST00000622721.1	ABCG4	protein_coding	0	NA	NA	NA	NA		ENST00000348225.7	PTN	protein_coding	18212.5	1.043	7.067	1.57782e-12	8.84438e-11		ENST00000367055.8	SOD2	protein_coding	4382.15	1.42	7.217	5.30075e-13	3.13704e-11
ENST00000533694.5	ABCG4	retained_intron	1.019	0.001	0.002	0.998703	NA		ENST00000262352.8	SLC1A1	protein_coding	803.078	0.635	7.066	1.59374e-12	8.92679e-11		ENST00000646156.1	ENO1	protein_coding	158.506	1.419	4.044	5.26474e-05	0.000829743
ENST00000534402.2	ABCG4	retained_intron	0.089	-0.081	-0.201	0.841052	NA		ENST00000262013.12	SPAG9	protein_coding	384.734	-0.393	-7.066	1.59573e-12	8.93107e-11		ENST00000465909.2	SOGA3	protein_coding	379.844	1.417	5.481	4.22527e-08	1.26667e-06
ENST00000405322.8	ABCG5	protein_coding	0	NA	NA	NA	NA		ENST00000372692.8	SET	protein_coding	644.602	0.825	7.062	1.64474e-12	9.19834e-11		ENST00000502801.1	CCDC149	protein_coding	142.821	1.417	4.46	8.20232e-06	0.000155642
ENST00000486512.5	ABCG5	retained_intron	0	NA	NA	NA	NA		ENST00000519724.1	NCOA2	protein_coding	21.651	4.581	7.061	1.64852e-12	9.21248e-11		ENST00000413802.1	NRP1	protein_coding	157.754	1.417	4.123	3.73337e-05	0.000609657
ENST00000644754.1	ABCG5	retained_intron	0	NA	NA	NA	NA		ENST00000305386.4	MGAT2	protein_coding	1737.62	0.646	7.06	1.66696e-12	9.3084e-11		ENST00000447935.3	CTNNBL1	protein_coding	284.161	1.417	3.411	0.000647407	0.00738806
ENST00000409962.1	ABCG5	retained_intron	0	NA	NA	NA	NA		ENST00000593767.3	MED25	protein_coding	788.324	0.969	7.05	1.79338e-12	1.00067e-10		ENST00000381937.9	NADK2	protein_coding	58.013	1.416	4.023	5.73812e-05	0.0008951
ENST00000644611.1	ABCG8	protein_coding	0	NA	NA	NA	NA		ENST00000216802.10	PSME2	protein_coding	2902.68	0.831	7.048	1.82063e-12	1.0151e-10		ENST00000392177.8	EZR	protein_coding	2614.54	1.415	6.924	4.4025e-12	2.33885e-10
ENST00000643284.1	ABCG8	retained_intron	0.959	0.061	0.24	0.810398	NA		ENST00000648006.3	B2M	protein_coding	9741.08	0.602	7.047	1.82544e-12	1.01701e-10		ENST00000235958.4	HMGCL	protein_coding	121.033	1.414	3.394	0.000689665	0.00779141
ENST00000272286.4	ABCG8	protein_coding	1.112	0.899	1.294	0.195699	NA		ENST00000583087.5	MYLK	protein_coding	3176.56	-0.841	-7.045	1.85647e-12	1.03351e-10		ENST00000437799.1	ANXA11	protein_coding	19.948	1.414	2.751	0.00594993	0.0473247
ENST00000621324.4	ABHD1	protein_coding	0	NA	NA	NA	NA		ENST00000551659.5	TMTC1	protein_coding	2011.66	0.79	7.045	1.86086e-12	1.03517e-10		ENST00000366695.3	H2AW	protein_coding	89.759	1.413	5.438	5.38438e-08	1.57544e-06
ENST00000489120.5	ABHD1	retained_intron	0	NA	NA	NA	NA		ENST00000480824.7	C6orf89	protein_coding	4324.04	-0.564	-7.035	1.9873e-12	1.10382e-10		ENST00000369448.4	TENT5C	protein_coding	1046.46	1.411	7.743	9.69127e-15	6.90817e-13
ENST00000316470.9	ABHD1	protein_coding	0	NA	NA	NA	NA		ENST00000430044.7	GALNT11	protein_coding	714.547	-0.645	-7.034	2.00958e-12	1.11535e-10		ENST00000348581.9	EXO1	protein_coding	15.138	1.41	2.755	0.00587091	0.0468387
ENST00000448950.5	ABHD1	nonsense_mediated_decay	0	NA	NA	NA	NA		ENST00000295211.5	SERPINB8	protein_coding	290.602	1.056	7.032	2.0423e-12	1.13266e-10		ENST00000409151.5	SPATS2L	protein_coding	2615.68	1.409	8.973	2.88501e-19	3.0215e-17
ENST00000420647.5	ABHD1	nonsense_mediated_decay	0	NA	NA	NA	NA		ENST00000683648.1	EFCC1	protein_coding	132.5	-4.429	-7.031	2.04739e-12	1.13462e-10		ENST00000625177.3	RNF114	protein_coding	430.068	1.409	6.859	6.91471e-12	3.58249e-10
ENST00000416071.1	ABHD1	protein_coding	0	NA	NA	NA	NA		ENST00000380358.9	CHD3	protein_coding	10485.1	-0.915	-7.023	2.17795e-12	1.20242e-10		ENST00000443748.6	EXOC6	protein_coding	312.733	1.408	3.433	0.000596916	0.00687515
ENST00000622011.1	ABHD1	retained_intron	3.106	-0.439	-0.575	0.565503	NA		ENST00000425171.1	PXDN	protein_coding	5604.01	-0.821	-7.023	2.17714e-12	1.20242e-10		ENST00000673952.1	STAT1	protein_coding	67.544	1.407	3.683	0.000230556	0.00301506
ENST00000496739.1	ABHD1	retained_intron	0	NA	NA	NA	NA		ENST00000474024.5	DSTN	protein_coding	7171.79	-0.64	-7.021	2.2005e-12	1.21396e-10		ENST00000407298.7	APOBEC3B	protein_coding	72.342	1.406	4.453	8.48595e-06	0.000160525
ENST00000273359.8	ABHD10	protein_coding	269.069	-0.48	-2.993	0.00276579	0.0253371		ENST00000469967.1	FAM162A	protein_coding	258.405	1.403	7.02	2.21654e-12	1.22097e-10		ENST00000226253.9	ALDOC	protein_coding	139.313	1.405	4.364	1.27847e-05	0.000232644
ENST00000494817.1	ABHD10	protein_coding	65.81	0.636	1.669	0.0950528	0.359489		ENST00000339796.9	ETV7	protein_coding	106.036	2.811	7.02	2.2262e-12	1.22537e-10		ENST00000396048.6	ZNF501	protein_coding	96.913	1.404	5.727	1.0213e-08	3.40156e-07
ENST00000493784.1	ABHD10	nonsense_mediated_decay	401.592	0.13	0.665	0.505922	0.86599		ENST00000252100.6	TMCO6	protein_coding	25.149	0.492	7.014	2.31248e-12	1.26999e-10		ENST00000411647.5	RBCK1	protein_coding	210.036	1.404	4.076	4.57472e-05	0.000731385
ENST00000497293.1	ABHD10	retained_intron	119.944	-0.07	-0.242	0.808513	0.977609		ENST00000342972.3	MAGEH1	protein_coding	652.512	-1.104	-7.014	2.31976e-12	1.27303e-10		ENST00000405731.7	ZDHHC4	protein_coding	27.166	1.404	3.684	0.0002298	0.00300891
ENST00000491580.1	ABHD10	nonsense_mediated_decay	13.807	-0.112	-0.217	0.828061	0.980793		ENST00000524280.5	TNIP1	protein_coding	4825.86	1.008	7.011	2.36473e-12	1.29674e-10		ENST00000431010.3	HRH1	protein_coding	859.315	1.403	9.054	1.38042e-19	1.50158e-17
ENST00000395147.9	ABHD11	protein_coding	98.582	0.525	1.892	0.0584799	0.261763		ENST00000264658.11	FBXL20	protein_coding	351.263	-1.084	-7.007	2.43114e-12	1.33216e-10		ENST00000469967.1	FAM162A	protein_coding	258.405	1.403	7.02	2.21654e-12	1.22097e-10
ENST00000437775.7	ABHD11	protein_coding	15.615	-0.194	-1.666	0.0957973	0.361422		ENST00000643995.1	SMARCA4	protein_coding	4815.28	-0.647	-7.004	2.48228e-12	1.35815e-10		ENST00000280614.4	NOCT	protein_coding	118.239	1.403	6.352	2.12475e-10	9.02241e-09
ENST00000497897.5	ABHD11	retained_intron	9.73	0.383	0.63	0.528579	0.877764		ENST00000523430.5	SQLE	protein_coding	1093.38	1.496	7.004	2.48134e-12	1.35815e-10		ENST00000402541.5	HS1BP3	protein_coding	30.476	1.403	3.761	0.000169179	0.00231238
ENST00000357419.9	ABHD11	nonsense_mediated_decay	5.691	0.034	0.082	0.93454	0.997502		ENST00000222462.3	WNT16	protein_coding	246.131	1.919	7.004	2.49248e-12	1.36271e-10		ENST00000496114.5	TLE4	protein_coding	23.803	1.403	3.661	0.000251533	0.00324991
ENST00000222800.8	ABHD11	protein_coding	4.142	0.065	0.193	0.847311	NA		ENST00000508466.1	LIMCH1	protein_coding	252.359	-2.146	-7.003	2.50426e-12	1.36813e-10		ENST00000297258.11	FABP5	protein_coding	139.088	1.401	6.068	1.29721e-09	4.91282e-08
ENST00000458339.6	ABHD11	protein_coding	2.036	-0.01	-0.02	0.98408	NA		ENST00000259455.4	GABBR2	protein_coding	32.406	-5.195	-7.002	2.527e-12	1.37952e-10		ENST00000514328.5	CAMK2D	protein_coding	132.047	1.401	4.275	1.91302e-05	0.000335039
ENST00000412965.5	ABHD11	nonsense_mediated_decay	1.096	-0.129	-0.242	0.809146	NA		ENST00000361441.5	APOBEC3C	protein_coding	1177.88	1.004	7.002	2.53007e-12	1.38017e-10		ENST00000295213.9	SPATA18	protein_coding	83.677	1.397	4.016	5.92758e-05	0.00092034
ENST00000437891.5	ABHD11	nonsense_mediated_decay	0.121	0.111	0.275	0.783449	NA		ENST00000360162.7	ADD3	protein_coding	1277.59	1.569	6.996	2.62541e-12	1.43111e-10		ENST00000192788.6	UHRF1BP1	protein_coding	755.883	1.396	9.575	1.02239e-21	1.3085e-19
ENST00000486114.1	ABHD11	retained_intron	0	NA	NA	NA	NA		ENST00000261465.5	HSD11B1	protein_coding	340.887	-1.323	-6.986	2.83811e-12	1.54361e-10		ENST00000593761.5	NAPA	protein_coding	220.489	1.396	5.479	4.27744e-08	1.27968e-06
ENST00000462381.1	ABHD11	retained_intron	0	NA	NA	NA	NA		ENST00000373204.6	AGO1	protein_coding	569.389	-0.892	-6.978	2.99793e-12	1.62932e-10		ENST00000320031.13	ITGA3	protein_coding	2383.52	1.394	8.567	1.06508e-17	9.85735e-16
ENST00000474130.1	ABHD11	nonsense_mediated_decay	0.266	0.223	0.598	0.550054	NA		ENST00000409001.5	ITPRID2	protein_coding	1540.51	1.449	6.975	3.06618e-12	1.66517e-10		ENST00000590686.5	FXYD5	protein_coding	17.253	1.391	3.016	0.00256488	0.0237951
ENST00000468331.1	ABHD11	processed_transcript	0.317	-0.253	-0.522	0.601525	NA		ENST00000274711.7	LRRTM2	protein_coding	118.35	1.272	6.973	3.11171e-12	1.6874e-10		ENST00000559176.5	ANXA2	protein_coding	4032.54	1.39	4.576	4.73295e-06	9.42817e-05
ENST00000480445.5	ABHD11	processed_transcript	1.286	-0.177	-0.526	0.59906	NA		ENST00000287038.8	RPL30	protein_coding	173.882	-0.3	-6.973	3.11067e-12	1.6874e-10		ENST00000608868.2	SMIM8	protein_coding	39.542	1.39	3.477	0.000507458	0.00598606
ENST00000468998.1	ABHD11	processed_transcript	0.093	0	0	1	NA		ENST00000559234.5	ZHX3	protein_coding	37.065	0.957	6.962	3.34974e-12	1.81379e-10		ENST00000383165.4	FOXL2NB	protein_coding	19.05	1.39	2.971	0.00296447	0.0268522
ENST00000427153.2	ABHD11-AS1	processed_transcript	6.697	1.573	2.51	0.0120891	0.0825104		ENST00000334828.6	PGAM1	protein_coding	6610.89	1.143	6.962	3.36604e-12	1.82127e-10		ENST00000287936.9	HMGCR	protein_coding	2180.88	1.389	9.773	1.477e-22	2.03246e-20
ENST00000641969.1	ABHD11-AS1	transcribed_unitary_pseudogene	0.397	0	0	1	NA		ENST00000513119.5	CALCOCO2	protein_coding	3274.2	0.984	6.961	3.37403e-12	1.82425e-10		ENST00000676845.1	GSK3A	protein_coding	26.806	1.389	3.73	0.000191349	0.0025684
ENST00000461204.1	ABHD12	nonsense_mediated_decay	419.115	0.81	7.024	2.16275e-12	1.19674e-10		ENST00000374469.6	SVEP1	protein_coding	18327.6	-0.577	-6.96	3.40893e-12	1.8404e-10		ENST00000542957.1	KLF6	protein_coding	1697.63	1.388	6.893	5.48099e-12	2.88045e-10
ENST00000491682.5	ABHD12	protein_coding	239.594	0.916	3.416	0.000635233	0.00726503		ENST00000241463.5	RASL11A	protein_coding	435	-1.478	-6.959	3.43293e-12	1.85198e-10		ENST00000648871.1	ADAR	protein_coding	3754.35	1.386	13.325	1.65627e-40	5.74649e-38
ENST00000672331.1	ABHD12	nonsense_mediated_decay	48.676	1.073	3.251	0.00115134	0.012124		ENST00000678094.1	NUDCD1	protein_coding	246.276	1.452	6.957	3.46527e-12	1.86668e-10		ENST00000369140.7	MTMR11	protein_coding	121.798	1.386	3.063	0.00219003	0.0208513
ENST00000672406.1	ABHD12	nonsense_mediated_decay	44.486	0.928	1.677	0.0935037	0.355834		ENST00000367463.5	UST	protein_coding	987.907	-0.877	-6.957	3.46519e-12	1.86668e-10		ENST00000395339.7	PSMB8	protein_coding	360.723	1.386	2.976	0.00292007	0.0265058
ENST00000673524.1	ABHD12	nonsense_mediated_decay	38.04	1.209	1.469	0.141869	0.45924		ENST00000296585.10	ITGA2	protein_coding	7416.29	0.675	6.957	3.47489e-12	1.87049e-10		ENST00000296343.10	RUBCN	protein_coding	200.765	1.385	8.765	1.86583e-18	1.83591e-16
ENST00000339157.10	ABHD12	protein_coding	250.168	-0.892	-1.343	0.17926	0.526407		ENST00000440844.5	COL14A1	protein_coding	28.773	-5.373	-6.956	3.50337e-12	1.88443e-10		ENST00000608478.1	FGF2	protein_coding	641.999	1.385	6.822	9.00408e-12	4.61208e-10
ENST00000673227.1	ABHD12	protein_coding	19.387	0.847	1.269	0.204385	0.56633		ENST00000347982.8	NSD1	protein_coding	1963.11	0.544	6.955	3.53378e-12	1.89939e-10		ENST00000651800.2	MYD88	protein_coding	707.564	1.385	6.192	5.92791e-10	2.3688e-08
ENST00000673121.1	ABHD12	protein_coding	35.995	0.64	0.959	0.337652	0.7339		ENST00000589709.1	VAT1	protein_coding	875.779	-1.046	-6.95	3.64999e-12	1.96042e-10		ENST00000424999.1	PIP5K1A	protein_coding	31.024	1.384	3.602	0.000315242	0.00396596
ENST00000672258.1	ABHD12	protein_coding	172.192	0.686	0.926	0.354625	0.750266		ENST00000281405.9	WDR35	protein_coding	390.08	-1.239	-6.948	3.69291e-12	1.98202e-10		ENST00000407263.2	TSPAN9	protein_coding	79.755	1.383	4.634	3.58929e-06	7.32947e-05
ENST00000673094.1	ABHD12	protein_coding	23.833	-0.618	-0.897	0.369518	0.764502		ENST00000323570.8	ELMOD2	protein_coding	567.009	-0.764	-6.948	3.71183e-12	1.99071e-10		ENST00000321560.4	PLD6	protein_coding	21.876	1.383	3.169	0.00152918	0.0154218
ENST00000450393.5	ABHD12	protein_coding	13.875	0.326	0.463	0.643624	0.930855		ENST00000421812.3	ZNF697	protein_coding	609.602	-0.911	-6.947	3.73974e-12	2.00421e-10		ENST00000561153.5	PAQR5	protein_coding	13.306	1.382	3.286	0.00101679	0.0109007
ENST00000672001.1	ABHD12	processed_transcript	44.688	0.13	0.413	0.679776	0.944206		ENST00000651860.1	LAMA4	protein_coding	4354.49	-1.394	-6.946	3.7683e-12	2.01804e-10		ENST00000260702.4	LOXL4	protein_coding	200.862	1.381	6.5	8.05361e-11	3.6349e-09
ENST00000672596.1	ABHD12	protein_coding	11.198	-0.103	-0.187	0.851462	0.985127		ENST00000340553.8	FOXN2	protein_coding	324.018	0.982	6.943	3.83923e-12	2.05452e-10		ENST00000579827.6	IKBKE	protein_coding	118.747	1.381	5.068	4.01578e-07	9.96216e-06
ENST00000672114.1	ABHD12	protein_coding	41.928	0.044	0.063	0.949681	0.998915		ENST00000395743.8	BTC	protein_coding	26.394	4.507	6.94	3.92972e-12	2.10141e-10		ENST00000265896.10	SQLE	protein_coding	2208.15	1.378	8.88	6.6994e-19	6.8402e-17
ENST00000471287.5	ABHD12	protein_coding	13.967	-0.022	-0.048	0.962003	0.999541		ENST00000423691.2	PFN2	protein_coding	1057.67	1.096	6.939	3.94014e-12	2.10544e-10		ENST00000276925.7	CDKN2B	protein_coding	121.307	1.377	4.334	1.4655e-05	0.000263859
ENST00000465694.2	ABHD12	nonsense_mediated_decay	3.049	0.371	1.234	0.217141	NA		ENST00000468795.1	CFTR	protein_coding	34.713	-4.123	-6.938	3.97708e-12	2.12363e-10		ENST00000480733.1	STAG1	protein_coding	59.03	1.377	4.216	2.4874e-05	0.000424784
ENST00000376542.8	ABHD12	protein_coding	0	NA	NA	NA	NA		ENST00000435611.6	MX2	protein_coding	189.036	3.805	6.937	4.01902e-12	2.14446e-10		ENST00000252826.10	TRPM4	protein_coding	234.602	1.376	4.259	2.0529e-05	0.000357146
ENST00000672871.1	ABHD12	protein_coding	2.723	0.651	1.422	0.155156	NA		ENST00000527673.2	RPS25	protein_coding	8323.87	-0.472	-6.933	4.10754e-12	2.1901e-10		ENST00000583216.5	CNDP2	protein_coding	222.164	1.375	4.595	4.33722e-06	8.70619e-05
ENST00000671858.1	ABHD12	protein_coding	2.971	-0.118	-0.223	0.823231	NA		ENST00000264052.9	SP100	protein_coding	172.572	1.909	6.931	4.16774e-12	2.21896e-10		ENST00000546511.5	STXBP6	protein_coding	93.926	1.374	4.686	2.79267e-06	5.82957e-05
ENST00000672358.1	ABHD12	protein_coding	0.879	0.179	0.533	0.59378	NA		ENST00000392177.8	EZR	protein_coding	2614.54	1.415	6.924	4.4025e-12	2.33885e-10		ENST00000346177.6	FLNC	protein_coding	1829.53	1.372	3.386	0.000708242	0.00796685
ENST00000672566.1	ABHD12	protein_coding	4.332	-0.154	-0.241	0.809744	NA		ENST00000317483.4	RAB23	protein_coding	723.262	-0.749	-6.922	4.43894e-12	2.3565e-10		ENST00000243644.9	ZNF350	protein_coding	341.338	1.371	7.643	2.1162e-14	1.45057e-12
ENST00000671784.1	ABHD12	protein_coding	7.31	0.318	0.52	NA	NA		ENST00000321407.3	GCC1	protein_coding	1285.25	0.645	6.918	4.57015e-12	2.4244e-10		ENST00000477034.2	MASTL	protein_coding	198.5	1.37	4.726	2.28875e-06	4.88349e-05
ENST00000576316.5	ABHD12	protein_coding	4.256	0.016	0.023	0.981567	NA		ENST00000518829.5	CIBAR1	protein_coding	500.194	-1.748	-6.918	4.57355e-12	2.42444e-10		ENST00000515700.5	DAB2	protein_coding	47.056	1.37	3.427	0.000609433	0.00700279
ENST00000481556.1	ABHD12	processed_transcript	5.309	-0.253	-0.397	0.691491	NA		ENST00000230859.8	TENT4A	protein_coding	1390.61	0.698	6.918	4.584e-12	2.42823e-10		ENST00000397747.5	PDCD1LG2	protein_coding	542.837	1.369	6.8	1.04707e-11	5.30837e-10
ENST00000337334.7	ABHD12B	protein_coding	0	NA	NA	NA	NA		ENST00000269445.10	DYM	protein_coding	970.379	-0.678	-6.916	4.63596e-12	2.45397e-10		ENST00000480714.1	NUB1	protein_coding	63.279	1.369	3.577	0.000347262	0.00431101
ENST00000353130.5	ABHD12B	protein_coding	0	NA	NA	NA	NA		ENST00000394522.7	CAMK2D	protein_coding	274.962	1.126	6.911	4.82695e-12	2.55138e-10		ENST00000612256.4	ARFRP1	protein_coding	67.377	1.368	4.866	1.1383e-06	2.59437e-05
ENST00000382029.7	ABHD12B	nonsense_mediated_decay	0	NA	NA	NA	NA		ENST00000585482.6	SARM1	protein_coding	385.494	-1.246	-6.9	5.21777e-12	2.75398e-10		ENST00000418736.6	RPS6KA5	protein_coding	26.065	1.367	3.704	0.000212604	0.00281566
ENST00000557345.5	ABHD12B	nonsense_mediated_decay	0.092	0	0	1	NA		ENST00000507359.3	KCTD16	protein_coding	257.926	1.183	6.899	5.22327e-12	2.7549e-10		ENST00000505673.2	UBA6	protein_coding	119.497	1.366	7.786	6.93669e-15	5.00803e-13
ENST00000554241.5	ABHD12B	processed_transcript	0.325	0.014	0.034	0.972899	NA		ENST00000262094.10	RAB27B	protein_coding	577.625	1.3	6.897	5.32586e-12	2.80699e-10		ENST00000379200.1	PROSER2	protein_coding	35.905	1.366	4.29	1.78825e-05	0.000315831
ENST00000555292.1	ABHD12B	processed_transcript	0.226	-0.177	-0.498	0.618438	NA		ENST00000304434.11	ELOVL5	protein_coding	2466.36	0.484	6.893	5.45539e-12	2.86906e-10		ENST00000522816.1	DGLUCY	protein_coding	23.217	1.366	3.269	0.0010803	0.0114866
ENST00000556857.5	ABHD12B	processed_transcript	0	NA	NA	NA	NA		ENST00000542957.1	KLF6	protein_coding	1697.63	1.388	6.893	5.48099e-12	2.88045e-10		ENST00000378421.1	CXorf38	protein_coding	71.475	1.364	3.267	0.00108737	0.0115535
ENST00000554566.5	ABHD12B	processed_transcript	0.314	0.111	0.274	0.783759	NA		ENST00000374561.6	ID3	protein_coding	350.136	-1.592	-6.888	5.66908e-12	2.97716e-10		ENST00000352818.8	CD44	protein_coding	2210.84	1.363	6.153	7.62005e-10	2.9895e-08
ENST00000553715.1	ABHD12B	processed_transcript	0	NA	NA	NA	NA		ENST00000674129.1	SNCA	protein_coding	125.832	-1.244	-6.886	5.74619e-12	3.01549e-10		ENST00000681507.1	EIF2AK2	protein_coding	2301.48	1.363	5.466	4.60888e-08	1.37267e-06
ENST00000375898.4	ABHD13	protein_coding	529.274	0.071	0.573	0.566504	0.897683		ENST00000406451.8	HDAC9	protein_coding	51.143	2.437	6.884	5.82004e-12	3.05206e-10		ENST00000302824.7	STARD5	protein_coding	38.646	1.363	3.089	0.00200739	0.019354
ENST00000273596.8	ABHD14A	protein_coding	59.218	-0.049	-0.151	0.879692	0.988849		ENST00000368984.8	HTRA1	protein_coding	5138.15	-1.147	-6.884	5.8375e-12	3.05903e-10		ENST00000405375.5	CDKN1A	protein_coding	273.507	1.363	2.92	0.0035048	0.0308644
ENST00000497864.5	ABHD14A	protein_coding	0.635	0.293	0.664	0.506756	NA		ENST00000252485.8	NECTIN2	protein_coding	945.506	1.007	6.881	5.94519e-12	3.11323e-10		ENST00000340857.4	H1-0	protein_coding	4973.18	1.36	13.354	1.1275e-40	3.9683e-38
ENST00000494478.5	ABHD14A	protein_coding	0.663	0.293	0.694	0.48795	NA		ENST00000358232.11	ELP2	protein_coding	957.832	-0.995	-6.879	6.02323e-12	3.15184e-10		ENST00000485729.1	HFE	protein_coding	75.059	1.36	5.731	9.96557e-09	3.3252e-07
ENST00000458031.6	ABHD14A	protein_coding	0	NA	NA	NA	NA		ENST00000257497.11	ANXA1	protein_coding	8799.45	0.786	6.879	6.02949e-12	3.15286e-10		ENST00000418277.5	GALE	protein_coding	8.909	1.36	2.847	0.00441639	0.0372693
ENST00000474575.1	ABHD14A	retained_intron	1.411	0.163	0.662	0.507736	NA		ENST00000393415.7	MDM2	protein_coding	337.972	1.594	6.878	6.074e-12	3.17161e-10		ENST00000639271.1	PLAAT3	protein_coding	646.968	1.359	7.714	1.21744e-14	8.58624e-13
ENST00000491470.1	ABHD14A	protein_coding	3.669	-0.289	-1.244	0.213522	NA		ENST00000265563.13	PRKAR2A	protein_coding	919.749	-0.735	-6.877	6.11907e-12	3.19286e-10		ENST00000396147.6	ZNF418	protein_coding	6.901	1.359	2.87	0.00410853	0.0351807
ENST00000636029.1	ABHD14A-ACY1	retained_intron	7.156	-0.198	-0.304	0.761432	0.967679		ENST00000254480.10	SMARCC1	protein_coding	2967.72	-0.694	-6.876	6.15841e-12	3.2111e-10		ENST00000527794.5	SYTL2	protein_coding	196.117	1.357	6.402	1.53315e-10	6.63339e-09
ENST00000636085.1	ABHD14A-ACY1	nonsense_mediated_decay	0.747	0.357	0.779	0.435715	NA		ENST00000457437.1	CRYBG1	protein_coding	119.272	2.054	6.872	6.32211e-12	3.29411e-10		ENST00000611077.5	BCAM	protein_coding	63.371	1.357	3.238	0.00120503	0.0126246
ENST00000486081.6	ABHD14A-ACY1	nonsense_mediated_decay	0	NA	NA	NA	NA		ENST00000619352.4	HMGN2	protein_coding	2661.73	0.365	6.87	6.41417e-12	3.3397e-10		ENST00000316637.7	DEF6	protein_coding	43.731	1.355	3.984	6.78926e-05	0.00103546
ENST00000463721.5	ABHD14A-ACY1	nonsense_mediated_decay	0.477	-0.443	-0.758	0.448199	NA		ENST00000366780.8	PHF10	protein_coding	726	-1.22	-6.87	6.42476e-12	3.34284e-10		ENST00000684105.1	GFRA1	protein_coding	352.355	1.353	3.297	0.000976109	0.010538
ENST00000637778.1	ABHD14A-ACY1	nonsense_mediated_decay	0	NA	NA	NA	NA		ENST00000371361.3	NOC3L	protein_coding	966.118	1.106	6.864	6.69585e-12	3.47895e-10		ENST00000458073.5	GTPBP1	protein_coding	54.641	1.353	3.219	0.00128579	0.0133358
ENST00000636646.1	ABHD14A-ACY1	nonsense_mediated_decay	0	NA	NA	NA	NA		ENST00000427410.6	NFYC	protein_coding	37.531	-0.618	-6.864	6.71399e-12	3.48589e-10		ENST00000359314.5	CD2AP	protein_coding	1351.57	1.352	8.122	4.57626e-16	3.72238e-14
ENST00000497128.1	ABHD14A-ACY1	retained_intron	0	NA	NA	NA	NA		ENST00000506529.1	STOX2	protein_coding	34.641	-2.78	-6.86	6.87531e-12	3.56459e-10		ENST00000473466.2	ACOT7	protein_coding	489.563	1.351	8.062	7.47943e-16	5.95807e-14
ENST00000463937.1	ABHD14A-ACY1	protein_coding	0.501	0.453	0.792	0.428089	NA		ENST00000625177.3	RNF114	protein_coding	430.068	1.409	6.859	6.91471e-12	3.58249e-10		ENST00000555868.2	TMEM30B	protein_coding	45.907	1.35	4.245	2.18432e-05	0.00037736
ENST00000636942.1	ABHD14A-ACY1	nonsense_mediated_decay	0	NA	NA	NA	NA		ENST00000260506.12	FNBP1L	protein_coding	514.49	-1.787	-6.854	7.17388e-12	3.70889e-10		ENST00000409510.5	NABP1	protein_coding	189.268	1.35	3.626	0.000287614	0.00365291
ENST00000636089.1	ABHD14A-ACY1	nonsense_mediated_decay	0	NA	NA	NA	NA		ENST00000391611.6	PCNX4	protein_coding	425.102	0.762	6.854	7.17026e-12	3.70889e-10		ENST00000267328.5	RAB20	protein_coding	24.661	1.35	3.188	0.00143366	0.0146257
ENST00000637696.1	ABHD14A-ACY1	nonsense_mediated_decay	0	NA	NA	NA	NA		ENST00000379080.5	FAM219A	protein_coding	35.134	-0.555	-6.851	7.35853e-12	3.80167e-10		ENST00000439084.5	SPATS2L	protein_coding	71.975	1.348	3.197	0.00138955	0.0142293
ENST00000637563.1	ABHD14A-ACY1	nonsense_mediated_decay	0.645	0	0	1	NA		ENST00000370751.10	IFI44L	protein_coding	3729.87	2.284	6.85	7.37084e-12	3.80534e-10		ENST00000263867.9	CAPG	protein_coding	91.342	1.348	3.166	0.0015446	0.0155491
ENST00000635937.1	ABHD14A-ACY1	nonsense_mediated_decay	0	NA	NA	NA	NA		ENST00000453626.5	DONSON	protein_coding	35.928	-0.65	-6.849	7.44241e-12	3.83688e-10		ENST00000267838.7	LYSMD2	protein_coding	303.552	1.346	11.513	1.13815e-30	2.47911e-28
ENST00000635946.1	ABHD14A-ACY1	nonsense_mediated_decay	0	NA	NA	NA	NA		ENST00000525144.7	KIRREL3	protein_coding	83.591	1.556	6.847	7.53069e-12	3.87965e-10		ENST00000312562.7	FOSL1	protein_coding	998.318	1.345	6.185	6.20938e-10	2.47049e-08
ENST00000635951.1	ABHD14A-ACY1	nonsense_mediated_decay	0	NA	NA	NA	NA		ENST00000262455.7	ERP44	protein_coding	3719	0.491	6.843	7.75481e-12	3.99231e-10		ENST00000679966.1	PTCHD4	protein_coding	136.77	1.345	4.925	8.4505e-07	1.97269e-05
ENST00000636826.1	ABHD14A-ACY1	nonsense_mediated_decay	0	NA	NA	NA	NA		ENST00000377967.9	KDM6A	protein_coding	40.177	-0.484	-6.838	8.02478e-12	4.12839e-10		ENST00000422097.1	MET	protein_coding	8.783	1.345	2.912	0.00358928	0.0314692
ENST00000637130.1	ABHD14A-ACY1	nonsense_mediated_decay	0	NA	NA	NA	NA		ENST00000301096.7	ZNF83	protein_coding	88.55	-0.463	-6.837	8.10628e-12	4.16739e-10		ENST00000221132.8	TNFRSF10A	protein_coding	58.684	1.344	4.024	5.7097e-05	0.000891807
ENST00000637025.1	ABHD14A-ACY1	nonsense_mediated_decay	0	NA	NA	NA	NA		ENST00000263265.11	PLEKHA4	protein_coding	3419.8	2.104	6.834	8.26604e-12	4.24654e-10		ENST00000447906.8	OTUD4	protein_coding	824.999	1.341	4.714	2.42979e-06	5.15288e-05
ENST00000635952.1	ABHD14A-ACY1	protein_coding	0	NA	NA	NA	NA		ENST00000302472.4	PTGER4	protein_coding	291.579	-1.055	-6.832	8.37033e-12	4.2971e-10		ENST00000227638.8	PANX1	protein_coding	1759.52	1.34	14.919	2.4639e-50	1.19453e-47
ENST00000636718.1	ABHD14A-ACY1	nonsense_mediated_decay	0.089	-0.082	-0.203	0.839465	NA		ENST00000608478.1	FGF2	protein_coding	641.999	1.385	6.822	9.00408e-12	4.61208e-10		ENST00000370791.7	MIGA1	protein_coding	33.21	1.34	3.602	0.000316207	0.003974
ENST00000637222.1	ABHD14A-ACY1	protein_coding	0.242	0.189	0.528	0.597356	NA		ENST00000344924.8	BPGM	protein_coding	1210.09	-0.804	-6.821	9.01601e-12	4.61241e-10		ENST00000367718.5	TNFSF4	protein_coding	478.371	1.337	5.184	2.1708e-07	5.69188e-06
ENST00000636490.1	ABHD14A-ACY1	nonsense_mediated_decay	0	NA	NA	NA	NA		ENST00000401869.5	STK25	protein_coding	201.18	-0.365	-6.819	9.15706e-12	4.68129e-10		ENST00000479408.6	PDE4DIP	protein_coding	1083.88	1.336	11.466	1.94851e-30	4.18313e-28
ENST00000637978.1	ABHD14A-ACY1	protein_coding	0	NA	NA	NA	NA		ENST00000248706.5	RASL11B	protein_coding	210.898	-2.589	-6.818	9.21931e-12	4.70983e-10		ENST00000266646.3	INHBE	protein_coding	324.486	1.335	8.109	5.08796e-16	4.12029e-14
ENST00000637730.1	ABHD14A-ACY1	nonsense_mediated_decay	0	NA	NA	NA	NA		ENST00000548547.5	IGFBP6	protein_coding	248.736	1.856	6.817	9.30807e-12	4.75185e-10		ENST00000511574.6	CEP63	protein_coding	208.478	1.335	2.832	0.00461887	0.0386306
ENST00000635785.1	ABHD14A-ACY1	nonsense_mediated_decay	0	NA	NA	NA	NA		ENST00000361866.8	COL6A1	protein_coding	23418.4	0.638	6.814	9.50268e-12	4.84782e-10		ENST00000397721.4	CADPS2	protein_coding	15.903	1.333	3.177	0.00148971	0.0151028
ENST00000637512.1	ABHD14A-ACY1	nonsense_mediated_decay	0	NA	NA	NA	NA		ENST00000601538.6	SHANK2	protein_coding	337.559	-1.169	-6.81	9.7802e-12	4.98593e-10		ENST00000312465.12	FGF5	protein_coding	326.707	1.332	5.397	6.79301e-08	1.94941e-06
ENST00000636660.1	ABHD14A-ACY1	nonsense_mediated_decay	4.91	-0.28	-1.289	0.197493	NA		ENST00000594047.2	SYNM	protein_coding	303.078	2.083	6.805	1.01257e-11	5.15486e-10		ENST00000640634.1	SCARB2	protein_coding	2778.51	1.33	9.256	2.12317e-20	2.46324e-18
ENST00000636264.1	ABHD14A-ACY1	nonsense_mediated_decay	0	NA	NA	NA	NA		ENST00000532439.5	CASP1	protein_coding	2733.11	0.771	6.804	1.01752e-11	5.17648e-10		ENST00000648908.2	ATP8B1	protein_coding	667.231	1.327	6.337	2.33909e-10	9.87532e-09
ENST00000637461.1	ABHD14A-ACY1	nonsense_mediated_decay	0.892	-0.597	-0.975	0.329431	NA		ENST00000371489.5	MYOF	protein_coding	427.96	1.665	6.803	1.02163e-11	5.19377e-10		ENST00000618556.4	FRMD5	protein_coding	13.512	1.327	2.762	0.00575119	0.0460844
ENST00000361143.10	ABHD14B	protein_coding	236.503	-0.155	-0.676	0.498863	0.861511		ENST00000313485.10	MPRIP	protein_coding	555.861	1.018	6.803	1.02502e-11	5.20738e-10		ENST00000473512.1	ADCK2	protein_coding	29.719	1.326	3.558	0.000373912	0.00460127
ENST00000483233.5	ABHD14B	protein_coding	0.338	-0.354	-0.661	0.508456	NA		ENST00000337363.8	CCDC68	protein_coding	802.975	0.835	6.802	1.03412e-11	5.24997e-10		ENST00000676550.1	NOMO3	protein_coding	153.332	1.326	3.024	0.00249769	0.023278
ENST00000315877.14	ABHD14B	protein_coding	0.585	0.19	0.478	0.632978	NA		ENST00000379589.4	LHFPL6	protein_coding	4181.81	0.556	6.801	1.03783e-11	5.26515e-10		ENST00000505785.5	BST1	protein_coding	98.352	1.324	4.886	1.0315e-06	2.37015e-05
ENST00000487005.1	ABHD14B	processed_transcript	5.131	-0.005	-0.01	0.992364	NA		ENST00000397747.5	PDCD1LG2	protein_coding	542.837	1.369	6.8	1.04707e-11	5.30837e-10		ENST00000619423.4	NBPF14	protein_coding	578.122	1.323	4.177	2.95294e-05	0.000495589
ENST00000395008.6	ABHD14B	protein_coding	2.881	0.245	0.525	0.59957	NA		ENST00000517992.2	SNTB1	protein_coding	576.263	0.743	6.8	1.0495e-11	5.31699e-10		ENST00000643244.1	NT5C3A	protein_coding	12.388	1.323	2.824	0.00474055	0.0394275
ENST00000461108.5	ABHD14B	protein_coding	1.321	-0.208	-0.711	0.4773	NA		ENST00000504830.6	ADAMTS12	protein_coding	4293.26	-0.72	-6.797	1.06917e-11	5.41291e-10		ENST00000327773.7	GAS6	protein_coding	7265.19	1.321	8.233	1.82551e-16	1.53433e-14
ENST00000525795.1	ABHD14B	protein_coding	0	NA	NA	NA	NA		ENST00000307885.4	ADCY6	protein_coding	93.694	-2.343	-6.794	1.09234e-11	5.5264e-10		ENST00000427887.2	DOCK9	protein_coding	369.141	1.321	6.16	7.29749e-10	2.87683e-08
ENST00000473912.1	ABHD14B	retained_intron	1.063	0.051	0.079	0.936717	NA		ENST00000269195.6	GALNT1	protein_coding	1219.55	-0.803	-6.794	1.09442e-11	5.52929e-10		ENST00000620552.4	AGRN	protein_coding	412.316	1.319	3.803	0.000142973	0.00199898
ENST00000307201.5	ABHD15	protein_coding	248.707	0.121	0.772	0.440237	0.822552		ENST00000355681.3	FNBP1	protein_coding	1228.63	-0.93	-6.79	1.1207e-11	5.65425e-10		ENST00000611914.1	PCDHGA5	protein_coding	30.126	1.319	3.778	0.000157942	0.00217913
ENST00000581474.1	ABHD15-AS1	lncRNA	0	NA	NA	NA	NA		ENST00000681951.1	SLC15A3	protein_coding	664.551	2.377	6.789	1.13049e-11	5.69577e-10		ENST00000651092.1	ABLIM1	protein_coding	31.01	1.317	3.791	0.00015018	0.00208738
ENST00000468037.1	ABHD16A	nonsense_mediated_decay	9.201	1.96	3.523	0.000427117	0.00515632		ENST00000648323.1	FOXL2	protein_coding	45.657	2.255	6.788	1.13484e-11	5.71377e-10		ENST00000569122.1	SMG1	protein_coding	100.027	1.317	2.751	0.00593551	0.0472305
ENST00000477462.5	ABHD16A	nonsense_mediated_decay	44.835	1.01	2.117	0.0342617	0.180186		ENST00000443626.5	NDUFA10	protein_coding	48.279	0.701	6.788	1.13646e-11	5.718e-10		ENST00000305988.6	ADRB2	protein_coding	26.534	1.316	3.22	0.00128046	0.0132869
ENST00000482224.5	ABHD16A	nonsense_mediated_decay	65.826	0.966	1.567	0.11716	0.408444		ENST00000353172.6	KCTD14	protein_coding	76.356	2.006	6.784	1.16745e-11	5.86989e-10		ENST00000546274.6	UBR1	protein_coding	221.503	1.316	3.012	0.00259725	0.0240375
ENST00000498420.5	ABHD16A	nonsense_mediated_decay	19.917	-0.718	-1.019	0.3083	0.703225		ENST00000348721.4	CISH	protein_coding	152.509	-1.915	-6.776	1.23442e-11	6.18962e-10		ENST00000254521.8	HSD17B7	protein_coding	190.994	1.314	4.74	2.14239e-06	4.60205e-05
ENST00000395952.8	ABHD16A	protein_coding	466.855	0.108	0.505	0.613907	0.918567		ENST00000304920.3	IL17D	protein_coding	177.498	-1.184	-6.775	1.23984e-11	6.21252e-10		ENST00000379254.5	SAT1	protein_coding	393.06	1.314	3.65	0.00026272	0.00337775
ENST00000468205.5	ABHD16A	retained_intron	0.559	-0.35	-0.685	0.493267	NA		ENST00000283206.9	TMEM87B	protein_coding	919.516	0.803	6.773	1.26382e-11	6.32403e-10		ENST00000530636.5	EPS8L2	protein_coding	109.195	1.313	3.649	0.00026284	0.00337871
ENST00000475742.5	ABHD16A	retained_intron	5.023	0.48	0.681	0.495931	NA		ENST00000377990.7	CEP68	protein_coding	721.064	-0.784	-6.77	1.28932e-11	6.44721e-10		ENST00000356286.10	RBCK1	protein_coding	174.579	1.312	4.414	1.01253e-05	0.00018842
ENST00000492084.5	ABHD16A	nonsense_mediated_decay	0.179	0	0	1	NA		ENST00000356493.10	STOML2	protein_coding	370.884	-0.316	-6.768	1.30892e-11	6.54074e-10		ENST00000441269.2	LRRC8D	protein_coding	81.064	1.311	3.964	7.37641e-05	0.0011164
ENST00000495769.5	ABHD16A	nonsense_mediated_decay	0.225	0	0	1	NA		ENST00000430553.6	LDHA	protein_coding	5206.51	0.884	6.759	1.38486e-11	6.90139e-10		ENST00000497571.6	KLF6	protein_coding	993.234	1.309	3.919	8.89235e-05	0.00131858
ENST00000440843.2	ABHD16A	protein_coding	0.568	0	0	1	NA		ENST00000413196.6	DHX58	protein_coding	61.904	2.125	6.756	1.41594e-11	7.0515e-10		ENST00000514989.1	BST1	protein_coding	37.844	1.309	3.615	0.000300639	0.00380119
ENST00000490209.5	ABHD16A	retained_intron	2.988	-0.099	-0.135	0.892249	NA		ENST00000541576.5	THBS3	protein_coding	37.266	-0.526	-6.754	1.43329e-11	7.1282e-10		ENST00000612832.4	ARHGAP21	protein_coding	105.419	1.308	3.226	0.00125351	0.0130479
ENST00000474007.5	ABHD16A	retained_intron	0.08	0.098	0.242	0.808393	NA		ENST00000290291.10	OGFR	protein_coding	1180.07	1.23	6.754	1.43459e-11	7.12979e-10		ENST00000412585.7	HLA-B	protein_coding	30473.2	1.306	10.871	1.58104e-27	2.95264e-25
ENST00000471644.5	ABHD16A	processed_transcript	0.393	-0.099	-0.245	0.80657	NA		ENST00000409385.5	SPATS2L	protein_coding	1979.92	1.717	6.754	1.44003e-11	7.15197e-10		ENST00000409718.5	SPATS2L	protein_coding	70.553	1.306	2.75	0.00595479	0.0473582
ENST00000477016.5	ABHD16A	retained_intron	0	NA	NA	NA	NA		ENST00000552624.5	SYT1	protein_coding	62.669	2.192	6.752	1.45662e-11	7.22948e-10		ENST00000222823.9	NOD1	protein_coding	131.282	1.305	5.44	5.33944e-08	1.56479e-06
ENST00000496579.5	ABHD16A	retained_intron	3.163	0.486	0.848	0.396462	NA		ENST00000216146.9	RPL3	protein_coding	23351.4	-0.737	-6.747	1.50739e-11	7.47133e-10		ENST00000448139.5	AP2M1	protein_coding	816.632	1.305	4.449	8.64374e-06	0.000163299
ENST00000492899.1	ABHD16A	retained_intron	2.428	-0.263	-0.585	0.558739	NA		ENST00000276500.4	RGS20	protein_coding	190.086	1.678	6.743	1.55246e-11	7.68951e-10		ENST00000533855.5	ABI3BP	protein_coding	262.198	1.305	3.382	0.000718384	0.00807102
ENST00000369916.5	ABHD16B	protein_coding	0	NA	NA	NA	NA		ENST00000262133.11	RBL2	protein_coding	2190.41	-0.585	-6.742	1.56719e-11	7.75724e-10		ENST00000569411.5	ABHD2	protein_coding	47.031	1.304	3.379	0.000726531	0.00815004
ENST00000588598.5	ABHD17A	retained_intron	88.371	0.307	1.406	0.159861	0.492942		ENST00000444636.5	SP140L	protein_coding	652.378	1.266	6.736	1.62328e-11	8.02941e-10		ENST00000261233.9	IRAK3	protein_coding	168.126	1.303	7.413	1.23375e-13	7.77943e-12
ENST00000250974.9	ABHD17A	protein_coding	8.448	0.212	1.353	0.175992	0.521043		ENST00000651154.1	GREM1	protein_coding	163.86	-1.367	-6.735	1.6381e-11	8.09179e-10		ENST00000400558.7	C21orf91	protein_coding	217.968	1.301	4.381	1.18035e-05	0.00021673
ENST00000292577.12	ABHD17A	protein_coding	127.007	-0.488	-1.339	0.180518	0.52831		ENST00000204961.5	EFNB1	protein_coding	413.592	0.799	6.734	1.64783e-11	8.13435e-10		ENST00000451739.7	HTATIP2	protein_coding	9.135	1.301	2.781	0.00542041	0.043981
ENST00000592757.1	ABHD17A	nonsense_mediated_decay	39.8	-0.588	-1.286	0.198314	0.557448		ENST00000356079.9	CYP20A1	protein_coding	501.157	-0.849	-6.731	1.6864e-11	8.31358e-10		ENST00000262094.10	RAB27B	protein_coding	577.625	1.3	6.897	5.32586e-12	2.80699e-10
ENST00000677868.1	ABHD17A	protein_coding	7.758	0.196	1.271	0.203717	0.565355		ENST00000253122.10	SLC6A8	protein_coding	775.985	-1.219	-6.729	1.70974e-11	8.42296e-10		ENST00000427660.6	NUDCD1	protein_coding	236.808	1.3	3.92	8.85901e-05	0.00131443
ENST00000591351.5	ABHD17A	retained_intron	7.201	-0.762	-0.991	0.321928	0.717861		ENST00000372919.8	ANXA7	protein_coding	1545.09	0.403	6.729	1.71355e-11	8.43603e-10		ENST00000513132.5	CAMK2D	protein_coding	552.578	1.298	9.466	2.90598e-21	3.61185e-19
ENST00000590661.1	ABHD17A	protein_coding	167.227	0.013	0.042	0.966631	1		ENST00000418808.1	CNOT9	protein_coding	31.092	5.167	6.723	1.78276e-11	8.75324e-10		ENST00000521232.1	SQLE	protein_coding	750.984	1.298	8.803	1.33354e-18	1.33732e-16
ENST00000676686.1	ABHD17A	protein_coding	2.655	-0.355	-1.194	0.232506	NA		ENST00000310799.9	C11orf45	protein_coding	36.36	2.174	6.718	1.83891e-11	9.0168e-10		ENST00000637508.1	PLEKHA6	protein_coding	435.769	1.297	5.576	2.46018e-08	7.69999e-07
ENST00000358206.4	ABHD17AP1	unprocessed_pseudogene	5.151	0.532	0.802	0.422492	NA		ENST00000379565.9	RPS6KA3	protein_coding	1029.18	-0.745	-6.712	1.91463e-11	9.37552e-10		ENST00000509594.1	CAMK2D	protein_coding	898.786	1.297	5.061	4.17238e-07	1.03227e-05
ENST00000503096.1	ABHD17AP3	unprocessed_pseudogene	4.33	-0.206	-0.426	0.670024	NA		ENST00000249887.3	ACKR4	protein_coding	114.585	2.43	6.711	1.9385e-11	9.48607e-10		ENST00000417171.6	PDZK1	protein_coding	55.687	1.297	3.187	0.00143793	0.014657
ENST00000411545.2	ABHD17AP4	processed_pseudogene	0.773	-0.06	-0.122	0.903137	NA		ENST00000392132.7	XRCC5	protein_coding	9330.96	-0.457	-6.71	1.94118e-11	9.49286e-10		ENST00000428956.7	C4A	protein_coding	459.652	1.296	5.276	1.32014e-07	3.58737e-06
ENST00000580133.2	ABHD17AP5	processed_pseudogene	1.044	0.417	0.94	0.347046	NA		ENST00000257215.10	DAGLA	protein_coding	51.468	-0.441	-6.708	1.96968e-11	9.62581e-10		ENST00000413040.7	NUB1	protein_coding	656.954	1.295	9.495	2.1968e-21	2.75378e-19
ENST00000458502.2	ABHD17AP6	unprocessed_pseudogene	1.084	0.26	0.47	0.638186	NA		ENST00000199940.10	MAP2	protein_coding	194.285	1.446	6.702	2.05341e-11	1.00283e-09		ENST00000559171.1	PCK2	protein_coding	20.846	1.294	3.272	0.00106766	0.0113621
ENST00000569060.1	ABHD17AP7	unprocessed_pseudogene	0	NA	NA	NA	NA		ENST00000581399.6	SPECC1	protein_coding	606.788	-1.332	-6.699	2.09526e-11	1.0219e-09		ENST00000558934.1	SPPL2A	protein_coding	139.89	1.292	4.288	1.80627e-05	0.000318477
ENST00000569698.2	ABHD17AP8	unprocessed_pseudogene	0	NA	NA	NA	NA		ENST00000522566.5	FZD6	protein_coding	51.06	0.665	6.696	2.13497e-11	1.03919e-09		ENST00000583958.1	MED13	protein_coding	80.986	1.292	3.166	0.00154332	0.0155387
ENST00000561925.2	ABHD17AP9	unprocessed_pseudogene	0	NA	NA	NA	NA		ENST00000606389.7	AAK1	protein_coding	2218.07	0.494	6.687	2.28372e-11	1.10939e-09		ENST00000527316.5	DHCR7	protein_coding	367.136	1.291	8.545	1.28472e-17	1.18154e-15
ENST00000377041.6	ABHD17B	protein_coding	55.74	-0.432	-1.257	0.208628	0.572927		ENST00000378116.9	FAM171A1	protein_coding	901.482	-0.965	-6.687	2.2836e-11	1.10939e-09		ENST00000574444.5	C1QBP	protein_coding	225.226	1.291	2.967	0.00300641	0.0271717
ENST00000333421.7	ABHD17B	protein_coding	104.469	-0.234	-0.892	0.372559	0.767376		ENST00000379056.5	TPT1	protein_coding	13346.8	-0.493	-6.686	2.29237e-11	1.11285e-09		ENST00000509380.5	TUSC3	protein_coding	1090.63	1.29	5.554	2.79161e-08	8.65222e-07
ENST00000258884.5	ABHD17C	protein_coding	697.506	-0.376	-2.344	0.0190789	0.116977		ENST00000433674.6	CAPN2	protein_coding	444.179	-1.827	-6.686	2.29832e-11	1.115e-09		ENST00000517956.5	FBXO32	protein_coding	884.053	1.289	8.4	4.45435e-17	3.9526e-15
ENST00000560609.1	ABHD17C	protein_coding	1.146	0.076	0.172	0.863359	NA		ENST00000302708.9	ALKBH3	protein_coding	48.858	-0.468	-6.685	2.31038e-11	1.12011e-09		ENST00000371795.5	IFIT5	protein_coding	820.106	1.288	11.514	1.1163e-30	2.43944e-28
ENST00000558464.1	ABHD17C	protein_coding	0.284	0	0	1	NA		ENST00000382850.8	NEDD4L	protein_coding	346.944	-1.408	-6.684	2.32782e-11	1.12782e-09		ENST00000545811.5	WNT5B	protein_coding	51.631	1.288	3.301	0.000964148	0.0104311
ENST00000559506.5	ABHD17C	processed_transcript	3.188	-0.486	-0.699	0.48429	NA		ENST00000539326.1	PPFIBP1	protein_coding	817.694	0.983	6.683	2.34175e-11	1.13381e-09		ENST00000414563.6	ZDHHC14	protein_coding	56.899	1.287	3.873	0.000107619	0.00156009
ENST00000560126.1	ABHD17C	processed_transcript	0.236	-0.199	-0.527	0.597865	NA		ENST00000616179.4	SYNRG	protein_coding	106.115	0.59	6.682	2.36168e-11	1.14195e-09		ENST00000643020.1	SGCE	protein_coding	485.901	1.286	5.842	5.1585e-09	1.80948e-07
ENST00000388795.9	ABHD18	protein_coding	15.389	-0.767	-2.568	0.0102303	0.0724163		ENST00000507013.5	MSMO1	protein_coding	54.754	2.283	6.681	2.36641e-11	1.14273e-09		ENST00000326270.13	TLK2	protein_coding	602.322	1.285	5.286	1.24827e-07	3.40723e-06
ENST00000444616.5	ABHD18	protein_coding	50.613	0.699	1.614	0.106622	0.38594		ENST00000447393.6	PACS2	protein_coding	192.469	-1.442	-6.681	2.36539e-11	1.14273e-09		ENST00000352159.8	FAS	protein_coding	308.145	1.285	4.084	4.43272e-05	0.000711169
ENST00000611882.1	ABHD18	protein_coding	62.095	0.619	1.564	0.117798	0.40977		ENST00000409920.5	ANXA4	protein_coding	676.292	0.702	6.681	2.3742e-11	1.14573e-09		ENST00000260526.11	ARHGAP29	protein_coding	356.56	1.281	5.704	1.17138e-08	3.87323e-07
ENST00000645843.2	ABHD18	protein_coding	29.801	0.683	1.152	0.249221	0.632157		ENST00000652259.1	TAP2	protein_coding	664.328	2.448	6.675	2.47425e-11	1.19244e-09		ENST00000233573.6	ITGA4	protein_coding	241.076	1.281	5.332	9.70886e-08	2.71178e-06
ENST00000473040.6	ABHD18	nonsense_mediated_decay	55.66	0.164	0.333	0.739135	0.961607		ENST00000404377.5	TNFSF18	protein_coding	152.678	2.064	6.674	2.49594e-11	1.20131e-09		ENST00000371222.4	JUN	protein_coding	1783.49	1.279	7.611	2.71267e-14	1.83041e-12
ENST00000513371.1	ABHD18	protein_coding	13.452	0.035	0.048	0.961949	0.999541		ENST00000380913.8	SHROOM2	protein_coding	77.402	-2.652	-6.661	2.72083e-11	1.30441e-09		ENST00000515000.1	AFAP1L1	protein_coding	98.317	1.278	4.2	2.67048e-05	0.000452856
ENST00000398965.5	ABHD18	protein_coding	5.066	0.128	0.99	0.322412	NA		ENST00000535170.5	ZKSCAN1	protein_coding	3407.33	-0.712	-6.661	2.72263e-11	1.30442e-09		ENST00000296129.6	CDCP1	protein_coding	381.562	1.277	9.201	3.55167e-20	4.01866e-18
ENST00000569411.5	ABHD2	protein_coding	47.031	1.304	3.379	0.000726531	0.00815004		ENST00000378802.5	CYP4V2	protein_coding	805.009	0.555	6.66	2.73161e-11	1.30787e-09		ENST00000526669.6	CD44	protein_coding	5200.52	1.274	8.532	1.44423e-17	1.31994e-15
ENST00000352732.10	ABHD2	protein_coding	2080.8	-0.304	-3.096	0.00195909	0.0189632		ENST00000372886.6	PKIG	protein_coding	1758.6	0.788	6.66	2.74514e-11	1.31349e-09		ENST00000339082.7	PLAUR	protein_coding	366.663	1.273	7.998	1.26758e-15	9.80931e-14
ENST00000568308.1	ABHD2	retained_intron	9.044	0.609	0.81	0.417711	0.806089		ENST00000563273.5	NSMCE1	protein_coding	652.462	-0.707	-6.653	2.86618e-11	1.37051e-09		ENST00000376991.6	DRAP1	protein_coding	616.774	1.273	4.186	2.8387e-05	0.000477841
ENST00000562073.1	ABHD2	processed_transcript	65.85	0.357	0.533	0.594349	0.910263		ENST00000434618.7	TAPBP	protein_coding	6574.03	0.721	6.653	2.88071e-11	1.37655e-09		ENST00000359263.9	MYOF	protein_coding	14766.6	1.272	15.622	5.12951e-55	2.84482e-52
ENST00000565066.5	ABHD2	protein_coding	14.707	0.388	0.529	0.596532	0.911183		ENST00000453734.1	USP34	protein_coding	491.701	-0.731	-6.651	2.91079e-11	1.39002e-09		ENST00000274711.7	LRRTM2	protein_coding	118.35	1.272	6.973	3.11171e-12	1.6874e-10
ENST00000569550.5	ABHD2	protein_coding	5.823	-0.07	-0.102	0.919078	0.995217		ENST00000589940.5	CXXC1	protein_coding	38.822	-0.328	-6.65	2.92349e-11	1.39517e-09		ENST00000582743.6	SLC16A3	protein_coding	598.131	1.271	9.677	3.76244e-22	5.04464e-20
ENST00000564876.5	ABHD2	processed_transcript	0.223	0.271	0.525	0.599269	NA		ENST00000272902.10	SUMF1	protein_coding	335.589	-1.083	-6.649	2.94198e-11	1.40217e-09		ENST00000394752.8	SFMBT1	protein_coding	185.505	1.271	7.305	2.76969e-13	1.67571e-11
ENST00000565973.5	ABHD2	protein_coding	1.368	0.414	0.635	0.525202	NA		ENST00000238831.9	YIPF4	protein_coding	1310.85	-0.512	-6.65	2.94068e-11	1.40217e-09		ENST00000555002.6	SYNE2	protein_coding	359.857	1.271	4.807	1.53584e-06	3.40297e-05
ENST00000565825.5	ABHD2	processed_transcript	0.958	0.441	0.743	0.457718	NA		ENST00000373451.9	CMTR1	protein_coding	950.682	1.266	6.649	2.96067e-11	1.40929e-09		ENST00000331426.6	RBM43	protein_coding	1236.92	1.269	14.476	1.72831e-47	7.48666e-45
ENST00000562254.1	ABHD2	processed_transcript	0.216	0.195	0.511	0.609485	NA		ENST00000215375.7	ATP5F1D	protein_coding	408.214	-0.159	-6.648	2.97126e-11	1.41337e-09		ENST00000532700.6	SMG1	protein_coding	61.393	1.269	3.361	0.000777714	0.00864518
ENST00000578270.5	ABHD3	protein_coding	13.771	-0.192	-0.241	0.80933	0.97795		ENST00000376344.8	C9orf64	protein_coding	244.318	1.152	6.644	3.0621e-11	1.45563e-09		ENST00000580672.5	CNDP2	protein_coding	177.782	1.268	4.101	4.1089e-05	0.000664606
ENST00000289119.7	ABHD3	protein_coding	26.367	0.142	0.21	0.83368	0.981917		ENST00000651323.1	CTC1	protein_coding	146.833	-1.69	-6.643	3.07752e-11	1.46201e-09		ENST00000392219.7	FXYD5	protein_coding	2181.51	1.267	9.052	1.40735e-19	1.52861e-17
ENST00000580981.5	ABHD3	protein_coding	22.145	0.104	0.162	0.870979	0.987651		ENST00000508767.5	TGFBI	protein_coding	330.716	-1.836	-6.642	3.09003e-11	1.467e-09		ENST00000345057.9	TRADD	protein_coding	289.26	1.267	5.424	5.83997e-08	1.69856e-06
ENST00000577928.5	ABHD3	retained_intron	8.309	0.076	0.094	0.925413	0.995954		ENST00000591711.5	TXNL4A	protein_coding	1004.4	-0.499	-6.642	3.09624e-11	1.469e-09		ENST00000444636.5	SP140L	protein_coding	652.378	1.266	6.736	1.62328e-11	8.02941e-10
ENST00000577564.1	ABHD3	retained_intron	0.732	0.585	0.949	0.342619	NA		ENST00000627049.2	FARP1	protein_coding	6073.78	-0.812	-6.64	3.14525e-11	1.49128e-09		ENST00000373451.9	CMTR1	protein_coding	950.682	1.266	6.649	2.96067e-11	1.40929e-09
ENST00000580477.1	ABHD3	protein_coding	1.613	-0.234	-0.823	0.410452	NA		ENST00000399817.9	IFITM2	protein_coding	619.279	1.669	6.638	3.16916e-11	1.50165e-09		ENST00000373970.4	DKK1	protein_coding	180.002	1.266	5.976	2.2819e-09	8.39032e-08
ENST00000577891.1	ABHD3	nonsense_mediated_decay	0.196	-0.17	-0.448	0.654228	NA		ENST00000366667.6	AGT	protein_coding	54.562	-2.283	-6.63	3.35639e-11	1.58626e-09		ENST00000409830.6	GULP1	protein_coding	206.032	1.266	4.51	6.4872e-06	0.000125837
ENST00000579875.5	ABHD3	processed_transcript	0	NA	NA	NA	NA		ENST00000358923.10	PDE4D	protein_coding	201.5	-2.623	-6.629	3.37588e-11	1.59444e-09		ENST00000318724.8	ATXN7L1	protein_coding	32.138	1.266	2.817	0.00484717	0.0401592
ENST00000584464.1	ABHD3	protein_coding	0.833	0	0	1	NA		ENST00000369536.10	RARS2	protein_coding	1429.56	-0.431	-6.629	3.38223e-11	1.59641e-09		ENST00000486971.1	C3orf38	protein_coding	229.799	1.265	4.933	8.07815e-07	1.89572e-05
ENST00000579982.1	ABHD3	retained_intron	1.392	0.059	0.087	0.930884	NA		ENST00000503197.5	MBD4	protein_coding	1123.8	-0.818	-6.621	3.57622e-11	1.68689e-09		ENST00000505184.5	TSPAN5	protein_coding	224.865	1.265	3.849	0.000118668	0.00169906
ENST00000418446.6	ABHD4	nonsense_mediated_decay	231.215	0.498	3.467	0.000525593	0.00617016		ENST00000613488.3	SIK1B	protein_coding	212.458	-2.217	-6.62	3.6001e-11	1.69596e-09		ENST00000315367.4	PLEKHF2	protein_coding	330.536	1.264	8.188	2.66485e-16	2.20187e-14
ENST00000428304.6	ABHD4	protein_coding	541.727	0.163	0.791	0.429095	0.814963		ENST00000373758.5	REEP3	protein_coding	1369.31	0.55	6.619	3.60932e-11	1.69921e-09		ENST00000337404.8	SOD2	protein_coding	1384.67	1.264	6.43	1.27909e-10	5.61044e-09
ENST00000541962.1	ABHD4	nonsense_mediated_decay	15.102	0.177	0.398	0.6908	0.947565		ENST00000651438.1	COL18A1	protein_coding	4350.49	-0.98	-6.618	3.63575e-11	1.71056e-09		ENST00000262839.3	TRPC5	protein_coding	76.329	1.263	5.645	1.65582e-08	5.33058e-07
ENST00000537243.5	ABHD4	nonsense_mediated_decay	0.439	-0.172	-0.439	0.660874	NA		ENST00000306917.5	FEM1B	protein_coding	1591.47	-0.65	-6.615	3.71665e-11	1.74336e-09		ENST00000508653.5	BANK1	protein_coding	16.709	1.263	2.773	0.00555591	0.0448238
ENST00000544562.5	ABHD4	processed_transcript	3.311	0.421	0.635	0.525438	NA		ENST00000637182.1	GRIP2	protein_coding	40.665	3.41	6.615	3.71565e-11	1.74336e-09		ENST00000556358.5	ERO1A	protein_coding	135.359	1.262	5.831	5.50846e-09	1.92211e-07
ENST00000542041.1	ABHD4	protein_coding	0.178	0.189	0.447	0.654608	NA		ENST00000406072.5	HDAC9	protein_coding	119.223	2.315	6.615	3.71738e-11	1.74336e-09		ENST00000264951.8	XRN1	protein_coding	514.93	1.262	3.136	0.00171428	0.0169636
ENST00000539344.1	ABHD4	retained_intron	3.96	0.01	0.01	0.992087	NA		ENST00000357967.9	ERI2	protein_coding	51.988	-0.405	-6.608	3.88285e-11	1.81979e-09		ENST00000326035.6	NIM1K	protein_coding	18.616	1.259	2.794	0.00520578	0.0425334
ENST00000216327.10	ABHD4	protein_coding	3.424	0.005	0.008	0.993454	NA		ENST00000326005.10	OAZ2	protein_coding	3524.36	-0.811	-6.608	3.89635e-11	1.82495e-09		ENST00000368077.5	PEA15	protein_coding	129.055	1.258	4.005	6.19225e-05	0.00095596
ENST00000545034.5	ABHD4	protein_coding	0.081	-0.076	-0.188	0.850548	NA		ENST00000397033.7	ITGA4	protein_coding	438.31	0.936	6.607	3.90872e-11	1.82888e-09		ENST00000599581.5	ZNF766	protein_coding	63.439	1.258	3.346	0.000821234	0.00905696
ENST00000489928.1	ABHD4	processed_transcript	1.565	0.095	0.395	0.693179	NA		ENST00000374994.9	TGFBR1	protein_coding	844.521	-2.771	-6.607	3.90974e-11	1.82888e-09		ENST00000300146.10	PATL1	protein_coding	2354.97	1.257	15.059	3.00163e-51	1.49483e-48
ENST00000644371.2	ABHD5	protein_coding	371.478	-1.264	-7.738	1.00862e-14	7.18271e-13		ENST00000545237.1	PIAS1	protein_coding	477.95	0.771	6.604	3.98926e-11	1.86489e-09		ENST00000523505.3	CCDC71L	protein_coding	770.411	1.255	13.101	3.25477e-39	1.07815e-36
ENST00000643520.1	ABHD5	processed_transcript	243.912	-0.624	-3.575	0.000350308	0.00434184		ENST00000440097.5	LIMD1	protein_coding	184.302	1.228	6.604	4.00089e-11	1.86913e-09		ENST00000263665.6	CNTN3	protein_coding	726.46	1.255	7.587	3.27561e-14	2.19394e-12
ENST00000649763.1	ABHD5	nonsense_mediated_decay	133.871	-1.863	-2.767	0.00566374	0.0455332		ENST00000344876.9	PCDH18	protein_coding	4409.69	-0.714	-6.6	4.11089e-11	1.91563e-09		ENST00000621756.1	TICAM1	protein_coding	94.064	1.255	4.496	6.93696e-06	0.000133817
ENST00000646378.1	ABHD5	nonsense_mediated_decay	12.154	-1.493	-2.149	0.0316493	0.170164		ENST00000259241.7	HS6ST1	protein_coding	3287.31	-0.86	-6.6	4.12336e-11	1.92022e-09		ENST00000453908.8	SH3D21	protein_coding	55.943	1.254	3.591	0.000329318	0.00411898
ENST00000643140.1	ABHD5	nonsense_mediated_decay	20.96	-0.414	-1.93	0.0535605	0.246837		ENST00000552330.5	CSRP2	protein_coding	81.535	-1.568	-6.592	4.32855e-11	2.0145e-09		ENST00000423777.7	ATF5	protein_coding	688.888	1.252	8.005	1.19379e-15	9.25779e-14
ENST00000413300.2	ABHD5	protein_coding	57.9	-0.742	-0.968	0.333205	0.729453		ENST00000374279.4	UGCG	protein_coding	1986.23	0.898	6.591	4.35438e-11	2.02523e-09		ENST00000340573.8	UBE2L6	protein_coding	156.488	1.251	7.409	1.27282e-13	8.01197e-12
ENST00000643500.1	ABHD5	nonsense_mediated_decay	43.603	0.702	0.918	0.358879	0.754327		ENST00000612121.4	LTBP4	protein_coding	96.295	-0.184	-6.588	4.45044e-11	2.06728e-09		ENST00000381565.2	APOBEC3F	protein_coding	99.419	1.251	5.884	4.01292e-09	1.42956e-07
ENST00000646799.1	ABHD5	nonsense_mediated_decay	35.782	0.348	0.623	0.533533	0.881411		ENST00000354449.7	ATG7	protein_coding	368.193	0.791	6.588	4.46312e-11	2.07186e-09		ENST00000433642.3	BLOC1S3	protein_coding	100.726	1.251	4.122	3.7606e-05	0.000613283
ENST00000642351.1	ABHD5	protein_coding	34.622	-0.049	-0.057	0.954942	0.999008		ENST00000467789.5	SSR3	protein_coding	2239.03	0.894	6.573	4.93813e-11	2.28367e-09		ENST00000369802.7	CSF1	protein_coding	113.43	1.25	4.274	1.9194e-05	0.000335996
ENST00000458276.7	ABHD5	protein_coding	56.28	0.019	0.023	0.981414	1		ENST00000429976.5	TRANK1	protein_coding	2365.33	2.455	6.572	4.95473e-11	2.28991e-09		ENST00000254193.11	SNRPA1	protein_coding	118.972	1.25	2.848	0.00439398	0.0371143
ENST00000456453.5	ABHD5	protein_coding	0.6	0.185	0.266	0.789932	NA		ENST00000249344.7	STRIP2	protein_coding	120.056	1.916	6.571	4.99543e-11	2.30726e-09		ENST00000309234.10	HFE	protein_coding	220.436	1.249	5.501	3.7801e-08	1.1421e-06
ENST00000486764.1	ABHD5	retained_intron	1.246	0.077	0.097	0.922666	NA		ENST00000544440.7	MYCBP2	protein_coding	2942.66	0.94	6.565	5.20352e-11	2.40034e-09		ENST00000552440.5	USP44	protein_coding	79.63	1.248	3.603	0.000314332	0.0039552
ENST00000013894.3	ABHD5	nonsense_mediated_decay	2.45	0.409	0.555	0.578868	NA		ENST00000559269.5	MYO1E	protein_coding	288.664	1.056	6.56	5.36935e-11	2.47372e-09		ENST00000376958.5	GPR180	protein_coding	713.257	1.246	9.874	5.38526e-23	7.65512e-21
ENST00000643477.1	ABHD5	nonsense_mediated_decay	4.003	0.298	0.481	0.630754	NA		ENST00000625293.3	TREX1	protein_coding	165.516	2.575	6.554	5.5859e-11	2.57187e-09		ENST00000548091.5	SOCS2	protein_coding	232.747	1.246	5.291	1.2148e-07	3.32456e-06
ENST00000454293.2	ABHD5	protein_coding	0	NA	NA	NA	NA		ENST00000396373.9	ETV6	protein_coding	715.183	0.69	6.554	5.59024e-11	2.57225e-09		ENST00000610832.1	KLF4	protein_coding	70.557	1.246	2.818	0.00483361	0.0400604
ENST00000463153.2	ABHD5	protein_coding	0	NA	NA	NA	NA		ENST00000314527.9	PALM2AKAP2	protein_coding	180.881	-1.586	-6.551	5.69954e-11	2.62089e-09		ENST00000314641.10	BVES	protein_coding	578.042	1.245	10.85	1.99551e-27	3.68903e-25
ENST00000478253.6	ABHD6	protein_coding	160.96	0.169	0.843	0.399195	0.790636		ENST00000267377.3	SSTR1	protein_coding	55.017	1.949	6.551	5.71006e-11	2.62408e-09		ENST00000531554.6	IFTAP	protein_coding	73.479	1.245	9.824	8.87394e-23	1.23505e-20
ENST00000295962.8	ABHD6	protein_coding	9.01	-0.435	-0.492	0.622611	0.922318		ENST00000511048.1	CXXC5	protein_coding	860.907	-0.998	-6.549	5.77325e-11	2.65146e-09		ENST00000625323.2	NR3C2	protein_coding	29.026	1.245	3.071	0.00213218	0.0203854
ENST00000475982.5	ABHD6	nonsense_mediated_decay	0	NA	NA	NA	NA		ENST00000368640.8	LAMA4	protein_coding	1004.28	-1.293	-6.548	5.84457e-11	2.68253e-09		ENST00000272252.10	GALM	protein_coding	393.723	1.244	8.219	2.05027e-16	1.71536e-14
ENST00000463756.5	ABHD6	protein_coding	0	NA	NA	NA	NA		ENST00000494559.5	PDZRN3	protein_coding	634.57	-1.426	-6.547	5.8813e-11	2.6977e-09		ENST00000588688.5	SLC44A2	protein_coding	8.957	1.244	2.83	0.00465818	0.0388838
ENST00000485900.1	ABHD6	protein_coding	0	NA	NA	NA	NA		ENST00000613986.4	HSH2D	protein_coding	30.585	4.702	6.546	5.89167e-11	2.70076e-09		ENST00000281834.4	TNFSF4	protein_coding	344.515	1.243	5.866	4.47543e-09	1.58124e-07
ENST00000470440.1	ABHD6	retained_intron	0.479	-0.077	-0.177	0.859722	NA		ENST00000280527.7	CRIM1	protein_coding	14925.3	0.714	6.544	5.99632e-11	2.74529e-09		ENST00000617768.5	CHAC1	protein_coding	407.153	1.243	4.851	1.23097e-06	2.77963e-05
ENST00000480457.1	ABHD6	processed_transcript	1.978	-0.318	-0.463	0.643664	NA		ENST00000245185.6	MT2A	protein_coding	3876.09	0.939	6.544	6.00219e-11	2.74626e-09		ENST00000290349.11	CBR1	protein_coding	1536.62	1.242	14.89	3.80424e-50	1.83222e-47
ENST00000247706.4	ABHD8	protein_coding	62.126	0.019	0.052	0.958471	0.999513		ENST00000590261.5	ILF3	protein_coding	246.105	2.727	6.541	6.0998e-11	2.78918e-09		ENST00000316752.11	PUS10	protein_coding	70.825	1.242	4.073	4.63164e-05	0.000739518
ENST00000593489.1	ABHD8	protein_coding	0.104	0	0	1	NA		ENST00000295958.10	SMIM14	protein_coding	2194.74	0.545	6.537	6.28165e-11	2.87054e-09		ENST00000220751.5	RIPK2	protein_coding	482.331	1.238	4.365	1.26858e-05	0.000231189
ENST00000594194.1	ABHD8	protein_coding	0	NA	NA	NA	NA		ENST00000361899.2	MT-ATP6	protein_coding	134238	-0.764	-6.53	6.57578e-11	3.0012e-09		ENST00000376811.5	NMRK1	protein_coding	169.648	1.238	3.78	0.000156694	0.00216395
ENST00000376138.7	ABI1	protein_coding	65.224	0.246	5.057	4.26144e-07	1.05075e-05		ENST00000399921.5	BACH1	protein_coding	966.16	1.172	6.527	6.70727e-11	3.05931e-09		ENST00000420652.5	RRAD	protein_coding	56.296	1.238	3.65	0.000262563	0.00337633
ENST00000490841.6	ABI1	protein_coding	50.077	1.229	1.943	0.0520644	0.242466		ENST00000409177.6	FHL2	protein_coding	162.156	-1.215	-6.524	6.86152e-11	3.12577e-09		ENST00000550107.5	PPP1R12A	protein_coding	936.393	1.238	3.401	0.000672116	0.00762019
ENST00000473481.1	ABI1	processed_transcript	85.321	0.787	1.159	0.246548	0.628646		ENST00000439976.6	LAMB1	protein_coding	5781.56	-0.902	-6.523	6.8714e-11	3.12833e-09		ENST00000003912.7	NIPAL3	protein_coding	22.247	1.238	3.266	0.00108904	0.0115628
ENST00000536334.5	ABI1	protein_coding	115.863	-0.251	-0.757	0.448843	0.828883		ENST00000416848.6	PUS7L	protein_coding	207.623	1.719	6.522	6.94806e-11	3.16126e-09		ENST00000257663.4	TMEM60	protein_coding	166.075	1.237	8.291	1.12051e-16	9.60531e-15
ENST00000376139.6	ABI1	protein_coding	226.395	-0.348	-0.502	0.61591	0.919543		ENST00000382713.10	DOK6	protein_coding	302.853	-1.104	-6.52	7.01225e-11	3.18848e-09		ENST00000415826.3	PLAAT3	protein_coding	333.062	1.236	3.814	0.000136676	0.0019251
ENST00000376166.5	ABI1	protein_coding	214.461	0.252	0.341	0.732947	0.959909		ENST00000340006.7	CSRP1	protein_coding	3101.64	-1.147	-6.52	7.05005e-11	3.20368e-09		ENST00000680270.1	ADAR	protein_coding	303.914	1.236	3.682	0.000231835	0.00302638
ENST00000376137.8	ABI1	protein_coding	91.217	0.152	0.304	0.760902	0.967557		ENST00000449592.7	TMEM120B	protein_coding	260.752	-1.141	-6.517	7.19173e-11	3.26604e-09		ENST00000436066.4	PLEKHF1	protein_coding	64.598	1.234	3.389	0.000700994	0.00790354
ENST00000346832.10	ABI1	protein_coding	67.723	-0.073	-0.151	0.879916	0.988849		ENST00000409637.7	GULP1	protein_coding	140.292	1.843	6.516	7.23231e-11	3.28243e-09		ENST00000381344.8	IDI1	protein_coding	1629.45	1.232	9.694	3.1876e-22	4.31333e-20
ENST00000376170.8	ABI1	protein_coding	0	NA	NA	NA	NA		ENST00000354567.7	AK5	protein_coding	1100.22	0.875	6.514	7.32932e-11	3.3244e-09		ENST00000320876.11	SMCHD1	protein_coding	3631.05	1.232	7.362	1.81469e-13	1.11919e-11
ENST00000376142.6	ABI1	protein_coding	0	NA	NA	NA	NA		ENST00000632202.1	PHACTR4	protein_coding	303.924	1.048	6.51	7.50831e-11	3.40347e-09		ENST00000681528.1	HTT	protein_coding	203.764	1.232	3.13	0.00174674	0.0172429
ENST00000359188.8	ABI1	protein_coding	0	NA	NA	NA	NA		ENST00000355303.9	ANO1	protein_coding	63.04	3.581	6.509	7.55202e-11	3.42117e-09		ENST00000290291.10	OGFR	protein_coding	1180.07	1.23	6.754	1.43459e-11	7.12979e-10
ENST00000376160.5	ABI1	protein_coding	80.448	0.406	5.349	NA	NA		ENST00000416445.6	CALCOCO2	protein_coding	982.664	0.965	6.507	7.67305e-11	3.47385e-09		ENST00000535663.1	DOCK10	protein_coding	61.909	1.23	3.098	0.00194738	0.0188698
ENST00000376140.4	ABI1	protein_coding	0	NA	NA	NA	NA		ENST00000564377.6	PRICKLE2	protein_coding	1410.46	-1.266	-6.506	7.73231e-11	3.49851e-09		ENST00000410055.5	PDK1	protein_coding	180.354	1.229	4.408	1.04391e-05	0.000193865
ENST00000603375.1	ABI1P1	unprocessed_pseudogene	0	NA	NA	NA	NA		ENST00000593194.5	TNNT1	protein_coding	150.843	3.617	6.504	7.82127e-11	3.5344e-09		ENST00000613690.5	ZNF107	protein_coding	67.314	1.229	3.296	0.000979317	0.0105679
ENST00000261017.9	ABI2	protein_coding	800.434	-0.42	-5.926	3.09726e-09	1.11805e-07		ENST00000260702.4	LOXL4	protein_coding	200.862	1.381	6.5	8.05361e-11	3.6349e-09		ENST00000531110.6	CD44	protein_coding	61.128	1.229	3.021	0.00251763	0.0234339
ENST00000261016.11	ABI2	nonsense_mediated_decay	13.358	0.261	4.58	4.64584e-06	9.26725e-05		ENST00000370550.10	HS2ST1	protein_coding	840.578	-0.693	-6.498	8.15774e-11	3.67963e-09		ENST00000440097.5	LIMD1	protein_coding	184.302	1.228	6.604	4.00089e-11	1.86913e-09
ENST00000295851.10	ABI2	protein_coding	34.087	-1.111	-3.012	0.00259773	0.0240389		ENST00000290354.6	CBR3	protein_coding	157.843	1.189	6.497	8.17688e-11	3.68514e-09		ENST00000451764.6	SPATS2L	protein_coding	404.755	1.228	5.512	3.55213e-08	1.08125e-06
ENST00000261018.12	ABI2	protein_coding	30.88	-0.866	-2.774	0.00553246	0.044679		ENST00000377795.7	CD74	protein_coding	182.843	3.678	6.497	8.18003e-11	3.68514e-09		ENST00000619801.5	CSNK2A1	protein_coding	9.14	1.228	2.873	0.00406711	0.0348602
ENST00000454023.1	ABI2	protein_coding	45.012	0.307	2.558	0.010534	0.074093		ENST00000306384.5	VAMP5	protein_coding	78.329	2.523	6.496	8.22691e-11	3.70398e-09		ENST00000396868.7	ZNF200	protein_coding	15.349	1.227	3.155	0.00160548	0.0160757
ENST00000411547.5	ABI2	processed_transcript	11.891	0.446	1.92	0.0548789	0.250734		ENST00000402522.1	TBC1D1	protein_coding	33.721	4.137	6.496	8.26305e-11	3.71796e-09		ENST00000428738.5	FYTTD1	protein_coding	170.791	1.226	2.82	0.00480415	0.0398809
ENST00000416001.5	ABI2	nonsense_mediated_decay	170.369	0.534	1.716	0.0861516	0.3379		ENST00000426088.5	PRUNE2	protein_coding	202.221	-1.571	-6.495	8.32229e-11	3.74232e-09		ENST00000673931.1	COL13A1	protein_coding	280.67	1.224	4.461	8.14134e-06	0.000154685
ENST00000376135.5	ABI2	processed_transcript	198.215	0.261	0.991	0.321843	0.717804		ENST00000309983.5	TPMT	protein_coding	447.023	0.902	6.489	8.65886e-11	3.89128e-09		ENST00000256458.5	IRAK2	protein_coding	229.227	1.221	8.75	2.12823e-18	2.08291e-16
ENST00000444584.1	ABI2	nonsense_mediated_decay	34.45	-0.464	-0.838	0.401986	0.792957		ENST00000310421.5	VCPIP1	protein_coding	1035.28	0.777	6.488	8.67032e-11	3.89404e-09		ENST00000447291.5	IL15RA	protein_coding	35.227	1.219	3.024	0.00249512	0.0232629
ENST00000441061.5	ABI2	nonsense_mediated_decay	63.504	-0.426	-0.785	0.432474	0.817146		ENST00000513882.5	MYO10	protein_coding	4038.16	0.459	6.487	8.73185e-11	3.91927e-09		ENST00000342537.8	ZBTB42	protein_coding	70.305	1.218	5.138	2.77489e-07	7.13277e-06
ENST00000494215.1	ABI2	retained_intron	12.536	0.463	0.684	0.494117	0.858731		ENST00000582715.1	SLC16A3	protein_coding	105.052	1.457	6.484	8.92995e-11	4.00573e-09		ENST00000398595.7	HMOX2	protein_coding	23.187	1.218	3.1	0.00193279	0.0187543
ENST00000431886.5	ABI2	nonsense_mediated_decay	98.144	-0.351	-0.536	0.591883	0.909384		ENST00000539476.5	PITPNA	protein_coding	1167.87	-0.806	-6.483	9.02146e-11	4.0443e-09		ENST00000403059.8	PVR	protein_coding	3056.39	1.217	4.634	3.58821e-06	7.3293e-05
ENST00000430574.5	ABI2	processed_transcript	16.809	0.328	0.48	0.631484	0.926431		ENST00000375887.9	TNFSF13B	protein_coding	962.893	3.74	6.481	9.1004e-11	4.07719e-09		ENST00000525825.5	CASP1	protein_coding	1482.3	1.215	4.309	1.63698e-05	0.000292164
ENST00000464761.1	ABI2	processed_transcript	58.608	-0.184	-0.475	0.634452	0.927806		ENST00000533608.7	EXT2	protein_coding	273.615	-1.702	-6.48	9.17447e-11	4.10786e-09		ENST00000357266.9	FKBP5	protein_coding	483.78	1.214	10.782	4.20945e-27	7.68481e-25
ENST00000447762.5	ABI2	nonsense_mediated_decay	83.418	0.051	0.162	0.871314	0.987653		ENST00000418153.6	PHF21A	protein_coding	493.137	0.803	6.478	9.28636e-11	4.15542e-09		ENST00000316881.9	TRIM25	protein_coding	1662.86	1.214	8.486	2.13053e-17	1.93031e-15
ENST00000451591.6	ABI2	protein_coding	107.985	0.037	0.143	0.886246	0.989759		ENST00000261381.7	XYLT1	protein_coding	61.89	1.919	6.476	9.42774e-11	4.21611e-09		ENST00000523428.5	ZNF57	protein_coding	18.252	1.214	3.113	0.00185502	0.0181212
ENST00000430418.5	ABI2	protein_coding	0	NA	NA	NA	NA		ENST00000597036.5	MPND	protein_coding	32.301	-0.426	-6.475	9.46926e-11	4.23209e-09		ENST00000558440.5	ZEB1	protein_coding	178.064	1.214	3.004	0.00266364	0.0245434
ENST00000425253.1	ABI2	nonsense_mediated_decay	4.028	-0.584	-0.862	0.388659	NA		ENST00000420687.2	CABLES1	protein_coding	687.285	-1.083	-6.474	9.53168e-11	4.25739e-09		ENST00000295324.4	CDC42EP3	protein_coding	9458.82	1.213	7.094	1.29859e-12	7.33531e-11
ENST00000413635.5	ABI2	nonsense_mediated_decay	4.543	0.496	1.406	0.159653	NA		ENST00000563169.7	ZFP90	protein_coding	105.005	-0.191	-6.469	9.89235e-11	4.4131e-09		ENST00000619730.4	ZNHIT3	protein_coding	78.882	1.212	5.215	1.84183e-07	4.86767e-06
ENST00000424558.5	ABI2	protein_coding	0	NA	NA	NA	NA		ENST00000256925.12	CABLES1	protein_coding	405.403	-1.52	-6.467	1.00014e-10	4.45904e-09		ENST00000355716.5	TNFRSF14	protein_coding	217.924	1.211	3.182	0.00146014	0.0148462
ENST00000417864.5	ABI2	protein_coding	0	NA	NA	NA	NA		ENST00000409262.8	TET3	protein_coding	936.014	-0.763	-6.467	1.00079e-10	4.45923e-09		ENST00000432467.1	NSDHL	protein_coding	223.995	1.21	6.186	6.18587e-10	2.46381e-08
ENST00000422511.6	ABI2	protein_coding	0	NA	NA	NA	NA		ENST00000280876.6	GXYLT1	protein_coding	236.494	1.113	6.466	1.00492e-10	4.47491e-09		ENST00000346473.8	DDIT3	protein_coding	616.185	1.209	5.225	1.74047e-07	4.6148e-06
ENST00000422719.5	ABI2	processed_transcript	1.166	-0.613	-1.057	0.290443	NA		ENST00000336787.6	RAB27A	protein_coding	376.229	-0.954	-6.464	1.02295e-10	4.55241e-09		ENST00000608083.5	ACOT7	protein_coding	482.81	1.208	4.46	8.1786e-06	0.000155272
ENST00000416396.5	ABI2	processed_transcript	3.038	-0.036	-0.089	0.928837	NA		ENST00000509446.5	APBB2	protein_coding	92.194	2.076	6.459	1.05258e-10	4.67858e-09		ENST00000548186.5	SLC8B1	protein_coding	56.457	1.207	4.688	2.75854e-06	5.7616e-05
ENST00000419580.6	ABI3	protein_coding	7.896	1.157	1.671	0.0946933	0.35855		ENST00000394295.6	ANXA4	protein_coding	277.148	0.999	6.457	1.06931e-10	4.74716e-09		ENST00000442183.1	ANKIB1	protein_coding	151.713	1.207	3.998	6.39816e-05	0.00098422
ENST00000225941.6	ABI3	protein_coding	8.737	0.71	0.946	0.344123	0.740011		ENST00000531421.5	RRAS2	protein_coding	39.848	3.198	6.456	1.0747e-10	4.76582e-09		ENST00000640957.1	SCARB2	protein_coding	37.952	1.206	3.638	0.00027447	0.00350788
ENST00000573347.5	ABI3	protein_coding	0.102	0	0	1	NA		ENST00000622317.5	C12orf45	protein_coding	337.139	0.697	6.456	1.07621e-10	4.76914e-09		ENST00000581977.7	IKBKE	protein_coding	95.586	1.205	3.337	0.000845937	0.00928881
ENST00000571035.1	ABI3	protein_coding	0.459	0	0	1	NA		ENST00000430575.1	RPS4Y1	protein_coding	5234.58	-0.425	-6.453	1.09549e-10	4.85162e-09		ENST00000525688.5	CD44	protein_coding	313.139	1.204	8.426	3.56621e-17	3.18769e-15
ENST00000487012.5	ABI3BP	retained_intron	180.501	1.303	4.671	3.00094e-06	6.22174e-05		ENST00000225603.9	CBX1	protein_coding	4370.67	-0.458	-6.45	1.11856e-10	4.9508e-09		ENST00000615329.4	RPS6KC1	protein_coding	318.41	1.204	3.86	0.000113169	0.00163054
ENST00000533855.5	ABI3BP	protein_coding	262.198	1.305	3.382	0.000718384	0.00807102		ENST00000497164.5	MAGED4B	protein_coding	3689.65	-1.091	-6.449	1.1275e-10	4.98738e-09		ENST00000374700.7	AOX1	protein_coding	127.607	1.203	3.176	0.00149462	0.0151379
ENST00000483129.5	ABI3BP	protein_coding	78.04	1.075	2.699	0.00695428	0.0536405		ENST00000322054.10	EHD3	protein_coding	2169.53	-0.612	-6.447	1.13948e-10	5.03733e-09		ENST00000646039.1	CDK13	protein_coding	231.959	1.203	2.927	0.00342676	0.0302755
ENST00000528490.5	ABI3BP	protein_coding	71.207	1.399	2.612	0.00900784	0.065694		ENST00000585301.1	SMURF2	protein_coding	1657	1.032	6.446	1.14804e-10	5.07208e-09		ENST00000380635.5	TMSB4X	protein_coding	138.817	1.202	4.042	5.2897e-05	0.00083296
ENST00000471901.5	ABI3BP	protein_coding	11.621	1.35	2.589	0.00962493	0.0692221		ENST00000263754.5	KAT2B	protein_coding	272.455	0.908	6.445	1.15372e-10	5.09412e-09		ENST00000494827.5	PFN2	protein_coding	50.373	1.202	3.182	0.00146266	0.0148656
ENST00000533795.5	ABI3BP	protein_coding	49.85	1.249	2.394	0.0166558	0.105596		ENST00000566827.5	CDH11	protein_coding	3099.03	-0.468	-6.443	1.17395e-10	5.17721e-09		ENST00000589226.5	TNNT1	protein_coding	14.51	1.202	3.066	0.00216598	0.0206659
ENST00000527258.5	ABI3BP	protein_coding	65.483	1.063	2.207	0.0273081	0.152875		ENST00000251810.8	RRM2B	protein_coding	1771.97	0.723	6.441	1.18538e-10	5.22445e-09		ENST00000272771.10	TMEFF2	protein_coding	259.057	1.201	5.387	7.1461e-08	2.04353e-06
ENST00000497395.5	ABI3BP	protein_coding	60.992	1.079	1.738	0.0822745	0.328233		ENST00000379086.5	P4HA2	protein_coding	4251.75	0.708	6.438	1.21242e-10	5.33718e-09		ENST00000305798.8	TSPAN5	protein_coding	847.698	1.2	7.532	4.99942e-14	3.30318e-12
ENST00000527943.5	ABI3BP	protein_coding	6.223	1.157	1.499	0.133778	0.443969		ENST00000497230.2	PRRX1	protein_coding	23.302	3.234	6.433	1.25085e-10	5.49648e-09		ENST00000566679.6	CYLD	protein_coding	175.077	1.2	3.828	0.000129038	0.00183177
ENST00000466947.5	ABI3BP	protein_coding	74.79	0.665	1.064	0.28754	0.679852		ENST00000517542.5	STAU2	protein_coding	26.167	-0.391	-6.43	1.27422e-10	5.59579e-09		ENST00000376808.8	NMRK1	protein_coding	253.905	1.199	5.876	4.21047e-09	1.49122e-07
ENST00000486770.7	ABI3BP	protein_coding	47.029	0.907	1.015	0.310024	0.70517		ENST00000337404.8	SOD2	protein_coding	1384.67	1.264	6.43	1.27909e-10	5.61044e-09		ENST00000261326.6	MOCOS	protein_coding	311.739	1.199	5.132	2.86765e-07	7.34543e-06
ENST00000284322.10	ABI3BP	protein_coding	253.259	0.66	0.962	0.335901	0.732301		ENST00000647797.1	COL4A1	protein_coding	6589.77	-0.807	-6.427	1.29882e-10	5.68676e-09		ENST00000396428.6	LRRFIP2	protein_coding	120.717	1.199	3.521	0.000430272	0.00518842
ENST00000471714.6	ABI3BP	protein_coding	196.593	0.762	0.87	0.384212	0.777345		ENST00000336916.8	FN1	protein_coding	3062.01	1.109	6.427	1.2988e-10	5.68676e-09		ENST00000355705.4	PLGLB1	protein_coding	44.79	1.199	3.176	0.00149211	0.0151166
ENST00000495591.5	ABI3BP	protein_coding	28.119	0.697	0.858	0.391083	0.782882		ENST00000218230.6	PCSK1N	protein_coding	173.588	-1.817	-6.427	1.30018e-10	5.68932e-09		ENST00000447866.5	FDPS	protein_coding	353.78	1.197	3.588	0.000333205	0.00415694
ENST00000470336.5	ABI3BP	retained_intron	124.132	0.701	0.754	0.450645	0.830428		ENST00000409953.5	UBE2F	protein_coding	32.215	-0.47	-6.424	1.32821e-10	5.80851e-09		ENST00000392981.7	XRN1	protein_coding	1452.11	1.196	5.699	1.20536e-08	3.98136e-07
ENST00000459682.1	ABI3BP	protein_coding	9.785	0.202	0.251	0.802005	0.976757		ENST00000370269.3	SLF2	protein_coding	985.133	1.028	6.422	1.34273e-10	5.86848e-09		ENST00000408011.7	KCTD1	protein_coding	92.932	1.196	3.343	0.000829593	0.00913676
ENST00000495063.6	ABI3BP	protein_coding	30.414	-0.051	-0.077	0.938784	0.998201		ENST00000233190.11	NDUFS1	protein_coding	896.391	-1.042	-6.421	1.35558e-10	5.9211e-09		ENST00000396553.6	AMPD3	protein_coding	317.005	1.195	7.18	6.95614e-13	4.06415e-11
ENST00000497021.1	ABI3BP	retained_intron	4.074	-0.428	-1.345	0.178603	NA		ENST00000540753.6	PTGS1	protein_coding	90.258	-2.43	-6.421	1.35722e-10	5.92473e-09		ENST00000646441.1	EFNB2	protein_coding	463.822	1.193	7.585	3.32125e-14	2.22247e-12
ENST00000469764.1	ABI3BP	processed_transcript	4.511	0.894	1.21	0.226091	NA		ENST00000373057.7	FOXP4	protein_coding	45.15	-0.365	-6.419	1.37113e-10	5.9819e-09		ENST00000453172.2	FKBP11	protein_coding	88.952	1.193	4.182	2.89546e-05	0.000486543
ENST00000482765.5	ABI3BP	protein_coding	0	NA	NA	NA	NA		ENST00000330794.9	STING1	protein_coding	449.489	1.869	6.415	1.41033e-10	6.14193e-09		ENST00000328194.8	DENND5A	protein_coding	2293.39	1.192	9.062	1.28407e-19	1.40723e-17
ENST00000478235.5	ABI3BP	protein_coding	0.695	0.363	0.783	0.433674	NA		ENST00000375766.8	FBLIM1	protein_coding	1334.64	-1.034	-6.414	1.41574e-10	6.16185e-09		ENST00000552783.5	LIMA1	protein_coding	3327.07	1.191	11.45	2.34111e-30	4.98214e-28
ENST00000528305.5	ABI3BP	protein_coding	0.25	0.277	0.565	0.572171	NA		ENST00000178638.8	CA12	protein_coding	74.736	-2.742	-6.412	1.44067e-10	6.26662e-09		ENST00000331010.7	NTF3	protein_coding	209.507	1.19	5.042	4.60137e-07	1.1266e-05
ENST00000487249.1	ABI3BP	retained_intron	0.241	-0.074	-0.143	0.886137	NA		ENST00000367109.8	DYRK3	protein_coding	264.731	-0.917	-6.41	1.45582e-10	6.32125e-09		ENST00000450622.1	SEC61G	protein_coding	166.181	1.19	4.405	1.05769e-05	0.000196076
ENST00000534413.5	ABI3BP	protein_coding	2.868	0.473	0.546	0.585197	NA		ENST00000318066.7	UBE2N	protein_coding	144.528	-1.284	-6.41	1.45571e-10	6.32125e-09		ENST00000290354.6	CBR3	protein_coding	157.843	1.189	6.497	8.17688e-11	3.68514e-09
ENST00000475896.5	ABI3BP	retained_intron	3.763	0.552	0.638	0.523718	NA		ENST00000326756.4	ZNF518B	protein_coding	754.161	0.701	6.41	1.45452e-10	6.32125e-09		ENST00000335174.6	ANKRD37	protein_coding	79.093	1.189	6.093	1.10529e-09	4.23419e-08
ENST00000530539.2	ABI3BP	protein_coding	5.171	0.832	1.797	0.0722627	NA		ENST00000441717.3	JAM3	protein_coding	2037.25	-0.567	-6.409	1.46437e-10	6.3546e-09		ENST00000370848.8	SS18L1	protein_coding	11.901	1.189	2.891	0.00384073	0.0332704
ENST00000530236.6	ABI3BP	nonsense_mediated_decay	2.201	0.249	0.346	0.729172	NA		ENST00000522635.5	TCEA1	protein_coding	1727.44	0.547	6.406	1.48907e-10	6.45795e-09		ENST00000376228.9	HLA-C	protein_coding	8254.87	1.188	6.033	1.60775e-09	6.02656e-08
ENST00000532144.1	ABI3BP	processed_transcript	1.251	0.562	0.747	0.454925	NA		ENST00000527794.5	SYTL2	protein_coding	196.117	1.357	6.402	1.53315e-10	6.63339e-09		ENST00000409318.2	TBC1D8	protein_coding	611.51	1.187	8.754	2.06815e-18	2.02953e-16
ENST00000322940.11	ABITRAM	protein_coding	229.418	0.314	2.53	0.0114211	0.0789973		ENST00000453664.5	USP19	protein_coding	40.934	-0.3	-6.396	1.59122e-10	6.87654e-09		ENST00000377709.1	MGME1	protein_coding	76.609	1.187	4.123	3.73431e-05	0.000609673
ENST00000466200.1	ABITRAM	processed_transcript	4.634	0.429	0.492	0.622994	NA		ENST00000535753.6	EPS15L1	protein_coding	36.816	-0.313	-6.396	1.59519e-10	6.88961e-09		ENST00000512749.5	SCOC	protein_coding	35.502	1.187	3.739	0.000184474	0.00249442
ENST00000374624.7	ABITRAM	protein_coding	5.376	-1.1	-2.413	0.0158215	NA		ENST00000356660.9	BDNF	protein_coding	3321.14	-0.893	-6.39	1.66367e-10	7.17269e-09		ENST00000370763.6	DNAJB4	protein_coding	248.699	1.186	7.462	8.53233e-14	5.46002e-12
ENST00000445175.1	ABITRAM	protein_coding	3.25	0.275	1.153	0.248826	NA		ENST00000389531.7	SDK1	protein_coding	350.268	-0.708	-6.388	1.67781e-10	7.22513e-09		ENST00000443816.5	FN1	protein_coding	2877.01	1.186	5.133	2.85708e-07	7.32348e-06
ENST00000510179.1	ABITRAMP1	processed_pseudogene	0.17	0.007	0.017	0.986109	NA		ENST00000369850.10	FLNA	protein_coding	18475.6	-0.968	-6.387	1.69e-10	7.27336e-09		ENST00000461421.5	NOLC1	protein_coding	139.039	1.184	3.369	0.000755033	0.00842459
ENST00000318560.6	ABL1	protein_coding	2396.42	-0.684	-4.64	3.49076e-06	7.1462e-05		ENST00000580168.5	HELZ	protein_coding	667.712	1.471	6.383	1.73931e-10	7.468e-09		ENST00000507359.3	KCTD16	protein_coding	257.926	1.183	6.899	5.22327e-12	2.7549e-10
ENST00000372348.7	ABL1	protein_coding	1339.25	0.058	0.365	0.715233	0.954545		ENST00000622082.4	NUCB2	protein_coding	2346.92	-1.323	-6.374	1.83598e-10	7.87848e-09		ENST00000556811.5	DIO2	protein_coding	323.743	1.182	3.345	0.000823881	0.00908342
ENST00000393293.4	ABL1	protein_coding	0.68	-0.07	-0.133	0.893877	NA		ENST00000541638.6	STOML1	protein_coding	58.513	2.311	6.374	1.8377e-10	7.88124e-09		ENST00000509501.5	RAP1GDS1	protein_coding	182.295	1.181	4.051	5.09263e-05	0.000806438
ENST00000502732.6	ABL2	protein_coding	1202.12	0.846	6.206	5.42627e-10	2.18144e-08		ENST00000451561.1	SPAG16	protein_coding	100.422	4.637	6.373	1.8552e-10	7.95162e-09		ENST00000271638.3	S100A11	protein_coding	18550.4	1.18	10.63	2.15625e-26	3.77637e-24
ENST00000504405.5	ABL2	protein_coding	31.347	1.731	2.35	0.0187663	0.115583		ENST00000375377.2	JCAD	protein_coding	5052.01	-0.488	-6.371	1.87927e-10	8.04066e-09		ENST00000395912.6	RRM2B	protein_coding	129.957	1.18	4.983	6.27614e-07	1.501e-05
ENST00000344730.7	ABL2	protein_coding	14.762	1.089	1.911	0.0559627	0.254106		ENST00000288937.7	MRPL17	protein_coding	659.34	1.054	6.365	1.95848e-10	8.37468e-09		ENST00000373711.3	CDKN1A	protein_coding	361.028	1.176	4.415	1.00781e-05	0.000187636
ENST00000392043.4	ABL2	protein_coding	11.022	0.672	1.875	0.0608469	0.269149		ENST00000376759.8	RBM3	protein_coding	560.772	-0.946	-6.364	1.96386e-10	8.39276e-09		ENST00000375946.8	MASTL	protein_coding	199.839	1.175	3.775	0.000159975	0.00220303
ENST00000668691.1	ABL2	processed_transcript	18.597	0.097	0.204	0.838723	0.982989		ENST00000651929.2	FHL1	protein_coding	1633.56	-1.49	-6.359	2.02519e-10	8.64984e-09		ENST00000431048.5	PTPRA	protein_coding	136.405	1.175	2.897	0.00376681	0.0327425
ENST00000512653.5	ABL2	protein_coding	3.97	-0.313	-1.31	0.190351	NA		ENST00000545653.5	DAB2	protein_coding	1166.02	0.692	6.358	2.04492e-10	8.729e-09		ENST00000565970.5	SCAPER	protein_coding	31.639	1.174	3.58	0.000343629	0.00426953
ENST00000367623.8	ABL2	protein_coding	0	NA	NA	NA	NA		ENST00000347615.6	SMG7	protein_coding	1313.8	0.532	6.356	2.07504e-10	8.85242e-09		ENST00000526337.5	TRIM68	protein_coding	74.086	1.174	3.174	0.00150101	0.0151881
ENST00000507173.5	ABL2	protein_coding	2.466	0	0	1	NA		ENST00000331588.4	DUSP8	protein_coding	41.487	-4.292	-6.356	2.07699e-10	8.85555e-09		ENST00000369064.8	TARS2	protein_coding	68.385	1.174	2.835	0.00458331	0.0384078
ENST00000511413.5	ABL2	protein_coding	0	NA	NA	NA	NA		ENST00000648273.1	GANAB	protein_coding	26.801	-0.568	-6.355	2.09063e-10	8.8982e-09		ENST00000540159.3	BNIP3	protein_coding	45.89	1.173	3.858	0.00011431	0.00164471
ENST00000509520.5	ABL2	retained_intron	1.793	0.448	1.152	0.249428	NA		ENST00000625138.1	OSBPL9	protein_coding	30.08	-0.36	-6.355	2.08933e-10	8.8982e-09		ENST00000399921.5	BACH1	protein_coding	966.16	1.172	6.527	6.70727e-11	3.05931e-09
ENST00000504324.1	ABL2	retained_intron	0	NA	NA	NA	NA		ENST00000395965.8	FAM172A	protein_coding	474.081	-1.006	-6.354	2.09793e-10	8.9189e-09		ENST00000326804.8	ZNF274	protein_coding	388.981	1.172	6.104	1.03593e-09	3.98305e-08
ENST00000662960.1	ABL2	retained_intron	0.209	0.193	0.5	0.617035	NA		ENST00000280614.4	NOCT	protein_coding	118.239	1.403	6.352	2.12475e-10	9.02241e-09		ENST00000562997.5	PKM	protein_coding	235.474	1.172	4.972	6.63877e-07	1.57845e-05
ENST00000660584.1	ABL2	retained_intron	3.442	-0.369	-0.534	0.593226	NA		ENST00000675047.1	TFG	protein_coding	33.849	-0.271	-6.35	2.15467e-10	9.14416e-09		ENST00000508707.5	APBB2	protein_coding	100.653	1.172	4.566	4.96961e-06	9.8647e-05
ENST00000659126.1	ABL2	retained_intron	0.105	0.111	0.275	0.783222	NA		ENST00000566789.1	CRISPLD2	protein_coding	104.247	-2.288	-6.346	2.2089e-10	9.36347e-09		ENST00000405737.2	ELF1	protein_coding	251.159	1.171	5.666	1.46243e-08	4.74769e-07
ENST00000508127.1	ABL2	retained_intron	0.571	0.516	0.846	0.397477	NA		ENST00000265641.10	CPT1A	protein_coding	2281.01	-0.893	-6.345	2.22169e-10	9.41223e-09		ENST00000549415.1	USP15	protein_coding	95.463	1.171	5.491	3.98827e-08	1.20103e-06
ENST00000392952.7	ABLIM1	protein_coding	218.344	1.735	4.757	1.96655e-06	4.25933e-05		ENST00000568397.1	OGFOD1	protein_coding	1383.91	0.524	6.344	2.24171e-10	9.48606e-09		ENST00000551816.5	CDK17	protein_coding	65.787	1.171	3.105	0.00190263	0.0185024
ENST00000651092.1	ABLIM1	protein_coding	31.01	1.317	3.791	0.00015018	0.00208738		ENST00000264027.9	SC5D	protein_coding	518.834	1.011	6.344	2.24419e-10	9.49106e-09		ENST00000570535.5	ANKFY1	protein_coding	212.654	1.171	3.097	0.00195211	0.0189057
ENST00000369253.6	ABLIM1	protein_coding	25.823	0.452	0.803	0.421941	0.809346		ENST00000356990.9	RNF19B	protein_coding	257.723	2.267	6.343	2.24875e-10	9.50485e-09		ENST00000429642.2	IDI1	protein_coding	93.297	1.17	4.015	5.95007e-05	0.000923049
ENST00000392955.7	ABLIM1	protein_coding	93.046	-0.046	-0.081	0.935191	0.997502		ENST00000392455.9	CCDC50	protein_coding	1976.78	-0.478	-6.339	2.31103e-10	9.76246e-09		ENST00000639145.1	SCARB2	protein_coding	4232.89	1.169	4.505	6.63462e-06	0.00012839
ENST00000651023.1	ABLIM1	protein_coding	8.309	0	0	1	1		ENST00000648908.2	ATP8B1	protein_coding	667.231	1.327	6.337	2.33909e-10	9.87532e-09		ENST00000382927.3	ME2	protein_coding	174.863	1.169	3.646	0.000266121	0.0034119
ENST00000533213.6	ABLIM1	protein_coding	0	NA	NA	NA	NA		ENST00000222803.10	FKBP14	protein_coding	1117.59	-0.604	-6.337	2.34122e-10	9.87861e-09		ENST00000279488.8	DUSP6	protein_coding	302.581	1.167	5.927	3.08597e-09	1.11453e-07
ENST00000369252.8	ABLIM1	protein_coding	0	NA	NA	NA	NA		ENST00000527192.5	CSF1	protein_coding	67.275	2.052	6.335	2.37691e-10	1.00234e-08		ENST00000383329.7	HLA-C	protein_coding	1948.82	1.167	4.827	1.38752e-06	3.10347e-05
ENST00000369266.7	ABLIM1	protein_coding	3.399	0.341	1.245	0.213083	NA		ENST00000381406.8	IGF2	protein_coding	807.116	1.112	6.333	2.39717e-10	1.0103e-08		ENST00000614681.1	INSIG2	protein_coding	56.096	1.164	3.764	0.000167301	0.00228842
ENST00000369256.6	ABLIM1	protein_coding	3.577	-0.279	-0.675	0.499593	NA		ENST00000292494.11	LY6E	protein_coding	1882.74	1.595	6.332	2.41776e-10	1.0184e-08		ENST00000650333.1	TJP2	protein_coding	640.12	1.163	5.818	5.94464e-09	2.06055e-07
ENST00000277895.9	ABLIM1	protein_coding	0.171	0	0	1	NA		ENST00000678877.1	XPO1	protein_coding	81.46	-4.142	-6.332	2.42602e-10	1.02129e-08		ENST00000258499.8	USP44	protein_coding	230.051	1.163	5.506	3.66707e-08	1.11346e-06
ENST00000649363.1	ABLIM1	protein_coding	0	NA	NA	NA	NA		ENST00000375305.6	FANCC	protein_coding	45.435	-0.267	-6.33	2.45952e-10	1.0342e-08		ENST00000434472.6	CD44	protein_coding	1342.1	1.162	4.615	3.92315e-06	7.94033e-05
ENST00000485570.1	ABLIM1	retained_intron	1.232	0.129	0.484	0.628689	NA		ENST00000409938.5	EPHA4	protein_coding	30.008	0.42	6.327	2.50432e-10	1.05243e-08		ENST00000304465.7	SRGAP2C	protein_coding	500.017	1.161	4.981	6.31228e-07	1.50866e-05
ENST00000440467.5	ABLIM1	protein_coding	0	NA	NA	NA	NA		ENST00000593612.1	ZNF766	protein_coding	242.972	1.086	6.326	2.51083e-10	1.05456e-08		ENST00000417314.2	KBTBD8	protein_coding	50.238	1.161	3.803	0.000142854	0.00199807
ENST00000428430.1	ABLIM1	protein_coding	0.349	0	0	1	NA		ENST00000266718.5	LUM	protein_coding	2331.73	-0.554	-6.324	2.54414e-10	1.06794e-08		ENST00000340368.9	INSIG1	protein_coding	3543.71	1.16	7.45	9.34167e-14	5.95711e-12
ENST00000466400.1	ABLIM1	retained_intron	3.263	0.082	0.135	0.892766	NA		ENST00000338625.9	SLC25A15	protein_coding	379.024	-1.465	-6.323	2.56136e-10	1.07455e-08		ENST00000566198.1	SLC9A3R2	protein_coding	2869.22	1.159	7.319	2.49156e-13	1.51747e-11
ENST00000481974.1	ABLIM1	retained_intron	0.706	0.144	0.202	0.84016	NA		ENST00000578562.6	MYL12A	protein_coding	616.026	0.915	6.323	2.57148e-10	1.07818e-08		ENST00000549068.5	PRR13	protein_coding	248.803	1.159	4.697	2.6461e-06	5.56008e-05
ENST00000477638.1	ABLIM1	processed_transcript	0.328	0	0	1	NA		ENST00000369626.8	SLC16A1	protein_coding	1149.74	0.837	6.322	2.58337e-10	1.08254e-08		ENST00000557621.5	PPP2R5C	protein_coding	165.621	1.159	3.549	0.000387034	0.0047444
ENST00000512594.5	ABLIM2	retained_intron	0	NA	NA	NA	NA		ENST00000360947.8	ZNF219	protein_coding	357.015	-1.349	-6.321	2.6067e-10	1.09132e-08		ENST00000378226.7	BTBD3	protein_coding	174.033	1.159	3.355	0.000792649	0.00878554
ENST00000676532.1	ABLIM2	protein_coding	0	NA	NA	NA	NA		ENST00000397276.6	PABPN1	protein_coding	800.613	-0.858	-6.32	2.61619e-10	1.09442e-08		ENST00000543771.5	KDM4C	protein_coding	19.339	1.159	3.334	0.000854963	0.00938089
ENST00000361737.9	ABLIM2	protein_coding	0	NA	NA	NA	NA		ENST00000579760.6	C1QTNF1	protein_coding	1314.29	1.015	6.314	2.72394e-10	1.1382e-08		ENST00000471214.5	DAP3	protein_coding	35.847	1.159	3.034	0.00241578	0.0226356
ENST00000447017.7	ABLIM2	protein_coding	0	NA	NA	NA	NA		ENST00000362003.9	PCGF3	protein_coding	515.55	-0.725	-6.313	2.73521e-10	1.14225e-08		ENST00000382330.7	EIF4G1	protein_coding	30.977	1.158	3.602	0.000316158	0.003974
ENST00000509819.1	ABLIM2	retained_intron	0	NA	NA	NA	NA		ENST00000646607.2	EDNRB	protein_coding	984.155	-3.988	-6.311	2.76791e-10	1.15393e-08		ENST00000398610.3	PCDHGA10	protein_coding	105.562	1.158	3.281	0.00103379	0.0110515
ENST00000514025.5	ABLIM2	protein_coding	0	NA	NA	NA	NA		ENST00000366592.8	GPR137B	protein_coding	290.778	-1.335	-6.31	2.78537e-10	1.16055e-08		ENST00000565636.5	CDH13	protein_coding	49.821	1.154	3.913	9.11785e-05	0.00134792
ENST00000545242.6	ABLIM2	protein_coding	0	NA	NA	NA	NA		ENST00000367506.10	TRMT1L	protein_coding	493.617	0.934	6.308	2.8221e-10	1.17452e-08		ENST00000454497.6	OTUD4	protein_coding	783.207	1.154	3.692	0.000222278	0.00292456
ENST00000341937.9	ABLIM2	protein_coding	0	NA	NA	NA	NA		ENST00000552247.6	RBMS2	protein_coding	497.671	1.424	6.308	2.83305e-10	1.1784e-08		ENST00000558518.6	LDLR	protein_coding	3770.04	1.153	8.345	7.14123e-17	6.23852e-15
ENST00000361581.9	ABLIM2	protein_coding	0	NA	NA	NA	NA		ENST00000479035.7	RPL23	protein_coding	188.291	-1.141	-6.305	2.87313e-10	1.19372e-08		ENST00000420510.5	RALB	protein_coding	724.25	1.153	4.374	1.21822e-05	0.0002229
ENST00000407564.7	ABLIM2	protein_coding	0.087	0	0	1	NA		ENST00000326958.5	NPR3	protein_coding	498.383	-1.363	-6.305	2.88723e-10	1.1989e-08		ENST00000440781.6	IRAK4	protein_coding	80.552	1.153	2.764	0.00570882	0.0458352
ENST00000505872.5	ABLIM2	protein_coding	0.197	0.006	0.014	0.989141	NA		ENST00000329759.6	FAM43A	protein_coding	609.22	-1.103	-6.304	2.89531e-10	1.20157e-08		ENST00000376344.8	C9orf64	protein_coding	244.318	1.152	6.644	3.0621e-11	1.45563e-09
ENST00000428004.6	ABLIM2	protein_coding	0.982	-0.097	-0.238	0.81158	NA		ENST00000272928.4	ACKR3	protein_coding	48.479	-2.882	-6.298	3.0123e-10	1.24941e-08		ENST00000308521.10	APOBEC3F	protein_coding	212.251	1.151	5.59	2.26729e-08	7.13898e-07
ENST00000504172.1	ABLIM2	retained_intron	0.222	-0.18	-0.494	0.621231	NA		ENST00000621439.5	ARSG	protein_coding	65.465	-2.234	-6.297	3.04193e-10	1.26028e-08		ENST00000223500.9	CHMP5	protein_coding	2400.54	1.147	5.742	9.34074e-09	3.13961e-07
ENST00000510277.1	ABLIM2	protein_coding	0.304	0	0	1	NA		ENST00000264161.9	DARS1	protein_coding	1993.05	0.601	6.296	3.0445e-10	1.26063e-08		ENST00000584998.5	IKBKE	protein_coding	368.146	1.146	5.461	4.7285e-08	1.40487e-06
ENST00000515079.1	ABLIM2	processed_transcript	0	NA	NA	NA	NA		ENST00000599000.5	KXD1	protein_coding	30.247	0.615	6.296	3.05763e-10	1.26535e-08		ENST00000565324.5	SMG1	protein_coding	2339.98	1.146	5.333	9.64016e-08	2.69567e-06
ENST00000502800.1	ABLIM2	processed_transcript	0	NA	NA	NA	NA		ENST00000262426.6	FOXF1	protein_coding	3936.49	-0.657	-6.294	3.1029e-10	1.28335e-08		ENST00000282077.8	PDK1	protein_coding	220.429	1.145	7.071	1.53826e-12	8.64248e-11
ENST00000504238.5	ABLIM3	protein_coding	2098.43	-1.215	-9.384	6.37841e-21	7.66739e-19		ENST00000353265.8	PARD6G	protein_coding	296.704	-1.283	-6.293	3.10544e-10	1.28368e-08		ENST00000356000.7	RTN3	protein_coding	104.644	1.144	3.215	0.00130458	0.0134988
ENST00000326685.11	ABLIM3	protein_coding	1406.26	-1.428	-7.406	1.30439e-13	8.20368e-12		ENST00000313961.10	RGS5	protein_coding	1057.05	-4.117	-6.291	3.14612e-10	1.29909e-08		ENST00000334828.6	PGAM1	protein_coding	6610.89	1.143	6.962	3.36604e-12	1.82127e-10
ENST00000515171.5	ABLIM3	nonsense_mediated_decay	492.213	-1.179	-3.613	0.000303144	0.0038289		ENST00000318887.8	C3orf38	protein_coding	430.861	0.96	6.279	3.40249e-10	1.4033e-08		ENST00000438374.5	LRRFIP2	protein_coding	85.856	1.143	4.129	3.64468e-05	0.000597573
ENST00000506113.5	ABLIM3	protein_coding	242.505	-1.03	-2.497	0.0125283	0.0847573		ENST00000416789.1	ITGA6	protein_coding	94.41	1.813	6.276	3.46886e-10	1.42987e-08		ENST00000415074.1	SUSD1	protein_coding	116.08	1.143	3.103	0.00191816	0.0186286
ENST00000517451.5	ABLIM3	protein_coding	27.191	-1.398	-2.23	0.025747	0.146488		ENST00000262302.14	NUBP2	protein_coding	55.366	-4.14	-6.276	3.47407e-10	1.43121e-08		ENST00000296444.7	SHISA5	protein_coding	379.482	1.142	3.52	0.000432315	0.00520706
ENST00000502855.1	ABLIM3	retained_intron	12.679	-0.493	-1.042	0.297397	0.691227		ENST00000470646.1	RPL23	protein_coding	354.296	-1.097	-6.27	3.60783e-10	1.48465e-08		ENST00000426155.6	SNX3	protein_coding	437.704	1.142	3.378	0.000731194	0.00818979
ENST00000309868.12	ABLIM3	protein_coding	0	NA	NA	NA	NA		ENST00000612661.2	MARCKS	protein_coding	4437.57	-0.835	-6.268	3.66085e-10	1.50562e-08		ENST00000370094.7	OGA	protein_coding	256.513	1.141	3.331	0.000864058	0.00946649
ENST00000508983.5	ABLIM3	protein_coding	0	NA	NA	NA	NA		ENST00000370152.8	MFSD14A	protein_coding	1450.97	0.569	6.265	3.72168e-10	1.52977e-08		ENST00000285681.6	USP25	protein_coding	118.378	1.139	3.14	0.00169077	0.0167959
ENST00000515796.1	ABLIM3	retained_intron	0	NA	NA	NA	NA		ENST00000323646.9	PLAAT3	protein_coding	147.987	1.094	6.261	3.83495e-10	1.57457e-08		ENST00000280377.10	USP15	protein_coding	342.287	1.138	7.239	4.51695e-13	2.69496e-11
ENST00000514212.5	ABLIM3	retained_intron	0.649	0.015	0.036	0.971304	NA		ENST00000412079.6	NARF	protein_coding	27.115	0.686	6.258	3.90771e-10	1.60175e-08		ENST00000486459.1	GK5	protein_coding	25.857	1.138	3.237	0.0012065	0.0126358
ENST00000519549.1	ABLIM3	processed_transcript	0.082	0	0	1	NA		ENST00000307826.5	MGAT1	protein_coding	371.012	-0.689	-6.256	3.94018e-10	1.61325e-08		ENST00000517761.5	DECR1	protein_coding	28.909	1.137	3.06	0.00221505	0.0210403
ENST00000356541.4	ABLIM3	protein_coding	2.978	0	0	1	NA		ENST00000392391.9	PIGX	protein_coding	308.165	-0.856	-6.256	3.94284e-10	1.61343e-08		ENST00000539826.6	ARHGAP5	protein_coding	753.792	1.136	3.256	0.00112974	0.0119292
ENST00000679909.1	ABO	protein_coding	0.248	-0.164	-0.401	0.688463	NA		ENST00000405883.7	STK25	protein_coding	306.537	-1.518	-6.255	3.97605e-10	1.62612e-08		ENST00000405964.2	C21orf91	protein_coding	49.282	1.136	2.825	0.00473066	0.0393587
ENST00000680600.1	ABO	processed_transcript	0	NA	NA	NA	NA		ENST00000369705.4	ME1	protein_coding	3098.85	0.504	6.25	4.11343e-10	1.67979e-08		ENST00000457354.7	TMX1	protein_coding	404.597	1.135	5.665	1.46909e-08	4.76297e-07
ENST00000453660.4	ABO	processed_transcript	0.079	-0.073	-0.182	0.855826	NA		ENST00000341360.6	ATP2B4	protein_coding	229.657	2.459	6.249	4.13624e-10	1.68786e-08		ENST00000533348.5	GSDMD	protein_coding	194.206	1.135	5.659	1.51836e-08	4.91182e-07
ENST00000647353.1	ABO	processed_transcript	0	NA	NA	NA	NA		ENST00000321757.11	MAT2B	protein_coding	1428.21	0.592	6.248	4.14857e-10	1.69195e-08		ENST00000427665.1	GOLPH3L	protein_coding	140.358	1.135	3.812	0.000138115	0.00194106
ENST00000611156.4	ABO	protein_coding	0	NA	NA	NA	NA		ENST00000377767.9	DIS3	protein_coding	208.155	-1.407	-6.246	4.20074e-10	1.71227e-08		ENST00000358335.9	AKT2	protein_coding	68.781	1.135	3.609	0.000306927	0.00387267
ENST00000538324.2	ABO	protein_coding	0	NA	NA	NA	NA		ENST00000330295.10	CTHRC1	protein_coding	418.639	2.801	6.244	4.25557e-10	1.73365e-08		ENST00000357071.8	ECE1	protein_coding	154.838	1.135	2.733	0.00627909	0.0494432
ENST00000651471.1	ABO	processed_transcript	0	NA	NA	NA	NA		ENST00000267215.8	DIAPH3	protein_coding	112.67	0.264	6.243	4.30258e-10	1.75183e-08		ENST00000378826.6	KIF13A	protein_coding	1109.56	1.134	4.625	3.74574e-06	7.61102e-05
ENST00000575934.5	ABR	protein_coding	17.866	-1.695	-3.735	0.000187602	0.00252506		ENST00000373146.6	ST6GALNAC6	protein_coding	169.242	0.325	6.24	4.37381e-10	1.77984e-08		ENST00000437134.5	SCLY	protein_coding	14.807	1.134	2.923	0.00346452	0.0305612
ENST00000572585.5	ABR	retained_intron	7.638	-1.368	-2.907	0.00364795	0.0318872		ENST00000430985.1	TSPAN12	protein_coding	98.537	-3.742	-6.239	4.39727e-10	1.7884e-08		ENST00000359370.10	FGF1	protein_coding	195.263	1.133	5.506	3.67207e-08	1.11359e-06
ENST00000574875.1	ABR	retained_intron	60.912	0.729	1.871	0.0613351	0.270573		ENST00000425690.8	PVR	protein_coding	1057.88	1.01	6.239	4.40907e-10	1.7922e-08		ENST00000445566.1	EFHD2	protein_coding	490.442	1.133	4.632	3.62489e-06	7.39597e-05
ENST00000544583.6	ABR	protein_coding	20.748	-1.05	-1.699	0.0892583	0.345512		ENST00000367649.8	RASAL2	protein_coding	804.165	0.705	6.237	4.44638e-10	1.80636e-08		ENST00000325870.3	DMRTA1	protein_coding	77.769	1.133	3.941	8.10551e-05	0.00121222
ENST00000574544.1	ABR	protein_coding	121.965	0.594	1.198	0.230963	0.606286		ENST00000370185.9	PLPPR4	protein_coding	221.578	2.438	6.235	4.50795e-10	1.83036e-08		ENST00000450670.5	TRIM22	protein_coding	50.469	1.133	3.578	0.000346725	0.0043058
ENST00000302538.10	ABR	protein_coding	3433.89	0.089	1.039	0.298869	0.692896		ENST00000336112.9	ASXL2	protein_coding	1690.39	0.427	6.235	4.51887e-10	1.83378e-08		ENST00000523676.5	TOP1MT	protein_coding	94.509	1.131	3.61	0.000305693	0.00385976
ENST00000291107.6	ABR	protein_coding	119.383	0.175	0.731	0.464544	0.840157		ENST00000405240.5	RTN4	protein_coding	52.491	0.434	6.234	4.54686e-10	1.84411e-08		ENST00000552896.1	TRAFD1	protein_coding	688.422	1.13	4.021	5.78521e-05	0.000901869
ENST00000575770.5	ABR	nonsense_mediated_decay	370.588	0.161	0.689	0.491057	0.856862		ENST00000554659.6	VTI1B	protein_coding	983.979	-0.506	-6.233	4.58924e-10	1.86027e-08		ENST00000373839.8	PHACTR4	protein_coding	744.481	1.129	9.173	4.5992e-20	5.17194e-18
ENST00000570525.5	ABR	protein_coding	6.09	0.047	0.093	0.926191	0.996087		ENST00000541272.1	UBC	protein_coding	1797.12	0.643	6.231	4.62615e-10	1.87315e-08		ENST00000294241.10	DCP1A	protein_coding	119.752	1.129	3.804	0.000142576	0.00199495
ENST00000574139.7	ABR	protein_coding	0	NA	NA	NA	NA		ENST00000291539.11	PDE9A	protein_coding	31.4	-0.278	-6.231	4.63745e-10	1.87669e-08		ENST00000424772.2	NCEH1	protein_coding	55.299	1.129	3.523	0.000427243	0.00515699
ENST00000572441.5	ABR	protein_coding	5.475	0.537	0.836	0.403197	NA		ENST00000367742.7	PRRC2C	protein_coding	720.501	0.654	6.223	4.87871e-10	1.97168e-08		ENST00000371269.9	DHCR24	protein_coding	1773.64	1.128	5.698	1.21287e-08	4.00318e-07
ENST00000571797.5	ABR	protein_coding	0.376	-0.171	-0.454	0.649855	NA		ENST00000157600.8	LMCD1	protein_coding	86.873	-2.218	-6.223	4.88797e-10	1.97371e-08		ENST00000573239.1	SCPEP1	protein_coding	62.938	1.128	3.544	0.000394801	0.00482427
ENST00000574437.5	ABR	protein_coding	2.52	-0.338	-0.503	0.615176	NA		ENST00000310942.9	CBX2	protein_coding	238.066	-1.248	-6.222	4.92254e-10	1.98657e-08		ENST00000394522.7	CAMK2D	protein_coding	274.962	1.126	6.911	4.82695e-12	2.55138e-10
ENST00000543210.6	ABR	protein_coding	0	NA	NA	NA	NA		ENST00000219271.4	MMP15	protein_coding	133.041	-1.49	-6.216	5.11547e-10	2.06216e-08		ENST00000433206.6	LASP1	protein_coding	303.657	1.126	4.082	4.46421e-05	0.000715751
ENST00000536794.6	ABR	protein_coding	0	NA	NA	NA	NA		ENST00000320334.5	OLFML3	protein_coding	4053.86	0.74	6.211	5.25544e-10	2.11742e-08		ENST00000258672.9	SETDB2	protein_coding	472.239	1.124	7.112	1.14561e-12	6.52153e-11
ENST00000573559.3	ABR	processed_transcript	3.325	0.09	0.138	0.890388	NA		ENST00000651128.1	ENC1	protein_coding	153.629	-1.475	-6.211	5.26982e-10	2.12205e-08		ENST00000546179.5	ARNTL2	protein_coding	474.204	1.124	6.041	1.53259e-09	5.75955e-08
ENST00000572650.1	ABR	retained_intron	0.287	0.108	0.268	0.78855	NA		ENST00000331268.9	MORF4L1	protein_coding	672.078	-0.823	-6.21	5.29346e-10	2.13039e-08		ENST00000436108.6	CHID1	protein_coding	12.681	1.123	2.961	0.00306316	0.0275926
ENST00000570688.1	ABR	retained_intron	0.767	-0.293	-0.57	0.568363	NA		ENST00000452441.5	DDR1	protein_coding	24.746	-0.34	-6.208	5.37764e-10	2.16308e-08		ENST00000392127.6	QKI	protein_coding	127.403	1.123	2.762	0.00574339	0.0460381
ENST00000571120.5	ABR	retained_intron	2.938	0.432	0.585	0.558781	NA		ENST00000502732.6	ABL2	protein_coding	1202.12	0.846	6.206	5.42627e-10	2.18144e-08		ENST00000413052.6	MOV10	protein_coding	338.521	1.121	4.087	4.36931e-05	0.000702843
ENST00000571383.5	ABR	processed_transcript	1.629	0.556	0.872	0.38323	NA		ENST00000519209.5	SCIN	protein_coding	28.976	5.308	6.205	5.45882e-10	2.19332e-08		ENST00000373178.5	ADPRS	protein_coding	791.993	1.12	6.046	1.48145e-09	5.57882e-08
ENST00000571022.5	ABR	processed_transcript	3.949	0.79	1.422	0.155097	NA		ENST00000368468.4	MAN1A1	protein_coding	2711.86	-0.73	-6.204	5.5051e-10	2.20949e-08		ENST00000263354.8	NAPA	protein_coding	634.631	1.12	4.871	1.11138e-06	2.53776e-05
ENST00000572152.5	ABR	nonsense_mediated_decay	1.675	0	0	1	NA		ENST00000373292.8	HDLBP	protein_coding	16754.9	-0.446	-6.204	5.51104e-10	2.21067e-08		ENST00000526496.1	CKAP5	protein_coding	55.693	1.12	3.218	0.00129054	0.0133743
ENST00000577052.5	ABR	processed_transcript	0	NA	NA	NA	NA		ENST00000396184.7	PDE1C	protein_coding	2609.37	-0.715	-6.201	5.5962e-10	2.24237e-08		ENST00000439526.6	FMR1	protein_coding	572.795	1.116	3.775	0.000160259	0.00220639
ENST00000574257.5	ABR	retained_intron	0	NA	NA	NA	NA		ENST00000295908.11	PPM1K	protein_coding	95.039	2.392	6.201	5.62811e-10	2.25392e-08		ENST00000394363.6	ENOX2	protein_coding	11.208	1.116	2.955	0.00312549	0.0280711
ENST00000576668.1	ABR	retained_intron	0	NA	NA	NA	NA		ENST00000441611.5	BLOC1S2	protein_coding	599.584	0.549	6.198	5.70806e-10	2.28344e-08		ENST00000324109.9	DNMBP	protein_coding	1489.29	1.113	8.047	8.50741e-16	6.74028e-14
ENST00000576964.5	ABR	processed_transcript	0	NA	NA	NA	NA		ENST00000170564.7	GPATCH1	protein_coding	780.7	0.486	6.195	5.82551e-10	2.32916e-08		ENST00000280876.6	GXYLT1	protein_coding	236.494	1.113	6.466	1.00492e-10	4.47491e-09
ENST00000573895.1	ABR	retained_intron	4.837	1.258	1.726	0.0842631	NA		ENST00000651800.2	MYD88	protein_coding	707.564	1.385	6.192	5.92791e-10	2.3688e-08		ENST00000310786.10	CD164	protein_coding	1272.56	1.113	4.444	8.82593e-06	0.000166311
ENST00000571945.5	ABR	protein_coding	0.111	0	0	1	NA		ENST00000288840.10	SMAD6	protein_coding	562.975	-1.244	-6.19	6.01118e-10	2.39946e-08		ENST00000550510.5	PPP1R12A	protein_coding	390.855	1.113	3.878	0.000105469	0.00153318
ENST00000573667.1	ABR	retained_intron	0.666	-0.093	-0.211	0.832801	NA		ENST00000367264.7	KDM5B	protein_coding	1546.49	-0.644	-6.186	6.15723e-10	2.45374e-08		ENST00000616316.2	IFITM2	protein_coding	56.561	1.113	3.449	0.000562179	0.00652026
ENST00000570441.5	ABR	protein_coding	1.196	-0.181	-0.343	0.731538	NA		ENST00000432467.1	NSDHL	protein_coding	223.995	1.21	6.186	6.18587e-10	2.46381e-08		ENST00000307102.10	MAP2K1	protein_coding	329.908	1.113	2.949	0.00318411	0.0285142
ENST00000573325.1	ABR	retained_intron	0.086	-0.076	-0.188	0.850548	NA		ENST00000434724.7	GSPT1	protein_coding	805.22	-0.691	-6.185	6.19118e-10	2.46459e-08		ENST00000513463.1	HPSE	protein_coding	9.859	1.113	2.742	0.00609999	0.0482665
ENST00000574266.1	ABR	protein_coding	2.651	0.859	1.312	0.189515	NA		ENST00000312562.7	FOSL1	protein_coding	998.318	1.345	6.185	6.20938e-10	2.47049e-08		ENST00000381406.8	IGF2	protein_coding	807.116	1.112	6.333	2.39717e-10	1.0103e-08
ENST00000574632.5	ABR	processed_transcript	5.274	0.543	0.819	0.412857	NA		ENST00000402714.6	EVL	protein_coding	223.96	-1.658	-6.183	6.29224e-10	2.5021e-08		ENST00000494167.6	ZNF528	protein_coding	110.626	1.112	3.246	0.00117109	0.0123019
ENST00000574048.2	ABR	processed_transcript	0	NA	NA	NA	NA		ENST00000291281.9	PRKD2	protein_coding	140.873	1.925	6.178	6.48715e-10	2.57541e-08		ENST00000436393.6	RIMS2	protein_coding	80.1	1.112	2.772	0.00557934	0.0449782
ENST00000571306.1	ABR	processed_transcript	0.261	0	0	1	NA		ENST00000350796.8	CYTH3	protein_coding	2533.05	0.591	6.175	6.62868e-10	2.6259e-08		ENST00000341872.10	LGALS8	protein_coding	394.749	1.11	4.592	4.39118e-06	8.80243e-05
ENST00000571543.1	ABR	processed_transcript	0	NA	NA	NA	NA		ENST00000357339.6	FAS	protein_coding	296.549	2.01	6.169	6.86009e-10	2.7161e-08		ENST00000619430.2	SERPING1	protein_coding	180.192	1.11	3.707	0.000209967	0.00278562
ENST00000311955.4	ABRA	protein_coding	0.192	0.195	0.474	0.635214	NA		ENST00000593647.1	MEGF8	protein_coding	1284.84	-0.781	-6.168	6.89519e-10	2.72852e-08		ENST00000680748.1	ATF4	protein_coding	63.777	1.11	2.936	0.00332007	0.0294881
ENST00000367660.4	ABRACL	protein_coding	788.325	0.298	2.337	0.0194468	0.118677		ENST00000233055.9	WDFY1	protein_coding	3894.66	0.678	6.168	6.91491e-10	2.73358e-08		ENST00000336916.8	FN1	protein_coding	3062.01	1.109	6.427	1.2988e-10	5.68676e-09
ENST00000461027.1	ABRACL	protein_coding	0	NA	NA	NA	NA		ENST00000226091.3	EFNB3	protein_coding	175.934	-1.957	-6.166	6.98851e-10	2.76097e-08		ENST00000361265.8	AJUBA	protein_coding	334.701	1.107	2.791	0.00524742	0.0428115
ENST00000475656.6	ABRAXAS1	nonsense_mediated_decay	495.782	0.83	5.952	2.65156e-09	9.66217e-08		ENST00000320672.8	SSBP2	protein_coding	122.423	-1.834	-6.162	7.18905e-10	2.83714e-08		ENST00000371361.3	NOC3L	protein_coding	966.118	1.106	6.864	6.69585e-12	3.47895e-10
ENST00000506553.5	ABRAXAS1	protein_coding	187.618	0.888	3.72	0.00019931	0.00266403		ENST00000427887.2	DOCK9	protein_coding	369.141	1.321	6.16	7.29749e-10	2.87683e-08		ENST00000552546.5	TMEM106C	protein_coding	56.967	1.106	2.829	0.00467248	0.0389676
ENST00000611288.4	ABRAXAS1	protein_coding	300.765	0.707	3.642	0.000270428	0.00346186		ENST00000565057.5	GABARAPL2	protein_coding	779.579	-0.795	-6.159	7.30343e-10	2.87762e-08		ENST00000361383.11	CTNNBL1	protein_coding	2126.83	1.105	11.197	4.20982e-29	8.35198e-27
ENST00000511801.1	ABRAXAS1	nonsense_mediated_decay	28.235	0.468	0.881	0.37828	0.772353		ENST00000366903.8	HLX	protein_coding	185.417	1.608	6.159	7.30805e-10	2.87789e-08		ENST00000599398.5	CCDC9	protein_coding	255.464	1.104	8.028	9.92372e-16	7.78655e-14
ENST00000504777.1	ABRAXAS1	retained_intron	55.018	0.278	0.768	0.442442	0.823832		ENST00000450723.5	CYP51A1	protein_coding	1689.55	1.532	6.158	7.34665e-10	2.89154e-08		ENST00000525469.1	CD44	protein_coding	7362.03	1.103	9.637	5.55568e-22	7.32819e-20
ENST00000321945.12	ABRAXAS1	protein_coding	59.238	-0.081	-0.166	0.867975	0.987226		ENST00000341259.7	SH2B3	protein_coding	1965.62	0.618	6.154	7.56392e-10	2.97546e-08		ENST00000362010.7	VEPH1	protein_coding	172.853	1.102	3.387	0.000707765	0.00796271
ENST00000505489.5	ABRAXAS1	protein_coding	0.488	0.465	0.791	0.429197	NA		ENST00000453744.7	UBE2D3	protein_coding	249.11	-2.353	-6.154	7.57384e-10	2.97776e-08		ENST00000285679.10	USP25	protein_coding	2763.83	1.101	9.085	1.03767e-19	1.14299e-17
ENST00000503217.2	ABRAXAS1	protein_coding	0.667	0.561	0.907	0.364269	NA		ENST00000265441.8	WNT2	protein_coding	44.013	-2.805	-6.153	7.58456e-10	2.98037e-08		ENST00000475381.7	NCEH1	protein_coding	265.621	1.1	4.928	8.30456e-07	1.94334e-05
ENST00000515303.2	ABRAXAS1	protein_coding	4.973	-0.127	-0.211	0.833101	NA		ENST00000155926.9	TRIB2	protein_coding	486.727	-0.888	-6.153	7.59664e-10	2.98191e-08		ENST00000638043.2	MBD5	protein_coding	384.449	1.1	4.158	3.21613e-05	0.00053437
ENST00000298492.6	ABRAXAS2	protein_coding	700.23	0.187	2.17	0.0299967	0.163656		ENST00000352818.8	CD44	protein_coding	2210.84	1.363	6.153	7.62005e-10	2.9895e-08		ENST00000546893.5	SLC38A1	protein_coding	88.978	1.1	3.13	0.00174546	0.0172326
ENST00000274849.3	ABT1	protein_coding	281.969	0.003	0.022	0.982662	1		ENST00000256474.3	VHL	protein_coding	1041.41	-0.535	-6.152	7.63172e-10	2.99248e-08		ENST00000627651.2	MBD5	protein_coding	48.719	1.099	3.607	0.000310103	0.00390803
ENST00000511060.2	ABT1P1	processed_pseudogene	0	NA	NA	NA	NA		ENST00000437805.5	SAMD9L	protein_coding	1879.35	3.038	6.152	7.65317e-10	2.99928e-08		ENST00000646906.1	ENO1	protein_coding	212.477	1.099	3.503	0.000459845	0.00549614
ENST00000453791.6	ABTB1	protein_coding	11.057	-0.761	-2.482	0.0130696	0.0875695		ENST00000311549.11	RPL21	protein_coding	8890.24	-0.612	-6.147	7.89055e-10	3.09066e-08		ENST00000383694.3	FILIP1L	protein_coding	5836.33	1.098	5.425	5.78272e-08	1.68257e-06
ENST00000475042.5	ABTB1	nonsense_mediated_decay	19.031	-0.377	-2.077	0.0377725	0.193339		ENST00000397292.8	PLAA	protein_coding	1301.19	0.385	6.146	7.93697e-10	3.10717e-08		ENST00000678599.1	CTSL	protein_coding	699.515	1.098	4.997	5.83638e-07	1.40316e-05
ENST00000464431.1	ABTB1	retained_intron	27.534	-0.552	-1.203	0.228964	0.603181		ENST00000299610.5	MFAP4	protein_coding	3414.32	-1.309	-6.144	8.0652e-10	3.15569e-08		ENST00000342879.7	FXYD5	protein_coding	94.418	1.098	3.787	0.00015266	0.00211903
ENST00000232744.13	ABTB1	protein_coding	112.895	-0.289	-1.052	0.292833	0.685757		ENST00000446231.7	SMG1	protein_coding	2084.36	0.631	6.137	8.41504e-10	3.2838e-08		ENST00000508569.5	MEF2C	protein_coding	20.023	1.098	3.286	0.00101685	0.0109007
ENST00000483857.5	ABTB1	nonsense_mediated_decay	0.2	-0.172	-0.456	0.648749	NA		ENST00000262467.10	NLRP1	protein_coding	537.16	0.737	6.135	8.49765e-10	3.31427e-08		ENST00000678610.1	MCL1	protein_coding	763.638	1.098	2.989	0.00280016	0.0255919
ENST00000475265.5	ABTB1	retained_intron	0	NA	NA	NA	NA		ENST00000398844.7	SEC24A	protein_coding	1273.88	0.508	6.132	8.6629e-10	3.37512e-08		ENST00000548033.5	AK2	protein_coding	483.446	1.097	5.722	1.05147e-08	3.49569e-07
ENST00000493365.5	ABTB1	retained_intron	1.82	-0.319	-0.977	0.328434	NA		ENST00000312541.10	BTN2A1	protein_coding	1869.22	0.619	6.132	8.68943e-10	3.38365e-08		ENST00000358752.4	FUT4	protein_coding	101.925	1.097	5.689	1.27946e-08	4.19554e-07
ENST00000466612.5	ABTB1	processed_transcript	1.24	-0.413	-1.014	0.310465	NA		ENST00000373241.9	SAR1A	protein_coding	595.296	-0.529	-6.128	8.91443e-10	3.46758e-08		ENST00000255764.4	MED10	protein_coding	692.086	1.097	5.155	2.53814e-07	6.57502e-06
ENST00000479280.5	ABTB1	retained_intron	0.267	0	0	1	NA		ENST00000433758.5	TSPAN12	protein_coding	24.5	-4.351	-6.127	8.97411e-10	3.48894e-08		ENST00000423691.2	PFN2	protein_coding	1057.67	1.096	6.939	3.94014e-12	2.10544e-10
ENST00000467179.5	ABTB1	processed_transcript	0.729	0	0	1	NA		ENST00000376621.8	GNL1	protein_coding	1991.17	-0.87	-6.123	9.17878e-10	3.56095e-08		ENST00000231368.10	LNPEP	protein_coding	1183.18	1.094	13.181	1.12985e-39	3.82932e-37
ENST00000468137.5	ABTB1	protein_coding	1.819	0	0	1	NA		ENST00000361658.6	ULK2	protein_coding	389.428	-0.777	-6.122	9.21411e-10	3.57276e-08		ENST00000274457.5	FEM1C	protein_coding	799.936	1.094	11.501	1.30306e-30	2.82229e-28
ENST00000491633.5	ABTB1	processed_transcript	0	NA	NA	NA	NA		ENST00000665763.1	CCDC57	protein_coding	318.898	-0.95	-6.121	9.27926e-10	3.59612e-08		ENST00000323646.9	PLAAT3	protein_coding	147.987	1.094	6.261	3.83495e-10	1.57457e-08
ENST00000478298.5	ABTB1	retained_intron	0	NA	NA	NA	NA		ENST00000317357.10	SOBP	protein_coding	918.012	0.655	6.12	9.34736e-10	3.62059e-08		ENST00000452171.5	ACAA1	protein_coding	150.37	1.094	3.093	0.00198459	0.0191746
ENST00000474129.1	ABTB1	retained_intron	0	NA	NA	NA	NA		ENST00000298125.7	WDFY2	protein_coding	763.302	0.66	6.117	9.52256e-10	3.68651e-08		ENST00000595038.5	PLAUR	protein_coding	27.384	1.094	2.792	0.00524072	0.0427664
ENST00000497162.1	ABTB1	nonsense_mediated_decay	0	NA	NA	NA	NA		ENST00000520473.1	DPYSL3	protein_coding	234.046	1.471	6.115	9.67276e-10	3.74267e-08		ENST00000589768.5	CYTH1	protein_coding	171.011	1.093	4.444	8.81227e-06	0.000166097
ENST00000435224.3	ABTB2	protein_coding	137.712	0.544	2.303	0.0212754	0.126967		ENST00000597071.5	LTBP4	protein_coding	840.57	-1.105	-6.113	9.78346e-10	3.77951e-08		ENST00000331436.6	AC138969.4	protein_coding	29.011	1.092	3.501	0.000463718	0.0055343
ENST00000530814.1	ABTB2	processed_transcript	0	NA	NA	NA	NA		ENST00000328600.3	NLRP10	protein_coding	96.701	3.086	6.11	9.97518e-10	3.8452e-08		ENST00000361248.8	MXI1	protein_coding	10.391	1.092	2.868	0.0041295	0.0353288
ENST00000562538.1	AC000032.2	lncRNA	1.571	-0.508	-0.778	0.436372	NA		ENST00000355957.9	STX16	protein_coding	154.93	-0.386	-6.11	9.97976e-10	3.8452e-08		ENST00000372310.8	SLC6A9	protein_coding	389.299	1.091	5.472	4.45172e-08	1.32856e-06
ENST00000634116.1	AC000035.3	lncRNA	0	NA	NA	NA	NA		ENST00000375344.8	MFSD14B	protein_coding	885.417	0.672	6.108	1.01184e-09	3.89656e-08		ENST00000393110.7	STEAP3	protein_coding	681.654	1.091	5.288	1.23858e-07	3.38457e-06
ENST00000449652.1	AC000036.4	lncRNA	0	NA	NA	NA	NA		ENST00000372556.3	PPCS	protein_coding	741.332	0.543	6.106	1.02355e-09	3.93957e-08		ENST00000543445.5	LDHA	protein_coding	441.28	1.091	3.372	0.000745675	0.00833414
ENST00000439655.1	AC000041.8	unprocessed_pseudogene	180.338	0.505	1.98	0.0476899	0.228066		ENST00000326804.8	ZNF274	protein_coding	388.981	1.172	6.104	1.03593e-09	3.98305e-08		ENST00000507908.5	STX18	protein_coding	23.773	1.091	2.73	0.00632517	0.0497045
ENST00000661649.1	AC000050.1	lncRNA	0	NA	NA	NA	NA		ENST00000289361.11	BTN3A1	protein_coding	947.865	1.505	6.101	1.05604e-09	4.05823e-08		ENST00000366835.8	TMEM63A	protein_coding	575.668	1.09	9.592	8.60411e-22	1.10895e-19
ENST00000452326.1	AC000067.1	lncRNA	0	NA	NA	NA	NA		ENST00000315273.4	ASAP2	protein_coding	1681.45	0.506	6.1	1.05782e-09	4.06295e-08		ENST00000587525.5	CACNA1A	protein_coding	150.819	1.09	5.27	1.36439e-07	3.69389e-06
ENST00000608816.1	AC000068.10	lncRNA	0	NA	NA	NA	NA		ENST00000399788.7	KDM5A	protein_coding	4298.72	0.417	6.099	1.06769e-09	4.09655e-08		ENST00000393083.2	PTN	protein_coding	446.773	1.09	4.128	3.66707e-05	0.000600302
ENST00000431090.1	AC000068.5	lncRNA	6.938	-1.166	-1.939	0.0524573	0.243472		ENST00000335174.6	ANKRD37	protein_coding	79.093	1.189	6.093	1.10529e-09	4.23419e-08		ENST00000367770.5	SCYL3	protein_coding	322.9	1.09	3.825	0.000130789	0.00185269
ENST00000607934.1	AC000068.9	lncRNA	0.343	0.012	0.03	0.976229	NA		ENST00000304195.8	FRMD3	protein_coding	140.33	4.074	6.093	1.11067e-09	4.25254e-08		ENST00000481385.6	PHF3	protein_coding	172.04	1.09	3.393	0.000691897	0.00781421
ENST00000420012.1	AC000077.2	processed_pseudogene	0	NA	NA	NA	NA		ENST00000573636.6	PCYT2	protein_coding	316.022	1.069	6.09	1.13062e-09	4.32668e-08		ENST00000558476.5	TINF2	protein_coding	10.57	1.09	2.88	0.00397714	0.0341931
ENST00000420617.1	AC000078.5	processed_pseudogene	0.808	0.225	0.541	0.58861	NA		ENST00000366600.8	B3GALNT2	protein_coding	619.877	-1.152	-6.084	1.17081e-09	4.47581e-08		ENST00000519800.1	FCHSD1	protein_coding	61.212	1.089	3.705	0.000211479	0.00280314
ENST00000433141.1	AC000081.2	processed_pseudogene	0	NA	NA	NA	NA		ENST00000355202.9	ZNF607	protein_coding	36.851	-0.199	-6.083	1.17704e-09	4.49726e-08		ENST00000429644.7	GBE1	protein_coding	1841.34	1.088	12.507	6.82418e-36	1.99831e-33
ENST00000661478.1	AC000082.4	lncRNA	0	NA	NA	NA	NA		ENST00000451218.6	USP46	protein_coding	932.182	-0.95	-6.082	1.18435e-09	4.52282e-08		ENST00000568538.2	SLC7A6OS	protein_coding	176.113	1.087	4.49	7.10617e-06	0.000136792
ENST00000664918.1	AC000085.4	lncRNA	0.265	0	0	1	NA		ENST00000308385.6	DUSP6	protein_coding	578.775	1.016	6.08	1.20446e-09	4.59483e-08		ENST00000463120.2	FMR1	protein_coding	390.925	1.087	3.861	0.000112951	0.00162771
ENST00000424559.2	AC000089.3	processed_pseudogene	179.703	-0.678	-3.64	0.000272288	0.00348425		ENST00000307851.9	HAVCR2	protein_coding	17.912	3.207	6.077	1.2224e-09	4.65356e-08		ENST00000324544.6	CIZ1	protein_coding	159.474	1.087	2.834	0.0045987	0.0385103
ENST00000637415.1	AC000095.12	transcribed_unprocessed_pseudogene	0	NA	NA	NA	NA		ENST00000468247.1	RERE	protein_coding	297.9	-0.917	-6.075	1.24038e-09	4.71956e-08		ENST00000635415.1	ELF1	protein_coding	2441.66	1.086	10.696	1.0587e-26	1.88118e-24
ENST00000603208.1	AC000095.9	processed_pseudogene	0.102	0	0	1	NA		ENST00000584946.5	MOCS2	protein_coding	334.83	-1.02	-6.074	1.24984e-09	4.75309e-08		ENST00000593612.1	ZNF766	protein_coding	242.972	1.086	6.326	2.51083e-10	1.05456e-08
ENST00000433478.1	AC000111.4	processed_pseudogene	0.081	-0.076	-0.188	0.850548	NA		ENST00000409800.5	MCFD2	protein_coding	115.827	3.076	6.073	1.25294e-09	4.7624e-08		ENST00000552909.5	LIMA1	protein_coding	2046.87	1.086	5.321	1.03265e-07	2.86461e-06
ENST00000448200.1	AC000111.5	processed_pseudogene	0	NA	NA	NA	NA		ENST00000341657.9	ANKFY1	protein_coding	2264.75	0.894	6.073	1.25927e-09	4.78398e-08		ENST00000239882.7	ELF1	protein_coding	1040	1.086	4.132	3.59508e-05	0.000590365
ENST00000456270.1	AC000111.6	lncRNA	0	NA	NA	NA	NA		ENST00000465271.6	CNIH4	protein_coding	212.355	-1.156	-6.071	1.27203e-09	4.82996e-08		ENST00000533550.5	PDHX	protein_coding	122.673	1.086	3.588	0.000333385	0.00415848
ENST00000414227.1	AC000120.7	lncRNA	1.158	-0.617	-1.004	0.315194	NA		ENST00000256951.10	EMP1	protein_coding	6198.12	0.368	6.07	1.27533e-09	4.83747e-08		ENST00000330619.13	ZNF470	protein_coding	223.246	1.086	3.369	0.00075309	0.00840546
ENST00000624029.1	AC000123.2	TEC	23.58	-0.685	-1.698	0.0895491	0.346327		ENST00000260118.7	GGH	protein_coding	825.02	0.781	6.071	1.27484e-09	4.83747e-08		ENST00000582693.5	RNF115	protein_coding	2333.81	1.085	11.74	7.93254e-32	1.85533e-29
ENST00000623124.1	AC000123.3	TEC	4.111	-0.2	-0.28	0.77957	NA		ENST00000466780.5	PDZRN3	protein_coding	649.615	-1.577	-6.069	1.28977e-09	4.8897e-08		ENST00000392324.8	RFXANK	protein_coding	80.288	1.085	2.961	0.00306577	0.0276126
ENST00000418215.1	AC000123.4	lncRNA	0	NA	NA	NA	NA		ENST00000371744.5	ZNFX1	protein_coding	456.511	3.333	6.069	1.29076e-09	4.89091e-08		ENST00000618718.1	CITED2	protein_coding	1084.8	1.084	5.643	1.66703e-08	5.36195e-07
ENST00000448311.1	AC000124.1	lncRNA	0	NA	NA	NA	NA		ENST00000297258.11	FABP5	protein_coding	139.088	1.401	6.068	1.29721e-09	4.91282e-08		ENST00000557556.1	ACOT1	protein_coding	88.436	1.084	4.526	6.00415e-06	0.000117275
ENST00000433725.1	AC000362.1	processed_pseudogene	0	NA	NA	NA	NA		ENST00000369248.9	FAM160B1	protein_coding	1982.62	0.464	6.067	1.30473e-09	4.93874e-08		ENST00000324301.12	CNDP2	protein_coding	1454.79	1.084	3.89	0.000100273	0.00146667
ENST00000452711.1	AC000367.1	processed_pseudogene	0	NA	NA	NA	NA		ENST00000335509.11	TPCN1	protein_coding	530.378	-1.801	-6.064	1.32858e-09	5.02643e-08		ENST00000553275.1	STAT6	protein_coding	44.173	1.084	2.76	0.00577974	0.0462676
ENST00000488818.1	AC000370.2	lncRNA	0	NA	NA	NA	NA		ENST00000394077.8	RPL24	protein_coding	10445.3	-0.599	-6.061	1.35592e-09	5.12722e-08		ENST00000232125.9	FAM162A	protein_coding	193.382	1.083	5.696	1.22613e-08	4.04147e-07
ENST00000434698.1	AC000374.1	processed_pseudogene	0	NA	NA	NA	NA		ENST00000311487.9	HMGA1	protein_coding	1846.76	1.049	6.058	1.37541e-09	5.19824e-08		ENST00000370461.5	OGFR	protein_coding	82.539	1.083	4.545	5.4899e-06	0.000108212
ENST00000613696.1	AC000403.4	lncRNA	17.812	-1.006	-2.204	0.0274982	0.153704		ENST00000253193.9	LRP3	protein_coding	215.475	-1.609	-6.058	1.38124e-09	5.2149e-08		ENST00000437089.5	TRIM26	protein_coding	834.51	1.082	3.034	0.00241212	0.0226071
ENST00000620512.1	AC001226.7	lncRNA	0.764	-0.258	-0.491	0.623348	NA		ENST00000639914.1	PIK3C3	protein_coding	613.173	0.57	6.052	1.42624e-09	5.37922e-08		ENST00000248244.6	TICAM1	protein_coding	75.152	1.081	3.328	0.000875842	0.0095741
ENST00000684204.1	AC001226.8	protein_coding	0	NA	NA	NA	NA		ENST00000337387.4	WTAP	protein_coding	1341.82	0.619	6.049	1.46198e-09	5.51118e-08		ENST00000469350.5	PLOD2	protein_coding	558.846	1.08	5.841	5.18109e-09	1.81653e-07
ENST00000624910.1	AC002044.1	TEC	1.813	-0.627	-1.182	0.237111	NA		ENST00000373178.5	ADPRS	protein_coding	791.993	1.12	6.046	1.48145e-09	5.57882e-08		ENST00000648326.1	FAM50B	protein_coding	78.524	1.08	3.893	9.88781e-05	0.001448
ENST00000623314.1	AC002044.3	TEC	0.333	0.013	0.031	0.974895	NA		ENST00000541377.5	CLASP1	protein_coding	2003.6	-0.428	-6.046	1.48577e-09	5.59224e-08		ENST00000212355.9	TGFBR3	protein_coding	334.629	1.079	5.592	2.24127e-08	7.06617e-07
ENST00000606707.1	AC002044.4	lncRNA	0	NA	NA	NA	NA		ENST00000546179.5	ARNTL2	protein_coding	474.204	1.124	6.041	1.53259e-09	5.75955e-08		ENST00000431916.5	KIAA0319L	protein_coding	116.879	1.079	5.257	1.46657e-07	3.94283e-06
ENST00000395613.2	AC002056.3	processed_pseudogene	8.674	-0.386	-0.495	0.620306	0.921578		ENST00000376228.9	HLA-C	protein_coding	8254.87	1.188	6.033	1.60775e-09	6.02656e-08		ENST00000554192.5	AKT1	protein_coding	160.276	1.079	3.227	0.00125116	0.0130308
ENST00000532913.1	AC002056.5	lncRNA	0	NA	NA	NA	NA		ENST00000269601.10	TXNL4A	protein_coding	288.066	-1.293	-6.031	1.62936e-09	6.10442e-08		ENST00000372899.6	UBR2	protein_coding	581.772	1.078	3.347	0.000817721	0.00902249
ENST00000657493.1	AC002057.1	lncRNA	0	NA	NA	NA	NA		ENST00000543847.1	STIP1	protein_coding	141.625	2.622	6.03	1.63845e-09	6.13533e-08		ENST00000225512.6	WNT3	protein_coding	45.334	1.077	3.515	0.000440204	0.00529598
ENST00000660824.1	AC002057.2	lncRNA	0	NA	NA	NA	NA		ENST00000383408.6	PIEZO2	protein_coding	5753.82	-1.123	-6.029	1.65197e-09	6.18281e-08		ENST00000376544.7	TLE4	protein_coding	309.68	1.077	2.893	0.00381349	0.0330775
ENST00000608014.1	AC002059.10	lncRNA	0.401	-0.076	-0.188	0.850541	NA		ENST00000424710.5	TSPAN12	protein_coding	29.284	-4.255	-6.027	1.66559e-09	6.23059e-08		ENST00000265742.8	ANKIB1	protein_coding	1157.39	1.076	10.175	2.56368e-24	3.95115e-22
ENST00000650462.1	AC002059.11	processed_transcript	0.206	0.011	0.028	0.977452	NA		ENST00000349314.6	APOL3	protein_coding	356.33	2.174	6.026	1.67686e-09	6.26955e-08		ENST00000367582.7	PHACTR2	protein_coding	236.708	1.075	3.901	9.59046e-05	0.00140812
ENST00000649455.1	AC002059.11	transcribed_unprocessed_pseudogene	0	NA	NA	NA	NA		ENST00000515007.6	LHFPL2	protein_coding	1681.39	-1.61	-6.023	1.71648e-09	6.41113e-08		ENST00000433130.2	RASAL2	protein_coding	139.013	1.075	3.449	0.000562784	0.00652411
ENST00000420245.1	AC002064.4	lncRNA	0	NA	NA	NA	NA		ENST00000383472.9	ARHGAP28	protein_coding	1162.75	-1.507	-6.014	1.81143e-09	6.75888e-08		ENST00000447653.8	CALM1	protein_coding	89.482	1.075	3.284	0.00102516	0.0109766
ENST00000445784.1	AC002064.5	lncRNA	0	NA	NA	NA	NA		ENST00000265395.7	HIBADH	protein_coding	1732.25	-0.4	-6.013	1.81635e-09	6.77378e-08		ENST00000585062.1	NFE2L1	protein_coding	277.427	1.074	4.427	9.55348e-06	0.00017887
ENST00000623448.1	AC002064.7	TEC	0	NA	NA	NA	NA		ENST00000628380.2	TRRAP	protein_coding	215.418	0.206	6.013	1.8208e-09	6.78695e-08		ENST00000302274.8	ELOVL6	protein_coding	853.621	1.073	3.201	0.00137042	0.0140668
ENST00000446355.2	AC002066.1	lncRNA	1.273	0.659	0.937	0.348828	NA		ENST00000296027.5	CXCL5	protein_coding	57.686	-2.641	-6.012	1.83597e-09	6.83302e-08		ENST00000327877.10	CXorf38	protein_coding	517.624	1.071	9.853	6.64087e-23	9.33126e-21
ENST00000439070.1	AC002066.1	lncRNA	0.426	0.014	0.035	0.971808	NA		ENST00000450657.1	ZNF277	protein_coding	573.982	1.05	6.012	1.83591e-09	6.83302e-08		ENST00000540385.2	P3R3URF-PIK3R3	protein_coding	207.5	1.071	3.467	0.000525899	0.00617275
ENST00000656866.1	AC002066.1	lncRNA	0.475	0.185	0.446	0.655303	NA		ENST00000261623.8	CYBA	protein_coding	337.326	-1.339	-6.011	1.83832e-09	6.8383e-08		ENST00000503350.6	CSNK1A1	protein_coding	67.378	1.071	3.369	0.000754986	0.00842459
ENST00000429649.1	AC002069.6	processed_pseudogene	0	NA	NA	NA	NA		ENST00000402249.7	PIK3IP1	protein_coding	420.887	1.547	6.01	1.85339e-09	6.88738e-08		ENST00000644362.1	PGK1	protein_coding	4951.95	1.07	10.43	1.8172e-25	3.03725e-23
ENST00000457396.1	AC002075.3	processed_pseudogene	0	NA	NA	NA	NA		ENST00000357742.9	MCTP2	protein_coding	263.934	-1.095	-6.008	1.88163e-09	6.98876e-08		ENST00000519106.2	CLDN23	protein_coding	230.203	1.07	7.125	1.04001e-12	5.93885e-11
ENST00000425207.1	AC002075.4	processed_pseudogene	30.395	0.591	0.911	0.362415	0.757431		ENST00000622495.5	FBXO21	protein_coding	112.337	-1.965	-6.003	1.93721e-09	7.1879e-08		ENST00000573636.6	PCYT2	protein_coding	316.022	1.069	6.09	1.13062e-09	4.32668e-08
ENST00000586962.1	AC002116.7	lncRNA	0.365	-0.096	-0.265	0.791358	NA		ENST00000315366.8	ARSJ	protein_coding	2770.57	0.599	6.001	1.95685e-09	7.25341e-08		ENST00000215912.10	PIK3IP1	protein_coding	1831.95	1.069	5.913	3.36017e-09	1.20582e-07
ENST00000473572.2	AC002116.8	retained_intron	0	NA	NA	NA	NA		ENST00000322002.5	SOX11	protein_coding	1512.31	-0.673	-5.998	1.99902e-09	7.40598e-08		ENST00000543354.5	RPS6KC1	protein_coding	425.409	1.069	3.376	0.000735037	0.00822529
ENST00000589950.1	AC002117.1	lncRNA	16.016	-0.833	-1.467	0.142417	0.460368		ENST00000367123.8	SRGAP2C	protein_coding	844.723	0.494	5.995	2.02878e-09	7.51243e-08		ENST00000342213.3	CLEC14A	protein_coding	796.5	1.068	8.268	1.3572e-16	1.15263e-14
ENST00000452741.1	AC002117.1	lncRNA	0.521	-0.076	-0.188	0.850542	NA		ENST00000300571.7	GPRC5B	protein_coding	1193.46	0.96	5.995	2.03348e-09	7.52604e-08		ENST00000273067.5	MARCHF4	protein_coding	244.135	1.068	5.288	1.23609e-07	3.37904e-06
ENST00000421305.1	AC002127.2	processed_pseudogene	0	NA	NA	NA	NA		ENST00000443439.7	ERAP1	protein_coding	1164.06	0.931	5.995	2.03624e-09	7.53243e-08		ENST00000395183.6	ARHGAP24	protein_coding	563.702	1.068	5.264	1.40786e-07	3.80034e-06
ENST00000663862.1	AC002127.4	lncRNA	0.389	-0.078	-0.193	0.84698	NA		ENST00000380747.5	HMGN1	protein_coding	548.573	-1.101	-5.994	2.04159e-09	7.54843e-08		ENST00000478442.5	RABGAP1L	protein_coding	41.616	1.067	3.252	0.0011451	0.0120722
ENST00000444032.1	AC002127.4	lncRNA	0	NA	NA	NA	NA		ENST00000620214.1	CYTH2	protein_coding	124.079	-1.352	-5.994	2.04836e-09	7.56962e-08		ENST00000680160.1	HMGCR	protein_coding	24.494	1.067	2.852	0.00434731	0.0367983
ENST00000604161.1	AC002128.5	lncRNA	0	NA	NA	NA	NA		ENST00000358677.9	SPATS2L	protein_coding	145.898	1.514	5.986	2.15607e-09	7.95159e-08		ENST00000367511.4	NIBAN1	protein_coding	3583.45	1.065	7.765	8.14291e-15	5.85003e-13
ENST00000559614.2	AC002306.1	lncRNA	0.182	0	0	1	NA		ENST00000379383.7	MEMO1	protein_coding	18.771	-0.312	-5.984	2.18306e-09	8.0471e-08		ENST00000369155.3	H2BC21	protein_coding	385.968	1.065	7.646	2.07414e-14	1.42441e-12
ENST00000569728.1	AC002310.10	unprocessed_pseudogene	0.571	0	0	1	NA		ENST00000510309.1	ERAP2	protein_coding	70.563	2.401	5.983	2.18449e-09	8.0483e-08		ENST00000615281.4	NBPF11	protein_coding	242.629	1.062	3.737	0.000186156	0.00251114
ENST00000569360.1	AC002310.11	nonsense_mediated_decay	10.049	0.268	0.388	0.698146	0.949596		ENST00000552296.6	PCBP2	protein_coding	512.794	-0.199	-5.983	2.19178e-09	8.07111e-08		ENST00000359445.7	EFL1	protein_coding	777.371	1.062	3.097	0.00195675	0.0189457
ENST00000664247.1	AC002310.12	lncRNA	12.427	-1.51	-2.171	0.0299242	0.163397		ENST00000411850.5	TOM1	protein_coding	48.068	0.386	5.979	2.23947e-09	8.24257e-08		ENST00000475111.6	TMEM30A	protein_coding	55.353	1.062	2.752	0.00592637	0.0471732
ENST00000457283.3	AC002310.12	lncRNA	1.091	0.259	0.759	0.447749	NA		ENST00000555410.5	WARS1	protein_coding	97.358	1.887	5.979	2.24663e-09	8.26478e-08		ENST00000334163.4	POLR3C	protein_coding	865.342	1.061	10.385	2.91224e-25	4.79092e-23
ENST00000569752.1	AC002310.12	lncRNA	2.709	0.213	0.964	0.335056	NA		ENST00000373970.4	DKK1	protein_coding	180.002	1.266	5.976	2.2819e-09	8.39032e-08		ENST00000217652.8	MYL12A	protein_coding	16180.8	1.061	10.054	8.86411e-24	1.32432e-21
ENST00000624451.1	AC002310.14	TEC	4.08	-0.477	-0.784	0.433005	NA		ENST00000374867.7	NRP1	protein_coding	1692.29	1.818	5.976	2.29073e-09	8.41853e-08		ENST00000264431.8	RAPGEF2	protein_coding	338.161	1.06	3.822	0.000132299	0.00187189
ENST00000564755.1	AC002310.17	processed_pseudogene	0.164	-0.076	-0.188	0.850546	NA		ENST00000371652.9	PEDS1	protein_coding	147.737	-1.534	-5.972	2.34712e-09	8.6191e-08		ENST00000340687.10	SERPING1	protein_coding	1028.43	1.06	3.648	0.000263991	0.00338993
ENST00000657071.1	AC002310.7	lncRNA	0.269	0.008	0.019	0.984706	NA		ENST00000367619.8	SOAT1	protein_coding	1020	0.641	5.972	2.34765e-09	8.6191e-08		ENST00000427171.5	ANO10	protein_coding	211.61	1.059	4.406	1.05443e-05	0.00019557
ENST00000486926.1	AC002310.7	lncRNA	0.545	-0.183	-0.456	0.648142	NA		ENST00000356147.3	PTPRA	protein_coding	2143.43	2.183	5.968	2.39951e-09	8.80507e-08		ENST00000373316.5	PGK1	protein_coding	1315.6	1.057	5.388	7.12266e-08	2.03763e-06
ENST00000492040.1	AC002310.7	lncRNA	0.189	-0.169	-0.437	0.662295	NA		ENST00000372990.6	RHBDL2	protein_coding	35.358	2.183	5.966	2.43002e-09	8.91257e-08		ENST00000245787.9	INSIG2	protein_coding	104.497	1.057	2.808	0.00499251	0.0411584
ENST00000661508.1	AC002331.2	lncRNA	0	NA	NA	NA	NA		ENST00000332246.10	CSGALNACT1	protein_coding	353.504	-2.245	-5.966	2.43455e-09	8.92023e-08		ENST00000249749.7	DLL4	protein_coding	556.505	1.056	7.415	1.21899e-13	7.69298e-12
ENST00000669695.1	AC002331.2	lncRNA	0	NA	NA	NA	NA		ENST00000277575.5	USP6NL	protein_coding	481.864	0.637	5.966	2.43337e-09	8.92023e-08		ENST00000295211.5	SERPINB8	protein_coding	290.602	1.056	7.032	2.0423e-12	1.13266e-10
ENST00000456981.1	AC002368.4	lncRNA	0	NA	NA	NA	NA		ENST00000344870.4	LARP6	protein_coding	1207.08	0.593	5.965	2.44203e-09	8.94315e-08		ENST00000559269.5	MYO1E	protein_coding	288.664	1.056	6.56	5.36935e-11	2.47372e-09
ENST00000655452.1	AC002383.2	lncRNA	0	NA	NA	NA	NA		ENST00000304332.8	MACROH2A1	protein_coding	774.581	-0.964	-5.964	2.45549e-09	8.98347e-08		ENST00000651992.1	DEK	protein_coding	803.5	1.056	3.519	0.000433242	0.0052165
ENST00000661644.1	AC002383.2	lncRNA	0	NA	NA	NA	NA		ENST00000324679.5	SAV1	protein_coding	980.297	0.609	5.964	2.45441e-09	8.98347e-08		ENST00000486355.1	DNAJC19	protein_coding	66.893	1.056	2.907	0.00364906	0.0318893
ENST00000655037.1	AC002383.2	lncRNA	0	NA	NA	NA	NA		ENST00000392870.3	GRK5	protein_coding	2819.3	-0.634	-5.962	2.49391e-09	9.1149e-08		ENST00000237642.7	STBD1	protein_coding	307.95	1.055	8.333	7.86869e-17	6.83325e-15
ENST00000654764.1	AC002383.2	lncRNA	0.096	-0.082	-0.202	0.840288	NA		ENST00000324607.8	MBOAT1	protein_coding	266.551	0.865	5.959	2.53849e-09	9.27322e-08		ENST00000369081.3	INPP5F	protein_coding	79.015	1.055	3.593	0.000326416	0.00408688
ENST00000654952.1	AC002383.2	lncRNA	0	NA	NA	NA	NA		ENST00000395067.7	MSANTD3	protein_coding	320.871	-0.286	-5.955	2.5941e-09	9.46693e-08		ENST00000320481.10	ARHGAP21	protein_coding	3485.28	1.054	10.884	1.37047e-27	2.57251e-25
ENST00000663934.1	AC002383.2	lncRNA	0	NA	NA	NA	NA		ENST00000326857.9	DCBLD2	protein_coding	129.018	2.046	5.954	2.62191e-09	9.56364e-08		ENST00000288937.7	MRPL17	protein_coding	659.34	1.054	6.365	1.95848e-10	8.37468e-09
ENST00000448260.2	AC002383.2	lncRNA	0	NA	NA	NA	NA		ENST00000449205.1	RUBCN	protein_coding	70.715	2.496	5.952	2.64808e-09	9.65429e-08		ENST00000450657.1	ZNF277	protein_coding	573.982	1.05	6.012	1.83591e-09	6.83302e-08
ENST00000667286.1	AC002383.2	lncRNA	0	NA	NA	NA	NA		ENST00000427926.6	CLTCL1	protein_coding	39.349	-0.054	-5.952	2.65524e-09	9.67075e-08		ENST00000373525.9	ATG16L1	protein_coding	9.817	1.05	2.796	0.00517521	0.0423277
ENST00000663935.1	AC002383.2	lncRNA	0	NA	NA	NA	NA		ENST00000616760.1	CLIC1	protein_coding	12026.2	0.942	5.95	2.68517e-09	9.77006e-08		ENST00000311487.9	HMGA1	protein_coding	1846.76	1.049	6.058	1.37541e-09	5.19824e-08
ENST00000668615.1	AC002383.2	lncRNA	0	NA	NA	NA	NA		ENST00000299633.7	HDGFL3	protein_coding	804.031	-0.542	-5.942	2.81956e-09	1.02488e-07		ENST00000490025.5	BTN2A2	protein_coding	84.959	1.049	2.988	0.0028094	0.0256558
ENST00000665308.1	AC002383.2	lncRNA	0	NA	NA	NA	NA		ENST00000433688.2	C11orf95	protein_coding	1083.39	-0.969	-5.939	2.86193e-09	1.03977e-07		ENST00000632202.1	PHACTR4	protein_coding	303.924	1.048	6.51	7.50831e-11	3.40347e-09
ENST00000436714.1	AC002386.1	lncRNA	0	NA	NA	NA	NA		ENST00000425583.6	OCIAD1	protein_coding	49.964	0.265	5.938	2.88408e-09	1.04678e-07		ENST00000637763.2	SUPT3H	protein_coding	86.745	1.048	2.81	0.00494805	0.0408701
ENST00000585365.1	AC002398.11	lncRNA	0.603	-0.282	-0.625	0.531814	NA		ENST00000342558.3	PPP3CB	protein_coding	803.908	-0.673	-5.937	2.8966e-09	1.04976e-07		ENST00000541435.6	FXYD5	protein_coding	186.699	1.047	4.123	3.73821e-05	0.000610153
ENST00000591091.1	AC002398.11	lncRNA	0.181	-0.168	-0.423	0.672254	NA		ENST00000391971.7	SEPTIN2	protein_coding	7585.69	-0.452	-5.937	2.89519e-09	1.04976e-07		ENST00000490703.1	TBC1D10B	protein_coding	51.28	1.047	3.236	0.00121032	0.0126667
ENST00000587767.1	AC002398.12	lncRNA	16.715	1.415	2.879	0.00399466	0.0343253		ENST00000610874.4	TNIP1	protein_coding	1991.3	0.874	5.937	2.89589e-09	1.04976e-07		ENST00000579624.1	CNDP2	protein_coding	499.327	1.046	5.596	2.19023e-08	6.91719e-07
ENST00000589397.1	AC002398.13	lncRNA	0.163	0	0	1	NA		ENST00000548857.5	PRKAG1	protein_coding	28.289	-4.01	-5.936	2.92224e-09	1.05748e-07		ENST00000348225.7	PTN	protein_coding	18212.5	1.043	7.067	1.57782e-12	8.84438e-11
ENST00000591613.2	AC002398.9	nonsense_mediated_decay	19.364	0.179	0.468	0.639896	0.929412		ENST00000368936.5	PRUNE1	protein_coding	40.905	-3.926	-5.934	2.95618e-09	1.06923e-07		ENST00000433557.1	UTRN	protein_coding	64.657	1.043	3.229	0.00124432	0.0129762
ENST00000451776.1	AC002401.1	lncRNA	0	NA	NA	NA	NA		ENST00000312579.4	CCDC85B	protein_coding	2737.43	0.879	5.933	2.96685e-09	1.07256e-07		ENST00000641863.1	SRGAP2B	protein_coding	317.932	1.042	3.399	0.000675612	0.00765391
ENST00000636668.1	AC002407.3	lncRNA	0	NA	NA	NA	NA		ENST00000341421.7	TRAK1	protein_coding	330.208	0.825	5.932	2.99906e-09	1.08367e-07		ENST00000306675.5	ADRA1B	protein_coding	41.585	1.041	3.033	0.00241958	0.0226629
ENST00000437672.1	AC002429.4	processed_pseudogene	0	NA	NA	NA	NA		ENST00000279488.8	DUSP6	protein_coding	302.581	1.167	5.927	3.08597e-09	1.11453e-07		ENST00000415005.6	PFKP	protein_coding	67.374	1.041	2.82	0.0048027	0.0398791
ENST00000667350.1	AC002451.3	lncRNA	0	NA	NA	NA	NA		ENST00000261017.9	ABI2	protein_coding	800.434	-0.42	-5.926	3.09726e-09	1.11805e-07		ENST00000630130.2	CFH	protein_coding	937.429	1.038	5.421	5.91605e-08	1.71864e-06
ENST00000669019.1	AC002451.3	lncRNA	0	NA	NA	NA	NA		ENST00000476549.6	BTN3A1	protein_coding	457.301	1.648	5.923	3.15803e-09	1.13886e-07		ENST00000423966.6	AFF3	protein_coding	110.492	1.038	2.776	0.00549649	0.0444621
ENST00000669024.1	AC002451.3	lncRNA	0	NA	NA	NA	NA		ENST00000312438.8	CLCF1	protein_coding	216.523	-1.175	-5.922	3.18649e-09	1.148e-07		ENST00000518499.1	FCHSD1	protein_coding	111.777	1.037	4.324	1.53135e-05	0.000274432
ENST00000665332.1	AC002451.3	lncRNA	1.544	0.157	0.269	0.788261	NA		ENST00000302060.10	DNAJC18	protein_coding	759.231	-0.9	-5.917	3.2755e-09	1.17941e-07		ENST00000306061.10	MT1E	protein_coding	98.67	1.037	3.774	0.000160854	0.00221222
ENST00000668637.1	AC002451.3	lncRNA	0	NA	NA	NA	NA		ENST00000359979.8	CCSER2	protein_coding	615.157	0.765	5.917	3.28677e-09	1.18238e-07		ENST00000497056.6	PDCD10	protein_coding	51.996	1.036	3.569	0.00035876	0.00443121
ENST00000666870.1	AC002451.3	lncRNA	0	NA	NA	NA	NA		ENST00000321117.10	DNMT3A	protein_coding	349.013	-0.917	-5.914	3.33601e-09	1.19892e-07		ENST00000305135.10	YEATS2	protein_coding	3233.67	1.035	15.623	5.07992e-55	2.83882e-52
ENST00000651203.1	AC002451.3	lncRNA	0	NA	NA	NA	NA		ENST00000263847.6	OSBP	protein_coding	3550.41	0.351	5.913	3.35048e-09	1.20312e-07		ENST00000561100.2	GPR176	protein_coding	3965.73	1.035	8.67	4.33793e-18	4.15664e-16
ENST00000416502.5	AC002451.3	lncRNA	0.239	0	0	1	NA		ENST00000354234.8	SETDB2	protein_coding	387.735	1.021	5.913	3.35099e-09	1.20312e-07		ENST00000368149.3	ARHGAP18	protein_coding	1048.96	1.035	5.503	3.72704e-08	1.12793e-06
ENST00000432265.1	AC002451.3	lncRNA	0	NA	NA	NA	NA		ENST00000215912.10	PIK3IP1	protein_coding	1831.95	1.069	5.913	3.36017e-09	1.20582e-07		ENST00000367075.4	EZR	protein_coding	741.809	1.035	3.213	0.00131338	0.0135804
ENST00000663696.1	AC002451.3	lncRNA	0	NA	NA	NA	NA		ENST00000394890.7	P4HA1	protein_coding	4346.4	0.483	5.911	3.40366e-09	1.22023e-07		ENST00000399808.5	IFITM3	protein_coding	6152.88	1.034	5.53	3.20801e-08	9.83865e-07
ENST00000653592.1	AC002451.3	lncRNA	0	NA	NA	NA	NA		ENST00000263097.9	CNN2	protein_coding	6220.36	-0.849	-5.91	3.41588e-09	1.22402e-07		ENST00000432768.6	ZHX3	protein_coding	450.445	1.033	5.156	2.51894e-07	6.52988e-06
ENST00000668366.1	AC002451.3	lncRNA	0	NA	NA	NA	NA		ENST00000329251.5	EEF1G	protein_coding	43632	-0.825	-5.909	3.43676e-09	1.23089e-07		ENST00000585301.1	SMURF2	protein_coding	1657	1.032	6.446	1.14804e-10	5.07208e-09
ENST00000656676.1	AC002451.3	lncRNA	0	NA	NA	NA	NA		ENST00000281394.8	PPP1R21	protein_coding	40.974	0.3	5.902	3.59486e-09	1.28626e-07		ENST00000637848.1	EFR3A	protein_coding	944.118	1.032	5.77	7.93418e-09	2.70787e-07
ENST00000668636.1	AC002451.3	lncRNA	0	NA	NA	NA	NA		ENST00000261427.10	UBE2K	protein_coding	493.586	-0.528	-5.899	3.65621e-09	1.30757e-07		ENST00000621483.4	MFSD11	protein_coding	31.043	1.031	3.444	0.000574184	0.0066419
ENST00000662949.1	AC002451.3	lncRNA	0	NA	NA	NA	NA		ENST00000378076.4	ITGA8	protein_coding	863.812	-1.288	-5.898	3.67122e-09	1.3123e-07		ENST00000457828.6	LSS	protein_coding	1039.01	1.03	4.713	2.43752e-06	5.16479e-05
ENST00000411728.1	AC002451.3	lncRNA	0	NA	NA	NA	NA		ENST00000538402.1	AGPAT2	protein_coding	31.564	0.378	5.898	3.6847e-09	1.31648e-07		ENST00000378993.6	IL1RAPL1	protein_coding	56.255	1.03	3.854	0.000116076	0.00166554
ENST00000415965.5	AC002456.2	lncRNA	0.082	0	0	1	NA		ENST00000438792.6	KTN1	protein_coding	337.431	0.446	5.896	3.72236e-09	1.32928e-07		ENST00000264811.9	TRPC3	protein_coding	49.352	1.03	2.779	0.0054498	0.0441575
ENST00000441971.5	AC002456.2	lncRNA	0	NA	NA	NA	NA		ENST00000343218.10	DPYSL3	protein_coding	4514.22	0.845	5.889	3.87606e-09	1.38282e-07		ENST00000328963.10	P2RX7	protein_coding	183.762	1.029	5.504	3.72015e-08	1.12677e-06
ENST00000412669.1	AC002456.2	lncRNA	0.335	-0.341	-0.633	0.526468	NA		ENST00000552962.5	DCN	protein_coding	16172.7	-0.628	-5.887	3.92542e-09	1.39907e-07		ENST00000392452.3	MB21D2	protein_coding	228.85	1.028	7.162	7.92646e-13	4.59076e-11
ENST00000660974.1	AC002456.2	lncRNA	3.136	-0.136	-0.168	0.86684	NA		ENST00000381565.2	APOBEC3F	protein_coding	99.419	1.251	5.884	4.01292e-09	1.42956e-07		ENST00000370269.3	SLF2	protein_coding	985.133	1.028	6.422	1.34273e-10	5.86848e-09
ENST00000657067.1	AC002463.3	lncRNA	0.147	0.121	0.3	0.764011	NA		ENST00000507350.5	RPS6KA2	protein_coding	188.136	-2.043	-5.883	4.03025e-09	1.43364e-07		ENST00000335221.9	BPTF	protein_coding	253.868	1.028	3.688	0.000225899	0.00296158
ENST00000668050.1	AC002463.3	lncRNA	0	NA	NA	NA	NA		ENST00000382353.6	FGF9	protein_coding	346.935	-1.447	-5.882	4.04997e-09	1.43995e-07		ENST00000591736.5	RANBP3	protein_coding	170.812	1.027	2.929	0.00340308	0.0301171
ENST00000667178.1	AC002463.3	lncRNA	0	NA	NA	NA	NA		ENST00000261489.6	TSC22D1	protein_coding	782.838	0.945	5.881	4.06652e-09	1.44513e-07		ENST00000564688.1	ALDOA	protein_coding	3434.7	1.026	5.823	5.79303e-09	2.01468e-07
ENST00000662309.1	AC002463.3	lncRNA	0	NA	NA	NA	NA		ENST00000636903.1	SMARCA2	protein_coding	25.356	4.013	5.88	4.10802e-09	1.45917e-07		ENST00000248437.9	TUBA4A	protein_coding	84.007	1.026	3.825	0.000130568	0.00184991
ENST00000663988.1	AC002463.3	lncRNA	0	NA	NA	NA	NA		ENST00000424697.5	ZNF3	protein_coding	130.915	-0.546	-5.879	4.13978e-09	1.46974e-07		ENST00000370274.8	NSDHL	protein_coding	184.89	1.025	3.807	0.000140384	0.00196766
ENST00000667242.1	AC002463.3	lncRNA	0.423	0.115	0.284	0.776637	NA		ENST00000301522.3	PRDX2	protein_coding	1776.93	-0.909	-5.878	4.15035e-09	1.47278e-07		ENST00000260386.7	ITPKA	protein_coding	79.379	1.024	4.159	3.19677e-05	0.000531274
ENST00000662625.1	AC002463.3	lncRNA	0	NA	NA	NA	NA		ENST00000502346.2	TMEM167A	protein_coding	2523.93	-0.688	-5.877	4.18935e-09	1.4859e-07		ENST00000426879.5	PHF11	protein_coding	1394.03	1.023	7.51	5.92199e-14	3.86391e-12
ENST00000655918.1	AC002463.3	lncRNA	0	NA	NA	NA	NA		ENST00000563830.2	SNAP23	protein_coding	285.793	-0.35	-5.876	4.19473e-09	1.48709e-07		ENST00000253063.4	SESN2	protein_coding	898.172	1.023	5.483	4.19018e-08	1.25769e-06
ENST00000657817.1	AC002463.3	lncRNA	0	NA	NA	NA	NA		ENST00000470229.6	NUB1	protein_coding	186.445	1.534	5.876	4.20655e-09	1.49056e-07		ENST00000543225.5	CCAR1	protein_coding	15.309	1.023	3.026	0.00247788	0.0231198
ENST00000453459.1	AC002463.3	lncRNA	0	NA	NA	NA	NA		ENST00000376808.8	NMRK1	protein_coding	253.905	1.199	5.876	4.21047e-09	1.49122e-07		ENST00000358514.9	PSMB10	protein_coding	315.345	1.022	4.253	2.1089e-05	0.000365671
ENST00000667747.1	AC002463.3	lncRNA	0	NA	NA	NA	NA		ENST00000427693.1	HLX	protein_coding	51.761	1.736	5.872	4.30858e-09	1.5245e-07		ENST00000609179.5	NRSN2	protein_coding	68.471	1.022	3.329	0.000871298	0.00953727
ENST00000668809.1	AC002463.3	lncRNA	0.092	0	0	1	NA		ENST00000329713.5	MEX3B	protein_coding	277.011	-0.992	-5.868	4.41513e-09	1.56069e-07		ENST00000454678.7	TRIM26	protein_coding	327.657	1.022	2.944	0.003238	0.0288727
ENST00000665310.1	AC002463.3	lncRNA	0	NA	NA	NA	NA		ENST00000281834.4	TNFSF4	protein_coding	344.515	1.243	5.866	4.47543e-09	1.58124e-07		ENST00000354234.8	SETDB2	protein_coding	387.735	1.021	5.913	3.35099e-09	1.20312e-07
ENST00000664143.1	AC002463.3	lncRNA	0	NA	NA	NA	NA		ENST00000226279.8	CD38	protein_coding	24.111	4.112	5.865	4.50148e-09	1.58968e-07		ENST00000525501.5	DRAP1	protein_coding	414.652	1.021	3.113	0.00185257	0.0181021
ENST00000667580.1	AC002463.3	lncRNA	0	NA	NA	NA	NA		ENST00000421276.6	LRRFIP2	protein_coding	849.721	0.697	5.864	4.53065e-09	1.59843e-07		ENST00000443938.6	NAGK	protein_coding	485.814	1.02	3.21	0.00132537	0.0136888
ENST00000661587.1	AC002463.3	lncRNA	0	NA	NA	NA	NA		ENST00000276893.10	UHRF2	protein_coding	564.903	0.603	5.862	4.57709e-09	1.61404e-07		ENST00000379270.5	SAT1	protein_coding	464.337	1.019	3.717	0.000201645	0.00269229
ENST00000663080.1	AC002463.3	lncRNA	0	NA	NA	NA	NA		ENST00000315757.9	ITGA11	protein_coding	9330.94	-0.662	-5.859	4.64527e-09	1.6373e-07		ENST00000370228.2	TWNK	protein_coding	49.438	1.019	3.71	0.000207396	0.002755
ENST00000663814.1	AC002463.3	lncRNA	0	NA	NA	NA	NA		ENST00000256413.8	CTIF	protein_coding	1377.1	-0.696	-5.858	4.68971e-09	1.65137e-07		ENST00000313485.10	MPRIP	protein_coding	555.861	1.018	6.803	1.02502e-11	5.20738e-10
ENST00000659268.1	AC002463.3	lncRNA	0	NA	NA	NA	NA		ENST00000681750.1	RP11-205M20.8	protein_coding	185.485	2.699	5.851	4.88845e-09	1.71969e-07		ENST00000583800.1	SMCHD1	protein_coding	63.374	1.018	4.782	1.73406e-06	3.79962e-05
ENST00000666635.1	AC002463.3	lncRNA	0	NA	NA	NA	NA		ENST00000215829.8	SNRPD3	protein_coding	874.563	-0.726	-5.85	4.92378e-09	1.73129e-07		ENST00000321764.4	CA13	protein_coding	35.642	1.018	3.294	0.000988984	0.0106409
ENST00000668947.1	AC002463.3	lncRNA	0	NA	NA	NA	NA		ENST00000430705.5	PTPRA	protein_coding	300.123	1.774	5.85	4.9295e-09	1.73247e-07		ENST00000515370.1	GPX8	protein_coding	274.063	1.018	3.052	0.00227002	0.0214816
ENST00000664010.1	AC002463.3	lncRNA	0	NA	NA	NA	NA		ENST00000369543.6	TRIM33	protein_coding	887.072	0.784	5.846	5.03756e-09	1.76875e-07		ENST00000452898.2	RASA2	protein_coding	72.17	1.018	3.029	0.00245753	0.0229622
ENST00000662984.1	AC002463.3	lncRNA	0	NA	NA	NA	NA		ENST00000399213.2	PI4KA	protein_coding	59.953	-3.72	-5.844	5.08408e-09	1.78423e-07		ENST00000289316.2	H2BC5	protein_coding	964.084	1.017	10.122	4.43043e-24	6.75704e-22
ENST00000659758.1	AC002463.3	lncRNA	0	NA	NA	NA	NA		ENST00000643020.1	SGCE	protein_coding	485.901	1.286	5.842	5.1585e-09	1.80948e-07		ENST00000308385.6	DUSP6	protein_coding	578.775	1.016	6.08	1.20446e-09	4.59483e-08
ENST00000669892.1	AC002463.3	lncRNA	0	NA	NA	NA	NA		ENST00000469350.5	PLOD2	protein_coding	558.846	1.08	5.841	5.18109e-09	1.81653e-07		ENST00000519286.5	CEP57L1	protein_coding	36.475	1.016	3.636	0.00027741	0.00353989
ENST00000667945.1	AC002463.3	lncRNA	0	NA	NA	NA	NA		ENST00000239223.4	DUSP1	protein_coding	310.363	-1.482	-5.841	5.18983e-09	1.81872e-07		ENST00000579760.6	C1QTNF1	protein_coding	1314.29	1.015	6.314	2.72394e-10	1.1382e-08
ENST00000657316.1	AC002463.3	lncRNA	0	NA	NA	NA	NA		ENST00000408952.8	CCNL2	protein_coding	24.599	0.44	5.838	5.272e-09	1.84664e-07		ENST00000297574.6	BAALC	protein_coding	123.697	1.015	4.183	2.87102e-05	0.000482837
ENST00000661554.1	AC002463.3	lncRNA	0	NA	NA	NA	NA		ENST00000491268.2	RMND1	protein_coding	29.443	0.31	5.837	5.32772e-09	1.86437e-07		ENST00000319397.6	ETS1	protein_coding	152.371	1.012	2.789	0.00528546	0.0430306
ENST00000670567.1	AC002463.3	lncRNA	0	NA	NA	NA	NA		ENST00000675379.1	MSI2	protein_coding	563.23	-1.474	-5.835	5.37453e-09	1.87985e-07		ENST00000264027.9	SC5D	protein_coding	518.834	1.011	6.344	2.24419e-10	9.49106e-09
ENST00000665657.1	AC002463.3	lncRNA	0	NA	NA	NA	NA		ENST00000369763.5	LRIF1	protein_coding	608.844	0.675	5.834	5.40105e-09	1.88823e-07		ENST00000508856.2	TRIM61	protein_coding	88.203	1.011	4.438	9.0738e-06	0.000170631
ENST00000654684.1	AC002463.3	lncRNA	0	NA	NA	NA	NA		ENST00000587250.4	RND2	protein_coding	104.835	-1.747	-5.833	5.4595e-09	1.90775e-07		ENST00000376055.9	BCL2L1	protein_coding	432.661	1.011	3.662	0.00025026	0.00323746
ENST00000670213.1	AC002463.3	lncRNA	0	NA	NA	NA	NA		ENST00000314940.7	HNRNPA0	protein_coding	1805.11	-0.622	-5.832	5.48404e-09	1.9145e-07		ENST00000425690.8	PVR	protein_coding	1057.88	1.01	6.239	4.40907e-10	1.7922e-08
ENST00000652784.1	AC002463.3	lncRNA	0	NA	NA	NA	NA		ENST00000556358.5	ERO1A	protein_coding	135.359	1.262	5.831	5.50846e-09	1.92211e-07		ENST00000524280.5	TNIP1	protein_coding	4825.86	1.008	7.011	2.36473e-12	1.29674e-10
ENST00000661783.1	AC002463.3	lncRNA	0	NA	NA	NA	NA		ENST00000242159.5	HOXA7	protein_coding	54.841	-1.928	-5.83	5.55355e-09	1.93692e-07		ENST00000421510.5	EHD1	protein_coding	292.645	1.007	8.154	3.52929e-16	2.90302e-14
ENST00000656697.1	AC002463.3	lncRNA	0	NA	NA	NA	NA		ENST00000403712.6	SH3YL1	protein_coding	166.775	-2.312	-5.829	5.58536e-09	1.94708e-07		ENST00000252485.8	NECTIN2	protein_coding	945.506	1.007	6.881	5.94519e-12	3.11323e-10
ENST00000659368.1	AC002463.3	lncRNA	0	NA	NA	NA	NA		ENST00000423061.6	SYNE1	protein_coding	860.865	1.663	5.826	5.67973e-09	1.97904e-07		ENST00000371997.3	NCOA3	protein_coding	661.836	1.006	5.418	6.02761e-08	1.74827e-06
ENST00000657014.1	AC002463.3	lncRNA	0	NA	NA	NA	NA		ENST00000378814.9	KIF13A	protein_coding	1357.92	0.737	5.825	5.72297e-09	1.99316e-07		ENST00000520420.5	CREBRF	protein_coding	637.816	1.006	5.26	1.43939e-07	3.87831e-06
ENST00000653349.1	AC002463.3	lncRNA	0	NA	NA	NA	NA		ENST00000432992.7	GAS7	protein_coding	453.53	-0.917	-5.824	5.7431e-09	1.99826e-07		ENST00000381989.4	PARP4	protein_coding	5864.83	1.005	20.99	8.05195e-98	1.33968e-94
ENST00000670420.1	AC002463.3	lncRNA	0.206	0.192	0.495	0.620603	NA		ENST00000564688.1	ALDOA	protein_coding	3434.7	1.026	5.823	5.79303e-09	2.01468e-07		ENST00000401811.3	TOMM5	protein_coding	89.315	1.005	3.092	0.00198573	0.0191806
ENST00000658766.1	AC002467.7	lncRNA	9.501	-0.794	-1.366	0.172042	0.513786		ENST00000298292.13	DNAAF2	protein_coding	378.043	-0.827	-5.822	5.80789e-09	2.01889e-07		ENST00000424100.2	GPR85	protein_coding	55.902	1.005	3.086	0.00202877	0.0195447
ENST00000440971.2	AC002467.7	lncRNA	6.482	0.512	0.671	0.50205	0.863875		ENST00000398136.7	TMEM123	protein_coding	5965.97	0.796	5.82	5.8849e-09	2.04178e-07		ENST00000361441.5	APOBEC3C	protein_coding	1177.88	1.004	7.002	2.53007e-12	1.38017e-10
ENST00000609979.1	AC002467.7	lncRNA	6.742	-0.024	-0.039	0.968785	1		ENST00000507349.5	MRPS18C	protein_coding	478.298	0.569	5.819	5.90785e-09	2.04877e-07		ENST00000353660.7	RBCK1	protein_coding	635.976	1.004	3.71	0.000207018	0.00275138
ENST00000653575.1	AC002467.7	lncRNA	4.64	0.238	0.331	0.740284	NA		ENST00000650333.1	TJP2	protein_coding	640.12	1.163	5.818	5.94464e-09	2.06055e-07		ENST00000498678.6	HOXB3	protein_coding	724.565	1.003	4.707	2.51052e-06	5.30107e-05
ENST00000663315.1	AC002467.7	lncRNA	2.525	-0.568	-1.508	0.131652	NA		ENST00000260324.12	SQOR	protein_coding	555.868	1.579	5.818	5.96965e-09	2.06825e-07		ENST00000565948.1	ZNF106	protein_coding	742.036	1.003	4.625	3.75125e-06	7.6196e-05
ENST00000671091.1	AC002467.7	lncRNA	0	NA	NA	NA	NA		ENST00000249064.9	CCDC117	protein_coding	503.025	0.718	5.817	5.98608e-09	2.07296e-07		ENST00000271643.9	ADAMTSL4	protein_coding	31.85	1.003	2.948	0.00319676	0.0285815
ENST00000457510.2	AC002467.7	lncRNA	0.122	0	0	1	NA		ENST00000668113.1	RIMS2	protein_coding	171.165	1.7	5.816	6.03821e-09	2.09002e-07		ENST00000280258.6	PRSS23	protein_coding	4636.28	1.002	7.396	1.40195e-13	8.78704e-12
ENST00000450652.2	AC002472.11	lncRNA	0	NA	NA	NA	NA		ENST00000582970.5	RNF213	protein_coding	435.949	1.7	5.815	6.07669e-09	2.10235e-07		ENST00000601498.5	AP2S1	protein_coding	124.663	1.002	4.499	6.82576e-06	0.00013188
ENST00000640124.1	AC002472.16	transcribed_unprocessed_pseudogene	0.597	-0.101	-0.231	0.817493	NA		ENST00000217131.6	CTSZ	protein_coding	884.561	-1.207	-5.805	6.43086e-09	2.22068e-07		ENST00000482504.1	SH3GLB1	protein_coding	2197.23	1.001	12.255	1.58772e-34	4.25758e-32
ENST00000641915.1	AC002472.17	unprocessed_pseudogene	0	NA	NA	NA	NA		ENST00000458046.6	SYNE2	protein_coding	61.905	-3.752	-5.805	6.44884e-09	2.22584e-07		ENST00000551003.5	PRR13	protein_coding	571.388	1.001	4.847	1.25324e-06	2.82555e-05
ENST00000442739.1	AC002472.8	transcribed_unprocessed_pseudogene	6.174	-0.427	-0.679	0.496877	0.860402		ENST00000391921.9	CD55	protein_coding	752.385	-1.022	-5.804	6.47337e-09	2.23325e-07		ENST00000440615.6	GANC	protein_coding	66.439	1.001	4.056	4.98146e-05	0.000790372
ENST00000435127.1	AC002480.3	lncRNA	10.557	0.615	0.85	0.395165	0.786851		ENST00000370477.5	FMR1	protein_coding	1521.51	0.877	5.804	6.48177e-09	2.2351e-07		ENST00000639877.1	RPS10-NUDT3	protein_coding	437.722	1.001	3.039	0.00236973	0.0222677
ENST00000658234.1	AC002480.4	lncRNA	2.645	0.209	0.27	0.787528	NA		ENST00000261947.4	RNF130	protein_coding	956.056	-0.966	-5.804	6.48844e-09	2.23634e-07		ENST00000409540.7	INPP4A	protein_coding	104.036	1.001	2.799	0.00512969	0.0420714
ENST00000439823.1	AC002480.4	lncRNA	0	NA	NA	NA	NA		ENST00000226218.9	VTN	protein_coding	38.386	-3.206	-5.803	6.50784e-09	2.24197e-07		ENST00000567270.5	COX5A	protein_coding	35.029	1.001	2.783	0.00538386	0.0437297
ENST00000447806.1	AC002486.2	processed_pseudogene	0.128	0.114	0.281	0.778857	NA		ENST00000397958.5	NSG1	protein_coding	29.562	-3.898	-5.797	6.74788e-09	2.3203e-07		ENST00000320241.5	FOXL1	protein_coding	2557.93	0.999	11.766	5.83381e-32	1.37323e-29
ENST00000435098.1	AC002486.3	processed_pseudogene	0	NA	NA	NA	NA		ENST00000584250.1	TTC39C	protein_coding	140.846	-1.424	-5.797	6.76543e-09	2.32524e-07		ENST00000394295.6	ANXA4	protein_coding	277.148	0.999	6.457	1.06931e-10	4.74716e-09
ENST00000413796.1	AC002511.2	lncRNA	0.086	-0.076	-0.188	0.850548	NA		ENST00000392456.4	CCDC50	protein_coding	7411.01	0.581	5.79	7.03991e-09	2.41731e-07		ENST00000589335.5	USP32	protein_coding	76.65	0.999	3.155	0.00160468	0.0160725
ENST00000428426.2	AC002511.3	lncRNA	0.093	0	0	1	NA		ENST00000646789.1	DIRAS3	protein_coding	66.464	-2.23	-5.783	7.32064e-09	2.51135e-07		ENST00000393306.6	OSGIN1	protein_coding	53.874	0.999	2.912	0.00358981	0.0314692
ENST00000563575.1	AC002519.6	processed_transcript	0	NA	NA	NA	NA		ENST00000215906.6	ASPHD2	protein_coding	173.797	1.469	5.783	7.34744e-09	2.51818e-07		ENST00000299977.9	SLFN5	protein_coding	13160.4	0.998	9.238	2.50667e-20	2.86727e-18
ENST00000569756.1	AC002519.6	processed_transcript	0	NA	NA	NA	NA		ENST00000442291.1	CROT	protein_coding	538.794	-1.073	-5.779	7.49613e-09	2.56794e-07		ENST00000533265.5	LAYN	protein_coding	635.078	0.998	4.265	1.99826e-05	0.000348219
ENST00000567043.2	AC002519.6	transcribed_processed_pseudogene	1.901	1.057	1.438	0.150424	NA		ENST00000397527.6	CEP250	protein_coding	1860.6	0.657	5.774	7.73311e-09	2.64541e-07		ENST00000360596.7	ACSS2	protein_coding	198.695	0.998	2.854	0.00432353	0.0366377
ENST00000570073.2	AC002519.8	lncRNA	1.115	0.029	0.044	0.964707	NA		ENST00000451249.7	GOSR1	protein_coding	221.819	-0.241	-5.772	7.81704e-09	2.67287e-07		ENST00000333602.14	TNK2	protein_coding	184.397	0.997	3.66	0.0002519	0.0032535
ENST00000673938.1	AC002523.1	processed_transcript	0	NA	NA	NA	NA		ENST00000360110.9	TFRC	protein_coding	4127.39	-0.682	-5.772	7.82282e-09	2.6736e-07		ENST00000323798.8	GYS1	protein_coding	736.824	0.995	4.859	1.17736e-06	2.67094e-05
ENST00000498002.1	AC002523.1	transcribed_unitary_pseudogene	0	NA	NA	NA	NA		ENST00000380636.1	TMSB4X	protein_coding	372.554	0.599	5.772	7.83752e-09	2.67738e-07		ENST00000535561.5	SOD2	protein_coding	741.12	0.995	4.283	1.84382e-05	0.000324473
ENST00000435112.5	AC002539.1	lncRNA	0	NA	NA	NA	NA		ENST00000393560.5	LAMB1	protein_coding	227.866	0.48	5.771	7.86946e-09	2.68703e-07		ENST00000354940.10	TXNRD1	protein_coding	443.633	0.994	4.197	2.69948e-05	0.000456926
ENST00000587325.1	AC002539.1	lncRNA	0	NA	NA	NA	NA		ENST00000637848.1	EFR3A	protein_coding	944.118	1.032	5.77	7.93418e-09	2.70787e-07		ENST00000332810.4	AEN	protein_coding	344.177	0.993	5.738	9.59628e-09	3.21664e-07
ENST00000440683.1	AC002542.2	processed_pseudogene	0	NA	NA	NA	NA		ENST00000205135.8	PLEKHG2	protein_coding	680.988	-1.041	-5.77	7.9467e-09	2.71088e-07		ENST00000406369.2	SLC30A6	protein_coding	90.324	0.993	4.102	4.08972e-05	0.000661942
ENST00000299783.6	AC002543.2	processed_pseudogene	0	NA	NA	NA	NA		ENST00000379996.7	CDKL5	protein_coding	23.859	0.397	5.769	7.98683e-09	2.7233e-07		ENST00000278385.10	CD44	protein_coding	257.81	0.993	3.955	7.66087e-05	0.00115255
ENST00000565916.1	AC002550.5	lncRNA	1.247	-0.206	-0.377	0.706222	NA		ENST00000374259.8	FOXO4	protein_coding	410.836	-1.086	-5.767	8.08358e-09	2.755e-07		ENST00000639132.1	BIVM-ERCC5	protein_coding	210.634	0.993	3.032	0.00243298	0.0227646
ENST00000621246.1	AC002550.6	lncRNA	1.808	-0.168	-0.219	0.826406	NA		ENST00000680850.1	OBSCN	protein_coding	231.276	-0.21	-5.766	8.11832e-09	2.76394e-07		ENST00000318445.11	SLCO3A1	protein_coding	46.509	0.993	2.837	0.00455603	0.0382255
ENST00000569881.1	AC002551.1	lncRNA	0.108	0	0	1	NA		ENST00000361981.7	L1CAM	protein_coding	54.974	2.613	5.766	8.12576e-09	2.76423e-07		ENST00000340020.11	AIDA	protein_coding	3656.7	0.992	10.24	1.31314e-24	2.08526e-22
ENST00000591692.1	AC002984.2	processed_pseudogene	0.173	-0.076	-0.188	0.850546	NA		ENST00000264170.9	KYNU	protein_coding	41.111	-3.103	-5.765	8.14595e-09	2.76981e-07		ENST00000682872.1	BANP	protein_coding	97.051	0.991	4.129	3.64242e-05	0.000597336
ENST00000596918.5	AC002985.3	nonsense_mediated_decay	7.249	-0.033	-0.056	0.955352	0.999058		ENST00000499247.3	TOB1	protein_coding	440.214	0.832	5.765	8.15895e-09	2.77295e-07		ENST00000323037.5	ZNRF2	protein_coding	74.203	0.99	4.093	4.24979e-05	0.000685124
ENST00000593484.1	AC002985.3	nonsense_mediated_decay	4.504	-0.324	-0.431	0.666597	NA		ENST00000491614.6	NUDT5	protein_coding	206.515	-0.963	-5.765	8.16561e-09	2.77392e-07		ENST00000371378.6	HSPB11	protein_coding	66.416	0.99	3.424	0.00061795	0.00708397
ENST00000597658.1	AC003002.4	protein_coding	6.258	-0.164	-0.265	0.790677	0.97456		ENST00000249363.4	LRRC4	protein_coding	66.794	-2.162	-5.761	8.35065e-09	2.83415e-07		ENST00000361927.9	COLGALT2	protein_coding	132.517	0.99	3.142	0.0016791	0.0166968
ENST00000596617.5	AC003002.6	protein_coding	0	NA	NA	NA	NA		ENST00000522855.5	SKP1	protein_coding	191.734	0.599	5.758	8.4933e-09	2.87989e-07		ENST00000559489.1	MYO1E	protein_coding	195.516	0.989	4.719	2.37478e-06	5.04498e-05
ENST00000600421.1	AC003002.6	processed_transcript	1.144	-0.072	-0.282	0.77778	NA		ENST00000544915.5	ARNTL2	protein_coding	691.573	0.784	5.757	8.58168e-09	2.90717e-07		ENST00000307808.10	AFF1	protein_coding	613.081	0.989	3.753	0.000174628	0.00237621
ENST00000596400.1	AC003002.6	protein_coding	0.359	0	0	1	NA		ENST00000591208.1	TUBB6	protein_coding	206.275	-0.227	-5.756	8.61506e-09	2.91713e-07		ENST00000426956.1	SOAT1	protein_coding	380.706	0.988	8.841	9.48452e-19	9.55067e-17
ENST00000595422.1	AC003005.2	lncRNA	0.167	-0.166	-0.397	0.69145	NA		ENST00000395468.9	MAPK1IP1L	protein_coding	862.503	-0.513	-5.755	8.67781e-09	2.93566e-07		ENST00000300231.6	MAP1A	protein_coding	16467.8	0.988	8.441	3.14943e-17	2.83942e-15
ENST00000594562.1	AC003005.2	lncRNA	0.775	-0.235	-0.356	0.72193	NA		ENST00000304874.14	ASL	protein_coding	128.866	-2.36	-5.754	8.69795e-09	2.94111e-07		ENST00000257190.9	RNF138	protein_coding	119.842	0.988	4.191	2.78244e-05	0.000469775
ENST00000601674.6	AC003005.4	nonsense_mediated_decay	14.757	1.313	2.065	0.0388986	0.197499		ENST00000651372.2	ZFHX4	protein_coding	175.344	2.308	5.752	8.83616e-09	2.98647e-07		ENST00000277900.12	ADD3	protein_coding	2952.4	0.985	10.09	6.14709e-24	9.33631e-22
ENST00000599674.1	AC003005.4	nonsense_mediated_decay	0.427	0.198	0.538	0.590634	NA		ENST00000439211.7	DHFR	protein_coding	1353.33	-0.564	-5.751	8.86675e-09	2.99542e-07		ENST00000206262.2	RGS17	protein_coding	433.548	0.985	7.386	1.5147e-13	9.45325e-12
ENST00000594684.1	AC003006.7	protein_coding	32.222	0.188	0.409	0.682833	0.945322		ENST00000366641.4	EGLN1	protein_coding	1054.28	0.491	5.75	8.90318e-09	3.00634e-07		ENST00000513119.5	CALCOCO2	protein_coding	3274.2	0.984	6.961	3.37403e-12	1.82425e-10
ENST00000599221.1	AC003006.7	processed_transcript	0.194	0.189	0.473	0.63647	NA		ENST00000414912.2	BTN3A1	protein_coding	395.697	1.792	5.748	9.00724e-09	3.03868e-07		ENST00000287474.9	FRRS1	protein_coding	55.787	0.984	4.136	3.53789e-05	0.000582018
ENST00000571611.1	AC003009.1	lncRNA	0	NA	NA	NA	NA		ENST00000321437.9	RAB8B	protein_coding	834.244	0.789	5.747	9.07896e-09	3.06005e-07		ENST00000393913.8	EVA1A	protein_coding	421.217	0.983	7.172	7.41499e-13	4.31502e-11
ENST00000433005.1	AC003075.4	lncRNA	5.725	-0.413	-0.619	0.53578	0.882727		ENST00000374114.8	RBM12	protein_coding	437.926	-1.099	-5.747	9.09649e-09	3.06455e-07		ENST00000539326.1	PPFIBP1	protein_coding	817.694	0.983	6.683	2.34175e-11	1.13381e-09
ENST00000643090.1	AC003075.4	lncRNA	2.106	-0.477	-1.197	0.231151	NA		ENST00000340834.10	DST	protein_coding	9445.77	-0.808	-5.746	9.15042e-09	3.0813e-07		ENST00000470736.1	UBE4B	protein_coding	13.81	0.983	2.948	0.00319595	0.0285814
ENST00000646331.1	AC003075.4	lncRNA	2.461	0.315	0.475	0.63484	NA		ENST00000355946.6	SH3PXD2A	protein_coding	211.503	-0.254	-5.745	9.17642e-09	3.08863e-07		ENST00000403625.6	MAST4	protein_coding	769.611	0.982	7.536	4.85604e-14	3.21425e-12
ENST00000659951.1	AC003075.4	lncRNA	0.532	0.501	0.825	0.409493	NA		ENST00000366843.6	ENAH	protein_coding	2028.18	-0.919	-5.744	9.24498e-09	3.11028e-07		ENST00000340553.8	FOXN2	protein_coding	324.018	0.982	6.943	3.83923e-12	2.05452e-10
ENST00000659284.1	AC003075.4	lncRNA	0	NA	NA	NA	NA		ENST00000223500.9	CHMP5	protein_coding	2400.54	1.147	5.742	9.34074e-09	3.13961e-07		ENST00000358402.8	MAX	protein_coding	935.09	0.982	5.666	1.46154e-08	4.7469e-07
ENST00000436175.1	AC003075.4	lncRNA	0	NA	NA	NA	NA		ENST00000355653.8	VAT1	protein_coding	3367.42	-1.213	-5.741	9.42748e-09	3.16731e-07		ENST00000328965.9	OAF	protein_coding	1342.61	0.98	7.918	2.40989e-15	1.81503e-13
ENST00000419382.5	AC003075.4	lncRNA	0	NA	NA	NA	NA		ENST00000430864.5	LUC7L	protein_coding	788.507	-0.757	-5.74	9.48214e-09	3.18421e-07		ENST00000505143.5	CAST	protein_coding	1246.7	0.979	4.246	2.18054e-05	0.000376933
ENST00000443664.1	AC003075.4	lncRNA	0	NA	NA	NA	NA		ENST00000379638.9	REEP5	protein_coding	3907.3	-0.368	-5.739	9.53168e-09	3.19792e-07		ENST00000216629.11	BDKRB1	protein_coding	546.106	0.979	3.913	9.12176e-05	0.00134823
ENST00000671621.1	AC003075.4	lncRNA	1.747	0.187	0.265	0.791377	NA		ENST00000308370.11	LTBP4	protein_coding	650.06	-1.259	-5.738	9.58075e-09	3.21291e-07		ENST00000646660.1	ENO1	protein_coding	1406.46	0.977	8.578	9.6857e-18	8.99824e-16
ENST00000670927.1	AC003075.4	lncRNA	0	NA	NA	NA	NA		ENST00000332810.4	AEN	protein_coding	344.177	0.993	5.738	9.59628e-09	3.21664e-07		ENST00000648440.1	RIN2	protein_coding	814.994	0.977	4.061	4.88556e-05	0.000777009
ENST00000666752.1	AC003075.4	lncRNA	0	NA	NA	NA	NA		ENST00000309558.8	SUSD5	protein_coding	502.88	-0.616	-5.737	9.61539e-09	3.2201e-07		ENST00000216513.5	SIX4	protein_coding	777.365	0.976	12.17	4.4872e-34	1.16902e-31
ENST00000424101.5	AC003075.4	lncRNA	0	NA	NA	NA	NA		ENST00000376729.10	WDR13	protein_coding	244.598	-0.911	-5.737	9.64021e-09	3.22694e-07		ENST00000434687.6	IKZF2	protein_coding	22.967	0.976	2.754	0.00588373	0.0469103
ENST00000448664.5	AC003075.4	lncRNA	0.148	0	0	1	NA		ENST00000509967.6	TRIO	protein_coding	1038.15	1.635	5.736	9.69021e-09	3.24219e-07		ENST00000578973.1	KCTD1	protein_coding	220.967	0.975	4.407	1.04659e-05	0.000194264
ENST00000452249.5	AC003075.4	lncRNA	0	NA	NA	NA	NA		ENST00000359895.6	PDLIM7	protein_coding	1751.36	-0.734	-5.735	9.73985e-09	3.25731e-07		ENST00000224140.6	SETX	protein_coding	4114.84	0.974	7.497	6.53867e-14	4.2549e-12
ENST00000415246.1	AC003075.4	lncRNA	0	NA	NA	NA	NA		ENST00000559006.1	RAB8B	protein_coding	429.714	0.867	5.731	9.95562e-09	3.32408e-07		ENST00000409190.8	SYNC	protein_coding	389.408	0.974	5.511	3.56085e-08	1.08345e-06
ENST00000654641.1	AC003075.4	lncRNA	0	NA	NA	NA	NA		ENST00000485729.1	HFE	protein_coding	75.059	1.36	5.731	9.96557e-09	3.3252e-07		ENST00000394144.9	TBC1D23	protein_coding	688.311	0.973	4.185	2.8494e-05	0.000479421
ENST00000665788.1	AC003075.4	lncRNA	0	NA	NA	NA	NA		ENST00000290524.8	RFX5	protein_coding	121.428	-0.399	-5.731	9.99077e-09	3.33209e-07		ENST00000539062.6	MIPOL1	protein_coding	110.818	0.973	3.352	0.000803419	0.00888442
ENST00000413552.1	AC003080.4	processed_pseudogene	0.674	-0.365	-0.756	0.449883	NA		ENST00000451653.5	SEC22C	protein_coding	218.684	-0.226	-5.73	1.00209e-08	3.34062e-07		ENST00000532982.5	DTX4	protein_coding	256.761	0.971	3.783	0.000154871	0.00214282
ENST00000427030.1	AC003084.2	lncRNA	0	NA	NA	NA	NA		ENST00000369880.8	AS3MT	protein_coding	91.49	-1.491	-5.729	1.00935e-08	3.36328e-07		ENST00000555925.5	MPP5	protein_coding	551.554	0.971	3.432	0.000598974	0.00689559
ENST00000667232.1	AC003088.1	lncRNA	2.289	0	0	1	NA		ENST00000396048.6	ZNF501	protein_coding	96.913	1.404	5.727	1.0213e-08	3.40156e-07		ENST00000418843.5	DCLRE1C	protein_coding	30.672	0.971	2.747	0.00600852	0.0476871
ENST00000658032.1	AC003088.1	lncRNA	0.565	0	0	1	NA		ENST00000392533.8	TAOK3	protein_coding	1861.09	0.658	5.727	1.02286e-08	3.4052e-07		ENST00000176763.10	STK10	protein_coding	1949.94	0.97	8.728	2.5919e-18	2.51985e-16
ENST00000666128.1	AC003088.1	lncRNA	0	NA	NA	NA	NA		ENST00000551354.1	DCN	protein_coding	410.621	-1.336	-5.723	1.04874e-08	3.48976e-07		ENST00000261778.2	TANGO6	protein_coding	501.585	0.97	5.437	5.41191e-08	1.58121e-06
ENST00000657059.1	AC003088.1	lncRNA	0.792	-0.266	-0.669	0.503636	NA		ENST00000322244.10	UBA6	protein_coding	1183.34	0.936	5.722	1.05028e-08	3.49332e-07		ENST00000593767.3	MED25	protein_coding	788.324	0.969	7.05	1.79338e-12	1.00067e-10
ENST00000435466.1	AC003088.1	lncRNA	0.81	0.251	0.537	0.591157	NA		ENST00000548033.5	AK2	protein_coding	483.446	1.097	5.722	1.05147e-08	3.49569e-07		ENST00000455322.6	CLASP1	protein_coding	68.126	0.968	8.013	1.11974e-15	8.72055e-14
ENST00000656871.1	AC003090.1	lncRNA	0.294	-0.259	-0.593	0.553317	NA		ENST00000579583.5	CNDP2	protein_coding	85.55	2.713	5.721	1.06077e-08	3.52042e-07		ENST00000334731.7	C9orf85	protein_coding	155.529	0.968	2.893	0.00382069	0.0331243
ENST00000456777.6	AC003090.1	lncRNA	1.654	0	0	1	NA		ENST00000349129.7	DOP1A	protein_coding	504.942	1.604	5.721	1.06083e-08	3.52042e-07		ENST00000400228.6	DOCK9	protein_coding	276.129	0.967	3.563	0.000367205	0.00452536
ENST00000659793.1	AC003090.1	lncRNA	0.444	-0.08	-0.198	0.84319	NA		ENST00000399903.7	PTPRA	protein_coding	2707.55	0.947	5.72	1.06536e-08	3.53384e-07		ENST00000596496.1	YJU2	protein_coding	78.65	0.967	2.838	0.00453866	0.0381034
ENST00000446840.6	AC003090.1	lncRNA	0	NA	NA	NA	NA		ENST00000317091.10	CES2	protein_coding	1488.56	0.695	5.718	1.07982e-08	3.58018e-07		ENST00000556506.1	PSMA6	protein_coding	3125.46	0.966	10.058	8.4333e-24	1.26512e-21
ENST00000653704.1	AC003090.1	lncRNA	0.133	0.115	0.286	0.775236	NA		ENST00000513939.6	GCLC	protein_coding	637.411	-0.947	-5.718	1.08074e-08	3.5816e-07		ENST00000274311.3	PELO	protein_coding	1094.09	0.965	12.836	1.03352e-37	3.21961e-35
ENST00000665149.1	AC003090.1	lncRNA	0	NA	NA	NA	NA		ENST00000298894.5	MOAP1	protein_coding	893.401	-0.592	-5.716	1.09142e-08	3.61537e-07		ENST00000416445.6	CALCOCO2	protein_coding	982.664	0.965	6.507	7.67305e-11	3.47385e-09
ENST00000652906.1	AC003090.1	lncRNA	0	NA	NA	NA	NA		ENST00000411591.5	PCYT1A	protein_coding	100.75	1.565	5.714	1.10418e-08	3.65599e-07		ENST00000357387.8	RICTOR	protein_coding	1977.94	0.963	7.536	4.85415e-14	3.21425e-12
ENST00000668233.1	AC003090.1	lncRNA	0	NA	NA	NA	NA		ENST00000372829.8	ARMCX1	protein_coding	1507.07	0.465	5.712	1.11895e-08	3.70321e-07		ENST00000374821.9	NRP1	protein_coding	325.921	0.963	3.126	0.0017733	0.0174503
ENST00000654115.1	AC003090.1	lncRNA	0	NA	NA	NA	NA		ENST00000249373.8	SMO	protein_coding	703.922	-1.218	-5.71	1.13291e-08	3.74772e-07		ENST00000679514.1	ACSL3	protein_coding	36.123	0.962	3.299	0.00097048	0.0104896
ENST00000658568.1	AC003090.1	lncRNA	0	NA	NA	NA	NA		ENST00000260526.11	ARHGAP29	protein_coding	356.56	1.281	5.704	1.17138e-08	3.87323e-07		ENST00000343150.10	CTSL	protein_coding	3078.94	0.961	10.28	8.64558e-25	1.38494e-22
ENST00000652885.1	AC003090.1	lncRNA	0	NA	NA	NA	NA		ENST00000367875.1	POGK	protein_coding	583.886	-0.676	-5.701	1.19014e-08	3.93349e-07		ENST00000442952.1	SEC23IP	protein_coding	86.051	0.961	3.311	0.000929392	0.0100932
ENST00000656897.1	AC003090.1	lncRNA	0	NA	NA	NA	NA		ENST00000368324.5	SYT11	protein_coding	3572.3	-0.443	-5.699	1.20571e-08	3.98136e-07		ENST00000318887.8	C3orf38	protein_coding	430.861	0.96	6.279	3.40249e-10	1.4033e-08
ENST00000653559.1	AC003090.1	lncRNA	0.384	0	0	1	NA		ENST00000392981.7	XRN1	protein_coding	1452.11	1.196	5.699	1.20536e-08	3.98136e-07		ENST00000300571.7	GPRC5B	protein_coding	1193.46	0.96	5.995	2.03348e-09	7.52604e-08
ENST00000660499.1	AC003090.1	lncRNA	0	NA	NA	NA	NA		ENST00000371269.9	DHCR24	protein_coding	1773.64	1.128	5.698	1.21287e-08	4.00318e-07		ENST00000560749.1	MYO1E	protein_coding	1264.86	0.96	5.6	2.14632e-08	6.78436e-07
ENST00000661813.1	AC003090.1	lncRNA	0	NA	NA	NA	NA		ENST00000677260.1	NOMO3	protein_coding	11.462	0.663	5.696	1.22511e-08	4.03995e-07		ENST00000560217.5	PSMA4	protein_coding	2606.87	0.96	3.909	9.26941e-05	0.00136729
ENST00000659634.1	AC003090.1	lncRNA	0	NA	NA	NA	NA		ENST00000232125.9	FAM162A	protein_coding	193.382	1.083	5.696	1.22613e-08	4.04147e-07		ENST00000526742.5	FGFR1	protein_coding	189.1	0.96	2.733	0.00627059	0.0493883
ENST00000670917.1	AC003090.1	lncRNA	0	NA	NA	NA	NA		ENST00000606888.3	ANKRD34A	protein_coding	47.55	1.742	5.694	1.23854e-08	4.08056e-07		ENST00000360310.6	BAZ1A	protein_coding	3849.78	0.959	7.531	5.03291e-14	3.31783e-12
ENST00000669861.1	AC003090.1	lncRNA	0	NA	NA	NA	NA		ENST00000228425.11	PPFIBP1	protein_coding	377.299	0.934	5.693	1.24612e-08	4.10367e-07		ENST00000620424.1	SYNRG	protein_coding	266.035	0.959	4.19	2.7909e-05	0.000471093
ENST00000665954.1	AC003090.1	lncRNA	0	NA	NA	NA	NA		ENST00000313766.6	FAM20C	protein_coding	5703.55	-0.675	-5.693	1.2513e-08	4.11333e-07		ENST00000281142.10	SCLT1	protein_coding	295.104	0.959	3.393	0.000692122	0.00781555
ENST00000659238.1	AC003090.1	lncRNA	0	NA	NA	NA	NA		ENST00000580430.1	KSR1	protein_coding	227.668	-0.949	-5.692	1.2527e-08	4.11607e-07		ENST00000272610.3	FAHD2B	protein_coding	119.237	0.958	2.905	0.00366835	0.0320188
ENST00000664945.1	AC003090.1	lncRNA	0	NA	NA	NA	NA		ENST00000445323.7	MTMR1	protein_coding	646.635	0.544	5.692	1.25419e-08	4.11913e-07		ENST00000559234.5	ZHX3	protein_coding	37.065	0.957	6.962	3.34974e-12	1.81379e-10
ENST00000662377.1	AC003090.1	lncRNA	0	NA	NA	NA	NA		ENST00000380345.7	LHFPL2	protein_coding	1086.11	-1.636	-5.692	1.25755e-08	4.12833e-07		ENST00000406780.5	BBX	protein_coding	935.542	0.956	3.95	7.82649e-05	0.00117457
ENST00000423689.3	AC003090.1	lncRNA	0.178	0.014	0.035	0.971821	NA		ENST00000330871.3	SOCS3	protein_coding	1151.59	-0.738	-5.689	1.27579e-08	4.18633e-07		ENST00000580059.7	KCTD1	protein_coding	101.588	0.956	3.476	0.000509119	0.00600081
[truncated: 234,505+ more rows]
