# Supplementary material for: A UL26-PIAS1 complex antagonizes anti-viral gene expression during Human Cytomegalovirus infection
Source: PLoS Pathog. 2024 May 20;20(5):e1012058. doi: 10.1371/journal.ppat.1012058 (PMC11142722; doi:10.1371/journal.ppat.1012058)
Supplement: S7 Table — Genes significantly enriched in [PIAS1KO_TNFα/ntg_TNFα] from S6 Table (padj<0.05 and Log2FoldChange>2). Gene list (left) imported into reactome analysis tool, reactome report (right). Reactome pathways highlighted in yellow are represented in Fig 4E. (XLSX) [file ppat.1012058.s014.xlsx]

## Sheet: S7
Gene List Into Reactome		Reactome Analysis Tool Results
GeneName		Pathway identifier	Pathway name	#Entities found	#Entities total	Entities ratio	Entities pValue	Entities FDR	-log10(entetiesFDR)	#Reactions found	#Reactions total	Reactions ratio	Species identifier	Species name	Submitted entities found	Mapped entities	Found reaction identifiers
IFIT2		R-HSA-1280215	Cytokine Signaling in Immune system	241	1115	0.0731627	1.11022e-16	2.5091e-14	13.6005	393	740	0.0522931	9606	Homo sapiens	IFITM3;CCDC71L;IFITM1;IFITM2;CSF1;IFIT5;UBE2L6;IFI35;IFI30;IFIT1;FGF2;IFIT3;IFIT2;ICAM1;HERC5;RPS6KA5;CCND1;AKT2;TRIM25;AKT1;TRIM26;LGALS9;TRIM21;B2M;TRIM22;GBP6;GBP5;IL15RA;MEF2C;MAP2K1;GBP7;RSAD2;SP110;HLA-B;HLA-C;HLA-F;HLA-E;BCAM;IFI27;TRIM14;UBA7;EBI3;GATA3;SOCS2;IRAK2;UBC;TNFRSF14;N4BP1;MCL1;GSDMD;CCR1;TNFSF18;JUN;SMAD3;FN1;EIF2AK2;ISG15;BST2;ISG20;CXCL10;TNFSF4;TNFSF9;XAF1;MYD88;BCL2L1;EIF4…		R-HSA-8983688;R-HSA-8983680;R-HSA-1369114;R-HSA-198669;R-HSA-1369115;R-HSA-203797;R-HSA-1168393;R-HSA-1168394;R-HSA-913424;R-HSA-389156;R-HSA-389159;R-HSA-6786114;R-HSA-913451;R-HSA-6786124;R-HSA-1168445;R-HSA-8937656;R-HSA-1168423;R-HSA-8937654;R-HSA-9733330;R-HSA-9733331;R-HSA-451649;R-HSA-6786095;R-HSA-6786092;R-HSA-5684250;R-HSA-5684248;R-HSA-9733316;R-HSA-976991;R-HSA-6786101;R-HSA-6786097;R…
OASL		R-HSA-913531	Interferon Signaling	163	397	0.0260499	1.11022e-16	2.5091e-14	13.6005	54	74	0.00522931	9606	Homo sapiens	IFITM3;IFITM1;CIITA;IFITM2;IFIT5;ADAR;UBE2L6;IFI35;IFI30;IFIT1;IFIT3;OASL;IFIT2;ICAM1;HERC5;SUMO1;TRIM5;TRIM68;PHACTR2;TRIM25;TRIM26;JAK2;TRIM21;B2M;TRIM22;GBP6;GBP5;GBP7;RSAD2;DDX58;SP110;HLA-B;HLA-C;HLA-F;HLA-E;IFI27;OAS1;OAS2;OAS3;TRIM14;CD44;SP100;CAMK2D;UBA7;IFI6;SAMHD1;USP18;UBC;GBP2;GBP1;GBP4;GBP3;STAT1;MX2;MX1;EIF2AK2;ISG15;PML;PSMB8;BST2;ISG20;TRIM38;XAF1;EIF4G1		R-HSA-8985097;R-HSA-936462;R-HSA-8983688;R-HSA-9730967;R-HSA-8983680;R-HSA-8985091;R-HSA-1169307;R-HSA-909725;R-HSA-909726;R-HSA-909721;R-HSA-909722;R-HSA-1015702;R-HSA-8985104;R-HSA-909718;R-HSA-1015699;R-HSA-912685;R-HSA-1031716;R-HSA-1031713;R-HSA-873917;R-HSA-997309;R-HSA-873919;R-HSA-873918;R-HSA-8985138;R-HSA-997326;R-HSA-8985153;R-HSA-873924;R-HSA-873927;R-HSA-873926;R-HSA-8985157;R-HSA-87…
IFITM1		R-HSA-877300	Interferon gamma signaling	111	252	0.0165354	1.11022e-16	2.5091e-14	13.6005	17	18	0.00127199	9606	Homo sapiens	SP100;CIITA;CAMK2D;IFI30;ICAM1;OASL;SUMO1;TRIM5;TRIM68;TRIM25;TRIM26;GBP2;JAK2;GBP1;TRIM21;B2M;GBP4;TRIM22;GBP3;GBP6;GBP5;GBP7;STAT1;SP110;HLA-B;HLA-C;HLA-F;PML;HLA-E;OAS1;OAS2;OAS3;TRIM14;TRIM38;CD44		R-HSA-997326;R-HSA-9730967;R-HSA-873924;R-HSA-873927;R-HSA-1031716;R-HSA-873926;R-HSA-873921;R-HSA-877281;R-HSA-1031713;R-HSA-873922;R-HSA-873917;R-HSA-877308;R-HSA-873919;R-HSA-9678561;R-HSA-873918;R-HSA-877269;R-HSA-909552
CMPK2		R-HSA-1236975	Antigen processing-Cross presentation	68	195	0.0127953	1.11022e-16	2.5091e-14	13.6005	15	23	0.00162533	9606	Homo sapiens	HLA-B;TAP2;HLA-C;TAP1;LNPEP;HLA-F;CTSS;PSMB10;PSMB8;HLA-E;PSMB9;PSMA4;CTSL;PSMA2;SEC61G;UBC;B2M;MYD88;TLR2		R-HSA-1236947;R-HSA-8863973;R-HSA-8951595;R-HSA-1236948;R-HSA-1236949;R-HSA-1236954;R-HSA-8863914;R-HSA-8863895;R-HSA-1236935;R-HSA-8863858;R-HSA-1236964;R-HSA-1236965;R-HSA-1236970;R-HSA-1236971;R-HSA-1236943
AZIN1		R-HSA-909733	Interferon alpha/beta signaling	109	190	0.0124672	1.11022e-16	2.5091e-14	13.6005	12	25	0.00176666	9606	Homo sapiens	IFITM3;IFITM1;IFITM2;IFI6;IFIT5;ADAR;IFI35;SAMHD1;IFIT1;USP18;IFIT3;OASL;IFIT2;GBP2;RSAD2;STAT1;MX2;MX1;HLA-B;HLA-C;ISG15;HLA-F;PSMB8;HLA-E;BST2;ISG20;IFI27;OAS1;OAS2;OAS3;XAF1		R-HSA-912685;R-HSA-909725;R-HSA-997309;R-HSA-909726;R-HSA-913529;R-HSA-909721;R-HSA-9710963;R-HSA-909722;R-HSA-1015702;R-HSA-909718;R-HSA-9710959;R-HSA-1015699
IFIT2		R-HSA-1236974	ER-Phagosome pathway	64	173	0.0113517	1.11022e-16	2.5091e-14	13.6005	10	10	0.000706664	9606	Homo sapiens	HLA-B;TAP2;HLA-C;TAP1;HLA-F;PSMB10;PSMB8;HLA-E;PSMB9;PSMA4;PSMA2;SEC61G;UBC;B2M;MYD88;TLR2		R-HSA-8863895;R-HSA-1236947;R-HSA-8863973;R-HSA-8951595;R-HSA-1236935;R-HSA-8863858;R-HSA-1236965;R-HSA-1236949;R-HSA-1236971;R-HSA-8863914
CXCL11		R-HSA-983170	Antigen Presentation: Folding, assembly and peptide loading of class I MHC	55	108	0.00708661	1.11022e-16	2.5091e-14	13.6005	15	16	0.00113066	9606	Homo sapiens	ERAP2;HLA-B;TAP2;HLA-C;TAP1;HLA-F;B2M;HLA-E		R-HSA-8951499;R-HSA-983148;R-HSA-983146;R-HSA-983145;R-HSA-983144;R-HSA-983142;R-HSA-983427;R-HSA-983426;R-HSA-983138;R-HSA-983425;R-HSA-983424;R-HSA-983422;R-HSA-983421;R-HSA-983161;R-HSA-983158
DAB2		R-HSA-1236977	Endosomal/Vacuolar pathway	56	82	0.00538058	1.11022e-16	2.5091e-14	13.6005	4	4	0.000282666	9606	Homo sapiens	CTSL;HLA-B;HLA-C;LNPEP;HLA-F;B2M;CTSS;HLA-E		R-HSA-1236964;R-HSA-1236948;R-HSA-1236954;R-HSA-1236943
WARS1		R-HSA-9705671	SARS-CoV-2 activates/modulates innate and adaptive immune responses	67	227	0.014895	6.66134e-16	1.33893e-13	12.8732	19	47	0.00332132	9606	Homo sapiens	DDX58;RIPK2;STAT1;HLA-B;HLA-C;NOD1;ISG15;HLA-F;HLA-E;IFIH1;STING1;IRAK2;G3BP1;UBC;TRIM25;IKBKE;B2M;TLR2		R-HSA-9729725;R-HSA-9729437;R-HSA-9755359;R-HSA-983426;R-HSA-9754745;R-HSA-9717658;R-HSA-9755258;R-HSA-9730501;R-HSA-909726;R-HSA-9755328;R-HSA-9730528;R-HSA-9755244;R-HSA-9729454;R-HSA-168184;R-HSA-9705320;R-HSA-9755368;R-HSA-9729481;R-HSA-918224;R-HSA-918225
ZC3HAV1		R-HSA-168256	Immune System	356	2703	0.177362	2.0316e-12	3.65687e-10	9.43689	849	1659	0.117236	9606	Homo sapiens	IFITM3;IFITM1;IFITM2;IFIT5;UBE2L6;IFI35;IFI30;IFIT1;IFIT3;ICAM1;IFIT2;HERC5;C4A;RNF115;HERC3;RNF114;RPS6KA5;AKT2;ANPEP;DHX58;C3AR1;TRIM25;AKT1;TRIM26;LGALS9;KIFAP3;B2M;TRIM21;TRIM22;PDK1;HERC6;GBP6;GBP5;IL15RA;MEF2C;GBP7;RSAD2;SP110;HLA-B;HLA-C;HLA-F;HLA-E;BCAM;IFI27;SERPING1;TRIM14;TXNIP;RBCK1;LAP3;TMEM63A;CFH;EBI3;GATA3;PLAC8;C6;RNF213;C7;HMOX2;N4BP1;S100A11;GSDMD;CCR1;TNFSF18;JUN;SIGLEC15;TREX…		R-HSA-741386;R-HSA-1810457;R-HSA-688136;R-HSA-688137;R-HSA-198669;R-HSA-8863895;R-HSA-741395;R-HSA-913424;R-HSA-389156;R-HSA-389159;R-HSA-913451;R-HSA-741411;R-HSA-8863914;R-HSA-8937656;R-HSA-8937654;R-HSA-976991;R-HSA-1364044;R-HSA-1364043;R-HSA-983150;R-HSA-8863973;R-HSA-983148;R-HSA-983147;R-HSA-983146;R-HSA-983145;R-HSA-983144;R-HSA-198756;R-HSA-983142;R-HSA-9705726;R-HSA-983140;R-HSA-983138;…
ISG20		R-HSA-9705683	SARS-CoV-2-host interactions	71	315	0.0206693	2.65461e-11	4.35356e-09	8.36116	22	67	0.00473465	9606	Homo sapiens	YWHAE;DDX58;RIPK2;STAT1;HLA-B;HLA-C;NOD1;ISG15;HLA-F;HLA-E;IFIH1;STING1;IRAK2;AKT2;G3BP1;UBC;TRIM25;AKT1;IKBKE;B2M;TLR2;PDK1		R-HSA-9729500;R-HSA-9729725;R-HSA-9729437;R-HSA-9755359;R-HSA-983426;R-HSA-9754745;R-HSA-9717658;R-HSA-9755258;R-HSA-9730501;R-HSA-909726;R-HSA-9755328;R-HSA-9730528;R-HSA-9755777;R-HSA-9755244;R-HSA-9729454;R-HSA-168184;R-HSA-9705320;R-HSA-9755368;R-HSA-9729481;R-HSA-198270;R-HSA-918224;R-HSA-918225
PHC3		R-HSA-983169	Class I MHC mediated antigen processing & presentation	92	479	0.0314304	1.41189e-10	2.11783e-08	7.67411	38	48	0.00339199	9606	Homo sapiens	UBA7;UBA6;RNF19B;UBE2L6;UBR2;UBR1;CTSS;PSMB10;HERC5;RNF115;HERC3;RNF114;RNF213;CTSL;AP1G1;SEC61G;UBC;PHACTR2;B2M;TRIM21;HERC6;SMURF2;DTX3L;ERAP2;HLA-B;TAP2;HLA-C;TAP1;LMO7;LNPEP;HLA-F;FBXO32;PSMB8;PSMB9;HLA-E;RNF144B;PSMA4;PSMA2;TXNIP;RBCK1;LAP3;KBTBD8;MYD88;TLR2		R-HSA-1236947;R-HSA-8951499;R-HSA-1236948;R-HSA-1236949;R-HSA-1236954;R-HSA-983427;R-HSA-983426;R-HSA-983425;R-HSA-983424;R-HSA-8863895;R-HSA-1236935;R-HSA-1236943;R-HSA-983150;R-HSA-8863973;R-HSA-983148;R-HSA-8951595;R-HSA-983147;R-HSA-983146;R-HSA-983145;R-HSA-983144;R-HSA-983142;R-HSA-983140;R-HSA-983138;R-HSA-8863914;R-HSA-983422;R-HSA-983421;R-HSA-983162;R-HSA-8863858;R-HSA-1236964;R-HSA-983…
CXCL11		R-HSA-9694516	SARS-CoV-2 Infection	85	434	0.0284777	2.91613e-10	4.05342e-08	7.39218	38	210	0.0148399	9606	Homo sapiens	YWHAE;NRP1;GSK3A;TUSC3;NOD1;IFIH1;SUMO1;IRAK2;CTSL;AKT2;G3BP1;UBC;ST3GAL4;TRIM25;AKT1;ANO10;IKBKE;B2M;PDK1;PARP4;DDX58;RIPK2;STAT1;CSNK1A1;HLA-B;HLA-C;ISG15;PARP9;PARP14;HLA-F;HLA-E;ANO1;STING1;AGRN;TLR2		R-HSA-9685655;R-HSA-9729500;R-HSA-9729437;R-HSA-9755359;R-HSA-983426;R-HSA-9717658;R-HSA-9729307;R-HSA-9730501;R-HSA-9694529;R-HSA-909726;R-HSA-9755328;R-HSA-9755777;R-HSA-9694661;R-HSA-9694793;R-HSA-9694287;R-HSA-9697423;R-HSA-9729481;R-HSA-918224;R-HSA-9770187;R-HSA-918225;R-HSA-9694579;R-HSA-9729725;R-HSA-9697018;R-HSA-9729279;R-HSA-9699007;R-HSA-9754745;R-HSA-9694718;R-HSA-9755258;R-HSA-97293…
RSAD2		R-HSA-2426168	Activation of gene expression by SREBF (SREBP)	28	71	0.00465879	4.31199e-10	5.56246e-08	7.25473	26	42	0.00296799	9606	Homo sapiens	FDPS;NCOA2;IDI1;HMGCS1;CYP51A1;ELOVL6;HMGCR;LSS;HELZ2;SQLE;SCD;SC5D;FAS;DHCR7;FDFT1		R-HSA-2426149;R-HSA-2426148;R-HSA-1655835;R-HSA-2426151;R-HSA-2426150;R-HSA-2426147;R-HSA-2426146;R-HSA-1655824;R-HSA-1655827;R-HSA-1655826;R-HSA-1655828;R-HSA-2426152;R-HSA-2426155;R-HSA-2426154;R-HSA-2426164;R-HSA-6800052;R-HSA-1655823;R-HSA-2426163;R-HSA-2426162;R-HSA-1655849;R-HSA-1655848;R-HSA-1655850;R-HSA-1655852;R-HSA-1655843;R-HSA-1655844;R-HSA-1655847
CXCL10		R-HSA-1655829	Regulation of cholesterol biosynthesis by SREBP (SREBF)	30	87	0.00570866	2.24439e-09	2.69327e-07	6.56972	28	52	0.00367465	9606	Homo sapiens	FDPS;NCOA2;IDI1;HMGCS1;INSIG2;INSIG1;CYP51A1;ELOVL6;HMGCR;LSS;HELZ2;SQLE;SCD;SC5D;FAS;DHCR7;FDFT1		R-HSA-2426149;R-HSA-2426148;R-HSA-1655835;R-HSA-2426151;R-HSA-2426150;R-HSA-2426147;R-HSA-2426146;R-HSA-1655824;R-HSA-1655827;R-HSA-1655826;R-HSA-1655828;R-HSA-2426152;R-HSA-2426155;R-HSA-2426154;R-HSA-2426164;R-HSA-6800052;R-HSA-1655823;R-HSA-2426163;R-HSA-2426162;R-HSA-1655849;R-HSA-1655848;R-HSA-1655850;R-HSA-1655852;R-HSA-2317531;R-HSA-2317530;R-HSA-1655843;R-HSA-1655844;R-HSA-1655847
HLA-F		R-HSA-9679506	SARS-CoV Infections	101	639	0.0419291	2.89687e-07	3.27346e-05	4.48499	68	401	0.0283372	9606	Homo sapiens	YWHAE;NRP1;GSK3A;TUSC3;SERPINE1;IFIH1;SUMO1;CTSL;AKT2;CASP1;TRIM25;AKT1;JAK2;IKBKE;B2M;AP2M1;PDK1;ZBP1;PARP4;ITGA4;DDX58;RIPK2;HLA-B;HLA-C;PARP9;HLA-F;RUNX1;HLA-E;ANO1;BRMS1;TLR2;ATP1A2;NOD1;RELA;IRAK2;G3BP1;UBC;AP2S1;ST3GAL4;ANO10;SMAD3;STAT1;CSNK1A1;ISG15;NMI;PARP14;BST2;STING1;AGRN;BCL2L1		R-HSA-9685655;R-HSA-9693590;R-HSA-9693589;R-HSA-9729437;R-HSA-983426;R-HSA-9717658;R-HSA-9729307;R-HSA-909726;R-HSA-9755777;R-HSA-9710988;R-HSA-9697423;R-HSA-9686710;R-HSA-9727922;R-HSA-9685179;R-HSA-9729725;R-HSA-9683769;R-HSA-9699007;R-HSA-9729318;R-HSA-9735840;R-HSA-9679787;R-HSA-9729454;R-HSA-9727919;R-HSA-9711016;R-HSA-9686061;R-HSA-9698988;R-HSA-9683664;R-HSA-9681616;R-HSA-9711058;R-HSA-972…
GBP4		R-HSA-198933	Immunoregulatory interactions between a Lymphoid and a non-Lymphoid cell	59	316	0.0207349	7.12787e-07	7.55554e-05	4.12173	24	44	0.00310932	9606	Homo sapiens	IFITM3;IFITM1;IFITM2;ITGA4;HLA-B;HLA-C;HLA-F;PVR;HLA-E;ICAM1;CLEC2B;CD34;B2M;NECTIN2		R-HSA-199043;R-HSA-199587;R-HSA-199169;R-HSA-199046;R-HSA-199558;R-HSA-199014;R-HSA-198955;R-HSA-199050;R-HSA-199112;R-HSA-199144;R-HSA-199566;R-HSA-198958;R-HSA-9679740;R-HSA-8850326;R-HSA-8850356;R-HSA-199062;R-HSA-199579;R-HSA-199131;R-HSA-199576;R-HSA-199032;R-HSA-199583;R-HSA-199518;R-HSA-198941;R-HSA-5685608
GBP5		R-HSA-428359	Insulin-like Growth Factor-2 mRNA Binding Proteins (IGF2BPs/IMPs/VICKZs) bind RNA	8	13	0.000853018	3.81506e-05	0.00381506	2.4185	3	3	0.000211999	9606	Homo sapiens	ZBP1;IGF2;CD44		R-HSA-428293;R-HSA-428287;R-HSA-428296
CDKN2A		R-HSA-9648895	Response of EIF2AK1 (HRI) to heme deficiency	11	29	0.00190289	0.000115375	0.0109606	1.96017	16	20	0.00141333	9606	Homo sapiens	DDIT3;CHAC1;ATF5;ATF3;ATF4		R-HSA-9653745;R-HSA-9635927;R-HSA-9654774;R-HSA-9655071;R-HSA-381128;R-HSA-9653724;R-HSA-9650722;R-HSA-9654752;R-HSA-9653894;R-HSA-1791118;R-HSA-9653893;R-HSA-9635915;R-HSA-9635912;R-HSA-9654792;R-HSA-9653742;R-HSA-9655086
GOLGB1		R-HSA-5218900	CASP8 activity is inhibited	7	12	0.000787402	0.00015982	0.0143838	1.84213	2	2	0.000141333	9606	Homo sapiens	CASP8;TRADD;TNFSF10;FAS;TNFRSF10A;CFLAR		R-HSA-3465429;R-HSA-5675456
ANGPTL1		R-HSA-9617828	FOXO-mediated transcription of cell cycle genes	10	27	0.00177165	0.000279864	0.0240683	1.61855	15	22	0.00155466	9606	Homo sapiens	CDKN1A;SMAD3;GADD45A;CCNG2;KLF4		R-HSA-9625520;R-HSA-9617840;R-HSA-9618004;R-HSA-6803403;R-HSA-9625406;R-HSA-9617852;R-HSA-9620828;R-HSA-9617853;R-HSA-9625409;R-HSA-9625510;R-HSA-6803411;R-HSA-9620837;R-HSA-9618021;R-HSA-9617838;R-HSA-9617996
GBP5		R-HSA-1280218	Adaptive Immune System	128	1012	0.0664042	0.000318785	0.0261403	1.58269	146	265	0.0187266	9606	Homo sapiens	IFITM3;IFITM1;IFITM2;RNF19B;UBE2L6;IFI30;PVR;CTSS;ICAM1;HERC5;RNF115;HERC3;RNF114;CTSL;AP1G1;SEC61G;AKT2;PHACTR2;AKT1;KIFAP3;B2M;CD34;TRIM21;AP2M1;PDK1;HERC6;DTX3L;ITGA4;BTN3A1;RIPK2;HLA-B;TAP2;HLA-C;TAP1;LMO7;BTN3A3;PPP2R5C;PDCD1LG2;HLA-F;TUBA4A;HLA-E;RNF144B;PSMA4;PSMA2;TXNIP;RBCK1;LAP3;CARD11;RAPGEF3;TLR2;CD274;UBA7;UBA6;DAPP1;ITPR3;UBR2;UBR1;RELA;PSMB10;RNF213;UBC;AP2S1;TNFRSF14;RICTOR;XDH;CD…		R-HSA-199169;R-HSA-2130725;R-HSA-202500;R-HSA-2130731;R-HSA-202510;R-HSA-2130478;R-HSA-939265;R-HSA-8863895;R-HSA-1168641;R-HSA-1168640;R-HSA-8850326;R-HSA-1168643;R-HSA-1168642;R-HSA-1168644;R-HSA-2130486;R-HSA-389919;R-HSA-198941;R-HSA-2317314;R-HSA-202534;R-HSA-198955;R-HSA-8863914;R-HSA-198958;R-HSA-202541;R-HSA-389941;R-HSA-2130706;R-HSA-8850356;R-HSA-2317332;R-HSA-8938431;R-HSA-5685608;R-HS…
HERC5		R-HSA-5675482	Regulation of necroptotic cell death	12	39	0.00255906	0.000383267	0.0298948	1.5244	16	21	0.00148399	9606	Homo sapiens	CASP8;MLKL;TRADD;UBC;TNFSF10;FAS;TNFRSF10A;CFLAR;BIRC3		R-HSA-3465429;R-HSA-9686930;R-HSA-9687638;R-HSA-9688831;R-HSA-9698844;R-HSA-9793444;R-HSA-9688832;R-HSA-9793472;R-HSA-5357828;R-HSA-5675456;R-HSA-5675470;R-HSA-9793485;R-HSA-9687625;R-HSA-9688456;R-HSA-9686920;R-HSA-9793451
C3AR1		R-HSA-5689880	Ub-specific processing proteases	35	206	0.0135171	0.000659065	0.0454038	1.34291	37	40	0.00282666	9606	Homo sapiens	H2AW;USP15;USP33;H2AC19;ADRB2;GATA3;USP18;PSMB10;SNX3;IFIH1;H2BC21;UBC;USP8;USP25;SMAD3;SMURF2;H2BC5;H2AC6;DDX58;USP44;PSMB8;PSMB9;CYLD;PSMA4;PSMA2;MDM2;VDAC3;FKBP8;BIRC3		R-HSA-5696534;R-HSA-6781797;R-HSA-5690196;R-HSA-6782628;R-HSA-6782820;R-HSA-5696914;R-HSA-936390;R-HSA-5689950;R-HSA-5696605;R-HSA-5696600;R-HSA-6781814;R-HSA-5689539;R-HSA-5696960;R-HSA-8869456;R-HSA-5696968;R-HSA-3640872;R-HSA-5696564;R-HSA-5689972;R-HSA-6781764;R-HSA-5689973;R-HSA-5696627;R-HSA-5696947;R-HSA-5696945;R-HSA-5697009;R-HSA-5696958;R-HSA-870437;R-HSA-6781897;R-HSA-6783177;R-HSA-886…
FAT3		R-HSA-1169410	Antiviral mechanism by IFN-stimulated genes	20	94	0.00616798	0.000709435	0.0454038	1.34291	25	31	0.00219066	9606	Homo sapiens	UBA7;DDX58;STAT1;MX2;MX1;EIF2AK2;UBE2L6;ISG15;IFIT1;USP18;OASL;HERC5;OAS1;OAS2;OAS3;UBC;PHACTR2;TRIM25;EIF4G1		R-HSA-8985097;R-HSA-936462;R-HSA-8983688;R-HSA-8985153;R-HSA-8983680;R-HSA-8985091;R-HSA-1169307;R-HSA-8985157;R-HSA-8985104;R-HSA-1678841;R-HSA-1169395;R-HSA-1678843;R-HSA-1169394;R-HSA-1678842;R-HSA-1169397;R-HSA-1169399;R-HSA-1169398;R-HSA-1169403;R-HSA-1176059;R-HSA-1169402;R-HSA-1169405;R-HSA-1169404;R-HSA-1169406;R-HSA-8985138;R-HSA-8983671
SCIN		R-HSA-140534	Caspase activation via Death Receptors in the presence of ligand	8	20	0.00131234	0.000680826	0.0454038	1.34291	9	9	0.000635997	9606	Homo sapiens	CASP8;TRADD;TNFSF10;FAS;TNFRSF10A;CFLAR;TICAM1		R-HSA-139952;R-HSA-3371360;R-HSA-2562564;R-HSA-141159;R-HSA-141156;R-HSA-3465459;R-HSA-73945;R-HSA-3465448;R-HSA-3371359
MMP13		R-HSA-3371378	Regulation by c-FLIP	6	11	0.000721785	0.000660023	0.0454038	1.34291	4	4	0.000282666	9606	Homo sapiens	CASP8;TRADD;TNFSF10;FAS;TNFRSF10A;CFLAR		R-HSA-3371360;R-HSA-3465459;R-HSA-3465448;R-HSA-3371359
CNOT9		R-HSA-69416	Dimerization of procaspase-8	6	11	0.000721785	0.000660023	0.0454038	1.34291	3	3	0.000211999	9606	Homo sapiens	CASP8;TRADD;TNFSF10;FAS;TNFRSF10A;CFLAR		R-HSA-141159;R-HSA-141156;R-HSA-73945
LCTL		R-HSA-2559583	Cellular Senescence	34	200	0.0131234	0.000772621	0.0479025	1.31964	59	90	0.00635997	9606	Homo sapiens	SUZ12;CDKN2B;JUN;CDKN1A;SMG1;H2BC5;H2AC6;CDKN2A;TINF2;HMGA1;H2AC19;HMGA2;H1-0;PHC3;ETS1;RELA;MOV10;H2BC21;UBC;MDM2;TXNIP;IGFBP7;NBN		R-HSA-3790137;R-HSA-8979082;R-HSA-3790130;R-HSA-3788725;R-HSA-3788724;R-HSA-3209151;R-HSA-3240766;R-HSA-3229089;R-HSA-3223200;R-HSA-3785768;R-HSA-3788705;R-HSA-187934;R-HSA-3788708;R-HSA-3229102;R-HSA-3857305;R-HSA-3222546;R-HSA-3209109;R-HSA-3857308;R-HSA-3209111;R-HSA-3200023;R-HSA-3209114;R-HSA-5682044;R-HSA-3786258;R-HSA-5682020;R-HSA-5693540;R-HSA-5682018;R-HSA-3222533;R-HSA-3209096;R-HSA-32…
PLAAT2		R-HSA-6804757	Regulation of TP53 Degradation	12	43	0.00282152	0.000887425	0.0514707	1.28844	27	30	0.00211999	9606	Homo sapiens	SMG1;CDKN2A;AKT2;UBC;MDM2;AKT1;RICTOR;PPP2R5C;PDK1		R-HSA-6792871;R-HSA-198599;R-HSA-3222072;R-HSA-349455;R-HSA-3215295;R-HSA-6804724;R-HSA-6793661;R-HSA-6804998;R-HSA-5633460;R-HSA-5689972;R-HSA-6804741;R-HSA-6804996;R-HSA-6795460;R-HSA-6793666;R-HSA-6804879;R-HSA-6804942;R-HSA-6795667;R-HSA-6795473;R-HSA-349426;R-HSA-6792863;R-HSA-3700992;R-HSA-6805022;R-HSA-6804955;R-HSA-6795290;R-HSA-3700997;R-HSA-6804441;R-HSA-3215310
TNFSF10		R-HSA-936440	Negative regulators of DDX58/IFIH1 signaling	11	37	0.00242782	0.000868429	0.0514707	1.28844	11	13	0.000918663	9606	Homo sapiens	HERC5;IFIH1;CYLD;UBA7;DDX58;UBC;TRIM25;PHACTR2;UBE2L6;ISG15;IKBKE		R-HSA-936462;R-HSA-990526;R-HSA-937343;R-HSA-936412;R-HSA-936381;R-HSA-936378;R-HSA-936475;R-HSA-937337;R-HSA-936390;R-HSA-936563;R-HSA-990528
ZBP1		R-HSA-8878159	Transcriptional regulation by RUNX3	23	118	0.00774278	0.000950225	0.0532126	1.27399	24	47	0.00332132	9606	Homo sapiens	CDKN1A;SMAD3;SMURF2;ITGA4;CDKN2A;PSMB10;PSMB8;RUNX1;PSMB9;PSMA4;CCND1;PSMA2;UBC;MDM2;TEAD1		R-HSA-8952232;R-HSA-8878178;R-HSA-8951695;R-HSA-8952226;R-HSA-8952419;R-HSA-8952101;R-HSA-8878186;R-HSA-8952069;R-HSA-8951910;R-HSA-8952408;R-HSA-8952058;R-HSA-8951676;R-HSA-8878130;R-HSA-8952382;R-HSA-8952062;R-HSA-8949343;R-HSA-8878143;R-HSA-1989766;R-HSA-8952081;R-HSA-8951442;R-HSA-8952371;R-HSA-8951443;R-HSA-8951926;R-HSA-8949335
HSH2D		R-HSA-75158	TRAIL signaling	5	8	0.000524934	0.00101843	0.0549955	1.25967	6	6	0.000423998	9606	Homo sapiens	CASP8;TNFSF10;TNFRSF10A;CFLAR		R-HSA-141139;R-HSA-75187;R-HSA-141316;R-HSA-75238;R-HSA-5635741;R-HSA-75146
SPAG16		R-HSA-5213460	RIPK1-mediated regulated necrosis	12	45	0.00295276	0.00129754	0.0687694	1.1626	21	29	0.00204933	9606	Homo sapiens	CASP8;MLKL;TRADD;UBC;TNFSF10;FAS;TNFRSF10A;CFLAR;BIRC3		R-HSA-3465429;R-HSA-9686930;R-HSA-5218891;R-HSA-9687638;R-HSA-9688831;R-HSA-9698844;R-HSA-9793444;R-HSA-9688832;R-HSA-5218906;R-HSA-9793472;R-HSA-5357828;R-HSA-5675456;R-HSA-5357927;R-HSA-5675470;R-HSA-9793485;R-HSA-5213462;R-HSA-9687625;R-HSA-5620975;R-HSA-9688456;R-HSA-9686920;R-HSA-9793451
CXCL9		R-HSA-6806003	Regulation of TP53 Expression and Degradation	12	46	0.00301837	0.00155502	0.079306	1.10069	27	35	0.00247332	9606	Homo sapiens	SMG1;CDKN2A;AKT2;UBC;MDM2;AKT1;RICTOR;PPP2R5C;PDK1		R-HSA-6792871;R-HSA-198599;R-HSA-3222072;R-HSA-349455;R-HSA-3215295;R-HSA-6804724;R-HSA-6793661;R-HSA-6804998;R-HSA-5633460;R-HSA-5689972;R-HSA-6804741;R-HSA-6804996;R-HSA-6795460;R-HSA-6793666;R-HSA-6804879;R-HSA-6804942;R-HSA-6795667;R-HSA-6795473;R-HSA-349426;R-HSA-6792863;R-HSA-3700992;R-HSA-6805022;R-HSA-6804955;R-HSA-6795290;R-HSA-3700997;R-HSA-6804441;R-HSA-3215310
NCOA2		R-HSA-8941332	RUNX2 regulates genes involved in cell migration	6	14	0.000918635	0.00222291	0.111146	0.954108	5	7	0.000494665	9606	Homo sapiens	MMP13;AKT2;AKT1;ITGBL1		R-HSA-8939833;R-HSA-8939963;R-HSA-8940001;R-HSA-8939829;R-HSA-8940007
OAS1		R-HSA-2559585	Oncogene Induced Senescence	11	42	0.00275591	0.0023214	0.111427	0.953009	14	19	0.00134266	9606	Homo sapiens	MOV10;CDKN2B;CDKN2A;UBC;MDM2;ETS1		R-HSA-182594;R-HSA-6804998;R-HSA-6804996;R-HSA-8979082;R-HSA-3209109;R-HSA-3209111;R-HSA-3200023;R-HSA-6804879;R-HSA-3209114;R-HSA-3132737;R-HSA-3209151;R-HSA-3209096;R-HSA-3209098;R-HSA-9645672
IFIT3		R-HSA-5218859	Regulated Necrosis	16	76	0.00498688	0.00254739	0.119727	0.921807	37	52	0.00367465	9606	Homo sapiens	GSDMD;CASP8;MLKL;TRADD;UBC;TNFSF10;CASP1;FAS;TNFRSF10A;CFLAR;BIRC3		R-HSA-9686930;R-HSA-9710101;R-HSA-9710294;R-HSA-9710295;R-HSA-5218891;R-HSA-9687638;R-HSA-9710353;R-HSA-9647643;R-HSA-9647645;R-HSA-9710106;R-HSA-9698844;R-HSA-9647619;R-HSA-9688832;R-HSA-9647680;R-HSA-5218906;R-HSA-9793472;R-HSA-5357828;R-HSA-5675456;R-HSA-5675470;R-HSA-9793485;R-HSA-5213462;R-HSA-9687625;R-HSA-9688456;R-HSA-9686920;R-HSA-9686088;R-HSA-9647631;R-HSA-9693324;R-HSA-3465429;R-HSA-4…
BTC		R-HSA-1834949	Cytosolic sensors of pathogen-associated DNA	16	78	0.00511811	0.00326356	0.150124	0.823551	37	50	0.00353332	9606	Homo sapiens	ZBP1;TREX1;CGAS;TICAM1;RELA;STING1;IFI16;POLR3C;UBC;POLR3G;STAT6;TRIM21;TLR3;MYD88		R-HSA-3249392;R-HSA-1810457;R-HSA-2396007;R-HSA-3245943;R-HSA-3134953;R-HSA-2396002;R-HSA-3134822;R-HSA-168910;R-HSA-3244605;R-HSA-3134946;R-HSA-2396009;R-HSA-1964496;R-HSA-168140;R-HSA-1606345;R-HSA-3249379;R-HSA-9604480;R-HSA-3244643;R-HSA-3249378;R-HSA-9604487;R-HSA-3244647;R-HSA-8948703;R-HSA-9679819;R-HSA-1591234;R-HSA-3249386;R-HSA-1834951;R-HSA-3249390;R-HSA-1964482;R-HSA-1834939;R-HSA-324…
DNALI1		R-HSA-168164	Toll Like Receptor 3 (TLR3) Cascade	21	116	0.00761155	0.00360111	0.16205	0.790351	48	73	0.00515865	9606	Homo sapiens	CCDC71L;MEF2C;MAP2K1;JUN;RIPK2;NOD1;TICAM1;USP18;DUSP6;RELA;BCAM;RPS6KA5;CASP8;IRAK2;UBC;IKBKE;N4BP1;TLR3;BIRC3		R-HSA-9013963;R-HSA-451649;R-HSA-9013889;R-HSA-9750942;R-HSA-168136;R-HSA-5684250;R-HSA-9013895;R-HSA-9628444;R-HSA-198669;R-HSA-9014343;R-HSA-5684248;R-HSA-9014342;R-HSA-9013979;R-HSA-847070;R-HSA-9013978;R-HSA-9761344;R-HSA-450259;R-HSA-9757954;R-HSA-203797;R-HSA-177690;R-HSA-9758604;R-HSA-9630923;R-HSA-177694;R-HSA-168092;R-HSA-177692;R-HSA-9013974;R-HSA-168930;R-HSA-9013992;R-HSA-168929;R-HSA…
ESM1		R-HSA-9614085	FOXO-mediated transcription	20	110	0.00721785	0.00422056	0.182522	0.738685	28	85	0.00600664	9606	Homo sapiens	CDKN1A;SMAD3;GADD45A;CITED2;CCNG2;DDIT3;AKT2;AKT1;TXNIP;FBXO32;SOD2;KLF4		R-HSA-199299;R-HSA-9618004;R-HSA-9625749;R-HSA-9620828;R-HSA-9625693;R-HSA-9625409;R-HSA-9617735;R-HSA-9622667;R-HSA-9622604;R-HSA-9617996;R-HSA-9625520;R-HSA-9624624;R-HSA-9617840;R-HSA-9617972;R-HSA-9621242;R-HSA-6803403;R-HSA-9625406;R-HSA-9617852;R-HSA-9621116;R-HSA-9617853;R-HSA-9624611;R-HSA-9625510;R-HSA-6803411;R-HSA-9620837;R-HSA-9618021;R-HSA-9617832;R-HSA-9617833;R-HSA-9617838
CDCP1		R-HSA-1679131	Trafficking and processing of endosomal TLR	6	16	0.00104987	0.0042447	0.182522	0.738685	5	7	0.000494665	9606	Homo sapiens	CTSL;UNC93B1;CTSS;TLR3;LGMN		R-HSA-1678921;R-HSA-1678920;R-HSA-1678927;R-HSA-1678981;R-HSA-1678998
OASL		R-HSA-9692916	SARS-CoV-1 activates/modulates innate immune responses	13	60	0.00393701	0.00487208	0.204627	0.689037	12	30	0.00211999	9606	Homo sapiens	IFIH1;BST2;STING1;IRAK2;DDX58;UBC;CASP1;TRIM25;NMI;IKBKE;RELA;RUNX1		R-HSA-9685219;R-HSA-9731047;R-HSA-9735840;R-HSA-9693590;R-HSA-9731057;R-HSA-9693589;R-HSA-9711058;R-HSA-9685179;R-HSA-9685195;R-HSA-9710988;R-HSA-9711016;R-HSA-9731051
ESM1		R-HSA-5688426	Deubiquitination	41	289	0.0189633	0.00613619	0.221236	0.655145	59	77	0.00544131	9606	Homo sapiens	H2AW;USP15;USP33;H2AC19;NOD1;ADRB2;GATA3;USP18;PSMB10;SNX3;IFIH1;H2BC21;UBC;TRIM25;USP8;USP25;MBD5;SMAD3;SMURF2;H2BC5;H2AC6;DDX58;RIPK2;OSBPL3;USP44;PSMB8;PSMB9;CYLD;PSMA4;TNIP1;PSMA2;MDM2;VDAC3;FKBP8;BIRC3		R-HSA-6781797;R-HSA-688136;R-HSA-5690196;R-HSA-6782820;R-HSA-8869506;R-HSA-5689950;R-HSA-5696605;R-HSA-5688797;R-HSA-5690845;R-HSA-5696600;R-HSA-6781814;R-HSA-5689539;R-HSA-5696960;R-HSA-5665871;R-HSA-5690319;R-HSA-8865182;R-HSA-5690827;R-HSA-5696968;R-HSA-3640872;R-HSA-5690870;R-HSA-5689972;R-HSA-5691381;R-HSA-6781764;R-HSA-5689973;R-HSA-5696627;R-HSA-5697009;R-HSA-870437;R-HSA-6781897;R-HSA-678…
RTP4		R-HSA-168898	Toll-like Receptor Cascades	31	202	0.0132546	0.00561537	0.221236	0.655145	130	198	0.0139919	9606	Homo sapiens	CCDC71L;UNC93B1;NOD1;USP18;CTSS;RELA;RPS6KA5;CASP8;IRAK2;CTSL;UBC;IKBKE;N4BP1;GSDMD;MEF2C;MAP2K1;JUN;RIPK2;IRAK3;IRAK4;TICAM1;DUSP6;BCAM;TLR3;MYD88;LGMN;TLR2;BIRC3		R-HSA-975118;R-HSA-975115;R-HSA-975880;R-HSA-9013889;R-HSA-975878;R-HSA-975879;R-HSA-975111;R-HSA-9750942;R-HSA-975106;R-HSA-975874;R-HSA-936963;R-HSA-9013895;R-HSA-936960;R-HSA-198669;R-HSA-975873;R-HSA-975134;R-HSA-936991;R-HSA-936986;R-HSA-5362500;R-HSA-203797;R-HSA-936985;R-HSA-177690;R-HSA-9758604;R-HSA-975125;R-HSA-177694;R-HSA-975122;R-HSA-166175;R-HSA-177692;R-HSA-2562564;R-HSA-975147;R-H…
FABP3		R-HSA-2559580	Oxidative Stress Induced Senescence	20	114	0.00748031	0.00614544	0.221236	0.655145	21	40	0.00282666	9606	Homo sapiens	SUZ12;MOV10;JUN;CDKN2B;H2BC5;H2AC6;CDKN2A;H2BC21;UBC;MDM2;H2AC19;PHC3		R-HSA-182594;R-HSA-6804998;R-HSA-3240787;R-HSA-6804996;R-HSA-3222546;R-HSA-3229138;R-HSA-3209111;R-HSA-6804879;R-HSA-3209114;R-HSA-168136;R-HSA-3240957;R-HSA-3209151;R-HSA-3240766;R-HSA-3229089;R-HSA-3222593;R-HSA-3223200;R-HSA-450292;R-HSA-3222533;R-HSA-3240295;R-HSA-9645672;R-HSA-3229102
IFIT1		R-HSA-2559582	Senescence-Associated Secretory Phenotype (SASP)	17	91	0.00597113	0.00613945	0.221236	0.655145	17	22	0.00155466	9606	Homo sapiens	CDKN2B;JUN;CDKN1A;H2BC5;H2AC6;CDKN2A;H2BC21;UBC;H2AC19;TXNIP;IGFBP7;RELA		R-HSA-182594;R-HSA-3790137;R-HSA-4568740;R-HSA-3857305;R-HSA-4568737;R-HSA-3857308;R-HSA-3790130;R-HSA-3797202;R-HSA-3788725;R-HSA-3788724;R-HSA-3788745;R-HSA-3788748;R-HSA-3797196;R-HSA-3788705;R-HSA-3857345;R-HSA-3788708;R-HSA-3857348
ISG20		R-HSA-1169408	ISG15 antiviral mechanism	16	83	0.00544619	0.00580179	0.221236	0.655145	16	16	0.00113066	9606	Homo sapiens	UBA7;DDX58;STAT1;MX2;MX1;EIF2AK2;UBE2L6;ISG15;IFIT1;USP18;HERC5;UBC;PHACTR2;TRIM25;EIF4G1		R-HSA-1678841;R-HSA-936462;R-HSA-1169395;R-HSA-1678843;R-HSA-1169394;R-HSA-1678842;R-HSA-1169397;R-HSA-1169399;R-HSA-1169398;R-HSA-1169403;R-HSA-1169307;R-HSA-1176059;R-HSA-1169402;R-HSA-1169405;R-HSA-1169404;R-HSA-1169406
LRATD1		R-HSA-5357905	Regulation of TNFR1 signaling	12	54	0.00354331	0.00550845	0.221236	0.655145	37	39	0.00275599	9606	Homo sapiens	CYLD;CASP8;TRADD;SPPL2A;UBC;RBCK1;CFLAR;IKBKE;OPTN;BIRC3		R-HSA-9697747;R-HSA-9815510;R-HSA-5357845;R-HSA-9793680;R-HSA-9697750;R-HSA-9796368;R-HSA-9796691;R-HSA-9815507;R-HSA-9817362;R-HSA-9796626;R-HSA-9818975;R-HSA-9794008;R-HSA-9796379;R-HSA-5692550;R-HSA-9793988;R-HSA-3371360;R-HSA-5357828;R-HSA-9817411;R-HSA-5357831;R-HSA-9815501;R-HSA-9793679;R-HSA-5661517;R-HSA-9796617;R-HSA-9817397;R-HSA-5634228;R-HSA-5693108;R-HSA-9796342;R-HSA-5693055;R-HSA-2…
LRATD1		R-HSA-5674400	Constitutive Signaling by AKT1 E17K in Cancer	8	29	0.00190289	0.00648807	0.233571	0.631582	18	18	0.00127199	9606	Homo sapiens	CDKN1A;GSK3A;AKT2;MDM2;AKT1;RICTOR;PDK1		R-HSA-2243938;R-HSA-2399941;R-HSA-2243937;R-HSA-2243942;R-HSA-2400001;R-HSA-2399969;R-HSA-2399981;R-HSA-2399982;R-HSA-2399977;R-HSA-2400010;R-HSA-2399988;R-HSA-2219536;R-HSA-2399985;R-HSA-2399996;R-HSA-2399997;R-HSA-2399966;R-HSA-2399999;R-HSA-2399992
DDX60L		R-HSA-191273	Cholesterol biosynthesis	15	77	0.00505249	0.00675755	0.236514	0.626143	25	37	0.00261466	9606	Homo sapiens	FDPS;IDI1;HMGCS1;CYP51A1;DHCR24;MSMO1;HMGCR;HSD17B7;LSS;SQLE;NSDHL;SC5D;DHCR7;FDFT1		R-HSA-191299;R-HSA-194689;R-HSA-196417;R-HSA-191366;R-HSA-191303;R-HSA-9717841;R-HSA-194632;R-HSA-194642;R-HSA-195664;R-HSA-194641;R-HSA-191382;R-HSA-191322;R-HSA-191323;R-HSA-194718;R-HSA-9705584;R-HSA-191402;R-HSA-6807055;R-HSA-6807053;R-HSA-194669;R-HSA-191405;R-HSA-196402;R-HSA-194678;R-HSA-9755937;R-HSA-191352;R-HSA-6807064
RSAD2		R-HSA-2559586	DNA Damage/Telomere Stress Induced Senescence	14	71	0.00465879	0.00786151	0.267291	0.573015	16	18	0.00127199	9606	Homo sapiens	CDKN1A;SMG1;H2BC5;H2AC6;H2BC21;TINF2;H2AC19;HMGA1;HMGA2;NBN;H1-0		R-HSA-5682044;R-HSA-3786258;R-HSA-4647594;R-HSA-6792712;R-HSA-4647593;R-HSA-3785768;R-HSA-5682020;R-HSA-5693540;R-HSA-5682018;R-HSA-3785711;R-HSA-5693612;R-HSA-4647613;R-HSA-69562;R-HSA-5682026;R-HSA-187934;R-HSA-5693609
WARS1		R-HSA-109581	Apoptosis	29	192	0.0125984	0.00881493	0.290893	0.536267	35	142	0.0100346	9606	Homo sapiens	YWHAE;TRADD;PSMB10;CASP8;AKT2;C1QBP;UBC;TNFSF10;PMAIP1;AKT1;DSP;GSDMD;CDKN2A;TNFRSF10A;CFLAR;TICAM1;H1-0;PSMB8;PSMB9;PSMA4;PSMA2;FAS;BCL2L1;TJP2;BIRC3		R-HSA-211715;R-HSA-139906;R-HSA-4331331;R-HSA-508163;R-HSA-508162;R-HSA-3465459;R-HSA-198347;R-HSA-202960;R-HSA-3371360;R-HSA-351894;R-HSA-211734;R-HSA-73945;R-HSA-3465448;R-HSA-2562564;R-HSA-211239;R-HSA-141159;R-HSA-141156;R-HSA-201637;R-HSA-201636;R-HSA-350319;R-HSA-3371359;R-HSA-211247;R-HSA-9645694;R-HSA-114284;R-HSA-6790025;R-HSA-9645692;R-HSA-139952;R-HSA-351863;R-HSA-140214;R-HSA-139898;R…
CCL5		R-HSA-168643	Nucleotide-binding domain, leucine rich repeat containing receptor (NLR) signaling pathways	14	72	0.00472441	0.00880241	0.290893	0.536267	25	46	0.00325065	9606	Homo sapiens	RIPK2;NOD1;RELA;PANX1;P2RX7;CYLD;CASP8;IRAK2;UBC;CASP1;TXNIP;BCL2L1;BIRC3		R-HSA-741386;R-HSA-688136;R-HSA-688137;R-HSA-877198;R-HSA-844617;R-HSA-622415;R-HSA-844618;R-HSA-844612;R-HSA-1250264;R-HSA-877187;R-HSA-168400;R-HSA-9603905;R-HSA-688985;R-HSA-168405;R-HSA-741395;R-HSA-622420;R-HSA-1250253;R-HSA-706479;R-HSA-741411;R-HSA-877158;R-HSA-879201;R-HSA-622310;R-HSA-1250272;R-HSA-877178;R-HSA-168184
TBC1D1		R-HSA-168927	TICAM1, RIP1-mediated IKK complex recruitment	6	19	0.00124672	0.00945446	0.302543	0.519213	3	3	0.000211999	9606	Homo sapiens	UBC;TICAM1;TLR3;BIRC3		R-HSA-168930;R-HSA-9014343;R-HSA-9014342
TLR3		R-HSA-5357786	TNFR1-induced proapoptotic signaling	7	25	0.00164042	0.00977692	0.312861	0.504648	3	3	0.000211999	9606	Homo sapiens	CYLD;CASP8;TRADD;RBCK1;IKBKE;BIRC3		R-HSA-140978;R-HSA-75240;R-HSA-83582
CD38		R-HSA-5357801	Programmed Cell Death	34	237	0.0155512	0.0100926	0.312869	0.504637	71	193	0.0136386	9606	Homo sapiens	YWHAE;TRADD;PSMB10;CASP8;AKT2;C1QBP;UBC;TNFSF10;CASP1;PMAIP1;AKT1;GSDMD;DSP;MLKL;CDKN2A;TNFRSF10A;CFLAR;TICAM1;H1-0;PSMB8;PSMB9;PSMA4;PSMA2;FAS;BCL2L1;TJP2;BIRC3		R-HSA-211715;R-HSA-139906;R-HSA-9686930;R-HSA-9710101;R-HSA-4331331;R-HSA-5218891;R-HSA-508163;R-HSA-508162;R-HSA-9710353;R-HSA-9647643;R-HSA-9647645;R-HSA-9710106;R-HSA-9698844;R-HSA-9647619;R-HSA-9688832;R-HSA-351894;R-HSA-5218906;R-HSA-211734;R-HSA-5675456;R-HSA-5675470;R-HSA-9688456;R-HSA-9686920;R-HSA-9647631;R-HSA-9693324;R-HSA-2562564;R-HSA-211239;R-HSA-449058;R-HSA-201637;R-HSA-201636;R-H…
FRMD3		R-HSA-166166	MyD88-independent TLR4 cascade	20	121	0.00793963	0.0112072	0.314954	0.501753	47	72	0.00508798	9606	Homo sapiens	CCDC71L;MEF2C;MAP2K1;JUN;RIPK2;NOD1;TICAM1;USP18;DUSP6;RELA;BCAM;RPS6KA5;CASP8;IRAK2;UBC;IKBKE;N4BP1;BIRC3		R-HSA-2569057;R-HSA-451649;R-HSA-9750942;R-HSA-2562541;R-HSA-168136;R-HSA-937029;R-HSA-5684250;R-HSA-198669;R-HSA-5684248;R-HSA-168915;R-HSA-9761344;R-HSA-5362500;R-HSA-9757954;R-HSA-203797;R-HSA-936985;R-HSA-9758604;R-HSA-9630923;R-HSA-2201338;R-HSA-168921;R-HSA-166175;R-HSA-2562564;R-HSA-936941;R-HSA-168166;R-HSA-199910;R-HSA-5684273;R-HSA-450337;R-HSA-166245;R-HSA-198756;R-HSA-5362486;R-HSA-97…
MX1		R-HSA-937061	TRIF(TICAM1)-mediated TLR4 signaling	20	121	0.00793963	0.0112072	0.314954	0.501753	45	70	0.00494665	9606	Homo sapiens	CCDC71L;MEF2C;MAP2K1;JUN;RIPK2;NOD1;TICAM1;USP18;DUSP6;RELA;BCAM;RPS6KA5;CASP8;IRAK2;UBC;IKBKE;N4BP1;BIRC3		R-HSA-2569057;R-HSA-451649;R-HSA-9750942;R-HSA-2562541;R-HSA-168136;R-HSA-937029;R-HSA-5684250;R-HSA-198669;R-HSA-5684248;R-HSA-168915;R-HSA-9761344;R-HSA-5362500;R-HSA-9757954;R-HSA-203797;R-HSA-936985;R-HSA-9758604;R-HSA-9630923;R-HSA-2201338;R-HSA-168921;R-HSA-2562564;R-HSA-936941;R-HSA-168166;R-HSA-199910;R-HSA-5684273;R-HSA-450337;R-HSA-166245;R-HSA-198756;R-HSA-5362486;R-HSA-9757951;R-HSA-4…
PODXL		R-HSA-5357769	Caspase activation via extrinsic apoptotic signalling pathway	8	32	0.00209974	0.0112484	0.314954	0.501753	9	17	0.00120133	9606	Homo sapiens	CASP8;TRADD;TNFSF10;FAS;TNFRSF10A;CFLAR;TICAM1		R-HSA-139952;R-HSA-3371360;R-HSA-2562564;R-HSA-141159;R-HSA-141156;R-HSA-3465459;R-HSA-73945;R-HSA-3465448;R-HSA-3371359
IFIT1		R-HSA-933543	NF-kB activation through FADD/RIP-1 pathway mediated by caspase-8 and -10	5	14	0.000918635	0.0106483	0.314954	0.501753	5	5	0.000353332	9606	Homo sapiens	IFIH1;CASP8;DDX58;TRIM25		R-HSA-933532;R-HSA-168934;R-HSA-933526;R-HSA-933539;R-HSA-933523
ANGPTL1		R-HSA-9013973	TICAM1-dependent activation of IRF3/IRF7	5	14	0.000918635	0.0106483	0.314954	0.501753	7	9	0.000635997	9606	Homo sapiens	UBC;TICAM1;IKBKE;TLR3		R-HSA-9013992;R-HSA-9013979;R-HSA-9013978;R-HSA-9013985;R-HSA-9013986;R-HSA-9013990;R-HSA-9013974
OAS1		R-HSA-75205	Dissolution of Fibrin Clot	5	14	0.000918635	0.0106483	0.314954	0.501753	9	21	0.00148399	9606	Homo sapiens	SERPINB2;ANXA2;SERPINE1;PLAUR;SERPINB8		R-HSA-158800;R-HSA-158982;R-HSA-158795;R-HSA-159001;R-HSA-158750;R-HSA-158942;R-HSA-158959;R-HSA-159005;R-HSA-158925
SMARCA2		R-HSA-75157	FasL/ CD95L signaling	3	5	0.000328084	0.0118263	0.319311	0.495786	5	5	0.000353332	9606	Homo sapiens	CASP8;FAS		R-HSA-83586;R-HSA-83650;R-HSA-71050;R-HSA-141310;R-HSA-75244
OASL		R-HSA-8866906	TFAP2 (AP-2) family regulates transcription of other transcription factors	3	5	0.000328084	0.0118263	0.319311	0.495786	2	2	0.000141333	9606	Homo sapiens	CITED2;PITX2		R-HSA-8864718;R-HSA-8864729
MLYCD		R-HSA-9645723	Diseases of programmed cell death	17	98	0.00643045	0.0120454	0.325225	0.487816	12	37	0.00261466	9606	Homo sapiens	YWHAE;CAST;SUZ12;JUN;MLKL;H2BC5;H2AC6;CDKN2A;TRADD;H2AC19;SOD2;CASP8;C1QBP;H2BC21		R-HSA-8868134;R-HSA-9687458;R-HSA-8863012;R-HSA-9686343;R-HSA-9645766;R-HSA-9698677;R-HSA-8870703;R-HSA-9693929;R-HSA-2672196;R-HSA-8863674;R-HSA-8868666;R-HSA-9710490
SEPTIN9		R-HSA-449147	Signaling by Interleukins	79	658	0.0431759	0.0140027	0.333296	0.47717	251	505	0.0356865	9606	Homo sapiens	CCDC71L;CDKN1A;CSF1;FGF2;IL18BP;ICAM1;RPS6KA5;CASP8;CCND1;CASP1;AKT1;LGALS9;JAK2;HAVCR2;IL15RA;MEF2C;MAP2K1;SERPINB2;ANXA2;RIPK2;IRAK3;IRAK4;DUSP6;BCAM;ZEB1;PSMA4;PSMA2;IL1RAPL1;SNRPA1;EBI3;NOD1;GATA3;USP18;RELA;PSMB10;SOCS2;MUC1;IRAK2;CCL5;UBC;STAT6;N4BP1;MCL1;CCR1;GSDMD;JUN;SMAD3;STAT1;FN1;SOD2;PSMB8;PSMB9;CXCL10;MYD88;BCL2L1		R-HSA-1112602;R-HSA-8987266;R-HSA-1112604;R-HSA-8950405;R-HSA-198669;R-HSA-8987270;R-HSA-203797;R-HSA-1112587;R-HSA-913424;R-HSA-8950423;R-HSA-8950441;R-HSA-6783556;R-HSA-449058;R-HSA-6786114;R-HSA-913451;R-HSA-6783552;R-HSA-6786124;R-HSA-8937656;R-HSA-8950448;R-HSA-8950453;R-HSA-8937654;R-HSA-6783524;R-HSA-451649;R-HSA-6786095;R-HSA-6786092;R-HSA-5684250;R-HSA-921155;R-HSA-6783530;R-HSA-5684248;…
SERPINB7		R-HSA-9020702	Interleukin-1 signaling	20	125	0.0082021	0.0153368	0.333296	0.47717	35	59	0.00416932	9606	Homo sapiens	CCDC71L;MAP2K1;RIPK2;IRAK3;NOD1;IRAK4;USP18;PSMB10;PSMB8;RELA;PSMB9;BCAM;CASP8;PSMA4;IRAK2;PSMA2;UBC;N4BP1;MYD88		R-HSA-450690;R-HSA-451649;R-HSA-446862;R-HSA-9750942;R-HSA-5684250;R-HSA-450827;R-HSA-5684248;R-HSA-446868;R-HSA-450133;R-HSA-9761344;R-HSA-9757954;R-HSA-8948063;R-HSA-9758604;R-HSA-9630923;R-HSA-446684;R-HSA-446877;R-HSA-451418;R-HSA-446694;R-HSA-446692;R-HSA-209063;R-HSA-168166;R-HSA-209061;R-HSA-209125;R-HSA-5684273;R-HSA-8948015;R-HSA-2730894;R-HSA-446894;R-HSA-446701;R-HSA-9757951;R-HSA-4466…
PHACTR4		R-HSA-975155	MyD88 dependent cascade initiated on endosome	19	117	0.00767717	0.015525	0.333296	0.47717	46	75	0.00529998	9606	Homo sapiens	CCDC71L;MEF2C;MAP2K1;JUN;RIPK2;NOD1;IRAK4;TICAM1;USP18;DUSP6;RELA;BCAM;RPS6KA5;CASP8;IRAK2;UBC;N4BP1;MYD88		R-HSA-975118;R-HSA-975180;R-HSA-975115;R-HSA-451649;R-HSA-975111;R-HSA-975175;R-HSA-9750942;R-HSA-168136;R-HSA-975106;R-HSA-975170;R-HSA-5684250;R-HSA-198669;R-HSA-5684248;R-HSA-975134;R-HSA-9761344;R-HSA-9757954;R-HSA-203797;R-HSA-9758604;R-HSA-9630923;R-HSA-975188;R-HSA-975125;R-HSA-975122;R-HSA-975185;R-HSA-168166;R-HSA-975147;R-HSA-199910;R-HSA-5684273;R-HSA-450337;R-HSA-198756;R-HSA-9757951;…
ITGBL1		R-HSA-975138	TRAF6 mediated induction of NFkB and MAP kinases upon TLR7/8 or 9 activation	19	116	0.00761155	0.0143428	0.333296	0.47717	33	60	0.00423998	9606	Homo sapiens	CCDC71L;MEF2C;MAP2K1;JUN;RIPK2;NOD1;IRAK4;TICAM1;USP18;DUSP6;RELA;BCAM;RPS6KA5;CASP8;IRAK2;UBC;N4BP1;MYD88		R-HSA-451649;R-HSA-9750942;R-HSA-168136;R-HSA-5684250;R-HSA-198669;R-HSA-5684248;R-HSA-9761344;R-HSA-9757954;R-HSA-203797;R-HSA-9758604;R-HSA-9630923;R-HSA-975122;R-HSA-975185;R-HSA-168166;R-HSA-975147;R-HSA-199910;R-HSA-5684273;R-HSA-450337;R-HSA-198756;R-HSA-9757951;R-HSA-450346;R-HSA-450358;R-HSA-975103;R-HSA-975100;R-HSA-450292;R-HSA-9750946;R-HSA-975097;R-HSA-168184;R-HSA-168440;R-HSA-199929…
IFIT3		R-HSA-975871	MyD88 cascade initiated on plasma membrane	18	109	0.00715223	0.0156381	0.333296	0.47717	43	70	0.00494665	9606	Homo sapiens	CCDC71L;MEF2C;MAP2K1;JUN;RIPK2;NOD1;IRAK4;USP18;DUSP6;RELA;BCAM;RPS6KA5;CASP8;IRAK2;UBC;N4BP1;MYD88		R-HSA-975880;R-HSA-451649;R-HSA-975878;R-HSA-975879;R-HSA-9750942;R-HSA-168136;R-HSA-975874;R-HSA-5684250;R-HSA-936963;R-HSA-936960;R-HSA-198669;R-HSA-5684248;R-HSA-975873;R-HSA-936991;R-HSA-9761344;R-HSA-936986;R-HSA-937050;R-HSA-9757954;R-HSA-203797;R-HSA-9758604;R-HSA-9630923;R-HSA-936942;R-HSA-975852;R-HSA-975853;R-HSA-168166;R-HSA-199910;R-HSA-5684273;R-HSA-450337;R-HSA-198756;R-HSA-9757951;…
TNFSF10		R-HSA-168142	Toll Like Receptor 10 (TLR10) Cascade	18	109	0.00715223	0.0156381	0.333296	0.47717	43	71	0.00501731	9606	Homo sapiens	CCDC71L;MEF2C;MAP2K1;JUN;RIPK2;NOD1;IRAK4;USP18;DUSP6;RELA;BCAM;RPS6KA5;CASP8;IRAK2;UBC;N4BP1;MYD88		R-HSA-975880;R-HSA-451649;R-HSA-975878;R-HSA-975879;R-HSA-9750942;R-HSA-168136;R-HSA-975874;R-HSA-5684250;R-HSA-936963;R-HSA-936960;R-HSA-198669;R-HSA-5684248;R-HSA-975873;R-HSA-936991;R-HSA-9761344;R-HSA-936986;R-HSA-937050;R-HSA-9757954;R-HSA-203797;R-HSA-9758604;R-HSA-9630923;R-HSA-936942;R-HSA-975852;R-HSA-975853;R-HSA-168166;R-HSA-199910;R-HSA-5684273;R-HSA-450337;R-HSA-198756;R-HSA-9757951;…
MX2		R-HSA-168176	Toll Like Receptor 5 (TLR5) Cascade	18	109	0.00715223	0.0156381	0.333296	0.47717	43	71	0.00501731	9606	Homo sapiens	CCDC71L;MEF2C;MAP2K1;JUN;RIPK2;NOD1;IRAK4;USP18;DUSP6;RELA;BCAM;RPS6KA5;CASP8;IRAK2;UBC;N4BP1;MYD88		R-HSA-975880;R-HSA-451649;R-HSA-975878;R-HSA-975879;R-HSA-9750942;R-HSA-168136;R-HSA-975874;R-HSA-5684250;R-HSA-936963;R-HSA-936960;R-HSA-198669;R-HSA-5684248;R-HSA-975873;R-HSA-936991;R-HSA-9761344;R-HSA-936986;R-HSA-937050;R-HSA-9757954;R-HSA-203797;R-HSA-9758604;R-HSA-9630923;R-HSA-936942;R-HSA-975852;R-HSA-975853;R-HSA-168166;R-HSA-199910;R-HSA-5684273;R-HSA-450337;R-HSA-198756;R-HSA-9757951;…
TLR3		R-HSA-5633008	TP53 Regulates Transcription of Cell Death Genes	15	83	0.00544619	0.0126528	0.333296	0.47717	17	68	0.00480531	9606	Homo sapiens	STEAP3;SMG1;CASP8;AIFM2;CASP1;TMEM219;FAS;PMAIP1;TNFRSF10A		R-HSA-6799815;R-HSA-6791302;R-HSA-4331331;R-HSA-6800035;R-HSA-6798082;R-HSA-6800001;R-HSA-6798081;R-HSA-6801184;R-HSA-6801166;R-HSA-6801195;R-HSA-6791306;R-HSA-6800490;R-HSA-5633414;R-HSA-140214;R-HSA-5633441;R-HSA-6798139;R-HSA-6799097
RET		R-HSA-69563	p53-Dependent G1 DNA Damage Response	13	70	0.00459318	0.0158713	0.333296	0.47717	17	22	0.00155466	9606	Homo sapiens	CDKN1A;SMG1;PSMA4;PSMA2;CDKN2A;UBC;MDM2;PSMB10;PSMB8;PSMB9		R-HSA-5633460;R-HSA-349444;R-HSA-6804741;R-HSA-6804879;R-HSA-349455;R-HSA-6803403;R-HSA-264458;R-HSA-6804724;R-HSA-6803411;R-HSA-349426;R-HSA-264444;R-HSA-69562;R-HSA-6803388;R-HSA-6804955;R-HSA-187934;R-HSA-6803801;R-HSA-5693609
PTGIR		R-HSA-69580	p53-Dependent G1/S DNA damage checkpoint	13	70	0.00459318	0.0158713	0.333296	0.47717	17	22	0.00155466	9606	Homo sapiens	CDKN1A;SMG1;PSMA4;PSMA2;CDKN2A;UBC;MDM2;PSMB10;PSMB8;PSMB9		R-HSA-5633460;R-HSA-349444;R-HSA-6804741;R-HSA-6804879;R-HSA-349455;R-HSA-6803403;R-HSA-264458;R-HSA-6804724;R-HSA-6803411;R-HSA-349426;R-HSA-264444;R-HSA-69562;R-HSA-6803388;R-HSA-6804955;R-HSA-187934;R-HSA-6803801;R-HSA-5693609
OAS3		R-HSA-3134975	Regulation of innate immune responses to cytosolic DNA	6	21	0.00137795	0.0147952	0.333296	0.47717	9	9	0.000635997	9606	Homo sapiens	ZBP1;STING1;TREX1;UBC;TRIM21		R-HSA-3249392;R-HSA-3245943;R-HSA-8948703;R-HSA-3249386;R-HSA-3134804;R-HSA-3244605;R-HSA-3134946;R-HSA-8948709;R-HSA-1964496
XDH		R-HSA-8983711	OAS antiviral response	5	15	0.000984252	0.0139561	0.333296	0.47717	9	15	0.00106	9606	Homo sapiens	OAS1;OAS2;DDX58;OAS3;OASL		R-HSA-8985097;R-HSA-8983688;R-HSA-8985153;R-HSA-8983680;R-HSA-8985104;R-HSA-8985091;R-HSA-8985138;R-HSA-8985157;R-HSA-8983671
DDX58		R-HSA-5602566	TICAM1 deficiency - HSE	2	2	0.000131234	0.0152605	0.333296	0.47717	1	1	7.06664e-05	9606	Homo sapiens	TICAM1;TLR3		R-HSA-5602712
TNFSF13B		R-HSA-9645722	Defective Intrinsic Pathway for Apoptosis Due to p14ARF Loss of Function	2	2	0.000131234	0.0152605	0.333296	0.47717	1	1	7.06664e-05	9606	Homo sapiens	CDKN2A;C1QBP		R-HSA-9645766
OAS2		R-HSA-5602415	UNC93B1 deficiency - HSE	2	2	0.000131234	0.0152605	0.333296	0.47717	1	1	7.06664e-05	9606	Homo sapiens	UNC93B1;TLR3		R-HSA-5607838
SETD7		R-HSA-168638	NOD1/2 Signaling Pathway	9	41	0.00269029	0.0160763	0.337602	0.471595	13	18	0.00127199	9606	Homo sapiens	CYLD;CASP8;IRAK2;RIPK2;UBC;CASP1;NOD1;BIRC3		R-HSA-741386;R-HSA-688136;R-HSA-688137;R-HSA-706479;R-HSA-622415;R-HSA-741411;R-HSA-622310;R-HSA-168400;R-HSA-688985;R-HSA-168405;R-HSA-741395;R-HSA-168184;R-HSA-622420
IL18BP		R-HSA-168181	Toll Like Receptor 7/8 (TLR7/8) Cascade	19	118	0.00774278	0.016782	0.342413	0.465449	46	79	0.00558264	9606	Homo sapiens	CCDC71L;MEF2C;MAP2K1;JUN;RIPK2;NOD1;IRAK4;TICAM1;USP18;DUSP6;RELA;BCAM;RPS6KA5;CASP8;IRAK2;UBC;N4BP1;MYD88		R-HSA-975118;R-HSA-975180;R-HSA-975115;R-HSA-451649;R-HSA-975111;R-HSA-975175;R-HSA-9750942;R-HSA-168136;R-HSA-975106;R-HSA-975170;R-HSA-5684250;R-HSA-198669;R-HSA-5684248;R-HSA-975134;R-HSA-9761344;R-HSA-9757954;R-HSA-203797;R-HSA-9758604;R-HSA-9630923;R-HSA-975188;R-HSA-975125;R-HSA-975122;R-HSA-975185;R-HSA-168166;R-HSA-975147;R-HSA-199910;R-HSA-5684273;R-HSA-450337;R-HSA-198756;R-HSA-9757951;…
MX1		R-HSA-8964038	LDL clearance	7	28	0.00183727	0.0171207	0.342413	0.465449	13	20	0.00141333	9606	Homo sapiens	NCEH1;SOAT1;AP2S1;PCSK9;LDLR;LIPA;AP2M1		R-HSA-171106;R-HSA-8865667;R-HSA-6784738;R-HSA-171141;R-HSA-171087;R-HSA-9733403;R-HSA-171122;R-HSA-171059;R-HSA-6784735;R-HSA-6784734;R-HSA-6784729;R-HSA-8876696;R-HSA-6813720
CCR1		R-HSA-75893	TNF signaling	12	64	0.00419948	0.018684	0.354997	0.449776	46	56	0.00395732	9606	Homo sapiens	CYLD;CASP8;TRADD;SPPL2A;UBC;RBCK1;CFLAR;IKBKE;OPTN;BIRC3		R-HSA-9697747;R-HSA-5357776;R-HSA-5357904;R-HSA-9815510;R-HSA-5357845;R-HSA-9793680;R-HSA-5357780;R-HSA-9697750;R-HSA-9796368;R-HSA-9796691;R-HSA-9815507;R-HSA-9817362;R-HSA-9796626;R-HSA-83656;R-HSA-9818975;R-HSA-9794008;R-HSA-9796379;R-HSA-5692550;R-HSA-9793988;R-HSA-3371360;R-HSA-5357828;R-HSA-9817411;R-HSA-5357831;R-HSA-9815501;R-HSA-9793679;R-HSA-5661517;R-HSA-9796617;R-HSA-9817397;R-HSA-563…
CD74		R-HSA-418360	Platelet calcium homeostasis	8	35	0.00229659	0.018192	0.354997	0.449776	5	8	0.000565331	9606	Homo sapiens	P2RX7;P2RX4;TRPC3;ATP2B4;ITPR3;CALM1;SLC8A1		R-HSA-418309;R-HSA-426223;R-HSA-425661;R-HSA-139854;R-HSA-139855
NPFFR2		R-HSA-198323	AKT phosphorylates targets in the cytosol	5	16	0.00104987	0.0178922	0.354997	0.449776	9	9	0.000635997	9606	Homo sapiens	CDKN1A;GSK3A;AKT2;MDM2;AKT1		R-HSA-198611;R-HSA-198371;R-HSA-198609;R-HSA-198599;R-HSA-198613;R-HSA-198347;R-HSA-200143;R-HSA-8948757;R-HSA-198621
SLAMF8		R-HSA-1358803	Downregulation of ERBB2:ERBB3 signaling	5	16	0.00104987	0.0178922	0.354997	0.449776	6	8	0.000565331	9606	Homo sapiens	USP8;AKT2;UBC;AKT1		R-HSA-1358789;R-HSA-1358790;R-HSA-1358791;R-HSA-1358797;R-HSA-1358792;R-HSA-1358795
SAA2		R-HSA-9013957	TLR3-mediated TICAM1-dependent programmed cell death	3	6	0.000393701	0.0190981	0.362863	0.440257	3	3	0.000211999	9606	Homo sapiens	CASP8;TICAM1;TLR3		R-HSA-9013963;R-HSA-9013889;R-HSA-9013895
TGM2		R-HSA-69895	Transcriptional activation of cell cycle inhibitor p21	3	6	0.000393701	0.0190981	0.362863	0.440257	4	5	0.000353332	9606	Homo sapiens	CDKN1A		R-HSA-6803411;R-HSA-6803388;R-HSA-6803403;R-HSA-6803801
TNNT1		R-HSA-69560	Transcriptional activation of p53 responsive genes	3	6	0.000393701	0.0190981	0.362863	0.440257	4	5	0.000353332	9606	Homo sapiens	CDKN1A		R-HSA-6803411;R-HSA-6803388;R-HSA-6803403;R-HSA-6803801
PDZD2		R-HSA-69615	G1/S DNA Damage Checkpoints	13	72	0.00472441	0.0194338	0.365835	0.436715	19	26	0.00183733	9606	Homo sapiens	CDKN1A;SMG1;PSMA4;PSMA2;CDKN2A;UBC;MDM2;PSMB10;PSMB8;PSMB9		R-HSA-69600;R-HSA-5633460;R-HSA-349444;R-HSA-6804741;R-HSA-6804879;R-HSA-349455;R-HSA-6803403;R-HSA-264458;R-HSA-6804724;R-HSA-6803411;R-HSA-349426;R-HSA-264444;R-HSA-69562;R-HSA-6803388;R-HSA-6804955;R-HSA-187934;R-HSA-6803801;R-HSA-69598;R-HSA-5693609
EPSTI1		R-HSA-9637628	Modulation by Mtb of host immune system	4	11	0.000721785	0.0203241	0.365835	0.436715	4	6	0.000423998	9606	Homo sapiens	UBC;B2M;TLR2		R-HSA-9637635;R-HSA-9637638;R-HSA-9637641;R-HSA-9636461
DDX60L		R-HSA-168138	Toll Like Receptor 9 (TLR9) Cascade	19	121	0.00793963	0.0210329	0.378592	0.421829	46	80	0.00565331	9606	Homo sapiens	CCDC71L;MEF2C;MAP2K1;JUN;RIPK2;NOD1;IRAK4;TICAM1;USP18;DUSP6;RELA;BCAM;RPS6KA5;CASP8;IRAK2;UBC;N4BP1;MYD88		R-HSA-975118;R-HSA-975180;R-HSA-975115;R-HSA-451649;R-HSA-975111;R-HSA-975175;R-HSA-9750942;R-HSA-168136;R-HSA-975106;R-HSA-975170;R-HSA-5684250;R-HSA-198669;R-HSA-5684248;R-HSA-975134;R-HSA-9761344;R-HSA-9757954;R-HSA-203797;R-HSA-9758604;R-HSA-9630923;R-HSA-975188;R-HSA-975125;R-HSA-975122;R-HSA-975185;R-HSA-168166;R-HSA-975147;R-HSA-199910;R-HSA-5684273;R-HSA-450337;R-HSA-198756;R-HSA-9757951;…
ANO1		R-HSA-1368108	BMAL1:CLOCK,NPAS2 activates circadian gene expression	9	43	0.00282152	0.0210558	0.379004	0.421357	7	20	0.00141333	9606	Homo sapiens	HELZ2;NCOA2;NOCT;SERPINE1;BHLHE41;ARNTL2		R-HSA-879724;R-HSA-5663124;R-HSA-5663138;R-HSA-879770;R-HSA-5663105;R-HSA-549424;R-HSA-549364
CD68		R-HSA-73887	Death Receptor Signaling	25	172	0.0112861	0.0214024	0.385244	0.414264	74	117	0.00826797	9606	Homo sapiens	YWHAE;TRIO;RIPK2;TRADD;SPPL2A;ITSN1;TNFRSF10A;CFLAR;RELA;FGD4;CYLD;APH1B;CASP8;UBC;TNFSF10;FAS;RBCK1;IKBKE;OPTN;MYD88;BIRC3		R-HSA-5357776;R-HSA-5357904;R-HSA-83586;R-HSA-193665;R-HSA-209536;R-HSA-9793680;R-HSA-5357780;R-HSA-9796368;R-HSA-141316;R-HSA-9817362;R-HSA-9796626;R-HSA-75146;R-HSA-71050;R-HSA-9796379;R-HSA-193682;R-HSA-204947;R-HSA-193686;R-HSA-193691;R-HSA-9793679;R-HSA-5661517;R-HSA-9796617;R-HSA-193695;R-HSA-209566;R-HSA-9817397;R-HSA-193700;R-HSA-5693055;R-HSA-193705;R-HSA-9817400;R-HSA-9818789;R-HSA-1409…
IFIH1		R-HSA-166016	Toll Like Receptor 4 (TLR4) Cascade	24	165	0.0108268	0.0236051	0.401286	0.396545	69	107	0.0075613	9606	Homo sapiens	CCDC71L;MEF2C;MAP2K1;JUN;RIPK2;IRAK3;NOD1;IRAK4;TICAM1;USP18;DUSP6;RELA;BCAM;RPS6KA5;CASP8;IRAK2;UBC;IKBKE;N4BP1;MYD88;TLR2;BIRC3		R-HSA-9750942;R-HSA-166286;R-HSA-936963;R-HSA-166284;R-HSA-936960;R-HSA-198669;R-HSA-2559414;R-HSA-936991;R-HSA-936986;R-HSA-5362500;R-HSA-9757954;R-HSA-203797;R-HSA-936985;R-HSA-9758604;R-HSA-166175;R-HSA-2562564;R-HSA-450337;R-HSA-450346;R-HSA-937022;R-HSA-450358;R-HSA-9750946;R-HSA-2213017;R-HSA-166072;R-HSA-166082;R-HSA-2201316;R-HSA-2569057;R-HSA-451649;R-HSA-166091;R-HSA-2562541;R-HSA-16813…
ISG20		R-HSA-9683610	Maturation of nucleoprotein	5	17	0.00111549	0.0224987	0.401286	0.396545	3	9	0.000635997	9606	Homo sapiens	GSK3A;PARP4;SUMO1;PARP9;PARP14		R-HSA-9683664;R-HSA-9683687;R-HSA-9686061
CD68		R-HSA-5689896	Ovarian tumor domain proteases	9	44	0.00288714	0.023923	0.406692	0.390735	8	14	0.000989329	9606	Homo sapiens	IFIH1;TNIP1;DDX58;RIPK2;UBC;TRIM25;NOD1		R-HSA-5690870;R-HSA-688136;R-HSA-936381;R-HSA-8869506;R-HSA-8865182;R-HSA-5690845;R-HSA-5690827;R-HSA-5690856
APBB1IP		R-HSA-166058	MyD88:MAL(TIRAP) cascade initiated on plasma membrane	20	133	0.00872703	0.0271041	0.433666	0.362845	48	76	0.00537065	9606	Homo sapiens	CCDC71L;MEF2C;MAP2K1;JUN;RIPK2;IRAK3;NOD1;IRAK4;USP18;DUSP6;RELA;BCAM;RPS6KA5;CASP8;IRAK2;UBC;N4BP1;MYD88;TLR2		R-HSA-166082;R-HSA-2201316;R-HSA-451649;R-HSA-166091;R-HSA-9750942;R-HSA-168136;R-HSA-2201322;R-HSA-166286;R-HSA-5684250;R-HSA-936963;R-HSA-166284;R-HSA-936960;R-HSA-198669;R-HSA-5684248;R-HSA-2559414;R-HSA-936991;R-HSA-936986;R-HSA-9761344;R-HSA-937050;R-HSA-2262775;R-HSA-9757954;R-HSA-203797;R-HSA-9758604;R-HSA-166362;R-HSA-166363;R-HSA-9630923;R-HSA-2262777;R-HSA-936942;R-HSA-168166;R-HSA-1661…
MX1		R-HSA-168188	Toll Like Receptor TLR6:TLR2 Cascade	20	133	0.00872703	0.0271041	0.433666	0.362845	49	78	0.00551198	9606	Homo sapiens	CCDC71L;MEF2C;MAP2K1;JUN;RIPK2;IRAK3;NOD1;IRAK4;USP18;DUSP6;RELA;BCAM;RPS6KA5;CASP8;IRAK2;UBC;N4BP1;MYD88;TLR2		R-HSA-9750942;R-HSA-166286;R-HSA-936963;R-HSA-166284;R-HSA-936960;R-HSA-198669;R-HSA-2559414;R-HSA-936991;R-HSA-936986;R-HSA-9757954;R-HSA-203797;R-HSA-9758604;R-HSA-450337;R-HSA-450346;R-HSA-937022;R-HSA-9750946;R-HSA-166072;R-HSA-166082;R-HSA-2201316;R-HSA-451649;R-HSA-166091;R-HSA-168136;R-HSA-2201322;R-HSA-5684250;R-HSA-5684248;R-HSA-9761344;R-HSA-937050;R-HSA-2262775;R-HSA-166362;R-HSA-16636…
ITGBL1		R-HSA-1834941	STING mediated induction of host immune responses	6	24	0.0015748	0.026253	0.433666	0.362845	16	19	0.00134266	9606	Homo sapiens	STING1;IFI16;TREX1;CGAS;STAT6;TRIM21		R-HSA-1834939;R-HSA-2396007;R-HSA-2396002;R-HSA-3134822;R-HSA-3249371;R-HSA-3249370;R-HSA-3249372;R-HSA-2396009;R-HSA-3249379;R-HSA-3244643;R-HSA-3249378;R-HSA-3244647;R-HSA-3244614;R-HSA-1834951;R-HSA-3249390;R-HSA-3134800
CHSY3		R-HSA-9694631	Maturation of nucleoprotein	6	24	0.0015748	0.026253	0.433666	0.362845	4	14	0.000989329	9606	Homo sapiens	GSK3A;PARP4;SUMO1;CSNK1A1;PARP9;PARP14		R-HSA-9729318;R-HSA-9729260;R-HSA-9729279;R-HSA-9729307
OAS1		R-HSA-75072	mRNA Editing	4	12	0.000787402	0.0268046	0.433666	0.362845	5	9	0.000635997	9606	Homo sapiens	APOBEC3C;ADAR;APOBEC3B		R-HSA-75090;R-HSA-111237;R-HSA-77609;R-HSA-83677;R-HSA-77614
IFIT3		R-HSA-8851680	Butyrophilin (BTN) family interactions	4	12	0.000787402	0.0268046	0.433666	0.362845	4	8	0.000565331	9606	Homo sapiens	BTN2A2;BTN3A1;BTN3A3;XDH		R-HSA-8851044;R-HSA-8851988;R-HSA-8938431;R-HSA-8851038
OAS1		R-HSA-6803211	TP53 Regulates Transcription of Death Receptors and Ligands	5	18	0.0011811	0.0278111	0.444978	0.351661	5	7	0.000494665	9606	Homo sapiens	TMEM219;FAS;TNFRSF10A		R-HSA-6799815;R-HSA-5633414;R-HSA-6800035;R-HSA-5633441;R-HSA-6800001
PRRX1		R-HSA-446652	Interleukin-1 family signaling	25	183	0.0120079	0.0397639	0.447273	0.349428	54	92	0.00650131	9606	Homo sapiens	GSDMD;CCDC71L;MAP2K1;SMAD3;RIPK2;IRAK3;NOD1;IRAK4;USP18;PSMB10;PSMB8;RELA;IL18BP;PSMB9;BCAM;CASP8;PSMA4;IRAK2;PSMA2;UBC;IL1RAPL1;CASP1;N4BP1;MYD88		R-HSA-450690;R-HSA-446862;R-HSA-9750942;R-HSA-8848395;R-HSA-450827;R-HSA-8848392;R-HSA-446868;R-HSA-9757954;R-HSA-9758604;R-HSA-446877;R-HSA-448678;R-HSA-9008043;R-HSA-209063;R-HSA-449058;R-HSA-209061;R-HSA-8948015;R-HSA-2730894;R-HSA-448673;R-HSA-446894;R-HSA-9008928;R-HSA-446634;R-HSA-9750946;R-HSA-9012542;R-HSA-448702;R-HSA-448703;R-HSA-9008692;R-HSA-9008052;R-HSA-446648;R-HSA-9008054;R-HSA-90…
VSIR		R-HSA-168179	Toll Like Receptor TLR1:TLR2 Cascade	20	136	0.00892388	0.0329464	0.447273	0.349428	49	78	0.00551198	9606	Homo sapiens	CCDC71L;MEF2C;MAP2K1;JUN;RIPK2;IRAK3;NOD1;IRAK4;USP18;DUSP6;RELA;BCAM;RPS6KA5;CASP8;IRAK2;UBC;N4BP1;MYD88;TLR2		R-HSA-9750942;R-HSA-166286;R-HSA-936963;R-HSA-166284;R-HSA-936960;R-HSA-198669;R-HSA-2559414;R-HSA-936991;R-HSA-936986;R-HSA-9757954;R-HSA-203797;R-HSA-9758604;R-HSA-450337;R-HSA-450346;R-HSA-937022;R-HSA-9750946;R-HSA-166072;R-HSA-166082;R-HSA-2201316;R-HSA-451649;R-HSA-166091;R-HSA-168136;R-HSA-2201322;R-HSA-5684250;R-HSA-5684248;R-HSA-9761344;R-HSA-937050;R-HSA-2262775;R-HSA-166362;R-HSA-16636…
HDAC9		R-HSA-181438	Toll Like Receptor 2 (TLR2) Cascade	20	136	0.00892388	0.0329464	0.447273	0.349428	50	80	0.00565331	9606	Homo sapiens	CCDC71L;MEF2C;MAP2K1;JUN;RIPK2;IRAK3;NOD1;IRAK4;USP18;DUSP6;RELA;BCAM;RPS6KA5;CASP8;IRAK2;UBC;N4BP1;MYD88;TLR2		R-HSA-9750942;R-HSA-166286;R-HSA-936963;R-HSA-166284;R-HSA-936960;R-HSA-198669;R-HSA-2559414;R-HSA-936991;R-HSA-936986;R-HSA-9757954;R-HSA-203797;R-HSA-9758604;R-HSA-450337;R-HSA-450346;R-HSA-937022;R-HSA-9750946;R-HSA-166072;R-HSA-166082;R-HSA-2201316;R-HSA-451649;R-HSA-166091;R-HSA-168136;R-HSA-2201322;R-HSA-5684250;R-HSA-5684248;R-HSA-9761344;R-HSA-937050;R-HSA-2262775;R-HSA-166362;R-HSA-16636…
SLC14A1		R-HSA-9692914	SARS-CoV-1-host interactions	18	118	0.00774278	0.0307956	0.447273	0.349428	18	48	0.00339199	9606	Homo sapiens	YWHAE;SMAD3;DDX58;SERPINE1;NMI;RELA;RUNX1;IFIH1;BST2;STING1;IRAK2;UBC;CASP1;TRIM25;IKBKE;BCL2L1;PDK1		R-HSA-9704692;R-HSA-9693590;R-HSA-9731057;R-HSA-9693589;R-HSA-9727922;R-HSA-9711058;R-HSA-9685179;R-HSA-9685219;R-HSA-9731047;R-HSA-9735840;R-HSA-9685195;R-HSA-9710988;R-HSA-9737710;R-HSA-9704655;R-HSA-9727919;R-HSA-9711016;R-HSA-9731018;R-HSA-9731051
BATF2		R-HSA-168928	DDX58/IFIH1-mediated induction of interferon-alpha/beta	16	104	0.00682415	0.0374726	0.447273	0.349428	37	53	0.00374532	9606	Homo sapiens	UBA7;DDX58;UBE2L6;ISG15;RELA;HERC5;IFIH1;CYLD;BCAM;CASP8;DHX58;UBC;PHACTR2;TRIM25;IKBKE		R-HSA-936462;R-HSA-936390;R-HSA-168140;R-HSA-168909;R-HSA-990528;R-HSA-936412;R-HSA-933532;R-HSA-933530;R-HSA-936475;R-HSA-918232;R-HSA-933528;R-HSA-933526;R-HSA-918230;R-HSA-933527;R-HSA-918229;R-HSA-933525;R-HSA-918227;R-HSA-933523;R-HSA-918224;R-HSA-918225;R-HSA-168934;R-HSA-168166;R-HSA-168935;R-HSA-9705137;R-HSA-933538;R-HSA-933539;R-HSA-9705145;R-HSA-933537;R-HSA-913725;R-HSA-990526;R-HSA-9…
GRIP2		R-HSA-5625740	RHO GTPases activate PKNs	13	80	0.00524934	0.0398455	0.447273	0.349428	14	20	0.00141333	9606	Homo sapiens	YWHAE;NCOA2;KDM4C;PPP1R12A;H2BC5;H2AC6;H2BC21;H2AC19;MYH9;PDK1;MYL12B		R-HSA-5625745;R-HSA-5623632;R-HSA-419232;R-HSA-5623667;R-HSA-75016;R-HSA-5671772;R-HSA-5625849;R-HSA-5625848;R-HSA-5625784;R-HSA-5625883;R-HSA-5625797;R-HSA-5625796;R-HSA-5625870;R-HSA-5625774
BST2		R-HSA-109606	Intrinsic Pathway for Apoptosis	11	64	0.00419948	0.0401094	0.447273	0.349428	15	63	0.00445198	9606	Homo sapiens	YWHAE;GSDMD;CASP8;CDKN2A;C1QBP;AKT2;AKT1;PMAIP1;BCL2L1		R-HSA-139906;R-HSA-4331331;R-HSA-508163;R-HSA-508162;R-HSA-198347;R-HSA-9645694;R-HSA-114284;R-HSA-6790025;R-HSA-9645692;R-HSA-140214;R-HSA-139898;R-HSA-139899;R-HSA-140216;R-HSA-140217;R-HSA-4331327
ITGBL1		R-HSA-1221632	Meiotic synapsis	11	62	0.00406824	0.0332051	0.447273	0.349428	6	6	0.000423998	9606	Homo sapiens	STAG1;H2BC5;H2AC6;H2BC21;TINF2;H2AC19;SMC1A;SYNE2;SYNE1		R-HSA-912505;R-HSA-912408;R-HSA-912389;R-HSA-912470;R-HSA-912467;R-HSA-912450
HMSD		R-HSA-445989	TAK1-dependent IKK and NF-kappa-B activation	10	55	0.00360892	0.0357268	0.447273	0.349428	10	17	0.00120133	9606	Homo sapiens	BCAM;CASP8;IRAK2;RIPK2;UBC;NOD1;USP18;N4BP1;RELA		R-HSA-9761344;R-HSA-168166;R-HSA-9757954;R-HSA-9750946;R-HSA-9758604;R-HSA-9630923;R-HSA-9750942;R-HSA-168184;R-HSA-9757951;R-HSA-9773803
RNF213		R-HSA-8853884	Transcriptional Regulation by VENTX	9	48	0.00314961	0.0381754	0.447273	0.349428	8	13	0.000918663	9606	Homo sapiens	MOV10;CDKN2B;CCND1;CDKN2A;TXNIP;RELA		R-HSA-3857305;R-HSA-8853956;R-HSA-8853921;R-HSA-8853920;R-HSA-3209114;R-HSA-8853965;R-HSA-3790130;R-HSA-3209151
IFIT3		R-HSA-5357956	TNFR1-induced NFkappaB signaling pathway	7	33	0.00216535	0.0367828	0.447273	0.349428	5	5	0.000353332	9606	Homo sapiens	CYLD;TRADD;UBC;RBCK1;OPTN;BIRC3		R-HSA-5357776;R-HSA-5357904;R-HSA-5357860;R-HSA-5357780;R-HSA-5357757
ZNFX1		R-HSA-6803204	TP53 Regulates Transcription of Genes Involved in Cytochrome C Release	7	33	0.00216535	0.0367828	0.447273	0.349428	8	25	0.00176666	9606	Homo sapiens	STEAP3;SMG1;AIFM2;PMAIP1		R-HSA-6791302;R-HSA-4331331;R-HSA-140214;R-HSA-6801184;R-HSA-6801166;R-HSA-6801195;R-HSA-6791306;R-HSA-6799097
MSX1		R-HSA-9734009	Defective Intrinsic Pathway for Apoptosis	7	33	0.00216535	0.0367828	0.447273	0.349428	6	24	0.00169599	9606	Homo sapiens	YWHAE;CAST;JUN;CDKN2A;C1QBP;SOD2		R-HSA-8868134;R-HSA-8863012;R-HSA-9645766;R-HSA-8870703;R-HSA-8863674;R-HSA-8868666
IL4I1		R-HSA-3295583	TRP channels	7	32	0.00209974	0.032021	0.447273	0.349428	6	7	0.000494665	9606	Homo sapiens	TRPC5;TRPC3;MLKL;TRPV2;TRPV1;TRPM4		R-HSA-9701141;R-HSA-3295579;R-HSA-9701055;R-HSA-9701064;R-HSA-3295580;R-HSA-9701147
OAS1		R-HSA-6804116	TP53 Regulates Transcription of Genes Involved in G1 Cell Cycle Arrest	5	20	0.00131234	0.0406612	0.447273	0.349428	12	17	0.00120133	9606	Homo sapiens	CDKN1A;E2F7		R-HSA-6803411;R-HSA-6798353;R-HSA-6798304;R-HSA-69562;R-HSA-6803388;R-HSA-6798299;R-HSA-6798347;R-HSA-8952996;R-HSA-187934;R-HSA-6803403;R-HSA-8953013;R-HSA-6803801
MX1		R-HSA-9758274	Regulation of NF-kappa B signaling	5	20	0.00131234	0.0406612	0.447273	0.349428	5	11	0.00077733	9606	Homo sapiens	CASP8;UBC;USP18;N4BP1		R-HSA-9761344;R-HSA-9757954;R-HSA-9750946;R-HSA-9750942;R-HSA-9757951
DDX60L		R-HSA-1810476	RIP-mediated NFkB activation via ZBP1	5	19	0.00124672	0.0338581	0.447273	0.349428	4	4	0.000282666	9606	Homo sapiens	ZBP1;TICAM1;TLR3;RELA;MYD88		R-HSA-1810457;R-HSA-9604480;R-HSA-168910;R-HSA-168140
RSAD2		R-HSA-193639	p75NTR signals via NF-kB	5	19	0.00124672	0.0338581	0.447273	0.349428	9	13	0.000918663	9606	Homo sapiens	RIPK2;UBC;RELA;MYD88		R-HSA-193665;R-HSA-209536;R-HSA-193686;R-HSA-193691;R-HSA-193656;R-HSA-193705;R-HSA-193695;R-HSA-193647;R-HSA-209566
SLC37A3		R-HSA-9014325	TICAM1,TRAF6-dependent induction of TAK1 complex	4	13	0.000853018	0.0343889	0.447273	0.349428	6	6	0.000423998	9606	Homo sapiens	UBC;TICAM1;TLR3		R-HSA-847070;R-HSA-450259;R-HSA-177690;R-HSA-177694;R-HSA-177692;R-HSA-9628444
MILR1		R-HSA-8941855	RUNX3 regulates CDKN1A transcription	3	8	0.000524934	0.0395779	0.447273	0.349428	4	6	0.000423998	9606	Homo sapiens	CDKN1A;SMAD3		R-HSA-8878178;R-HSA-8878130;R-HSA-8878143;R-HSA-8878186
PRRX1		R-HSA-75094	Formation of the Editosome	3	8	0.000524934	0.0395779	0.447273	0.349428	1	2	0.000141333	9606	Homo sapiens	APOBEC3C;APOBEC3B		R-HSA-77609
GCNT4		R-HSA-9636667	Manipulation of host energy metabolism	2	3	0.00019685	0.0323157	0.447273	0.349428	2	2	0.000141333	9606	Homo sapiens	PGK1;ENO1		R-HSA-9636658;R-HSA-9636669
DPYS		R-HSA-5602571	TRAF3 deficiency - HSE	2	3	0.00019685	0.0323157	0.447273	0.349428	1	1	7.06664e-05	9606	Homo sapiens	TICAM1;TLR3		R-HSA-5602624
CTSS		R-HSA-171306	Packaging Of Telomere Ends	7	34	0.00223097	0.0419887	0.461875	0.335475	2	2	0.000141333	9606	Homo sapiens	H2BC5;H2AC6;H2BC21;TINF2;H2AC19		R-HSA-181450;R-HSA-176700
EPSTI1		R-HSA-977225	Amyloid fiber formation	14	89	0.0058399	0.0423637	0.466001	0.331613	13	33	0.00233199	9606	Homo sapiens	APH1B;H2BC5;H2AC6;H2BC21;UBC;H2AC19;TSPAN5;UBE2L6;TSPAN33;B2M		R-HSA-5660757;R-HSA-977224;R-HSA-5660752;R-HSA-5660753;R-HSA-9010113;R-HSA-976734;R-HSA-5667111;R-HSA-9010074;R-HSA-5667107;R-HSA-5658496;R-HSA-9010096;R-HSA-9010034;R-HSA-977136
TACR1		R-HSA-8941858	Regulation of RUNX3 expression and activity	10	57	0.00374016	0.043564	0.479204	0.319479	4	9	0.000635997	9606	Homo sapiens	PSMA4;SMURF2;PSMA2;CDKN2A;UBC;MDM2;PSMB10;PSMB8;PSMB9		R-HSA-8952408;R-HSA-8952382;R-HSA-8952419;R-HSA-8952371
HAVCR2		R-HSA-2173788	Downregulation of TGF-beta receptor signaling	6	28	0.00183727	0.0489907	0.538897	0.268494	17	28	0.00197866	9606	Homo sapiens	USP15;STAG1;SMAD3;SMURF2;UBC		R-HSA-178208;R-HSA-173542;R-HSA-2176452;R-HSA-2167876;R-HSA-2187401;R-HSA-178218;R-HSA-2187368;R-HSA-2187405;R-HSA-2187375;R-HSA-2187382;R-HSA-2169046;R-HSA-2187355;R-HSA-2179291;R-HSA-2169050;R-HSA-2179293;R-HSA-2176445;R-HSA-2187358
RRAS2		R-HSA-9696273	RND1 GTPase cycle	8	43	0.00282152	0.0506011	0.556612	0.254448	1	2	0.000141333	9606	Homo sapiens	DSP;STIP1;DST;EPSTI1;RRAS2;RASAL2;ARHGAP5;FAM83B		R-HSA-9696271
C15orf48		R-HSA-212436	Generic Transcription Pathway	151	1588	0.104199	0.394507	0.566762	0.246599	400	884	0.0624691	9606	Homo sapiens	STEAP3;SERPINE1;H2AC19;BACH1;NR3C2;CCND3;CCND1;AKT2;SESN2;AKT1;PIP4K2C;NBN;PITX2;PDK1;ZNF200;MEF2C;ZNF560;H2AC6;CSNK2A1;KCTD1;NRBP1;RUNX1;DDIT3;TXNIP;FKBP5;ZNF274;MAX;ZNF391;GATA3;BRIP1;UBC;PMAIP1;JUN;ZNF383;SMAD3;ZNF382;SMURF2;GADD45A;TNFRSF10A;FBXO32;SMARCA2;PHC3;MOV10;CNOT1;ZNF418;MDM2;ITGBL1;CDK13;CALM1;CNOT9;RET;YWHAE;CDKN1A;SMG1;CITED2;CASP8;MED13;SUMO1;EXO1;AIFM2;CTSL;ZNF528;MED10;H2BC21;C…		R-HSA-8936584;R-HSA-2187303;R-HSA-9625749;R-HSA-2187309;R-HSA-6800490;R-HSA-8877192;R-HSA-6805620;R-HSA-9009308;R-HSA-9622667;R-HSA-2187325;R-HSA-8936599;R-HSA-9615501;R-HSA-8936616;R-HSA-6791235;R-HSA-8936621;R-HSA-8936608;R-HSA-870437;R-HSA-8952996;R-HSA-8939706;R-HSA-9007283;R-HSA-8936628;R-HSA-870449;R-HSA-2187293;R-HSA-8953013;R-HSA-9615570;R-HSA-9615571;R-HSA-6798373;R-HSA-6798372;R-HSA-961…
DNAJC6		R-HSA-5663205	Infectious disease	145	1512	0.0992126	0.356724	0.566762	0.246599	183	897	0.0633877	9606	Homo sapiens	YWHAE;H2AW;NRP1;GSK3A;TUSC3;SERPINE1;H2AC19;ENO1;IPO5;IFIH1;SUMO1;CTSL;AP1G1;H2BC21;AKT2;CASP1;C3AR1;TRIM25;AKT1;JAK2;IKBKE;B2M;AP2M1;PDK1;ZBP1;MAP2K1;PARP4;H2AC6;ITGA4;DDX58;RIPK2;HLA-B;HLA-C;PARP9;HLA-F;TUBA4A;RUNX1;HLA-E;ANO1;BRMS1;PSMA4;PSMA2;TXNIP;MYH9;MET;CHMP5;TLR2;NAPA;ITPR3;ATP1A2;NOD1;ADCY7;RELA;PSMB10;NT5E;RNF213;IRAK2;G3BP1;UBC;AP2S1;PGK1;ST3GAL4;ANO10;SUZ12;GSDMD;JUN;SMAD3;SYT1;APOBE…		R-HSA-9660819;R-HSA-184323;R-HSA-8951690;R-HSA-9685655;R-HSA-9693590;R-HSA-9660822;R-HSA-182279;R-HSA-9693589;R-HSA-175108;R-HSA-9666458;R-HSA-9729437;R-HSA-9660824;R-HSA-5336413;R-HSA-182286;R-HSA-9717658;R-HSA-9660828;R-HSA-175117;R-HSA-9755777;R-HSA-9635461;R-HSA-5211224;R-HSA-9710988;R-HSA-9697423;R-HSA-162590;R-HSA-163617;R-HSA-449058;R-HSA-9686710;R-HSA-9727922;R-HSA-9685179;R-HSA-9729725;R…
MLKL		R-HSA-9675108	Nervous system development	59	621	0.040748	0.449087	0.566762	0.246599	205	324	0.0228959	9606	Homo sapiens	RET;SEMA5A;NRP1;NRP2;TRIO;USP33;ITSN1;RPS6KA5;ALCAM;DPYSL3;TEAD1;AP2M1;MAP2K1;TRPC5;TRPC3;CSNK2A1;GFRA1;RGMB;ANK1;TUBA4A;ELF1;PSMA4;PSMA2;SCN8A;KCNQ3;MYH9;ETF1;UTRN;EZR;MET;PFN2;SPTBN5;SEMA7A;HMGCR;MYL12A;PSMB10;MYL12B;EFNB2;ABLIM1;APH1B;RELN;UBC;PLXNA2;AP2S1;SLIT2;CYP51A1;L1CAM;PSMB8;PSMB9;DAB1;PTPRA;AGRN;EIF4G1		R-HSA-3928633;R-HSA-3928632;R-HSA-3928639;R-HSA-3928627;R-HSA-3928625;R-HSA-3928624;R-HSA-3928631;R-HSA-3928628;R-HSA-3928617;R-HSA-3928616;R-HSA-3928623;R-HSA-3928610;R-HSA-8986258;R-HSA-3928615;R-HSA-3928614;R-HSA-3928612;R-HSA-3928602;R-HSA-3928601;R-HSA-3928600;R-HSA-418850;R-HSA-3928607;R-HSA-3928604;R-HSA-392749;R-HSA-3928595;R-HSA-392748;R-HSA-3928594;R-HSA-392751;R-HSA-3928592;R-HSA-41885…
GMPR		R-HSA-5663202	Diseases of signal transduction by growth factor receptors and second messengers	48	498	0.0326772	0.418326	0.566762	0.246599	182	478	0.0337785	9606	Homo sapiens	CDKN1A;CAMK2D;GSK3A;ZC3HAV1;FGF1;HDAC9;FGF2;PSMB10;DLL4;FGF5;APH1B;RNF213;MPRIP;AKT2;UBC;AKT1;RICTOR;JAK2;PDK1;MAP2K1;SMAD3;STAT1;CSNK1A1;FN1;BRAF;LMO7;PPP2R5C;DKK1;QKI;DUSP6;PSMB8;PSMB9;APBB1IP;BTC;PSMA4;PSMA2;GOLGB1;MDM2;MYH9;CALM1;PIK3AP1;MET;BCL2L1		R-HSA-9656211;R-HSA-2023455;R-HSA-9656209;R-HSA-9656215;R-HSA-9656214;R-HSA-2023451;R-HSA-9656213;R-HSA-9656212;R-HSA-4839746;R-HSA-5339713;R-HSA-9664950;R-HSA-2400001;R-HSA-9701810;R-HSA-2900747;R-HSA-3315483;R-HSA-2730752;R-HSA-2400009;R-HSA-9724090;R-HSA-2400010;R-HSA-9665699;R-HSA-2219536;R-HSA-2900765;R-HSA-9665697;R-HSA-9665701;R-HSA-9665700;R-HSA-9665705;R-HSA-9665709;R-HSA-2243938;R-HSA-9…
PRSS53		R-HSA-3700989	Transcriptional Regulation by TP53	53	484	0.0317585	0.128111	0.566762	0.246599	95	259	0.0183026	9606	Homo sapiens	YWHAE;CDKN1A;STEAP3;SMG1;BACH1;COX5A;BRIP1;CASP8;EXO1;AIFM2;AKT2;UBC;SESN2;CASP1;PMAIP1;AKT1;RICTOR;PIP4K2C;NBN;E2F7;PDK1;JUN;CSNK2A1;CDKN2A;GADD45A;TXNRD1;TNFRSF10A;PPP2R5C;LRPPRC;PML;HIPK2;MOV10;RRM2B;CNOT1;MDM2;FAS;TMEM219;CDK13;CNOT9		R-HSA-3215152;R-HSA-4331331;R-HSA-6799332;R-HSA-2318752;R-HSA-6798304;R-HSA-5632732;R-HSA-3222072;R-HSA-349455;R-HSA-163214;R-HSA-6800490;R-HSA-3215295;R-HSA-5631941;R-HSA-6805620;R-HSA-6804724;R-HSA-3215144;R-HSA-187934;R-HSA-6806394;R-HSA-6799097;R-HSA-6799815;R-HSA-6791109;R-HSA-3215251;R-HSA-5689972;R-HSA-6805061;R-HSA-5632887;R-HSA-6795460;R-HSA-6791235;R-HSA-6805059;R-HSA-6793666;R-HSA-6804…
LAP3		R-HSA-9006931	Signaling by Nuclear Receptors	37	387	0.0253937	0.452969	0.566762	0.246599	92	196	0.0138506	9606	Homo sapiens	H2AC19;HSPB1;GATA3;CCND1;H2BC21;AKT2;AKT1;PDK1;NCOA2;PDHX;JUN;H2BC5;H2AC6;CAV2;NCOA3;ATP2B4;SMC1A;RUNX1;ARL4C;BTC;MOV10;STAG1;NR5A2;FABP5;SCD;GNB4;FAS;CALM1;FKBP5		R-HSA-199298;R-HSA-9011981;R-HSA-9632918;R-HSA-8931981;R-HSA-9021068;R-HSA-9011983;R-HSA-9018497;R-HSA-9009536;R-HSA-9018499;R-HSA-9024386;R-HSA-9008258;R-HSA-202127;R-HSA-9009541;R-HSA-5422942;R-HSA-9011975;R-HSA-9011997;R-HSA-9008285;R-HSA-9021596;R-HSA-9625482;R-HSA-9011985;R-HSA-9632906;R-HSA-9021072;R-HSA-9011984;R-HSA-9632910;R-HSA-9625487;R-HSA-9021079;R-HSA-9009065;R-HSA-5622129;R-HSA-961…
MRGPRX3		R-HSA-5683057	MAPK family signaling cascades	40	380	0.0249344	0.233306	0.566762	0.246599	63	122	0.0086213	9606	Homo sapiens	RET;CAMK2D;SPTBN5;HSPB1;RASAL2;FGF1;FGF2;PSMB10;FGF5;CCND3;UBC;PEA15;JAK2;ZBP1;DUSP5;MAP2K1;JUN;NCOA3;FN1;GFRA1;BRAF;PPP2R5C;DUSP6;PSMB8;PSMB9;APBB1IP;BTC;MOV10;PSMA4;PTPRA;PSMA2;RASA2;CDC42EP3;RAPGEF2;CALM1;MET;BCL2L1		R-HSA-5687121;R-HSA-5692764;R-HSA-5692761;R-HSA-9657603;R-HSA-5675206;R-HSA-9657606;R-HSA-5658435;R-HSA-9654533;R-HSA-5687105;R-HSA-9653514;R-HSA-9657608;R-HSA-5687112;R-HSA-5687113;R-HSA-5672950;R-HSA-109857;R-HSA-5672951;R-HSA-5658231;R-HSA-5692788;R-HSA-109858;R-HSA-109860;R-HSA-5675376;R-HSA-109863;R-HSA-5674366;R-HSA-5672957;R-HSA-5692775;R-HSA-5675373;R-HSA-5672980;R-HSA-5674132;R-HSA-96535…
ANGPTL1		R-HSA-9006925	Intracellular signaling by second messengers	39	368	0.024147	0.224158	0.566762	0.246599	82	114	0.00805597	9606	Homo sapiens	CDKN1A;CAMK2D;GSK3A;CSF1;ITPR3;FGF1;ADCY7;FGF2;PSMB10;FGF5;MECOM;AKT2;UBC;PIP5K1A;AKT1;RICTOR;PIP4K2C;PDK1;SUZ12;JUN;CSNK2A1;IRAK4;PPP2R5C;PHC3;PSMB8;PML;PSMB9;BTC;MOV10;PSMA4;PSMA2;MDM2;CALM1;PIK3AP1;MET;MYD88		R-HSA-199299;R-HSA-9618834;R-HSA-199298;R-HSA-199425;R-HSA-8944650;R-HSA-8944522;R-HSA-2318752;R-HSA-8948621;R-HSA-8850945;R-HSA-8948623;R-HSA-8948612;R-HSA-199443;R-HSA-8944538;R-HSA-6811504;R-HSA-198298;R-HSA-1675776;R-HSA-199839;R-HSA-8948757;R-HSA-2317314;R-HSA-8948651;R-HSA-8944684;R-HSA-8948524;R-HSA-6807106;R-HSA-2219524;R-HSA-8945709;R-HSA-8944047;R-HSA-9619125;R-HSA-111913;R-HSA-6807118;…
MLKL		R-HSA-195721	Signaling by WNT	37	332	0.0217848	0.151808	0.566762	0.246599	86	157	0.0110946	9606	Homo sapiens	H2AC19;ITPR3;PSMB10;SNX3;TERT;H2BC21;AKT2;UBC;AP2S1;AKT1;WNT3;AP2M1;DACT1;TLE4;USP8;SMURF2;H2BC5;H2AC6;WNT5B;CSNK2A1;CSNK1A1;CSNK1E;PPP2R5C;WNT16;DKK1;PSMB8;PSMB9;MOV10;SFRP1;PSMA4;PSMA2;GNB4;ROR1;CALM1		R-HSA-3769401;R-HSA-3858491;R-HSA-4649028;R-HSA-3322422;R-HSA-4332358;R-HSA-4332359;R-HSA-3601585;R-HSA-3858482;R-HSA-3364026;R-HSA-4641231;R-HSA-4332363;R-HSA-3858480;R-HSA-3769394;R-HSA-4641229;R-HSA-3781941;R-HSA-3322431;R-HSA-3781943;R-HSA-3322429;R-HSA-4608854;R-HSA-4608855;R-HSA-3238691;R-HSA-4608852;R-HSA-4641236;R-HSA-3238694;R-HSA-4420052;R-HSA-4641246;R-HSA-3640874;R-HSA-3640872;R-HSA-3…
THEMIS2		R-HSA-8957322	Metabolism of steroids	40	331	0.0217192	0.0598501	0.566762	0.246599	63	250	0.0176666	9606	Homo sapiens	IDI1;INSIG2;INSIG1;MSMO1;HMGCR;HSD17B7;HELZ2;NSDHL;SC5D;LDLR;FDFT1;FDPS;NCOA2;STARD4;STARD5;HMGCS1;OSBPL3;CYP51A1;DHCR24;ELOVL6;LSS;SQLE;SCD;FAS;DHCR7;LGMN		R-HSA-2426149;R-HSA-2426148;R-HSA-1655835;R-HSA-2426151;R-HSA-194689;R-HSA-2426150;R-HSA-191366;R-HSA-2426147;R-HSA-2426146;R-HSA-194187;R-HSA-1655824;R-HSA-5340251;R-HSA-1655827;R-HSA-1655826;R-HSA-1655828;R-HSA-2426152;R-HSA-2426155;R-HSA-2426154;R-HSA-2426164;R-HSA-191382;R-HSA-1655823;R-HSA-2426163;R-HSA-2426162;R-HSA-196126;R-HSA-194718;R-HSA-191402;R-HSA-191405;R-HSA-1655849;R-HSA-196402;R-…
TNNT1		R-HSA-5684996	MAPK1/MAPK3 signaling	33	329	0.0215879	0.352497	0.566762	0.246599	49	82	0.00579464	9606	Homo sapiens	RET;CAMK2D;SPTBN5;RASAL2;FGF1;FGF2;PSMB10;FGF5;UBC;PEA15;JAK2;DUSP5;MAP2K1;FN1;GFRA1;BRAF;PPP2R5C;DUSP6;PSMB8;PSMB9;APBB1IP;BTC;PSMA4;PTPRA;PSMA2;RASA2;RAPGEF2;CALM1;MET;BCL2L1		R-HSA-9657603;R-HSA-5675206;R-HSA-9657606;R-HSA-5658435;R-HSA-9654533;R-HSA-9653514;R-HSA-9657608;R-HSA-5672950;R-HSA-109857;R-HSA-5672951;R-HSA-5658231;R-HSA-109858;R-HSA-109860;R-HSA-5675376;R-HSA-109863;R-HSA-5674366;R-HSA-5672957;R-HSA-5675373;R-HSA-5672980;R-HSA-5674132;R-HSA-9653585;R-HSA-5672978;R-HSA-5674130;R-HSA-5674387;R-HSA-9653595;R-HSA-5674140;R-HSA-5675417;R-HSA-5672966;R-HSA-56729…
NCAM2		R-HSA-5673001	RAF/MAP kinase cascade	33	322	0.0211286	0.308611	0.566762	0.246599	44	75	0.00529998	9606	Homo sapiens	RET;CAMK2D;SPTBN5;RASAL2;FGF1;FGF2;PSMB10;FGF5;UBC;PEA15;JAK2;DUSP5;MAP2K1;FN1;GFRA1;BRAF;PPP2R5C;DUSP6;PSMB8;PSMB9;APBB1IP;BTC;PSMA4;PTPRA;PSMA2;RASA2;RAPGEF2;CALM1;MET;BCL2L1		R-HSA-5672980;R-HSA-5674132;R-HSA-9653585;R-HSA-5672978;R-HSA-5674130;R-HSA-5674387;R-HSA-9653595;R-HSA-5674140;R-HSA-5675417;R-HSA-9657603;R-HSA-5672966;R-HSA-5675206;R-HSA-5672965;R-HSA-5674373;R-HSA-9657606;R-HSA-5658435;R-HSA-5672960;R-HSA-5674496;R-HSA-9654533;R-HSA-5672961;R-HSA-9653514;R-HSA-5672972;R-HSA-5672973;R-HSA-9657608;R-HSA-9658445;R-HSA-5672969;R-HSA-5672950;R-HSA-5672951;R-HSA-5…
PODXL		R-HSA-1257604	PIP3 activates AKT signaling	34	321	0.021063	0.243174	0.566762	0.246599	66	86	0.00607731	9606	Homo sapiens	CDKN1A;GSK3A;CSF1;FGF1;FGF2;PSMB10;FGF5;MECOM;AKT2;UBC;PIP5K1A;AKT1;RICTOR;PIP4K2C;PDK1;SUZ12;JUN;CSNK2A1;IRAK4;PPP2R5C;PHC3;PSMB8;PML;PSMB9;BTC;MOV10;PSMA4;PSMA2;MDM2;PIK3AP1;MET;MYD88		R-HSA-199299;R-HSA-199298;R-HSA-199425;R-HSA-8944650;R-HSA-8944522;R-HSA-2318752;R-HSA-8948621;R-HSA-8850945;R-HSA-8948623;R-HSA-8948612;R-HSA-199443;R-HSA-8944538;R-HSA-6811504;R-HSA-198298;R-HSA-1675776;R-HSA-199839;R-HSA-8948757;R-HSA-2317314;R-HSA-8948651;R-HSA-8944684;R-HSA-8948524;R-HSA-6807106;R-HSA-2219524;R-HSA-8945709;R-HSA-8944047;R-HSA-6807118;R-HSA-8948641;R-HSA-1676082;R-HSA-2316429…
OAS1		R-HSA-983168	Antigen processing: Ubiquitination & Proteasome degradation	31	315	0.0206693	0.398063	0.566762	0.246599	8	9	0.000635997	9606	Homo sapiens	UBA7;UBA6;RNF19B;UBE2L6;UBR2;UBR1;PSMB10;HERC5;RNF115;HERC3;RNF114;RNF213;AP1G1;UBC;PHACTR2;TRIM21;HERC6;SMURF2;DTX3L;LMO7;LNPEP;FBXO32;PSMB8;PSMB9;RNF144B;PSMA4;PSMA2;TXNIP;RBCK1;LAP3;KBTBD8		R-HSA-983150;R-HSA-983147;R-HSA-983162;R-HSA-983157;R-HSA-983156;R-HSA-983140;R-HSA-983153;R-HSA-983152
CD34		R-HSA-9711123	Cellular response to chemical stress	29	274	0.017979	0.264793	0.566762	0.246599	42	134	0.0094693	9606	Homo sapiens	ERO1A;CDKN1A;COX5A;BACH1;PSMB10;HELZ2;AKT2;UBC;SESN2;AKT1;TRIM21;HMOX2;NCOA2;CSNK2A1;CDKN2A;TXNRD1;GPX8;SOD2;SOD3;PSMB8;LRPPRC;PSMB9;PSMA4;PSMA2;TXNIP;ATF4		R-HSA-9766677;R-HSA-3341296;R-HSA-9761815;R-HSA-9760081;R-HSA-9708497;R-HSA-400143;R-HSA-9766687;R-HSA-9709406;R-HSA-8932355;R-HSA-163214;R-HSA-9759172;R-HSA-9759364;R-HSA-3299682;R-HSA-3299680;R-HSA-189398;R-HSA-9766656;R-HSA-3697838;R-HSA-9708557;R-HSA-9759176;R-HSA-8932309;R-HSA-9766645;R-HSA-9708533;R-HSA-9762096;R-HSA-9755505;R-HSA-9761841;R-HSA-9759154;R-HSA-9708466;R-HSA-9707645;R-HSA-8932…
LRRC3		R-HSA-8878171	Transcriptional regulation by RUNX1	28	261	0.017126	0.246938	0.566762	0.246599	127	132	0.00932796	9606	Homo sapiens	H2BC5;H2AC6;CSNK2A1;PCGF5;H2AC19;GATA3;SMARCA2;PHC3;PSMB10;PSMB8;PML;RUNX1;PSMB9;HIPK2;MOV10;ELF1;CCND3;PSMA4;CCND1;CTSL;PSMA2;H2BC21;UBC		R-HSA-8936584;R-HSA-8937097;R-HSA-8931981;R-HSA-8938382;R-HSA-8936068;R-HSA-8938887;R-HSA-8877192;R-HSA-8956568;R-HSA-8937113;R-HSA-8937118;R-HSA-8938389;R-HSA-8936599;R-HSA-8936616;R-HSA-8956586;R-HSA-8936621;R-HSA-8955822;R-HSA-8938158;R-HSA-8937134;R-HSA-8936608;R-HSA-8938913;R-HSA-8877485;R-HSA-8938150;R-HSA-8935864;R-HSA-8938938;R-HSA-8877493;R-HSA-8877490;R-HSA-8938174;R-HSA-8938930;R-HSA-8…
SAMD9L		R-HSA-157118	Signaling by NOTCH	26	259	0.0169948	0.372499	0.566762	0.246599	58	154	0.0108826	9606	Homo sapiens	TLE4;JUN;SMAD3;H2BC5;H2AC6;STAT1;H2AC19;HDAC9;PSMB10;PSMB8;RUNX1;PSMB9;DLL4;MOV10;APH1B;PSMA4;CCND1;MDK;PSMA2;H2BC21;UBC;ST3GAL4;AKT1		R-HSA-1606682;R-HSA-9021325;R-HSA-9604629;R-HSA-1980051;R-HSA-1980041;R-HSA-4395227;R-HSA-9021334;R-HSA-2974731;R-HSA-1912378;R-HSA-157353;R-HSA-2172172;R-HSA-1912368;R-HSA-9013284;R-HSA-9604642;R-HSA-1912364;R-HSA-1912367;R-HSA-1912366;R-HSA-9605414;R-HSA-1980074;R-HSA-9013567;R-HSA-1912363;R-HSA-1912362;R-HSA-1912357;R-HSA-1606561;R-HSA-1912359;R-HSA-9604264;R-HSA-2168987;R-HSA-2974737;R-HSA-15…
NLRP10		R-HSA-8939211	ESR-mediated signaling	26	257	0.0168635	0.357928	0.566762	0.246599	71	114	0.00805597	9606	Homo sapiens	NCOA2;JUN;H2BC5;H2AC6;CAV2;NCOA3;H2AC19;HSPB1;GATA3;SMC1A;RUNX1;BTC;MOV10;STAG1;NR5A2;CCND1;H2BC21;AKT2;GNB4;AKT1;CALM1;PDK1;FKBP5		R-HSA-199298;R-HSA-9011981;R-HSA-9632918;R-HSA-8931981;R-HSA-9021068;R-HSA-9011983;R-HSA-9018497;R-HSA-9009536;R-HSA-9018499;R-HSA-9008258;R-HSA-202127;R-HSA-9009541;R-HSA-9011975;R-HSA-9011997;R-HSA-9008285;R-HSA-9021596;R-HSA-9625482;R-HSA-9011985;R-HSA-9632906;R-HSA-9021072;R-HSA-9011984;R-HSA-9632910;R-HSA-9625487;R-HSA-9021079;R-HSA-9009065;R-HSA-9716913;R-HSA-9032751;R-HSA-9021601;R-HSA-901…
MX2		R-HSA-201681	TCF dependent signaling in response to WNT	27	216	0.0141732	0.0788088	0.566762	0.246599	32	71	0.00501731	9606	Homo sapiens	TLE4;USP8;SMURF2;H2BC5;H2AC6;CSNK2A1;CSNK1A1;H2AC19;CSNK1E;PPP2R5C;DKK1;PSMB10;PSMB8;PSMB9;SFRP1;PSMA4;TERT;PSMA2;H2BC21;AKT2;UBC;AKT1;WNT3;DACT1		R-HSA-3769401;R-HSA-4641159;R-HSA-3299569;R-HSA-3322422;R-HSA-3601585;R-HSA-5323545;R-HSA-3364026;R-HSA-3769394;R-HSA-3322431;R-HSA-3322429;R-HSA-4641236;R-HSA-201685;R-HSA-1504193;R-HSA-4641246;R-HSA-5368586;R-HSA-3640874;R-HSA-3640872;R-HSA-3772441;R-HSA-4641253;R-HSA-3361751;R-HSA-1504190;R-HSA-4641134;R-HSA-4641260;R-HSA-3640861;R-HSA-3772435;R-HSA-1458875;R-HSA-4641256;R-HSA-4641129;R-HSA-33…
MCFD2		R-HSA-6785807	Interleukin-4 and Interleukin-13 signaling	26	211	0.0138451	0.0939199	0.566762	0.246599	30	47	0.00332132	9606	Homo sapiens	CDKN1A;STAT1;FN1;GATA3;FGF2;ICAM1;MUC1;ZEB1;CCND1;AKT1;STAT6;JAK2;BCL2L1;MCL1		R-HSA-6785895;R-HSA-6793958;R-HSA-6788582;R-HSA-6786095;R-HSA-6789615;R-HSA-6786092;R-HSA-6785898;R-HSA-6793975;R-HSA-6786293;R-HSA-6786101;R-HSA-6786097;R-HSA-6786096;R-HSA-6786110;R-HSA-6793978;R-HSA-6790022;R-HSA-6785860;R-HSA-6786050;R-HSA-6786114;R-HSA-6788623;R-HSA-6788622;R-HSA-6786124;R-HSA-6786058;R-HSA-6790025;R-HSA-6786070;R-HSA-6788628;R-HSA-6790036;R-HSA-6785821;R-HSA-6788571;R-HSA-6…
HMGA2		R-HSA-983712	Ion channel transport	21	208	0.0136483	0.380851	0.566762	0.246599	17	51	0.00360399	9606	Homo sapiens	CAMK2D;TRPC5;TRPC3;MLKL;ATP8B1;ATP2B4;TRPV2;ATP1A2;ATP10A;TRPV1;ANO1;UBC;ANO10;FKBP9;CLIC2;CALM1;TRPM4		R-HSA-427910;R-HSA-9701141;R-HSA-9659568;R-HSA-418309;R-HSA-2682349;R-HSA-2855020;R-HSA-9659611;R-HSA-3295579;R-HSA-947591;R-HSA-9701055;R-HSA-2684901;R-HSA-3295580;R-HSA-9701147;R-HSA-936897;R-HSA-9684068;R-HSA-9701064;R-HSA-939763
PHACTR4		R-HSA-9678108	SARS-CoV-1 Infection	25	194	0.0127297	0.0678265	0.566762	0.246599	25	159	0.011236	9606	Homo sapiens	YWHAE;GSK3A;PARP4;SMAD3;DDX58;SERPINE1;NMI;PARP9;PARP14;RELA;RUNX1;IFIH1;BST2;STING1;SUMO1;IRAK2;CTSL;UBC;ST3GAL4;CASP1;TRIM25;IKBKE;BCL2L1;PDK1		R-HSA-9683664;R-HSA-9685655;R-HSA-9693590;R-HSA-9693589;R-HSA-9711058;R-HSA-9683679;R-HSA-9685195;R-HSA-9710988;R-HSA-9704655;R-HSA-9731018;R-HSA-9704692;R-HSA-9686710;R-HSA-9731057;R-HSA-9727922;R-HSA-9685179;R-HSA-9683769;R-HSA-9685219;R-HSA-9731047;R-HSA-9735840;R-HSA-9683687;R-HSA-9737710;R-HSA-9727919;R-HSA-9711016;R-HSA-9686061;R-HSA-9731051
SPTBN5		R-HSA-3108232	SUMO E3 ligases SUMOylate target proteins	17	183	0.0120079	0.533149	0.566762	0.246599	101	131	0.0092573	9606	Homo sapiens	SUZ12;NCOA2;SP100;ZNF350;SP110;CDKN2A;FOXL2;SMC1A;PHC3;PML;RELA;NR3C2;HIPK2;STAG1;NR5A2;SUMO1;MDM2;IKBKE		R-HSA-4655431;R-HSA-4719436;R-HSA-4641345;R-HSA-4719424;R-HSA-4616015;R-HSA-4341070;R-HSA-4085296;R-HSA-3234081;R-HSA-3000383;R-HSA-3903017;R-HSA-4341073;R-HSA-4641362;R-HSA-3234084;R-HSA-4090408;R-HSA-4655440;R-HSA-4546386;R-HSA-4755536;R-HSA-4570463;R-HSA-3234094;R-HSA-4719447;R-HSA-4570467;R-HSA-4090390;R-HSA-3900177;R-HSA-4086036;R-HSA-3927824;R-HSA-3000348;R-HSA-4570493;R-HSA-3108203;R-HSA-8…
IFIT3		R-HSA-5633007	Regulation of TP53 Activity	19	178	0.0116798	0.302981	0.566762	0.246599	45	98	0.00692531	9606	Homo sapiens	SMG1;CSNK2A1;CDKN2A;PPP2R5C;BACH1;PML;HIPK2;BRIP1;EXO1;AKT2;UBC;MDM2;AKT1;RICTOR;PIP4K2C;NBN;PDK1		R-HSA-6792871;R-HSA-6798373;R-HSA-6799332;R-HSA-6798372;R-HSA-198599;R-HSA-3222072;R-HSA-349455;R-HSA-3215295;R-HSA-6805620;R-HSA-6804724;R-HSA-6804276;R-HSA-6799409;R-HSA-6793661;R-HSA-6804998;R-HSA-6805638;R-HSA-5633460;R-HSA-3215251;R-HSA-5689972;R-HSA-6804741;R-HSA-6805061;R-HSA-6804996;R-HSA-6795460;R-HSA-6805059;R-HSA-6793666;R-HSA-6811522;R-HSA-6804879;R-HSA-6804942;R-HSA-6805640;R-HSA-679…
PIK3AP1		R-HSA-453279	Mitotic G1 phase and G1/S transition	17	174	0.0114173	0.450689	0.566762	0.246599	32	101	0.0071373	9606	Homo sapiens	CDKN1A;CDKN2B;CDKN2A;MAX;PSMB10;PSMB8;PSMB9;ORC4;CCND3;PSMA4;CCND1;PSMA2;AKT2;UBC;AKT1;JAK2		R-HSA-182594;R-HSA-187520;R-HSA-9754129;R-HSA-9754130;R-HSA-8942607;R-HSA-68940;R-HSA-8941895;R-HSA-8941915;R-HSA-198613;R-HSA-1363331;R-HSA-8848414;R-HSA-8942803;R-HSA-68960;R-HSA-187552;R-HSA-113638;R-HSA-9018017;R-HSA-69227;R-HSA-8848436;R-HSA-68914;R-HSA-187574;R-HSA-68917;R-HSA-187575;R-HSA-68916;R-HSA-68919;R-HSA-187828;R-HSA-68918;R-HSA-8932400;R-HSA-188345;R-HSA-69562;R-HSA-1226094;R-HSA-…
SAMD9L		R-HSA-6807070	PTEN Regulation	16	171	0.0112205	0.522625	0.566762	0.246599	38	56	0.00395732	9606	Homo sapiens	SUZ12;JUN;CSNK2A1;PHC3;PSMB10;PSMB8;PML;PSMB9;MOV10;PSMA4;MECOM;PSMA2;AKT2;UBC;AKT1		R-HSA-8943817;R-HSA-6807206;R-HSA-8944650;R-HSA-8944522;R-HSA-2318752;R-HSA-8851011;R-HSA-8948621;R-HSA-8850945;R-HSA-8948623;R-HSA-8944706;R-HSA-8943811;R-HSA-8948612;R-HSA-8948569;R-HSA-8944538;R-HSA-8948757;R-HSA-8944599;R-HSA-8944104;R-HSA-8948651;R-HSA-8944684;R-HSA-8948524;R-HSA-6807106;R-HSA-8945709;R-HSA-8944047;R-HSA-8948832;R-HSA-6807118;R-HSA-8948641;R-HSA-8944483;R-HSA-8948582;R-HSA-8…
ISG15		R-HSA-3858494	Beta-catenin independent WNT signaling	16	166	0.0108924	0.475455	0.566762	0.246599	25	51	0.00360399	9606	Homo sapiens	SMURF2;WNT5B;ITPR3;PSMB10;PSMB8;PSMB9;MOV10;PSMA4;PSMA2;UBC;GNB4;AP2S1;ROR1;CALM1;AP2M1		R-HSA-3858491;R-HSA-4332358;R-HSA-5140747;R-HSA-4332359;R-HSA-3858482;R-HSA-4332363;R-HSA-3858480;R-HSA-5140741;R-HSA-5138433;R-HSA-4608854;R-HSA-4608855;R-HSA-2730872;R-HSA-169680;R-HSA-4608852;R-HSA-5138459;R-HSA-4420052;R-HSA-398040;R-HSA-4551451;R-HSA-4518575;R-HSA-4551465;R-HSA-398193;R-HSA-3965444;R-HSA-3965447;R-HSA-3965441;R-HSA-4518585
LAP3		R-HSA-9013148	CDC42 GTPase cycle	17	159	0.0104331	0.313666	0.566762	0.246599	3	6	0.000423998	9606	Homo sapiens	STEAP3;TRIO;DOCK9;ITSN1;ARHGAP29;ARHGAP5;ARHGAP24;DEF6;ARHGAP45;DOCK10;ARHGAP22;FGD4;ARHGAP21;DNMBP;PLEKHG4B;CDC42EP3;SPATA13		R-HSA-9013161;R-HSA-9013157;R-HSA-9013159
TNNT1		R-HSA-9018519	Estrogen-dependent gene expression	17	154	0.010105	0.270585	0.566762	0.246599	44	66	0.00466398	9606	Homo sapiens	NCOA2;JUN;H2BC5;H2AC6;NCOA3;H2AC19;GATA3;SMC1A;RUNX1;MOV10;STAG1;NR5A2;CCND1;H2BC21		R-HSA-9011981;R-HSA-8931981;R-HSA-9011983;R-HSA-9018497;R-HSA-8932033;R-HSA-9009536;R-HSA-9018499;R-HSA-9008258;R-HSA-9009541;R-HSA-8932037;R-HSA-9011975;R-HSA-9009371;R-HSA-9012186;R-HSA-9011997;R-HSA-9008285;R-HSA-9011985;R-HSA-9011984;R-HSA-9038163;R-HSA-9009065;R-HSA-9012203;R-HSA-8932076;R-HSA-9011949;R-HSA-9011950;R-HSA-9023840;R-HSA-9012000;R-HSA-9009378;R-HSA-9011941;R-HSA-9012196;R-HSA-9…
ITGA6		R-HSA-69481	G2/M Checkpoints	17	153	0.0100394	0.262231	0.566762	0.246599	7	24	0.00169599	9606	Homo sapiens	YWHAE;SMG1;H2BC5;BACH1;PSMB10;PSMB8;PSMB9;ORC4;BRIP1;PSMA4;EXO1;PSMA2;H2BC21;UBC;NBN		R-HSA-5683735;R-HSA-69891;R-HSA-6799332;R-HSA-8852354;R-HSA-176298;R-HSA-75016;R-HSA-176318
SAMD9L		R-HSA-162909	Host Interactions of HIV factors	14	151	0.00990814	0.539263	0.566762	0.246599	23	54	0.00381598	9606	Homo sapiens	PSMA4;APOBEC3G;AP1G1;PSMA2;UBC;HMGA1;AP2S1;B2M;AP2M1;PSMB10;PSMB8;PSMB9		R-HSA-182243;R-HSA-182279;R-HSA-182186;R-HSA-180555;R-HSA-182286;R-HSA-180622;R-HSA-167597;R-HSA-180627;R-HSA-167601;R-HSA-167537;R-HSA-167633;R-HSA-180630;R-HSA-182198;R-HSA-182263;R-HSA-180597;R-HSA-167637;R-HSA-180634;R-HSA-180602;R-HSA-180603;R-HSA-182171;R-HSA-180632;R-HSA-180540;R-HSA-180573
IFIT2		R-HSA-76005	Response to elevated platelet cytosolic Ca2+	17	148	0.00971129	0.222025	0.566762	0.246599	6	14	0.000989329	9606	Homo sapiens	CHID1;SPARC;SERPINE1;ENDOD1;IGF2;FN1;VEGFC;RAB27B;TUBA4A;CLEC3B;TMSB4X;SERPING1;PHACTR2;CD9;ALDOA;GAS6;CALM1		R-HSA-482772;R-HSA-481044;R-HSA-481010;R-HSA-481009;R-HSA-481007;R-HSA-351341
KLHL4		R-HSA-8878166	Transcriptional regulation by RUNX2	18	147	0.00964567	0.148281	0.566762	0.246599	20	84	0.00593598	9606	Homo sapiens	CDKN1A;STAT1;PSMB10;PSMB8;RUNX1;PSMB9;PSMA4;MMP13;CCND1;PSMA2;AKT2;UBC;ITGBL1;AKT1		R-HSA-9008456;R-HSA-9008076;R-HSA-8938382;R-HSA-9008015;R-HSA-9008110;R-HSA-8940001;R-HSA-8940007;R-HSA-8939801;R-HSA-8939833;R-HSA-9008475;R-HSA-9009403;R-HSA-8939706;R-HSA-8939963;R-HSA-9009308;R-HSA-9008412;R-HSA-9007999;R-HSA-9008479;R-HSA-9008433;R-HSA-9009362;R-HSA-8939829
TMEM140		R-HSA-9755511	KEAP1-NFE2L2 pathway	19	146	0.00958005	0.0937243	0.566762	0.246599	30	78	0.00551198	9606	Homo sapiens	CDKN1A;CSNK2A1;CDKN2A;TXNRD1;BACH1;PSMB10;PSMB8;PSMB9;PSMA4;PSMA2;AKT2;SESN2;UBC;AKT1;TRIM21;ATF4		R-HSA-9766677;R-HSA-9761815;R-HSA-9760081;R-HSA-9708497;R-HSA-9766687;R-HSA-8932355;R-HSA-9759172;R-HSA-9759364;R-HSA-9766656;R-HSA-9708557;R-HSA-9759176;R-HSA-8932309;R-HSA-9766645;R-HSA-9708533;R-HSA-9762096;R-HSA-9755505;R-HSA-9761841;R-HSA-9759154;R-HSA-9708466;R-HSA-8932322;R-HSA-8932327;R-HSA-9759332;R-HSA-9708517;R-HSA-9762209;R-HSA-9761836;R-HSA-9708525;R-HSA-9755304;R-HSA-9755306;R-HSA-9…
RNF144B		R-HSA-114608	Platelet degranulation	17	141	0.00925197	0.170843	0.566762	0.246599	6	11	0.00077733	9606	Homo sapiens	CHID1;SPARC;SERPINE1;ENDOD1;IGF2;FN1;VEGFC;RAB27B;TUBA4A;CLEC3B;TMSB4X;SERPING1;PHACTR2;CD9;ALDOA;GAS6;CALM1		R-HSA-482772;R-HSA-481044;R-HSA-481010;R-HSA-481009;R-HSA-481007;R-HSA-351341
NCAM2		R-HSA-194138	Signaling by VEGF	13	140	0.00918635	0.538272	0.566762	0.246599	29	86	0.00607731	9606	Homo sapiens	NAPA;NRP1;HSH2D;NRP2;AKT2;VEGFC;HSPB1;AKT1;RICTOR;ITPR3;CALM1;PDK1		R-HSA-194310;R-HSA-194308;R-HSA-2029465;R-HSA-5218821;R-HSA-5218819;R-HSA-202127;R-HSA-169683;R-HSA-74448;R-HSA-195408;R-HSA-169680;R-HSA-202129;R-HSA-195418;R-HSA-202137;R-HSA-2317314;R-HSA-202144;R-HSA-5357429;R-HSA-5357432;R-HSA-5218916;R-HSA-4420143;R-HSA-4420206;R-HSA-1497784;R-HSA-2316429;R-HSA-4420140;R-HSA-195378;R-HSA-198640;R-HSA-5357479;R-HSA-202111;R-HSA-198270;R-HSA-202110
CD68		R-HSA-199418	Negative regulation of the PI3K/AKT network	15	137	0.0089895	0.296957	0.566762	0.246599	9	10	0.000706664	9606	Homo sapiens	CSF1;IRAK4;PPP2R5C;FGF1;FGF2;BTC;FGF5;AKT2;PIP5K1A;AKT1;PIP4K2C;PIK3AP1;MET;MYD88		R-HSA-199443;R-HSA-2316434;R-HSA-8857925;R-HSA-199425;R-HSA-6811504;R-HSA-6811472;R-HSA-1675776;R-HSA-6811454;R-HSA-1676082
AEBP1		R-HSA-9006936	Signaling by TGFB family members	13	136	0.00892388	0.496722	0.566762	0.246599	73	125	0.0088333	9606	Homo sapiens	ACVRL1;DRAP1;CDKN2B;STAG1;USP15;SMAD3;SMURF2;STAT1;SERPINE1;UBC		R-HSA-2186785;R-HSA-9730967;R-HSA-2160931;R-HSA-8858369;R-HSA-2187303;R-HSA-870538;R-HSA-9736979;R-HSA-2160935;R-HSA-9736984;R-HSA-2187309;R-HSA-9736966;R-HSA-209055;R-HSA-2187325;R-HSA-2176445;R-HSA-9736970;R-HSA-2187395;R-HSA-178208;R-HSA-2187401;R-HSA-870437;R-HSA-178218;R-HSA-173481;R-HSA-2187405;R-HSA-1225919;R-HSA-2186767;R-HSA-173488;R-HSA-2186643;R-HSA-9731111;R-HSA-9736992;R-HSA-2127257;…
IFI30		R-HSA-1500931	Cell-Cell communication	13	134	0.00879265	0.475629	0.566762	0.246599	27	60	0.00423998	9606	Homo sapiens	KIRREL3;DST;CLDN23;CDH13;ITGA6;FLNC;CD47;CLDN1;PVR;SDK2;NECTIN2;CD2AP		R-HSA-446083;R-HSA-391168;R-HSA-419011;R-HSA-432909;R-HSA-430347;R-HSA-446089;R-HSA-373727;R-HSA-373741;R-HSA-451758;R-HSA-420591;R-HSA-433711;R-HSA-391151;R-HSA-391150;R-HSA-451757;R-HSA-391157;R-HSA-391156;R-HSA-391158;R-HSA-391153;R-HSA-391152;R-HSA-420019;R-HSA-420593;R-HSA-432956;R-HSA-446077;R-HSA-419002;R-HSA-419003;R-HSA-432952;R-HSA-419001
CTSS		R-HSA-69002	DNA Replication Pre-Initiation	15	132	0.00866142	0.25171	0.566762	0.246599	18	32	0.00226132	9606	Homo sapiens	ORC4;PSMA4;H2BC5;H2AC6;PSMA2;H2BC21;UBC;H2AC19;TXNIP;PSMB10;PSMB8;PSMB9		R-HSA-68960;R-HSA-68611;R-HSA-68610;R-HSA-68615;R-HSA-68712;R-HSA-68940;R-HSA-68688;R-HSA-9749350;R-HSA-9749351;R-HSA-68914;R-HSA-68917;R-HSA-68916;R-HSA-68919;R-HSA-68918;R-HSA-68825;R-HSA-9749197;R-HSA-9749320;R-HSA-9749098
APOL1		R-HSA-373760	L1CAM interactions	15	130	0.00853018	0.234391	0.566762	0.246599	40	54	0.00381598	9606	Homo sapiens	NRP1;MAP2K1;SPTBN5;NRP2;CSNK2A1;L1CAM;ANK1;TUBA4A;ALCAM;RPS6KA5;SCN8A;KCNQ3;AP2S1;EZR;AP2M1		R-HSA-443783;R-HSA-443780;R-HSA-443778;R-HSA-443779;R-HSA-374669;R-HSA-445071;R-HSA-445069;R-HSA-549060;R-HSA-443784;R-HSA-374677;R-HSA-445079;R-HSA-445076;R-HSA-445077;R-HSA-374673;R-HSA-374672;R-HSA-374675;R-HSA-445084;R-HSA-374686;R-HSA-374681;R-HSA-374680;R-HSA-445083;R-HSA-374683;R-HSA-373729;R-HSA-445091;R-HSA-109860;R-HSA-445089;R-HSA-392749;R-HSA-437230;R-HSA-392748;R-HSA-392751;R-HSA-374…
TSPAN33		R-HSA-6811558	PI5P, PP2A and IER3 Regulate PI3K/AKT Signaling	13	129	0.00846457	0.422406	0.566762	0.246599	7	7	0.000494665	9606	Homo sapiens	CSF1;IRAK4;PPP2R5C;FGF1;FGF2;BTC;FGF5;PIP5K1A;AKT1;PIP4K2C;PIK3AP1;MET;MYD88		R-HSA-2316434;R-HSA-8857925;R-HSA-6811504;R-HSA-6811472;R-HSA-1675776;R-HSA-6811454;R-HSA-1676082
GALNT3		R-HSA-381426	Regulation of Insulin-like Growth Factor (IGF) transport and uptake by Insulin-like Growth Factor Binding Proteins (IGFBPs)	14	127	0.00833333	0.297016	0.566762	0.246599	14	14	0.000989329	9606	Homo sapiens	SPARC;CSF1;GOLM1;SHISA5;IGF2;FN1;PCSK9;PRSS23;C4A;IGFBP7;IGFBP6;GAS6;APOL1;APOL3;PAPPA2		R-HSA-381412;R-HSA-381543;R-HSA-381446;R-HSA-381537;R-HSA-8952289;R-HSA-381487;R-HSA-381518;R-HSA-381545;R-HSA-381461;R-HSA-381500;R-HSA-381503;R-HSA-381496;R-HSA-381435;R-HSA-381466
LRRC15		R-HSA-2219528	PI3K/AKT Signaling in Cancer	14	124	0.00813648	0.268483	0.566762	0.246599	19	21	0.00148399	9606	Homo sapiens	GSK3A;CDKN1A;FGF1;FGF2;BTC;FGF5;AKT2;MDM2;AKT1;RICTOR;PIK3AP1;MET;PDK1		R-HSA-2243938;R-HSA-2399941;R-HSA-2243937;R-HSA-2243942;R-HSA-2400001;R-HSA-2399969;R-HSA-2399981;R-HSA-2399982;R-HSA-2400009;R-HSA-2399977;R-HSA-2400010;R-HSA-2399988;R-HSA-2219536;R-HSA-2399985;R-HSA-2399996;R-HSA-2399997;R-HSA-2399966;R-HSA-2399999;R-HSA-2399992
TNFSF9		R-HSA-1474165	Reproduction	13	123	0.00807087	0.358696	0.566762	0.246599	13	24	0.00169599	9606	Homo sapiens	STAG1;H2BC5;H2AC6;H2BC21;TINF2;H2AC19;CD9;NBN;SMC1A;SYNE2;SYNE1		R-HSA-912458;R-HSA-1297275;R-HSA-912389;R-HSA-9023941;R-HSA-9023943;R-HSA-912450;R-HSA-912505;R-HSA-912408;R-HSA-912503;R-HSA-912470;R-HSA-912496;R-HSA-1214188;R-HSA-912467
SPON2		R-HSA-2672351	Stimuli-sensing channels	14	120	0.00787402	0.232049	0.566762	0.246599	11	33	0.00233199	9606	Homo sapiens	ANO1;TRPC5;TRPC3;MLKL;UBC;TRPV2;ANO10;FKBP9;TRPV1;CLIC2;CALM1;TRPM4		R-HSA-9701141;R-HSA-9659568;R-HSA-2682349;R-HSA-2855020;R-HSA-9659611;R-HSA-3295579;R-HSA-9701055;R-HSA-9701064;R-HSA-2684901;R-HSA-3295580;R-HSA-9701147
L1CAM		R-HSA-5607764	CLEC7A (Dectin-1) signaling	13	120	0.00787402	0.327407	0.566762	0.246599	20	45	0.00317999	9606	Homo sapiens	CASP8;PSMA4;PSMA2;UBC;ITPR3;CALM1;CARD11;PSMB10;PSMB8;RELA;PDK1;PSMB9		R-HSA-5660662;R-HSA-5660663;R-HSA-202534;R-HSA-5607728;R-HSA-5607731;R-HSA-2730894;R-HSA-2730849;R-HSA-202541;R-HSA-5660665;R-HSA-169683;R-HSA-2730872;R-HSA-74448;R-HSA-169680;R-HSA-5660965;R-HSA-5607757;R-HSA-5607725;R-HSA-5660622;R-HSA-5607724;R-HSA-5607756;R-HSA-2730867
PNPLA4		R-HSA-418346	Platelet homeostasis	11	118	0.00774278	0.536229	0.566762	0.246599	12	31	0.00219066	9606	Homo sapiens	P2RX7;PTGIR;P2RX4;TRPC3;GNB4;ATP2B4;ITPR3;PPP2R5C;CALM1;SLC8A1		R-HSA-9726949;R-HSA-392852;R-HSA-392870;R-HSA-391942;R-HSA-418309;R-HSA-419490;R-HSA-432143;R-HSA-426223;R-HSA-425661;R-HSA-139854;R-HSA-139855;R-HSA-392874
KCNQ3		R-HSA-5617472	Activation of anterior HOX genes in hindbrain development during early embryogenesis	14	116	0.00761155	0.197821	0.566762	0.246599	32	43	0.00303865	9606	Homo sapiens	SUZ12;JUN;H2BC5;H2AC6;NCOA3;H2BC21;H2AC19;HOXB3;AJUBA;CNOT9		R-HSA-5617877;R-HSA-5617492;R-HSA-5617431;R-HSA-5621010;R-HSA-5617874;R-HSA-6810159;R-HSA-6810158;R-HSA-5617887;R-HSA-5617668;R-HSA-5617862;R-HSA-6810161;R-HSA-5617859;R-HSA-5617484;R-HSA-5617676;R-HSA-5693644;R-HSA-5617486;R-HSA-5617672;R-HSA-5617483;R-HSA-5617867;R-HSA-5621002;R-HSA-5617866;R-HSA-5617462;R-HSA-5617650;R-HSA-5617661;R-HSA-5617471;R-HSA-5617445;R-HSA-5617452;R-HSA-5617454;R-HSA-6…
GBP6		R-HSA-5619507	Activation of HOX genes during differentiation	14	116	0.00761155	0.197821	0.566762	0.246599	32	43	0.00303865	9606	Homo sapiens	SUZ12;JUN;H2BC5;H2AC6;NCOA3;H2BC21;H2AC19;HOXB3;AJUBA;CNOT9		R-HSA-5617877;R-HSA-5617492;R-HSA-5617431;R-HSA-5621010;R-HSA-5617874;R-HSA-6810159;R-HSA-6810158;R-HSA-5617887;R-HSA-5617668;R-HSA-5617862;R-HSA-6810161;R-HSA-5617859;R-HSA-5617484;R-HSA-5617676;R-HSA-5693644;R-HSA-5617486;R-HSA-5617672;R-HSA-5617483;R-HSA-5617867;R-HSA-5621002;R-HSA-5617866;R-HSA-5617462;R-HSA-5617650;R-HSA-5617661;R-HSA-5617471;R-HSA-5617445;R-HSA-5617452;R-HSA-5617454;R-HSA-6…
RP11-205M20.8		R-HSA-8856825	Cargo recognition for clathrin-mediated endocytosis	13	115	0.00754593	0.276854	0.566762	0.246599	8	15	0.00106	9606	Homo sapiens	SCARB2;BTC;DAB2;SYT1;UBC;ITSN1;AP2S1;ADRB2;TACR1;LDLR;AP2M1		R-HSA-8866279;R-HSA-8863463;R-HSA-8866277;R-HSA-9681616;R-HSA-8863472;R-HSA-8863471;R-HSA-8866269;R-HSA-8866283
PLPP7		R-HSA-68867	Assembly of the pre-replicative complex	15	114	0.00748031	0.117137	0.566762	0.246599	11	23	0.00162533	9606	Homo sapiens	ORC4;PSMA4;H2BC5;H2AC6;PSMA2;H2BC21;UBC;H2AC19;TXNIP;PSMB10;PSMB8;PSMB9		R-HSA-68688;R-HSA-9749350;R-HSA-68611;R-HSA-9749351;R-HSA-68610;R-HSA-68615;R-HSA-68825;R-HSA-68712;R-HSA-9749197;R-HSA-9749320;R-HSA-9749098
FRMD3		R-HSA-1912422	Pre-NOTCH Expression and Processing	11	114	0.00748031	0.490896	0.566762	0.246599	22	38	0.00268532	9606	Homo sapiens	MOV10;JUN;CCND1;H2BC5;H2AC6;H2BC21;ST3GAL4;H2AC19;RUNX1		R-HSA-1912413;R-HSA-1912412;R-HSA-1606682;R-HSA-1912409;R-HSA-1912378;R-HSA-1912410;R-HSA-1912406;R-HSA-1912401;R-HSA-9604703;R-HSA-9604831;R-HSA-1912368;R-HSA-9604829;R-HSA-9604834;R-HSA-1912364;R-HSA-1912367;R-HSA-1912366;R-HSA-1912363;R-HSA-1912362;R-HSA-4395227;R-HSA-1606561;R-HSA-9604719;R-HSA-1912416
DHPS		R-HSA-9759194	Nuclear events mediated by NFE2L2	12	110	0.00721785	0.328227	0.566762	0.246599	9	48	0.00339199	9606	Homo sapiens	PSMA4;PSMA2;CDKN2A;TXNRD1;UBC;BACH1;PSMB10;PSMB8;ATF4;PSMB9		R-HSA-9759364;R-HSA-9759332;R-HSA-9761815;R-HSA-9762096;R-HSA-9760081;R-HSA-9761841;R-HSA-9761836;R-HSA-9759176;R-HSA-9762091
DGKB		R-HSA-3214847	HATs acetylate histones	11	110	0.00721785	0.444621	0.566762	0.246599	7	15	0.00106	9606	Homo sapiens	NCOA2;H2AW;H2BC5;YEATS2;H2AC6;H2BC21;H2AC19;JADE2;SUPT3H		R-HSA-3321975;R-HSA-3301237;R-HSA-3662335;R-HSA-3697008;R-HSA-5579023;R-HSA-3318415;R-HSA-3318413
PITX2		R-HSA-8957275	Post-translational protein phosphorylation	11	109	0.00715223	0.432972	0.566762	0.246599	1	1	7.06664e-05	9606	Homo sapiens	C4A;SPARC;CSF1;GOLM1;SHISA5;FN1;PCSK9;IGFBP7;GAS6;APOL1;PRSS23;APOL3		R-HSA-8952289
IFITM1		R-HSA-170834	Signaling by TGF-beta Receptor Complex	11	107	0.007021	0.409645	0.566762	0.246599	68	100	0.00706664	9606	Homo sapiens	CDKN2B;USP15;STAG1;SMAD3;SMURF2;STAT1;SERPINE1;UBC		R-HSA-2186785;R-HSA-9730967;R-HSA-2160931;R-HSA-2187303;R-HSA-870538;R-HSA-9736979;R-HSA-2160935;R-HSA-9736984;R-HSA-2187309;R-HSA-9736966;R-HSA-209055;R-HSA-2187325;R-HSA-2176445;R-HSA-9736970;R-HSA-2187395;R-HSA-178208;R-HSA-2187401;R-HSA-870437;R-HSA-178218;R-HSA-173481;R-HSA-2187405;R-HSA-2186767;R-HSA-173488;R-HSA-2186643;R-HSA-9731111;R-HSA-9736992;R-HSA-2127257;R-HSA-870449;R-HSA-2187293;R…
CD74		R-HSA-8939236	RUNX1 regulates transcription of genes involved in differentiation of HSCs	15	106	0.00695538	0.0751142	0.566762	0.246599	12	15	0.00106	9606	Homo sapiens	PSMA4;H2BC5;H2AC6;PSMA2;H2BC21;UBC;H2AC19;GATA3;PSMB10;PSMB8;RUNX1;PSMB9		R-HSA-8956568;R-HSA-8956649;R-HSA-8956586;R-HSA-8956652;R-HSA-8956684;R-HSA-8865491;R-HSA-8865505;R-HSA-8956639;R-HSA-8956608;R-HSA-8957265;R-HSA-8865482;R-HSA-8865498
SAMD9L		R-HSA-5687128	MAPK6/MAPK4 signaling	14	106	0.00695538	0.123999	0.566762	0.246599	14	40	0.00282666	9606	Homo sapiens	ZBP1;JUN;NCOA3;HSPB1;PSMB10;PSMB8;PSMB9;MOV10;CCND3;PSMA4;PSMA2;UBC;CDC42EP3		R-HSA-5692788;R-HSA-5687090;R-HSA-5687121;R-HSA-5687103;R-HSA-5692764;R-HSA-5687099;R-HSA-5692761;R-HSA-5687097;R-HSA-5687079;R-HSA-5692775;R-HSA-5687105;R-HSA-5687112;R-HSA-5687081;R-HSA-5687113
FMN1		R-HSA-400253	Circadian Clock	13	105	0.00688976	0.185192	0.566762	0.246599	17	59	0.00416932	9606	Homo sapiens	HELZ2;NCOA2;MEF2C;NOCT;SERPINE1;UBC;BHLHE41;CSNK1E;ARNTL2		R-HSA-879724;R-HSA-549385;R-HSA-5663124;R-HSA-400256;R-HSA-1801587;R-HSA-1856948;R-HSA-400267;R-HSA-5663138;R-HSA-1368065;R-HSA-879770;R-HSA-5663105;R-HSA-400382;R-HSA-549424;R-HSA-1368140;R-HSA-549364;R-HSA-400282;R-HSA-549493
HHEX		R-HSA-1474290	Collagen formation	15	104	0.00682415	0.0664126	0.566762	0.246599	32	77	0.00544131	9606	Homo sapiens	MMP13;P4HA1;COL13A1;DST;CTSL;COL11A1;P3H2;LOXL4;PLOD2;ITGA6;COLGALT1;CTSS		R-HSA-8948232;R-HSA-8944266;R-HSA-8948234;R-HSA-2002460;R-HSA-2299620;R-HSA-8948224;R-HSA-8948226;R-HSA-1474266;R-HSA-8948228;R-HSA-8944261;R-HSA-8948230;R-HSA-8948231;R-HSA-8944220;R-HSA-1981128;R-HSA-2002440;R-HSA-1980233;R-HSA-1981120;R-HSA-1650808;R-HSA-2002428;R-HSA-2022141;R-HSA-2022073;R-HSA-2395340;R-HSA-2213192;R-HSA-2089971;R-HSA-1981104;R-HSA-2213201;R-HSA-2213200;R-HSA-8948219;R-HSA-2…
SP110		R-HSA-5668541	TNFR2 non-canonical NF-kB pathway	14	104	0.00682415	0.111476	0.566762	0.246599	20	44	0.00310932	9606	Homo sapiens	TNFSF18;PSMA4;PSMA2;TNFSF4;UBC;TNFSF9;TNFRSF14;PSMB10;PSMB8;BIRC3;PSMB9;TNFSF13B		R-HSA-5668534;R-HSA-5676598;R-HSA-5676599;R-HSA-5676596;R-HSA-5676597;R-HSA-5676595;R-HSA-5607731;R-HSA-5676593;R-HSA-5668414;R-HSA-5676607;R-HSA-5668543;R-HSA-8858475;R-HSA-5692315;R-HSA-5668454;R-HSA-5668481;R-HSA-5668417;R-HSA-5607725;R-HSA-5675947;R-HSA-5668520;R-HSA-5669097
EHD4		R-HSA-8986944	Transcriptional Regulation by MECP2	13	100	0.00656168	0.145731	0.566762	0.246599	19	77	0.00544131	9606	Homo sapiens	MOV10;MEF2C;CAMK2D;TRPC3;HTT;CALM1;MET;FKBP5;HIPK2		R-HSA-9615570;R-HSA-9023592;R-HSA-9022728;R-HSA-9615571;R-HSA-9022314;R-HSA-9005994;R-HSA-9022734;R-HSA-9005988;R-HSA-9615554;R-HSA-8986937;R-HSA-8986939;R-HSA-9021949;R-HSA-8986940;R-HSA-9021183;R-HSA-8986943;R-HSA-9021182;R-HSA-9021950;R-HSA-9006992;R-HSA-9615501
THEMIS2		R-HSA-4086400	PCP/CE pathway	12	99	0.00649606	0.216061	0.566762	0.246599	10	24	0.00169599	9606	Homo sapiens	PSMA4;SMURF2;WNT5B;PSMA2;UBC;AP2S1;ROR1;PSMB10;AP2M1;PSMB8;PSMB9		R-HSA-4608854;R-HSA-4608855;R-HSA-3858491;R-HSA-4608852;R-HSA-5140747;R-HSA-5138459;R-HSA-3858482;R-HSA-3858480;R-HSA-5140741;R-HSA-5138433
PPM1K		R-HSA-9772573	Late SARS-CoV-2 Infection Events	12	99	0.00649606	0.216061	0.566762	0.246599	9	69	0.00487598	9606	Homo sapiens	ANO1;GSK3A;PARP4;SUMO1;TUSC3;CSNK1A1;UBC;ST3GAL4;ANO10;PARP9;PARP14		R-HSA-9694529;R-HSA-9729318;R-HSA-9729260;R-HSA-9697018;R-HSA-9694793;R-HSA-9729279;R-HSA-9694718;R-HSA-9770187;R-HSA-9729307
ETV7		R-HSA-5689603	UCH proteinases	12	98	0.00643045	0.206739	0.566762	0.246599	6	11	0.00077733	9606	Homo sapiens	H2AW;MBD5;USP15;PSMA4;H2AC6;PSMA2;UBC;H2AC19;PSMB10;PSMB8;PSMB9		R-HSA-5690790;R-HSA-5690759;R-HSA-5665854;R-HSA-5665871;R-HSA-5690319;R-HSA-2179291
TRIM22		R-HSA-447115	Interleukin-12 family signaling	12	96	0.00629921	0.188643	0.566762	0.246599	62	114	0.00805597	9606	Homo sapiens	SERPINB2;ANXA2;STAT1;EBI3;SNRPA1;JAK2;SOD2		R-HSA-8950537;R-HSA-9617941;R-HSA-8984963;R-HSA-8950405;R-HSA-8984964;R-HSA-8983835;R-HSA-447252;R-HSA-8983834;R-HSA-447130;R-HSA-8950423;R-HSA-8950441;R-HSA-448421;R-HSA-8952749;R-HSA-8983983;R-HSA-8950063;R-HSA-8983841;R-HSA-8983845;R-HSA-448427;R-HSA-8950567;R-HSA-8983996;R-HSA-8983870;R-HSA-8950591;R-HSA-8950448;R-HSA-8950453;R-HSA-8950583;R-HSA-8984012;R-HSA-8950733;R-HSA-8984014;R-HSA-89840…
ETV7		R-HSA-446728	Cell junction organization	9	95	0.0062336	0.521661	0.566762	0.246599	16	37	0.00261466	9606	Homo sapiens	DST;CLDN23;CDH13;ITGA6;FLNC;CLDN1;PVR;NECTIN2;SDK2		R-HSA-446083;R-HSA-419011;R-HSA-373741;R-HSA-420591;R-HSA-433711;R-HSA-432909;R-HSA-430347;R-HSA-446089;R-HSA-420019;R-HSA-420593;R-HSA-432956;R-HSA-446077;R-HSA-419002;R-HSA-419003;R-HSA-432952;R-HSA-419001
ITGA6		R-HSA-6804756	Regulation of TP53 Activity through Phosphorylation	9	95	0.0062336	0.521661	0.566762	0.246599	8	26	0.00183733	9606	Homo sapiens	SMG1;BRIP1;CSNK2A1;EXO1;UBC;MDM2;NBN;BACH1;HIPK2		R-HSA-3215251;R-HSA-6798373;R-HSA-6805061;R-HSA-6799332;R-HSA-6798372;R-HSA-6805059;R-HSA-6799409;R-HSA-5693609
CTHRC1		R-HSA-69052	Switching of origins to a post-replicative state	9	94	0.00616798	0.509108	0.566762	0.246599	5	10	0.000706664	9606	Homo sapiens	ORC4;PSMA4;PSMA2;UBC;TXNIP;PSMB10;PSMB8;PSMB9		R-HSA-68944;R-HSA-68946;R-HSA-68948;R-HSA-69015;R-HSA-69016
IFIT3		R-HSA-8876198	RAB GEFs exchange GTP for GDP on RABs	9	94	0.00616798	0.509108	0.566762	0.246599	9	21	0.00148399	9606	Homo sapiens	YWHAE;DENND2D;DENND1A;AKT2;AKT1;DENND5A;RAB27B;DENND3;SAT1		R-HSA-8876454;R-HSA-8877813;R-HSA-8933452;R-HSA-8876193;R-HSA-8876191;R-HSA-8876446;R-HSA-8877612;R-HSA-8877308;R-HSA-8933446
PML		R-HSA-450531	Regulation of mRNA stability by proteins that bind AU-rich elements	12	93	0.00610236	0.162965	0.566762	0.246599	7	26	0.00183733	9606	Homo sapiens	PSMA4;XRN1;PSMA2;UBC;AKT1;HSPB1;DCP1A;PSMB10;PSMB8;EIF4G1;PSMB9		R-HSA-450551;R-HSA-450580;R-HSA-450466;R-HSA-450499;R-HSA-450431;R-HSA-450490;R-HSA-450488
MX1		R-HSA-6802957	Oncogenic MAPK signaling	11	93	0.00610236	0.251914	0.566762	0.246599	42	46	0.00325065	9606	Homo sapiens	APBB1IP;MAP2K1;CAMK2D;MPRIP;FN1;BRAF;ZC3HAV1;CALM1;JAK2;QKI;DUSP6		R-HSA-6802919;R-HSA-9656211;R-HSA-6802918;R-HSA-9656209;R-HSA-6802916;R-HSA-9652816;R-HSA-9656215;R-HSA-6802915;R-HSA-6802914;R-HSA-6803234;R-HSA-9656214;R-HSA-6803233;R-HSA-9656213;R-HSA-6802912;R-HSA-9656212;R-HSA-6802927;R-HSA-6802926;R-HSA-6802925;R-HSA-6802924;R-HSA-6802922;R-HSA-6802921;R-HSA-6803240;R-HSA-6802935;R-HSA-6802934;R-HSA-6802933;R-HSA-6802932;R-HSA-8936731;R-HSA-6802930;R-HSA-9…
IDO1		R-HSA-6794362	Protein-protein interactions at synapses	9	93	0.00610236	0.496456	0.566762	0.246599	14	33	0.00233199	9606	Homo sapiens	RTN3;SYT1;STXBP1;LRRTM2;IL1RAPL1;NRXN3;SLITRK5;DAP3		R-HSA-6794338;R-HSA-6797568;R-HSA-6794348;R-HSA-6797803;R-HSA-6794346;R-HSA-6794345;R-HSA-6794344;R-HSA-6797974;R-HSA-6794357;R-HSA-6797554;R-HSA-6797810;R-HSA-6794353;R-HSA-6794352;R-HSA-8849882
EIF2AK2		R-HSA-1500620	Meiosis	12	92	0.00603675	0.154821	0.566762	0.246599	12	15	0.00106	9606	Homo sapiens	STAG1;H2BC5;H2AC6;H2BC21;TINF2;H2AC19;NBN;SMC1A;SYNE2;SYNE1		R-HSA-912505;R-HSA-912408;R-HSA-912458;R-HSA-912389;R-HSA-912503;R-HSA-912470;R-HSA-9023941;R-HSA-912496;R-HSA-9023943;R-HSA-1214188;R-HSA-912467;R-HSA-912450
HMGA2		R-HSA-9013694	Signaling by NOTCH4	11	92	0.00603675	0.241472	0.566762	0.246599	7	20	0.00141333	9606	Homo sapiens	DLL4;SMAD3;APH1B;PSMA4;PSMA2;UBC;AKT1;PSMB10;PSMB8;PSMB9		R-HSA-9604642;R-HSA-9604294;R-HSA-9605414;R-HSA-9604629;R-HSA-9604328;R-HSA-9604264;R-HSA-2168987
CMPK2		R-HSA-2565942	Regulation of PLK1 Activity at G2/M Transition	10	92	0.00603675	0.353094	0.566762	0.246599	8	12	0.000847997	9606	Homo sapiens	YWHAE;PPP1R12A;UBC;CEP63;CSNK1E;AJUBA;CKAP5;TUBA4A;OPTN		R-HSA-3000335;R-HSA-3000319;R-HSA-2562594;R-HSA-3002811;R-HSA-2562526;R-HSA-2574845;R-HSA-3000310;R-HSA-2574840
TGM1		R-HSA-5632684	Hedgehog 'on' state	10	92	0.00603675	0.353094	0.566762	0.246599	13	37	0.00261466	9606	Homo sapiens	PSMA4;SMURF2;PSMA2;CSNK1A1;GPR161;UBC;PSMB10;PSMB8;PSMB9		R-HSA-5635856;R-HSA-5633040;R-HSA-5635868;R-HSA-5632671;R-HSA-5635102;R-HSA-5632670;R-HSA-5635865;R-HSA-5635864;R-HSA-5632646;R-HSA-5632672;R-HSA-5632674;R-HSA-5635854;R-HSA-5632648
BCL2L1		R-HSA-195253	Degradation of beta-catenin by the destruction complex	10	91	0.00597113	0.340993	0.566762	0.246599	18	23	0.00162533	9606	Homo sapiens	TLE4;PSMA4;PSMA2;CSNK1A1;UBC;PPP2R5C;PSMB10;PSMB8;PSMB9		R-HSA-4649028;R-HSA-195300;R-HSA-2130279;R-HSA-4641231;R-HSA-195275;R-HSA-2130282;R-HSA-195304;R-HSA-5229348;R-HSA-4641229;R-HSA-2130286;R-HSA-5229343;R-HSA-195283;R-HSA-195251;R-HSA-195280;R-HSA-195318;R-HSA-5246693;R-HSA-8944349;R-HSA-195287
PSMB9		R-HSA-1168372	Downstream signaling events of B Cell Receptor (BCR)	10	91	0.00597113	0.340993	0.566762	0.246599	11	15	0.00106	9606	Homo sapiens	PSMA4;PSMA2;UBC;CALM1;PSMB10;PSMB8;RELA;CARD11;PSMB9		R-HSA-1168641;R-HSA-1168640;R-HSA-1168643;R-HSA-1168642;R-HSA-2025882;R-HSA-1168644;R-HSA-1168633;R-HSA-1168635;R-HSA-1168637;R-HSA-2025890;R-HSA-1168638
HHEX		R-HSA-69656	Cyclin A:Cdk2-associated events at S phase entry	12	90	0.00590551	0.139185	0.566762	0.246599	11	19	0.00134266	9606	Homo sapiens	CDKN1A;PSMA4;CCND1;PSMA2;MAX;AKT2;UBC;AKT1;PSMB10;PSMB8;PSMB9		R-HSA-187520;R-HSA-187552;R-HSA-8848436;R-HSA-187574;R-HSA-187575;R-HSA-198613;R-HSA-187828;R-HSA-8848414;R-HSA-188345;R-HSA-187934;R-HSA-187916
ACSS3		R-HSA-5693607	Processing of DNA double-strand break ends	10	89	0.0058399	0.317026	0.566762	0.246599	15	17	0.00120133	9606	Homo sapiens	SMG1;BRIP1;H2BC5;EXO1;H2BC21;UBC;NBN;BACH1		R-HSA-5684887;R-HSA-5684052;R-HSA-5684882;R-HSA-5685011;R-HSA-5684081;R-HSA-5693542;R-HSA-5684071;R-HSA-5685156;R-HSA-5684096;R-HSA-5685985;R-HSA-5684140;R-HSA-5684108;R-HSA-5685994;R-HSA-5684875;R-HSA-5693608
DDX58		R-HSA-1912408	Pre-NOTCH Transcription and Translation	10	89	0.0058399	0.317026	0.566762	0.246599	21	28	0.00197866	9606	Homo sapiens	MOV10;JUN;CCND1;H2BC5;H2AC6;H2BC21;H2AC19;RUNX1		R-HSA-1912413;R-HSA-1912412;R-HSA-1606682;R-HSA-1912409;R-HSA-1912410;R-HSA-1912406;R-HSA-1912401;R-HSA-9604703;R-HSA-9604831;R-HSA-1912368;R-HSA-9604829;R-HSA-9604834;R-HSA-1912364;R-HSA-1912367;R-HSA-1912366;R-HSA-1912363;R-HSA-1912362;R-HSA-4395227;R-HSA-1606561;R-HSA-9604719;R-HSA-1912416
TNNT1		R-HSA-69202	Cyclin E associated events during G1/S transition	12	88	0.00577428	0.124446	0.566762	0.246599	11	20	0.00141333	9606	Homo sapiens	CDKN1A;PSMA4;CCND1;PSMA2;MAX;AKT2;UBC;AKT1;PSMB10;PSMB8;PSMB9		R-HSA-187520;R-HSA-187552;R-HSA-8848436;R-HSA-187574;R-HSA-187575;R-HSA-198613;R-HSA-187828;R-HSA-8932400;R-HSA-8848414;R-HSA-188345;R-HSA-69562
AGPAT3		R-HSA-2151201	Transcriptional activation of mitochondrial biogenesis	9	88	0.00577428	0.432128	0.566762	0.246599	6	32	0.00226132	9606	Homo sapiens	HELZ2;NCOA2;MEF2C;TWNK;SSBP1;CALM1;SOD2		R-HSA-1592238;R-HSA-5688289;R-HSA-1592239;R-HSA-1368140;R-HSA-1592241;R-HSA-111912
GABRA4		R-HSA-1234174	Cellular response to hypoxia	10	86	0.00564304	0.281849	0.566762	0.246599	9	20	0.00141333	9606	Homo sapiens	PSMA4;CITED2;PSMA2;UBC;LIMD1;AJUBA;PSMB10;PSMB8;PSMB9		R-HSA-1234163;R-HSA-1234179;R-HSA-1234177;R-HSA-1234183;R-HSA-1234167;R-HSA-1234159;R-HSA-1234175;R-HSA-1234172;R-HSA-1234173
IL18BP		R-HSA-216083	Integrin cell surface interactions	10	86	0.00564304	0.281849	0.566762	0.246599	17	55	0.00388665	9606	Homo sapiens	COL13A1;ITGA4;ITGA3;FN1;ITGA6;CD47;AGRN;CD44;ICAM1		R-HSA-2484965;R-HSA-2473511;R-HSA-4085083;R-HSA-2467436;R-HSA-199050;R-HSA-9679740;R-HSA-204434;R-HSA-265429;R-HSA-216050;R-HSA-202706;R-HSA-2426259;R-HSA-4088264;R-HSA-2752115;R-HSA-199032;R-HSA-349593;R-HSA-198941;R-HSA-2752118
ILF3		R-HSA-6783783	Interleukin-10 signaling	10	86	0.00564304	0.281849	0.566762	0.246599	3	15	0.00106	9606	Homo sapiens	CCR1;CXCL10;CSF1;CCL5;ICAM1		R-HSA-8937656;R-HSA-6784160;R-HSA-8937654
PIK3AP1		R-HSA-383280	Nuclear Receptor transcription pathway	8	86	0.00564304	0.546111	0.566762	0.246599	2	2	0.000141333	9606	Homo sapiens	NR5A2;NRBP1;NR3C2		R-HSA-382096;R-HSA-376419
TAP1		R-HSA-9024446	NR1H2 and NR1H3-mediated signaling	9	85	0.00557743	0.393127	0.566762	0.246599	16	60	0.00423998	9606	Homo sapiens	ARL4C;MOV10;SCD;ATP2B4;FAS		R-HSA-9024361;R-HSA-9618486;R-HSA-9028526;R-HSA-9618394;R-HSA-9618392;R-HSA-9024386;R-HSA-9657791;R-HSA-9605052;R-HSA-9624925;R-HSA-9605063;R-HSA-9618407;R-HSA-9605060;R-HSA-9618405;R-HSA-9038545;R-HSA-9028533;R-HSA-9618479
BIRC3		R-HSA-9020591	Interleukin-12 signaling	9	84	0.00551181	0.380141	0.566762	0.246599	14	56	0.00395732	9606	Homo sapiens	SERPINB2;ANXA2;SNRPA1;SOD2;JAK2		R-HSA-8950063;R-HSA-9617941;R-HSA-8981093;R-HSA-8950757;R-HSA-8950567;R-HSA-8952807;R-HSA-447252;R-HSA-8950480;R-HSA-8950448;R-HSA-8950128;R-HSA-8950608;R-HSA-8950354;R-HSA-447226;R-HSA-8950423
IFI27		R-HSA-8852135	Protein ubiquitination	8	84	0.00551181	0.519783	0.566762	0.246599	30	32	0.00226132	9606	Homo sapiens	H2BC5;UBA6;H2BC21;UBC;HLA-B;TLR2		R-HSA-8938829;R-HSA-8865090;R-HSA-8943040;R-HSA-8943041;R-HSA-8853515;R-HSA-8865098;R-HSA-8853514;R-HSA-8939335;R-HSA-8953946;R-HSA-8943003;R-HSA-8943007;R-HSA-8852127;R-HSA-8938770;R-HSA-8942099;R-HSA-8942101;R-HSA-8938773;R-HSA-8865050;R-HSA-8943080;R-HSA-8852134;R-HSA-8852133;R-HSA-8943083;R-HSA-8852132;R-HSA-8852131;R-HSA-8852130;R-HSA-8852129;R-HSA-8852128;R-HSA-8852136;R-HSA-8939323;R-HSA-8…
TNFSF13B		R-HSA-196807	Nicotinate metabolism	8	84	0.00551181	0.519783	0.566762	0.246599	8	29	0.00204933	9606	Homo sapiens	BST1;NADK2;NT5E;PARP4;NMRK1;CD38;PARP9;PARP14		R-HSA-8938073;R-HSA-8869606;R-HSA-8940074;R-HSA-8938076;R-HSA-8869633;R-HSA-8870346;R-HSA-8940070;R-HSA-8955030
CNDP2		R-HSA-8852276	The role of GTSE1 in G2/M progression after G2 checkpoint	9	83	0.00544619	0.367186	0.566762	0.246599	5	10	0.000706664	9606	Homo sapiens	CDKN1A;PSMA4;PSMA2;UBC;TUBA4A;PSMB10;PSMB8;PSMB9		R-HSA-8852354;R-HSA-8852306;R-HSA-8852362;R-HSA-8852298;R-HSA-8852280
SECTM1		R-HSA-176408	Regulation of APC/C activators between G1/S and early anaphase	8	83	0.00544619	0.506422	0.566762	0.246599	6	14	0.000989329	9606	Homo sapiens	PSMA4;PSMA2;UBC;TXNIP;PSMB10;PSMB8;PSMB9		R-HSA-188371;R-HSA-174203;R-HSA-174139;R-HSA-141423;R-HSA-174079;R-HSA-174159
HERC3		R-HSA-8939902	Regulation of RUNX2 expression and activity	8	83	0.00544619	0.506422	0.566762	0.246599	11	32	0.00226132	9606	Homo sapiens	PSMA4;STAT1;PSMA2;UBC;PSMB10;PSMB8;PSMB9		R-HSA-8939801;R-HSA-9008475;R-HSA-9009403;R-HSA-8939706;R-HSA-9008076;R-HSA-9009308;R-HSA-9008015;R-HSA-9007999;R-HSA-9008479;R-HSA-9008110;R-HSA-9009362
APOL1		R-HSA-1445148	Translocation of SLC2A4 (GLUT4) to the plasma membrane	10	81	0.00531496	0.226121	0.566762	0.246599	11	15	0.00106	9606	Homo sapiens	YWHAE;TBC1D1;AKT2;AKT1;MYH9;EXOC6;LNPEP;CALM1;KIFAP3;TUBA4A		R-HSA-1445143;R-HSA-2316352;R-HSA-1454689;R-HSA-2316347;R-HSA-5260201;R-HSA-1458463;R-HSA-1445149;R-HSA-1449597;R-HSA-1454699;R-HSA-1445144;R-HSA-2316349
RP11-205M20.8		R-HSA-9694635	Translation of Structural Proteins	10	81	0.00531496	0.226121	0.566762	0.246599	8	46	0.00325065	9606	Homo sapiens	GSK3A;PARP4;SUMO1;TUSC3;CSNK1A1;UBC;ST3GAL4;PARP9;PARP14		R-HSA-9694529;R-HSA-9729318;R-HSA-9729260;R-HSA-9697018;R-HSA-9694793;R-HSA-9729279;R-HSA-9694718;R-HSA-9729307
NR5A2		R-HSA-69473	G2/M DNA damage checkpoint	9	80	0.00524934	0.328659	0.566762	0.246599	4	12	0.000847997	9606	Homo sapiens	YWHAE;SMG1;BRIP1;H2BC5;EXO1;H2BC21;NBN;BACH1		R-HSA-5683735;R-HSA-69891;R-HSA-6799332;R-HSA-75016
SECTM1		R-HSA-5250913	Positive epigenetic regulation of rRNA expression	8	80	0.00524934	0.465704	0.566762	0.246599	5	7	0.000494665	9606	Homo sapiens	CAST;H2BC5;H2AC6;H2BC21;H2AC19;DEK		R-HSA-427383;R-HSA-5250930;R-HSA-5250947;R-HSA-5250938;R-HSA-427336
ATP10A		R-HSA-448424	Interleukin-17 signaling	11	78	0.00511811	0.116442	0.566762	0.246599	16	35	0.00247332	9606	Homo sapiens	CCDC71L;MEF2C;MAP2K1;JUN;RPS6KA5;IRAK2;RIPK2;UBC;NOD1;DUSP6		R-HSA-199910;R-HSA-5684273;R-HSA-450337;R-HSA-198756;R-HSA-451649;R-HSA-168136;R-HSA-5684250;R-HSA-450346;R-HSA-198669;R-HSA-5684248;R-HSA-450292;R-HSA-203797;R-HSA-168440;R-HSA-199929;R-HSA-199935;R-HSA-5684267
IFITM2		R-HSA-8936459	RUNX1 regulates genes involved in megakaryocyte differentiation and platelet function	8	78	0.00511811	0.438168	0.566762	0.246599	33	33	0.00233199	9606	Homo sapiens	MOV10;H2BC5;H2AC6;H2BC21;H2AC19;RUNX1		R-HSA-8936584;R-HSA-8937097;R-HSA-8937037;R-HSA-8934735;R-HSA-8938176;R-HSA-8938328;R-HSA-8937113;R-HSA-8938201;R-HSA-8937050;R-HSA-8936989;R-HSA-8937118;R-HSA-8936979;R-HSA-8934742;R-HSA-8936599;R-HSA-8938199;R-HSA-8936616;R-HSA-8936621;R-HSA-8938158;R-HSA-8936608;R-HSA-8936481;R-HSA-8938338;R-HSA-8936995;R-HSA-8938022;R-HSA-8938150;R-HSA-8937016;R-HSA-8935740;R-HSA-8937022;R-HSA-8938174;R-HSA-8…
CD5L		R-HSA-3906995	Diseases associated with O-glycosylation of proteins	8	78	0.00511811	0.438168	0.566762	0.246599	4	9	0.000635997	9606	Homo sapiens	ADAMTSL1;SEMA5A;SPON2;MUC1;GALNT3;ADAMTSL4;ADAMTS19;C1GALT1		R-HSA-6785524;R-HSA-5096537;R-HSA-5096532;R-HSA-6785565
DAPP1		R-HSA-176814	Activation of APC/C and APC/C:Cdc20 mediated degradation of mitotic proteins	8	77	0.00505249	0.424327	0.566762	0.246599	15	15	0.00106	9606	Homo sapiens	PSMA4;PSMA2;UBC;TXNIP;PSMB10;PSMB8;PSMB9		R-HSA-174144;R-HSA-174119;R-HSA-174120;R-HSA-174121;R-HSA-174255;R-HSA-174157;R-HSA-179410;R-HSA-174227;R-HSA-174132;R-HSA-174202;R-HSA-174171;R-HSA-174104;R-HSA-179417;R-HSA-174238;R-HSA-179421
NT5E		R-HSA-176409	APC/C:Cdc20 mediated degradation of mitotic proteins	8	76	0.00498688	0.410459	0.566762	0.246599	13	13	0.000918663	9606	Homo sapiens	PSMA4;PSMA2;UBC;TXNIP;PSMB10;PSMB8;PSMB9		R-HSA-174144;R-HSA-174120;R-HSA-174121;R-HSA-174255;R-HSA-174157;R-HSA-179410;R-HSA-174227;R-HSA-174202;R-HSA-174171;R-HSA-174104;R-HSA-179417;R-HSA-174238;R-HSA-179421
CADPS2		R-HSA-1650814	Collagen biosynthesis and modifying enzymes	8	76	0.00498688	0.410459	0.566762	0.246599	24	51	0.00360399	9606	Homo sapiens	P4HA1;COL13A1;COL11A1;P3H2;PLOD2;COLGALT1		R-HSA-8948232;R-HSA-1650808;R-HSA-8944266;R-HSA-8948234;R-HSA-2002460;R-HSA-2002428;R-HSA-2022073;R-HSA-8948224;R-HSA-8948226;R-HSA-8948228;R-HSA-2089971;R-HSA-8944261;R-HSA-8948230;R-HSA-1981104;R-HSA-8948231;R-HSA-8948219;R-HSA-8944220;R-HSA-2152276;R-HSA-1981128;R-HSA-2002440;R-HSA-8948222;R-HSA-1980233;R-HSA-1981157;R-HSA-1981120
OXTR		R-HSA-5693606	DNA Double Strand Break Response	9	75	0.00492126	0.266481	0.566762	0.246599	40	48	0.00339199	9606	Homo sapiens	SMG1;H2BC5;SUMO1;H2BC21;UBC;NBN		R-HSA-5682967;R-HSA-5683735;R-HSA-69891;R-HSA-5682965;R-HSA-5683986;R-HSA-5693598;R-HSA-5682588;R-HSA-5682586;R-HSA-5683930;R-HSA-5683801;R-HSA-3785768;R-HSA-5683077;R-HSA-5682629;R-HSA-5693583;R-HSA-5683405;R-HSA-9701000;R-HSA-5686578;R-HSA-5682992;R-HSA-75174;R-HSA-5693566;R-HSA-5683967;R-HSA-5683964;R-HSA-5682044;R-HSA-5683384;R-HSA-5683385;R-HSA-5682598;R-HSA-5684006;R-HSA-5682983;R-HSA-56935…
GRIP2		R-HSA-69017	CDK-mediated phosphorylation and removal of Cdc6	8	75	0.00492126	0.396581	0.566762	0.246599	2	4	0.000282666	9606	Homo sapiens	PSMA4;PSMA2;UBC;TXNIP;PSMB10;PSMB8;PSMB9		R-HSA-69015;R-HSA-69016
DSP		R-HSA-8948751	Regulation of PTEN stability and activity	10	74	0.00485564	0.15661	0.566762	0.246599	8	13	0.000918663	9606	Homo sapiens	PSMA4;CSNK2A1;PSMA2;AKT2;UBC;AKT1;PSMB10;PSMB8;PSMB9		R-HSA-6807206;R-HSA-8851011;R-HSA-8850945;R-HSA-8850992;R-HSA-8948832;R-HSA-6807134;R-HSA-8948757;R-HSA-8948775
MLKL		R-HSA-179419	APC:Cdc20 mediated degradation of cell cycle proteins prior to satisfation of the cell cycle checkpoint	8	74	0.00485564	0.38271	0.566762	0.246599	6	6	0.000423998	9606	Homo sapiens	PSMA4;PSMA2;UBC;TXNIP;PSMB10;PSMB8;PSMB9		R-HSA-179410;R-HSA-174171;R-HSA-174104;R-HSA-179417;R-HSA-174255;R-HSA-179421
LIPG		R-HSA-174178	APC/C:Cdh1 mediated degradation of Cdc20 and other APC/C:Cdh1 targeted proteins in late mitosis/early G1	8	74	0.00485564	0.38271	0.566762	0.246599	6	6	0.000423998	9606	Homo sapiens	PSMA4;PSMA2;UBC;TXNIP;PSMB10;PSMB8;PSMB9		R-HSA-174195;R-HSA-9686980;R-HSA-9686969;R-HSA-174088;R-HSA-174105;R-HSA-188191
DSP		R-HSA-6802952	Signaling by BRAF and RAF1 fusions	10	73	0.00479003	0.147662	0.566762	0.246599	5	5	0.000353332	9606	Homo sapiens	APBB1IP;MAP2K1;CAMK2D;MPRIP;FN1;BRAF;ZC3HAV1;CALM1;JAK2;QKI		R-HSA-6802935;R-HSA-6802934;R-HSA-6802933;R-HSA-6802932;R-HSA-6802927
STIP1		R-HSA-174184	Cdc20:Phospho-APC/C mediated degradation of Cyclin A	8	73	0.00479003	0.368864	0.566762	0.246599	3	3	0.000211999	9606	Homo sapiens	PSMA4;PSMA2;UBC;TXNIP;PSMB10;PSMB8;PSMB9		R-HSA-174171;R-HSA-174104;R-HSA-174255
L1CAM		R-HSA-68949	Orc1 removal from chromatin	8	73	0.00479003	0.368864	0.566762	0.246599	3	4	0.000282666	9606	Homo sapiens	ORC4;PSMA4;PSMA2;UBC;PSMB10;PSMB8;PSMB9		R-HSA-68944;R-HSA-68946;R-HSA-68948
IGFBP6		R-HSA-8950505	Gene and protein expression by JAK-STAT signaling after Interleukin-12 stimulation	8	73	0.00479003	0.368864	0.566762	0.246599	4	36	0.00254399	9606	Homo sapiens	SERPINB2;ANXA2;SNRPA1;SOD2		R-HSA-9617941;R-HSA-8950480;R-HSA-8950608;R-HSA-8950567
SAMD9L		R-HSA-1169091	Activation of NF-kappaB in B cells	9	72	0.00472441	0.231064	0.566762	0.246599	9	10	0.000706664	9606	Homo sapiens	PSMA4;PSMA2;UBC;PSMB10;PSMB8;RELA;CARD11;PSMB9		R-HSA-1168641;R-HSA-1168640;R-HSA-1168643;R-HSA-1168642;R-HSA-1168644;R-HSA-1168633;R-HSA-1168635;R-HSA-1168637;R-HSA-1168638
SAMD9L		R-HSA-1234176	Oxygen-dependent proline hydroxylation of Hypoxia-inducible Factor Alpha	9	72	0.00472441	0.231064	0.566762	0.246599	8	12	0.000847997	9606	Homo sapiens	PSMA4;PSMA2;UBC;LIMD1;AJUBA;PSMB10;PSMB8;PSMB9		R-HSA-1234163;R-HSA-1234179;R-HSA-1234177;R-HSA-1234183;R-HSA-1234159;R-HSA-1234175;R-HSA-1234172;R-HSA-1234173
C7		R-HSA-936837	Ion transport by P-type ATPases	8	72	0.00472441	0.355059	0.566762	0.246599	6	17	0.00120133	9606	Homo sapiens	CAMK2D;ATP8B1;ATP2B4;ATP1A2;ATP10A;CALM1		R-HSA-427910;R-HSA-418309;R-HSA-9684068;R-HSA-947591;R-HSA-939763;R-HSA-936897
RIMS1		R-HSA-5358346	Hedgehog ligand biogenesis	7	72	0.00472441	0.503372	0.566762	0.246599	2	15	0.00106	9606	Homo sapiens	PSMA4;PSMA2;UBC;PSMB10;PSMB8;PSMB9		R-HSA-5362448;R-HSA-5362412
SYT1		R-HSA-9616222	Transcriptional regulation of granulopoiesis	10	71	0.00465879	0.130581	0.566762	0.246599	8	27	0.00190799	9606	Homo sapiens	CDKN1A;H2BC5;H2AC6;H2BC21;H2AC19;DEK;PML;RUNX1		R-HSA-9616243;R-HSA-9634433;R-HSA-9616214;R-HSA-9617207;R-HSA-8865505;R-HSA-9617064;R-HSA-9624668;R-HSA-9634429
GBP1		R-HSA-5658442	Regulation of RAS by GAPs	9	71	0.00465879	0.219662	0.566762	0.246599	4	5	0.000353332	9606	Homo sapiens	PSMA4;PSMA2;RASA2;UBC;RASAL2;PSMB10;PSMB8;PSMB9		R-HSA-5658231;R-HSA-5658435;R-HSA-5658430;R-HSA-5658424
ABCB1		R-HSA-373755	Semaphorin interactions	8	71	0.00465879	0.341315	0.566762	0.246599	25	41	0.00289732	9606	Homo sapiens	SEMA5A;NRP1;SEMA7A;DPYSL3;PLXNA2;MYH9;MET;MYL12B		R-HSA-399942;R-HSA-399941;R-HSA-399939;R-HSA-399951;R-HSA-399946;R-HSA-399947;R-HSA-399944;R-HSA-416723;R-HSA-399952;R-HSA-400677;R-HSA-416546;R-HSA-434990;R-HSA-416559;R-HSA-434989;R-HSA-400682;R-HSA-416562;R-HSA-419646;R-HSA-399934;R-HSA-399935;R-HSA-419197;R-HSA-399933;R-HSA-399930;R-HSA-416698;R-HSA-399931;R-HSA-399928
SHFL		R-HSA-450294	MAP kinase activation	11	69	0.00452756	0.0615622	0.566762	0.246599	16	32	0.00226132	9606	Homo sapiens	CCDC71L;MEF2C;MAP2K1;JUN;RPS6KA5;IRAK2;RIPK2;UBC;NOD1;DUSP6		R-HSA-199910;R-HSA-5684273;R-HSA-450337;R-HSA-198756;R-HSA-451649;R-HSA-168136;R-HSA-5684250;R-HSA-450346;R-HSA-198669;R-HSA-5684248;R-HSA-450292;R-HSA-203797;R-HSA-168440;R-HSA-199929;R-HSA-199935;R-HSA-5684267
CD44		R-HSA-174154	APC/C:Cdc20 mediated degradation of Securin	8	68	0.00446194	0.300634	0.566762	0.246599	3	3	0.000211999	9606	Homo sapiens	PSMA4;PSMA2;UBC;TXNIP;PSMB10;PSMB8;PSMB9		R-HSA-174144;R-HSA-174202;R-HSA-174121
TREX1		R-HSA-5693565	Recruitment and ATM-mediated phosphorylation of repair and signaling proteins at DNA double strand breaks	9	67	0.00439633	0.176432	0.566762	0.246599	33	39	0.00275599	9606	Homo sapiens	SMG1;H2BC5;SUMO1;H2BC21;UBC;NBN		R-HSA-5682967;R-HSA-5683735;R-HSA-69891;R-HSA-5682965;R-HSA-5683986;R-HSA-5693598;R-HSA-5682588;R-HSA-5682586;R-HSA-5683930;R-HSA-5683801;R-HSA-5683077;R-HSA-5682629;R-HSA-5693583;R-HSA-5683405;R-HSA-9701000;R-HSA-5686578;R-HSA-5682992;R-HSA-5693566;R-HSA-5683967;R-HSA-5683964;R-HSA-5683384;R-HSA-5683385;R-HSA-5682598;R-HSA-5682983;R-HSA-5693602;R-HSA-5693536;R-HSA-5683425;R-HSA-5682607;R-HSA-568…
BRAF		R-HSA-2022090	Assembly of collagen fibrils and other multimeric structures	8	67	0.00439633	0.287319	0.566762	0.246599	8	26	0.00183733	9606	Homo sapiens	MMP13;DST;CTSL;COL11A1;LOXL4;ITGA6;CTSS		R-HSA-2213201;R-HSA-2213200;R-HSA-2022141;R-HSA-2299620;R-HSA-2395340;R-HSA-2213192;R-HSA-1474266;R-HSA-2002466
CTHRC1		R-HSA-201722	Formation of the beta-catenin:TCF transactivating complex	8	67	0.00439633	0.287319	0.566762	0.246599	4	13	0.000918663	9606	Homo sapiens	TLE4;TERT;H2BC5;H2AC6;H2BC21;H2AC19		R-HSA-3299569;R-HSA-3322422;R-HSA-3364026;R-HSA-3451147
HACD4		R-HSA-4608870	Asymmetric localization of PCP proteins	8	66	0.00433071	0.274159	0.566762	0.246599	3	7	0.000494665	9606	Homo sapiens	PSMA4;SMURF2;PSMA2;UBC;PSMB10;PSMB8;PSMB9		R-HSA-4608854;R-HSA-4608855;R-HSA-4608852
SERPINB2		R-HSA-5607761	Dectin-1 mediated noncanonical NF-kB signaling	8	66	0.00433071	0.274159	0.566762	0.246599	3	9	0.000635997	9606	Homo sapiens	PSMA4;PSMA2;UBC;PSMB10;PSMB8;RELA;PSMB9		R-HSA-5660965;R-HSA-5607731;R-HSA-5607725
PRRG4		R-HSA-5678895	Defective CFTR causes cystic fibrosis	7	66	0.00433071	0.414981	0.566762	0.246599	3	8	0.000565331	9606	Homo sapiens	PSMA4;PSMA2;UBC;PSMB10;PSMB8;PSMB9		R-HSA-8866854;R-HSA-8866858;R-HSA-8866856
IFI16		R-HSA-6791312	TP53 Regulates Transcription of Cell Cycle Genes	9	65	0.00426509	0.156416	0.566762	0.246599	17	42	0.00296799	9606	Homo sapiens	CDKN1A;CNOT1;GADD45A;CNOT9;E2F7		R-HSA-3215152;R-HSA-6791109;R-HSA-6791235;R-HSA-6798304;R-HSA-6798347;R-HSA-8952996;R-HSA-6803403;R-HSA-6803411;R-HSA-6798353;R-HSA-3215144;R-HSA-6798044;R-HSA-69562;R-HSA-6803388;R-HSA-6798299;R-HSA-187934;R-HSA-8953013;R-HSA-6803801
CHRNA1		R-HSA-429914	Deadenylation-dependent mRNA decay	6	65	0.00426509	0.560978	0.566762	0.246599	7	10	0.000706664	9606	Homo sapiens	XRN1;CNOT1;DCP1A;CNOT9;PATL1;EIF4G1		R-HSA-429860;R-HSA-429845;R-HSA-430021;R-HSA-429955;R-HSA-8941312;R-HSA-429978;R-HSA-429992
JADE2		R-HSA-5578775	Ion homeostasis	10	64	0.00419948	0.0798571	0.566762	0.246599	12	17	0.00120133	9606	Homo sapiens	CAMK2D;ATP2B4;ITPR3;ATP1A2;FKBP9;CLIC2;CALM1;SLC8A1		R-HSA-427910;R-HSA-169683;R-HSA-418309;R-HSA-2855020;R-HSA-9684068;R-HSA-5226904;R-HSA-5617182;R-HSA-425661;R-HSA-139854;R-HSA-5617179;R-HSA-5617178;R-HSA-936897
CIITA		R-HSA-2173793	Transcriptional activity of SMAD2/SMAD3:SMAD4 heterotrimer	9	64	0.00419948	0.146845	0.566762	0.246599	46	51	0.00360399	9606	Homo sapiens	CDKN2B;SMAD3;SMURF2;STAT1;SERPINE1;UBC		R-HSA-2186785;R-HSA-9730967;R-HSA-9733207;R-HSA-2187303;R-HSA-870538;R-HSA-9736979;R-HSA-9733203;R-HSA-2176491;R-HSA-9736984;R-HSA-2187309;R-HSA-2186607;R-HSA-9736966;R-HSA-2186741;R-HSA-1484099;R-HSA-2176503;R-HSA-2176502;R-HSA-2186747;R-HSA-209055;R-HSA-2187325;R-HSA-2187388;R-HSA-170847;R-HSA-9736970;R-HSA-2187395;R-HSA-2187330;R-HSA-2031355;R-HSA-870437;R-HSA-173481;R-HSA-173545;R-HSA-9736959…
GDF5		R-HSA-174084	Autodegradation of Cdh1 by Cdh1:APC/C	8	64	0.00419948	0.248379	0.566762	0.246599	2	2	0.000141333	9606	Homo sapiens	PSMA4;PSMA2;UBC;TXNIP;PSMB10;PSMB8;PSMB9		R-HSA-174058;R-HSA-174057
TAP1		R-HSA-5387390	Hh mutants abrogate ligand secretion	7	64	0.00419948	0.385079	0.566762	0.246599	2	7	0.000494665	9606	Homo sapiens	PSMA4;PSMA2;UBC;PSMB10;PSMB8;PSMB9		R-HSA-5387392;R-HSA-5483238
AEBP1		R-HSA-3214815	HDACs deacetylate histones	8	63	0.00413386	0.235796	0.566762	0.246599	5	5	0.000353332	9606	Homo sapiens	H2AW;BRMS1;H2BC5;H2AC6;H2BC21;H2AC19		R-HSA-3777129;R-HSA-3782637;R-HSA-3782655;R-HSA-9679787;R-HSA-3769447
TXNIP		R-HSA-73929	Base-Excision Repair, AP Site Formation	7	63	0.00413386	0.370138	0.566762	0.246599	6	64	0.00452265	9606	Homo sapiens	H2BC5;H2AC6;H2BC21;TINF2;H2AC19		R-HSA-9629216;R-HSA-9629483;R-HSA-9629195;R-HSA-9629497;R-HSA-9629372;R-HSA-9629373
NRP2		R-HSA-9013406	RHOQ GTPase cycle	6	63	0.00413386	0.530809	0.566762	0.246599	3	5	0.000353332	9606	Homo sapiens	ARHGAP21;STEAP3;GFOD1;CDC42EP3;ITSN1;ARHGAP5		R-HSA-9018745;R-HSA-9018747;R-HSA-9018746
IFI16		R-HSA-187577	SCF(Skp2)-mediated degradation of p27/p21	9	62	0.00406824	0.128624	0.566762	0.246599	6	7	0.000494665	9606	Homo sapiens	CDKN1A;PSMA4;CCND1;PSMA2;UBC;PSMB10;PSMB8;PSMB9		R-HSA-187520;R-HSA-187552;R-HSA-8848436;R-HSA-187574;R-HSA-187575;R-HSA-8848414
TRIM22		R-HSA-5250924	B-WICH complex positively regulates rRNA expression	8	62	0.00406824	0.223441	0.566762	0.246599	3	3	0.000211999	9606	Homo sapiens	CAST;H2BC5;H2AC6;H2BC21;H2AC19;DEK		R-HSA-5250930;R-HSA-5250947;R-HSA-5250938
TLR2		R-HSA-5610785	GLI3 is processed to GLI3R by the proteasome	8	62	0.00406824	0.223441	0.566762	0.246599	3	5	0.000353332	9606	Homo sapiens	PSMA4;PSMA2;CSNK1A1;UBC;PSMB10;PSMB8;PSMB9		R-HSA-5610754;R-HSA-5610722;R-HSA-5610746
VAMP5		R-HSA-5610783	Degradation of GLI2 by the proteasome	8	62	0.00406824	0.223441	0.566762	0.246599	3	5	0.000353332	9606	Homo sapiens	PSMA4;PSMA2;CSNK1A1;UBC;PSMB10;PSMB8;PSMB9		R-HSA-5610757;R-HSA-5610718;R-HSA-5610745
SFRP1		R-HSA-5610780	Degradation of GLI1 by the proteasome	7	62	0.00406824	0.355233	0.566762	0.246599	3	6	0.000423998	9606	Homo sapiens	PSMA4;PSMA2;UBC;PSMB10;PSMB8;PSMB9		R-HSA-5610758;R-HSA-5610742;R-HSA-5610760
CD47		R-HSA-5654736	Signaling by FGFR1	6	62	0.00406824	0.515406	0.566762	0.246599	35	48	0.00339199	9606	Homo sapiens	FGF5;UBC;BRAF;FGF1;FGF2		R-HSA-1295634;R-HSA-5654167;R-HSA-934604;R-HSA-5654165;R-HSA-5654672;R-HSA-5654673;R-HSA-5654596;R-HSA-5654149;R-HSA-5654597;R-HSA-5654594;R-HSA-5656064;R-HSA-5654592;R-HSA-1295621;R-HSA-190427;R-HSA-5654600;R-HSA-190429;R-HSA-5654582;R-HSA-5654578;R-HSA-1295604;R-HSA-190245;R-HSA-5654591;R-HSA-5654586;R-HSA-5654587;R-HSA-5654584;R-HSA-5654392;R-HSA-190256;R-HSA-5654692;R-HSA-5654690;R-HSA-565456…
SAMD9		R-HSA-8866654	E3 ubiquitin ligases ubiquitinate target proteins	7	61	0.00400262	0.340386	0.566762	0.246599	16	16	0.00113066	9606	Homo sapiens	H2BC5;H2BC21;UBC;HLA-B;TLR2		R-HSA-8943080;R-HSA-8943083;R-HSA-8938829;R-HSA-8943040;R-HSA-8943041;R-HSA-8939335;R-HSA-8953946;R-HSA-8939323;R-HSA-8943003;R-HSA-8953917;R-HSA-8943007;R-HSA-8938815;R-HSA-8938770;R-HSA-8942099;R-HSA-8942101;R-HSA-8938773
RUBCN		R-HSA-73772	RNA Polymerase I Promoter Escape	7	61	0.00400262	0.340386	0.566762	0.246599	2	2	0.000141333	9606	Homo sapiens	CAST;H2BC5;H2AC6;H2BC21;H2AC19		R-HSA-73769;R-HSA-74986
SLC38A4		R-HSA-5362768	Hh mutants are degraded by ERAD	7	61	0.00400262	0.340386	0.566762	0.246599	2	6	0.000423998	9606	Homo sapiens	PSMA4;PSMA2;UBC;PSMB10;PSMB8;PSMB9		R-HSA-5387392;R-HSA-5483238
GBP7		R-HSA-5676590	NIK-->noncanonical NF-kB signaling	7	61	0.00400262	0.340386	0.566762	0.246599	2	9	0.000635997	9606	Homo sapiens	PSMA4;PSMA2;UBC;PSMB10;PSMB8;PSMB9		R-HSA-5607731;R-HSA-5607725
NKAIN1		R-HSA-6794361	Neurexins and neuroligins	6	60	0.00393701	0.48405	0.566762	0.246599	11	19	0.00134266	9606	Homo sapiens	SYT1;STXBP1;LRRTM2;NRXN3;DAP3		R-HSA-6797974;R-HSA-6794357;R-HSA-6797554;R-HSA-6794338;R-HSA-6794353;R-HSA-6794352;R-HSA-6797568;R-HSA-6794348;R-HSA-6794346;R-HSA-6794345;R-HSA-6794344
TXNIP		R-HSA-69541	Stabilization of p53	10	59	0.00387139	0.052494	0.566762	0.246599	11	15	0.00106	9606	Homo sapiens	SMG1;PSMA4;PSMA2;CDKN2A;UBC;MDM2;PSMB10;PSMB8;PSMB9		R-HSA-5633460;R-HSA-349444;R-HSA-6804741;R-HSA-6804724;R-HSA-349426;R-HSA-6804879;R-HSA-264444;R-HSA-349455;R-HSA-6804955;R-HSA-264458;R-HSA-5693609
PDGFRL		R-HSA-373752	Netrin-1 signaling	7	59	0.00387139	0.310963	0.566762	0.246599	11	37	0.00261466	9606	Homo sapiens	TRPC5;ABLIM1;TRIO;TRPC3;SLIT2;EZR;RGMB		R-HSA-374692;R-HSA-374663;R-HSA-374662;R-HSA-418850;R-HSA-373715;R-HSA-418865;R-HSA-418874;R-HSA-418858;R-HSA-374664;R-HSA-418856;R-HSA-622390
GBP3		R-HSA-912446	Meiotic recombination	7	58	0.00380577	0.296434	0.566762	0.246599	6	9	0.000635997	9606	Homo sapiens	H2BC5;H2AC6;H2BC21;H2AC19;NBN		R-HSA-912458;R-HSA-912503;R-HSA-9023941;R-HSA-912496;R-HSA-1214188;R-HSA-9023943
CNIH3		R-HSA-4641258	Degradation of DVL	8	57	0.00374016	0.165694	0.566762	0.246599	5	7	0.000494665	9606	Homo sapiens	PSMA4;PSMA2;UBC;PSMB10;PSMB8;DACT1;PSMB9		R-HSA-4641159;R-HSA-1504193;R-HSA-1504190;R-HSA-4641260;R-HSA-4641147
PLEKHN1		R-HSA-4641257	Degradation of AXIN	8	57	0.00374016	0.165694	0.566762	0.246599	5	8	0.000565331	9606	Homo sapiens	PSMA4;SMURF2;PSMA2;UBC;PSMB10;PSMB8;PSMB9		R-HSA-4641134;R-HSA-3640861;R-HSA-3640874;R-HSA-4641256;R-HSA-4641129
PNPLA4		R-HSA-9604323	Negative regulation of NOTCH4 signaling	8	57	0.00374016	0.165694	0.566762	0.246599	3	6	0.000423998	9606	Homo sapiens	PSMA4;PSMA2;UBC;AKT1;PSMB10;PSMB8;PSMB9		R-HSA-9604642;R-HSA-9604629;R-HSA-9604328
CCAR1		R-HSA-73893	DNA Damage Bypass	7	57	0.00374016	0.282058	0.566762	0.246599	29	34	0.00240266	9606	Homo sapiens	UBA7;UBC;TRIM25;PHACTR2;UBE2L6;ISG15;CUL4B		R-HSA-5653780;R-HSA-5655892;R-HSA-5656148;R-HSA-5656158;R-HSA-5655965;R-HSA-5653786;R-HSA-5655835;R-HSA-5655193;R-HSA-5653766;R-HSA-5655170;R-HSA-5653838;R-HSA-5654989;R-HSA-5653770;R-HSA-5654986;R-HSA-5654985;R-HSA-5652151;R-HSA-110307;R-HSA-110308;R-HSA-110311;R-HSA-5653756;R-HSA-5653754;R-HSA-110317;R-HSA-110316;R-HSA-110319;R-HSA-5655481;R-HSA-5652005;R-HSA-5655466;R-HSA-5656105;R-HSA-5652009
HTATIP2		R-HSA-9013405	RHOD GTPase cycle	7	57	0.00374016	0.282058	0.566762	0.246599	3	9	0.000635997	9606	Homo sapiens	ARHGAP21;STEAP3;STBD1;EFHD2;ANKFY1;ARHGAP5;ADD3		R-HSA-9013437;R-HSA-9013438;R-HSA-9693198
NMI		R-HSA-380108	Chemokine receptors bind chemokines	6	57	0.00374016	0.435938	0.566762	0.246599	5	19	0.00134266	9606	Homo sapiens	CCR1;CXCL10;CXCL9;CXCL11;CCL5;ACKR4		R-HSA-373061;R-HSA-443986;R-HSA-373073;R-HSA-443978;R-HSA-374248
SP110		R-HSA-180585	Vif-mediated degradation of APOBEC3G	9	56	0.00367454	0.0817884	0.566762	0.246599	4	4	0.000282666	9606	Homo sapiens	PSMA4;APOBEC3G;PSMA2;UBC;PSMB10;PSMB8;PSMB9		R-HSA-180602;R-HSA-180603;R-HSA-180555;R-HSA-180540
PAX8		R-HSA-450408	AUF1 (hnRNP D0) binds and destabilizes mRNA	9	56	0.00367454	0.0817884	0.566762	0.246599	3	4	0.000282666	9606	Homo sapiens	PSMA4;PSMA2;UBC;HSPB1;PSMB10;PSMB8;EIF4G1;PSMB9		R-HSA-450551;R-HSA-450580;R-HSA-450466
STEAP1		R-HSA-5693571	Nonhomologous End-Joining (NHEJ)	6	56	0.00367454	0.419703	0.566762	0.246599	4	13	0.000918663	9606	Homo sapiens	SMG1;H2BC5;H2BC21;NBN		R-HSA-5686900;R-HSA-5686704;R-HSA-5693599;R-HSA-5686685
ATP2B4		R-HSA-8854050	FBXL7 down-regulates AURKA during mitotic entry and in early mitosis	7	55	0.00360892	0.253866	0.566762	0.246599	4	6	0.000423998	9606	Homo sapiens	PSMA4;PSMA2;UBC;PSMB10;PSMB8;PSMB9		R-HSA-8854071;R-HSA-8854051;R-HSA-8854044;R-HSA-8854041
TRANK1		R-HSA-174113	SCF-beta-TrCP mediated degradation of Emi1	7	55	0.00360892	0.253866	0.566762	0.246599	2	3	0.000211999	9606	Homo sapiens	PSMA4;PSMA2;UBC;PSMB10;PSMB8;PSMB9		R-HSA-174203;R-HSA-174159
HELZ2		R-HSA-437239	Recycling pathway of L1	6	55	0.00360892	0.403409	0.566762	0.246599	14	14	0.000989329	9606	Homo sapiens	RPS6KA5;AP2S1;EZR;L1CAM;TUBA4A;AP2M1		R-HSA-443783;R-HSA-443779;R-HSA-445089;R-HSA-392749;R-HSA-445071;R-HSA-392748;R-HSA-374696;R-HSA-373736;R-HSA-374677;R-HSA-445079;R-HSA-555065;R-HSA-445077;R-HSA-445084;R-HSA-374680
CALCRL		R-HSA-2299718	Condensation of Prophase Chromosomes	6	55	0.00360892	0.403409	0.566762	0.246599	8	10	0.000706664	9606	Homo sapiens	H2BC5;H2AC6;H2BC21;H2AC19		R-HSA-2245218;R-HSA-2288097;R-HSA-2301205;R-HSA-2294580;R-HSA-2172678;R-HSA-2294600;R-HSA-2294574;R-HSA-2294590
TAP2		R-HSA-3214858	RMTs methylate histone arginines	6	55	0.00360892	0.403409	0.566762	0.246599	11	22	0.00155466	9606	Homo sapiens	H2AW;CCND1;H2AC6;H2AC19;JAK2;SMARCA2		R-HSA-5205820;R-HSA-3215426;R-HSA-5205867;R-HSA-5216234;R-HSA-5205799;R-HSA-3215385;R-HSA-3215448;R-HSA-5205861;R-HSA-5661117;R-HSA-5229203;R-HSA-3215391
ATP10A		R-HSA-1483191	Synthesis of PC	6	55	0.00360892	0.403409	0.566762	0.246599	6	18	0.00127199	9606	Homo sapiens	PCYT1A;PCYT2;CSNK2A1;SLC44A2;ITGA6;LPIN1		R-HSA-8873830;R-HSA-1483203;R-HSA-8877153;R-HSA-444433;R-HSA-8873929;R-HSA-1483081
HSPA6		R-HSA-75815	Ubiquitin-dependent degradation of Cyclin D	8	54	0.00354331	0.134817	0.566762	0.246599	5	5	0.000353332	9606	Homo sapiens	PSMA4;CCND1;PSMA2;UBC;PSMB10;PSMB8;PSMB9		R-HSA-75825;R-HSA-75824;R-HSA-75820;R-HSA-75823;R-HSA-75822
PLPPR4		R-HSA-9664424	Cell recruitment (pro-inflammatory response)	8	54	0.00354331	0.134817	0.566762	0.246599	14	23	0.00162533	9606	Homo sapiens	P2RX7;GSDMD;NT5E;P2RX4;CASP1;C3AR1;TXNIP;RELA		R-HSA-448678;R-HSA-444647;R-HSA-8940074;R-HSA-449058;R-HSA-9660822;R-HSA-9665524;R-HSA-844612;R-HSA-1250264;R-HSA-1250272;R-HSA-9603905;R-HSA-9665515;R-HSA-448702;R-HSA-448703;R-HSA-1250253
HDAC9		R-HSA-9660826	Purinergic signaling in leishmaniasis infection	8	54	0.00354331	0.134817	0.566762	0.246599	14	23	0.00162533	9606	Homo sapiens	P2RX7;GSDMD;NT5E;P2RX4;CASP1;C3AR1;TXNIP;RELA		R-HSA-448678;R-HSA-444647;R-HSA-8940074;R-HSA-449058;R-HSA-9660822;R-HSA-9665524;R-HSA-844612;R-HSA-1250264;R-HSA-1250272;R-HSA-9603905;R-HSA-9665515;R-HSA-448702;R-HSA-448703;R-HSA-1250253
SP140		R-HSA-349425	Autodegradation of the E3 ubiquitin ligase COP1	8	54	0.00354331	0.134817	0.566762	0.246599	3	5	0.000353332	9606	Homo sapiens	SMG1;PSMA4;PSMA2;UBC;PSMB10;PSMB8;PSMB9		R-HSA-349444;R-HSA-264444;R-HSA-264458
ZNFX1		R-HSA-9649948	Signaling downstream of RAS mutants	7	54	0.00354331	0.240098	0.566762	0.246599	7	7	0.000494665	9606	Homo sapiens	APBB1IP;MAP2K1;CAMK2D;FN1;BRAF;CALM1;JAK2		R-HSA-6803233;R-HSA-6802926;R-HSA-6802925;R-HSA-6802908;R-HSA-6802924;R-HSA-6802922;R-HSA-6803240
ARL9		R-HSA-6802946	Signaling by moderate kinase activity BRAF mutants	7	54	0.00354331	0.240098	0.566762	0.246599	7	7	0.000494665	9606	Homo sapiens	APBB1IP;MAP2K1;CAMK2D;FN1;BRAF;CALM1;JAK2		R-HSA-6802919;R-HSA-6802916;R-HSA-6802915;R-HSA-6802914;R-HSA-6803230;R-HSA-8936676;R-HSA-6802921
ACKR4		R-HSA-6802955	Paradoxical activation of RAF signaling by kinase inactive BRAF	7	54	0.00354331	0.240098	0.566762	0.246599	7	7	0.000494665	9606	Homo sapiens	APBB1IP;MAP2K1;CAMK2D;FN1;BRAF;CALM1;JAK2		R-HSA-6802918;R-HSA-8936731;R-HSA-6803234;R-HSA-6802943;R-HSA-6802942;R-HSA-6802941;R-HSA-6802937
GMNC		R-HSA-6802949	Signaling by RAS mutants	7	54	0.00354331	0.240098	0.566762	0.246599	7	9	0.000635997	9606	Homo sapiens	APBB1IP;MAP2K1;CAMK2D;FN1;BRAF;CALM1;JAK2		R-HSA-6803233;R-HSA-6802926;R-HSA-6802925;R-HSA-6802908;R-HSA-6802924;R-HSA-6802922;R-HSA-6803240
RBMS2		R-HSA-69610	p53-Independent DNA Damage Response	7	54	0.00354331	0.240098	0.566762	0.246599	2	4	0.000282666	9606	Homo sapiens	PSMA4;PSMA2;UBC;PSMB10;PSMB8;PSMB9		R-HSA-69600;R-HSA-69598
PI4K2B		R-HSA-9762114	GSK3B and BTRC:CUL1-mediated-degradation of NFE2L2	7	54	0.00354331	0.240098	0.566762	0.246599	2	4	0.000282666	9606	Homo sapiens	PSMA4;PSMA2;UBC;PSMB10;PSMB8;PSMB9		R-HSA-9762096;R-HSA-9762091
IFITM2		R-HSA-69613	p53-Independent G1/S DNA damage checkpoint	7	54	0.00354331	0.240098	0.566762	0.246599	2	4	0.000282666	9606	Homo sapiens	PSMA4;PSMA2;UBC;PSMB10;PSMB8;PSMB9		R-HSA-69600;R-HSA-69598
GADD45A		R-HSA-69601	Ubiquitin Mediated Degradation of Phosphorylated Cdc25A	7	54	0.00354331	0.240098	0.566762	0.246599	2	4	0.000282666	9606	Homo sapiens	PSMA4;PSMA2;UBC;PSMB10;PSMB8;PSMB9		R-HSA-69600;R-HSA-69598
SULF1		R-HSA-169911	Regulation of Apoptosis	7	54	0.00354331	0.240098	0.566762	0.246599	2	5	0.000353332	9606	Homo sapiens	PSMA4;PSMA2;UBC;PSMB10;PSMB8;PSMB9		R-HSA-211715;R-HSA-211734
MAP9		R-HSA-774815	Nucleosome assembly	6	54	0.00354331	0.387084	0.566762	0.246599	2	4	0.000282666	9606	Homo sapiens	H2BC5;H2AC6;H2BC21;H2AC19		R-HSA-606287;R-HSA-606289
LGALS8		R-HSA-606279	Deposition of new CENPA-containing nucleosomes at the centromere	6	54	0.00354331	0.387084	0.566762	0.246599	2	4	0.000282666	9606	Homo sapiens	H2BC5;H2AC6;H2BC21;H2AC19		R-HSA-606287;R-HSA-606289
PLAC8		R-HSA-75153	Apoptotic execution phase	5	54	0.00354331	0.562857	0.566762	0.246599	9	57	0.00402798	9606	Homo sapiens	DSP;CASP8;H1-0;TJP2;BIRC3		R-HSA-351863;R-HSA-202960;R-HSA-351894;R-HSA-211239;R-HSA-201637;R-HSA-201636;R-HSA-350319;R-HSA-351871;R-HSA-211247
ERAP2		R-HSA-5654741	Signaling by FGFR3	7	53	0.00347769	0.226579	0.566762	0.246599	34	43	0.00303865	9606	Homo sapiens	FGF5;GALNT3;UBC;BRAF;FGF1;FGF2		R-HSA-1295634;R-HSA-5654679;R-HSA-934604;R-HSA-5654224;R-HSA-5654416;R-HSA-5654623;R-HSA-5654148;R-HSA-1295621;R-HSA-5654222;R-HSA-5654413;R-HSA-5654730;R-HSA-5654408;R-HSA-5654409;R-HSA-5654646;R-HSA-5654647;R-HSA-5654709;R-HSA-8851619;R-HSA-5654643;R-HSA-5654640;R-HSA-1295604;R-HSA-5654641;R-HSA-5654705;R-HSA-5654631;R-HSA-5654628;R-HSA-5654565;R-HSA-190385;R-HSA-8941628;R-HSA-190263;R-HSA-1903…
MSMO1		R-HSA-180534	Vpu mediated degradation of CD4	7	53	0.00347769	0.226579	0.566762	0.246599	2	5	0.000353332	9606	Homo sapiens	PSMA4;PSMA2;UBC;PSMB10;PSMB8;PSMB9		R-HSA-180597;R-HSA-180573
NRXN3		R-HSA-2172127	DAP12 interactions	6	53	0.00347769	0.370755	0.566762	0.246599	16	33	0.00233199	9606	Homo sapiens	SIGLEC15;HLA-B;HLA-C;B2M;HLA-E		R-HSA-2424484;R-HSA-2424486;R-HSA-2424487;R-HSA-2424480;R-HSA-2424482;R-HSA-210309;R-HSA-2395439;R-HSA-2395412;R-HSA-210289;R-HSA-2272753;R-HSA-2396594;R-HSA-2272795;R-HSA-210298;R-HSA-2172123;R-HSA-2395801;R-HSA-2172126
IFI35		R-HSA-76009	Platelet Aggregation (Plug Formation)	5	53	0.00347769	0.546431	0.566762	0.246599	23	27	0.00190799	9606	Homo sapiens	APBB1IP;FN1;AKT1;RAPGEF3;PDK1		R-HSA-354149;R-HSA-443910;R-HSA-429415;R-HSA-354087;R-HSA-372705;R-HSA-432096;R-HSA-443905;R-HSA-429441;R-HSA-432110;R-HSA-354060;R-HSA-377644;R-HSA-354124;R-HSA-377641;R-HSA-377640;R-HSA-377643;R-HSA-939265;R-HSA-372693;R-HSA-354165;R-HSA-354097;R-HSA-354066;R-HSA-354077;R-HSA-372697;R-HSA-354073
PPM1K		R-HSA-1489509	DAG and IP3 signaling	5	53	0.00347769	0.546431	0.566762	0.246599	16	28	0.00197866	9606	Homo sapiens	CAMK2D;ITPR3;CALM1;ADCY7		R-HSA-9618834;R-HSA-442725;R-HSA-9619125;R-HSA-111913;R-HSA-111912;R-HSA-111915;R-HSA-169683;R-HSA-74448;R-HSA-169680;R-HSA-111956;R-HSA-111930;R-HSA-442749;R-HSA-9617583;R-HSA-9618863;R-HSA-444792;R-HSA-111966
UNC93B1		R-HSA-1236978	Cross-presentation of soluble exogenous antigens (endosomes)	5	53	0.00347769	0.546431	0.566762	0.246599	1	6	0.000423998	9606	Homo sapiens	PSMA4;PSMA2;PSMB10;PSMB8;PSMB9		R-HSA-1236970
PKIB		R-HSA-69231	Cyclin D associated events in G1	8	52	0.00341207	0.116014	0.566762	0.246599	13	17	0.00120133	9606	Homo sapiens	CDKN1A;CDKN2B;CCND3;CCND1;CDKN2A;UBC;JAK2		R-HSA-182594;R-HSA-9754129;R-HSA-9754130;R-HSA-8942607;R-HSA-9018017;R-HSA-69227;R-HSA-8941895;R-HSA-8941915;R-HSA-1363331;R-HSA-8942803;R-HSA-1226094;R-HSA-8942836;R-HSA-1226095
SLIT2		R-HSA-69236	G1 Phase	8	52	0.00341207	0.116014	0.566762	0.246599	13	17	0.00120133	9606	Homo sapiens	CDKN1A;CDKN2B;CCND3;CCND1;CDKN2A;UBC;JAK2		R-HSA-182594;R-HSA-9754129;R-HSA-9754130;R-HSA-8942607;R-HSA-9018017;R-HSA-69227;R-HSA-8941895;R-HSA-8941915;R-HSA-1363331;R-HSA-8942803;R-HSA-1226094;R-HSA-8942836;R-HSA-1226095
NMI		R-HSA-8864260	Transcriptional regulation by the AP-2 (TFAP2) family of transcription factors	8	52	0.00341207	0.116014	0.566762	0.246599	13	44	0.00310932	9606	Homo sapiens	CDKN1A;SUMO1;CITED2;KCTD1;DEK;PITX2		R-HSA-8869575;R-HSA-8865280;R-HSA-8864718;R-HSA-8869580;R-HSA-8865256;R-HSA-3234081;R-HSA-8864343;R-HSA-8869590;R-HSA-8864307;R-HSA-3234084;R-HSA-8865244;R-HSA-8864729;R-HSA-3234094
SLC15A3		R-HSA-9710421	Defective pyroptosis	7	52	0.00341207	0.213334	0.566762	0.246599	1	3	0.000211999	9606	Homo sapiens	SUZ12;H2BC5;H2AC6;H2BC21;H2AC19		R-HSA-9710490
IFI44		R-HSA-110329	Cleavage of the damaged pyrimidine	7	51	0.00334646	0.200385	0.566762	0.246599	1	20	0.00141333	9606	Homo sapiens	H2BC5;H2AC6;H2BC21;TINF2;H2AC19		R-HSA-9629497
LRRC37A3		R-HSA-73928	Depyrimidination	7	51	0.00334646	0.200385	0.566762	0.246599	2	41	0.00289732	9606	Homo sapiens	H2BC5;H2AC6;H2BC21;TINF2;H2AC19		R-HSA-9629497;R-HSA-9629372
COA8		R-HSA-350562	Regulation of ornithine decarboxylase (ODC)	6	51	0.00334646	0.3382	0.566762	0.246599	2	4	0.000282666	9606	Homo sapiens	PSMA4;PSMA2;PSMB10;AZIN1;PSMB8;PSMB9		R-HSA-353125;R-HSA-350600
ATG4C		R-HSA-3214841	PKMTs methylate histone lysines	6	51	0.00334646	0.3382	0.566762	0.246599	6	22	0.00155466	9606	Homo sapiens	ATF7IP;SUZ12;MECOM;SETDB2;SETD7;RELA		R-HSA-8865237;R-HSA-5159245;R-HSA-5634802;R-HSA-5638332;R-HSA-5159250;R-HSA-4827382
SAMHD1		R-HSA-9637690	Response of Mtb to phagocytosis	6	51	0.00334646	0.3382	0.566762	0.246599	6	30	0.00211999	9606	Homo sapiens	GSK3A;RNF213;UBC;PGK1;ENO1		R-HSA-9636658;R-HSA-9636439;R-HSA-9635461;R-HSA-9635609;R-HSA-9636461;R-HSA-9636669
PML		R-HSA-5654743	Signaling by FGFR4	5	51	0.00334646	0.512733	0.566762	0.246599	31	41	0.00289732	9606	Homo sapiens	UBC;BRAF;FGF1;FGF2		R-HSA-5654422;R-HSA-1295634;R-HSA-5654423;R-HSA-934604;R-HSA-5654418;R-HSA-5654163;R-HSA-5654684;R-HSA-5654428;R-HSA-5654426;R-HSA-5654169;R-HSA-5654425;R-HSA-5654662;R-HSA-5654151;R-HSA-5654663;R-HSA-5654658;R-HSA-5654659;R-HSA-1295621;R-HSA-5654734;R-HSA-5654669;R-HSA-5654667;R-HSA-5654664;R-HSA-8941613;R-HSA-1295604;R-HSA-5654655;R-HSA-5654717;R-HSA-5654653;R-HSA-5654714;R-HSA-5654651;R-HSA-56…
COL11A1		R-HSA-211733	Regulation of activated PAK-2p34 by proteasome mediated degradation	7	50	0.00328084	0.187754	0.566762	0.246599	2	2	0.000141333	9606	Homo sapiens	PSMA4;PSMA2;UBC;PSMB10;PSMB8;PSMB9		R-HSA-211715;R-HSA-211734
SLC14A1		R-HSA-2173789	TGF-beta receptor signaling activates SMADs	6	50	0.00328084	0.322034	0.566762	0.246599	21	44	0.00310932	9606	Homo sapiens	USP15;STAG1;SMAD3;SMURF2;UBC		R-HSA-170850;R-HSA-178208;R-HSA-173542;R-HSA-2176452;R-HSA-2167876;R-HSA-2187401;R-HSA-178218;R-HSA-2187368;R-HSA-2187405;R-HSA-2187375;R-HSA-170835;R-HSA-170868;R-HSA-2187382;R-HSA-2169046;R-HSA-2187355;R-HSA-2179291;R-HSA-2169050;R-HSA-2179293;R-HSA-2176445;R-HSA-170847;R-HSA-2187358
HELZ2		R-HSA-5625886	Activated PKN1 stimulates transcription of AR (androgen receptor) regulated genes KLK2 and KLK3	8	49	0.00321522	0.0906611	0.566762	0.246599	9	11	0.00077733	9606	Homo sapiens	NCOA2;KDM4C;H2BC5;H2AC6;H2BC21;H2AC19		R-HSA-5625797;R-HSA-5625796;R-HSA-5625745;R-HSA-5625870;R-HSA-5625774;R-HSA-5625849;R-HSA-5625848;R-HSA-5625784;R-HSA-5625883
PPM1K		R-HSA-9683701	Translation of Structural Proteins	8	49	0.00321522	0.0906611	0.566762	0.246599	5	37	0.00261466	9606	Homo sapiens	GSK3A;PARP4;SUMO1;UBC;ST3GAL4;PARP9;PARP14		R-HSA-9683664;R-HSA-9683687;R-HSA-9683769;R-HSA-9683679;R-HSA-9686061
SERPINB10		R-HSA-9656223	Signaling by RAF1 mutants	7	49	0.00321522	0.175463	0.566762	0.246599	6	7	0.000494665	9606	Homo sapiens	APBB1IP;MAP2K1;CAMK2D;FN1;BRAF;CALM1;JAK2		R-HSA-9656211;R-HSA-9656209;R-HSA-9656215;R-HSA-9656214;R-HSA-9656213;R-HSA-9656212
POU2F2		R-HSA-5675221	Negative regulation of MAPK pathway	7	49	0.00321522	0.175463	0.566762	0.246599	9	17	0.00120133	9606	Homo sapiens	DUSP5;MAP2K1;UBC;BRAF;PPP2R5C;DUSP6		R-HSA-5674022;R-HSA-5675431;R-HSA-5675376;R-HSA-5674496;R-HSA-5675198;R-HSA-5674140;R-HSA-5675373;R-HSA-5675417;R-HSA-5675433
IFIT3		R-HSA-9615017	FOXO-mediated transcription of oxidative stress, metabolic and neuronal genes	5	49	0.00321522	0.478048	0.566762	0.246599	7	34	0.00240266	9606	Homo sapiens	SMAD3;FBXO32;SOD2		R-HSA-9624611;R-HSA-9624624;R-HSA-9617972;R-HSA-9625749;R-HSA-9617832;R-HSA-9617833;R-HSA-9625693
ZNFX1		R-HSA-9670095	Inhibition of DNA recombination at telomere	7	48	0.00314961	0.163532	0.566762	0.246599	3	4	0.000282666	9606	Homo sapiens	H2BC5;H2AC6;H2BC21;TINF2;H2AC19		R-HSA-9670114;R-HSA-9670149;R-HSA-9670101
FAS		R-HSA-110313	Translesion synthesis by Y family DNA polymerases bypasses lesions on DNA template	6	48	0.00314961	0.29008	0.566762	0.246599	25	28	0.00197866	9606	Homo sapiens	UBA7;UBC;TRIM25;PHACTR2;UBE2L6;ISG15		R-HSA-5653780;R-HSA-5655892;R-HSA-5656148;R-HSA-5656158;R-HSA-5655965;R-HSA-5653786;R-HSA-5655835;R-HSA-5655193;R-HSA-5653766;R-HSA-5655170;R-HSA-5653838;R-HSA-5654989;R-HSA-5653770;R-HSA-5654986;R-HSA-5654985;R-HSA-5652151;R-HSA-110307;R-HSA-110308;R-HSA-110311;R-HSA-5653756;R-HSA-5653754;R-HSA-110317;R-HSA-110316;R-HSA-110319;R-HSA-5656105
IL4I1		R-HSA-427389	ERCC6 (CSB) and EHMT2 (G9a) positively regulate rRNA expression	6	48	0.00314961	0.29008	0.566762	0.246599	2	4	0.000282666	9606	Homo sapiens	H2BC5;H2AC6;H2BC21;H2AC19		R-HSA-427383;R-HSA-427336
RGS19		R-HSA-9607240	FLT3 Signaling	5	48	0.00314961	0.460396	0.566762	0.246599	3	43	0.00303865	9606	Homo sapiens	SOCS2;AKT2;UBC;AKT1		R-HSA-9706354;R-HSA-9706328;R-HSA-9699579
RUBCN		R-HSA-451927	Interleukin-2 family signaling	5	47	0.00308399	0.442575	0.566762	0.246599	29	59	0.00416932	9606	Homo sapiens	IL15RA;STAT1;LGALS9;JAK2;HAVCR2		R-HSA-8985929;R-HSA-912527;R-HSA-8983371;R-HSA-8983307;R-HSA-8983309;R-HSA-8983374;R-HSA-8983425;R-HSA-8983424;R-HSA-8983299;R-HSA-8985988;R-HSA-8983300;R-HSA-9006873;R-HSA-508247;R-HSA-8983384;R-HSA-913374;R-HSA-8983378;R-HSA-913424;R-HSA-449115;R-HSA-8985943;R-HSA-9006870;R-HSA-8985900;R-HSA-8985966;R-HSA-8983394;R-HSA-9009700;R-HSA-8983335;R-HSA-5340385;R-HSA-453111;R-HSA-8985981;R-HSA-453104
GCNT2		R-HSA-8964043	Plasma lipoprotein clearance	8	46	0.00301837	0.0688492	0.566762	0.246599	21	36	0.00254399	9606	Homo sapiens	NCEH1;SOAT1;UBC;AP2S1;PCSK9;LDLR;LIPA;AP2M1		R-HSA-8855111;R-HSA-171106;R-HSA-174624;R-HSA-8854628;R-HSA-174657;R-HSA-8865667;R-HSA-6784738;R-HSA-171141;R-HSA-171087;R-HSA-9733403;R-HSA-174706;R-HSA-171122;R-HSA-171059;R-HSA-6784735;R-HSA-6784734;R-HSA-174808;R-HSA-8855131;R-HSA-8855130;R-HSA-6784729;R-HSA-8876696;R-HSA-6813720
PCLO		R-HSA-73927	Depurination	7	46	0.00301837	0.140823	0.566762	0.246599	4	19	0.00134266	9606	Homo sapiens	H2BC5;H2AC6;H2BC21;TINF2;H2AC19		R-HSA-9629216;R-HSA-9629483;R-HSA-9629195;R-HSA-9629373
TRIM5		R-HSA-5218920	VEGFR2 mediated vascular permeability	6	46	0.00301837	0.258846	0.566762	0.246599	11	15	0.00106	9606	Homo sapiens	AKT2;AKT1;RICTOR;CALM1;PDK1		R-HSA-2317314;R-HSA-202129;R-HSA-198640;R-HSA-202144;R-HSA-202137;R-HSA-202111;R-HSA-202127;R-HSA-198270;R-HSA-202110;R-HSA-1497784;R-HSA-2316429
KLHL38		R-HSA-110331	Cleavage of the damaged purine	7	45	0.00295276	0.130079	0.566762	0.246599	2	9	0.000635997	9606	Homo sapiens	H2BC5;H2AC6;H2BC21;TINF2;H2AC19		R-HSA-9629216;R-HSA-9629483
PXDNL		R-HSA-427359	SIRT1 negatively regulates rRNA expression	6	45	0.00295276	0.243579	0.566762	0.246599	3	5	0.000353332	9606	Homo sapiens	H2BC5;H2AC6;H2BC21;H2AC19		R-HSA-427527;R-HSA-427514;R-HSA-427528
HDAC9		R-HSA-452723	Transcriptional regulation of pluripotent stem cells	5	45	0.00295276	0.406549	0.566762	0.246599	6	35	0.00247332	9606	Homo sapiens	HHEX;KLF4;DKK1;FGF2		R-HSA-452838;R-HSA-480515;R-HSA-480204;R-HSA-2972966;R-HSA-2972977;R-HSA-2972960
PARP12		R-HSA-212300	PRC2 methylates histones and DNA	7	44	0.00288714	0.119763	0.566762	0.246599	4	4	0.000282666	9606	Homo sapiens	SUZ12;H2BC5;H2AC6;H2BC21;H2AC19		R-HSA-212263;R-HSA-212222;R-HSA-212269;R-HSA-212252
PSMA4		R-HSA-2173796	SMAD2/SMAD3:SMAD4 heterotrimer regulates transcription	7	44	0.00288714	0.119763	0.566762	0.246599	22	24	0.00169599	9606	Homo sapiens	CDKN2B;SMAD3;SERPINE1;UBC		R-HSA-2186785;R-HSA-9733207;R-HSA-2031355;R-HSA-2187303;R-HSA-9736979;R-HSA-9733203;R-HSA-9736959;R-HSA-9733247;R-HSA-9736984;R-HSA-2187309;R-HSA-173488;R-HSA-2186643;R-HSA-2106579;R-HSA-9736992;R-HSA-9733216;R-HSA-1484099;R-HSA-2127257;R-HSA-2106586;R-HSA-2176475;R-HSA-2187293;R-HSA-170847;R-HSA-2186780
STOML1		R-HSA-3899300	SUMOylation of transcription cofactors	5	44	0.00288714	0.388412	0.566762	0.246599	24	27	0.00190799	9606	Homo sapiens	NCOA2;ZNF350;SUMO1;PHC3;HIPK2		R-HSA-3899291;R-HSA-3108203;R-HSA-5228521;R-HSA-3900177;R-HSA-4086036;R-HSA-3927824;R-HSA-3296126;R-HSA-3927959;R-HSA-4085331;R-HSA-4090288;R-HSA-4085296;R-HSA-4090284;R-HSA-3903017;R-HSA-4085994;R-HSA-3900047;R-HSA-3927886;R-HSA-4085992;R-HSA-4086088;R-HSA-4085318;R-HSA-3900070;R-HSA-4085347;R-HSA-4086083;R-HSA-3108209;R-HSA-3782535
KIFAP3		R-HSA-3769402	Deactivation of the beta-catenin transactivating complex	5	44	0.00288714	0.388412	0.566762	0.246599	5	14	0.000989329	9606	Homo sapiens	TLE4;AKT2;UBC;AKT1		R-HSA-3322434;R-HSA-3361751;R-HSA-3769394;R-HSA-3322431;R-HSA-3322429
DST		R-HSA-9682385	FLT3 signaling in disease	7	43	0.00282152	0.109888	0.566762	0.246599	16	52	0.00367465	9606	Homo sapiens	CDKN1A;GOLGB1;UBC;BCL2L1		R-HSA-9706356;R-HSA-9703440;R-HSA-9703441;R-HSA-9703442;R-HSA-9698043;R-HSA-9698041;R-HSA-9703430;R-HSA-9698021;R-HSA-9703437;R-HSA-9698026;R-HSA-9703438;R-HSA-9703439;R-HSA-9703432;R-HSA-9703433;R-HSA-9703434;R-HSA-9703435
ZFHX4		R-HSA-9696264	RND3 GTPase cycle	6	43	0.00282152	0.21391	0.566762	0.246599	1	2	0.000141333	9606	Homo sapiens	DSP;ARHGAP21;DST;RASAL2;ARHGAP5;FAM83B		R-HSA-9696268
SLC25A28		R-HSA-749476	RNA Polymerase III Abortive And Retractive Initiation	4	43	0.00282152	0.565881	0.566762	0.246599	13	13	0.000918663	9606	Homo sapiens	POLR3C;SNAPC2;POLR3G		R-HSA-113442;R-HSA-113449;R-HSA-113705;R-HSA-113454;R-HSA-112149;R-HSA-112055;R-HSA-112150;R-HSA-112054;R-HSA-112153;R-HSA-112152;R-HSA-112155;R-HSA-112156;R-HSA-76060
IFIH1		R-HSA-74158	RNA Polymerase III Transcription	4	43	0.00282152	0.565881	0.566762	0.246599	20	25	0.00176666	9606	Homo sapiens	POLR3C;SNAPC2;POLR3G		R-HSA-113442;R-HSA-113446;R-HSA-113705;R-HSA-113449;R-HSA-113451;R-HSA-83791;R-HSA-113454;R-HSA-83793;R-HSA-112149;R-HSA-112055;R-HSA-112150;R-HSA-112054;R-HSA-112153;R-HSA-112152;R-HSA-76056;R-HSA-83803;R-HSA-112155;R-HSA-83805;R-HSA-76060;R-HSA-112156
MAP2		R-HSA-201556	Signaling by ALK	4	43	0.00282152	0.565881	0.566762	0.246599	28	40	0.00282666	9606	Homo sapiens	CD274;MDK;PTN		R-HSA-9701524;R-HSA-9700120;R-HSA-9700121;R-HSA-201486;R-HSA-9700164;R-HSA-9701507;R-HSA-9725315;R-HSA-9667914;R-HSA-9700175;R-HSA-9700168;R-HSA-9700171;R-HSA-9700149;R-HSA-9700662;R-HSA-9701488;R-HSA-201510;R-HSA-9700156;R-HSA-201515;R-HSA-201519;R-HSA-9701562;R-HSA-9700154;R-HSA-201521;R-HSA-9700647;R-HSA-9701537;R-HSA-9701485;R-HSA-9700142;R-HSA-9700200;R-HSA-9700648;R-HSA-9700137
VEGFC		R-HSA-111997	CaM pathway	4	43	0.00282152	0.565881	0.566762	0.246599	14	24	0.00169599	9606	Homo sapiens	CAMK2D;CALM1;ADCY7		R-HSA-9618834;R-HSA-442725;R-HSA-9619125;R-HSA-111913;R-HSA-111912;R-HSA-111915;R-HSA-74448;R-HSA-111956;R-HSA-111930;R-HSA-442749;R-HSA-9617583;R-HSA-9618863;R-HSA-444792;R-HSA-111966
IFI44L		R-HSA-111933	Calmodulin induced events	4	43	0.00282152	0.565881	0.566762	0.246599	13	23	0.00162533	9606	Homo sapiens	CAMK2D;CALM1;ADCY7		R-HSA-9618834;R-HSA-442725;R-HSA-9619125;R-HSA-111913;R-HSA-111912;R-HSA-111915;R-HSA-111956;R-HSA-111930;R-HSA-442749;R-HSA-9617583;R-HSA-9618863;R-HSA-444792;R-HSA-111966
MSMO1		R-HSA-5602358	Diseases associated with the TLR signaling cascade	7	42	0.00275591	0.100464	0.566762	0.246599	13	15	0.00106	9606	Homo sapiens	UNC93B1;IRAK4;TICAM1;TLR3;RELA;MYD88;TLR2		R-HSA-5602549;R-HSA-5602353;R-HSA-5228811;R-HSA-5602672;R-HSA-5607838;R-HSA-5602712;R-HSA-5602624;R-HSA-5602316;R-HSA-5602383;R-HSA-5602606;R-HSA-9630921;R-HSA-5602472;R-HSA-5602603
TRIM22		R-HSA-5260271	Diseases of Immune System	7	42	0.00275591	0.100464	0.566762	0.246599	13	15	0.00106	9606	Homo sapiens	UNC93B1;IRAK4;TICAM1;TLR3;RELA;MYD88;TLR2		R-HSA-5602549;R-HSA-5602353;R-HSA-5228811;R-HSA-5602672;R-HSA-5607838;R-HSA-5602712;R-HSA-5602624;R-HSA-5602316;R-HSA-5602383;R-HSA-5602606;R-HSA-9630921;R-HSA-5602472;R-HSA-5602603
LGMN		R-HSA-110328	Recognition and association of DNA glycosylase with site containing an affected pyrimidine	7	42	0.00275591	0.100464	0.566762	0.246599	1	21	0.00148399	9606	Homo sapiens	H2BC5;H2AC6;H2BC21;TINF2;H2AC19		R-HSA-9629372
DDIT3		R-HSA-381042	PERK regulates gene expression	6	42	0.00275591	0.199571	0.566762	0.246599	8	11	0.00077733	9606	Homo sapiens	DDIT3;ATF3;ATF4		R-HSA-517731;R-HSA-1791118;R-HSA-1791180;R-HSA-1791107;R-HSA-1791056;R-HSA-1791095;R-HSA-381128;R-HSA-1791173
RELN		R-HSA-5693616	Presynaptic phase of homologous DNA pairing and strand exchange	4	42	0.00275591	0.547475	0.566762	0.246599	2	7	0.000494665	9606	Homo sapiens	SMG1;BRIP1;EXO1;NBN;BACH1		R-HSA-5685341;R-HSA-5693561
OAS3		R-HSA-163560	Triglyceride catabolism	4	42	0.00275591	0.547475	0.566762	0.246599	3	17	0.00120133	9606	Homo sapiens	FABP3;FABP5;PNPLA4		R-HSA-8848355;R-HSA-8848338;R-HSA-5334794
NPTX1		R-HSA-5673000	RAF activation	6	41	0.00269029	0.185604	0.566762	0.246599	9	12	0.000847997	9606	Homo sapiens	MAP2K1;CAMK2D;BRAF;PPP2R5C;CALM1;JAK2		R-HSA-5672950;R-HSA-5672966;R-HSA-5672951;R-HSA-5672960;R-HSA-5672961;R-HSA-9653108;R-HSA-5672957;R-HSA-9658445;R-HSA-5672969
SQOR		R-HSA-5654727	Negative regulation of FGFR2 signaling	6	41	0.00269029	0.185604	0.566762	0.246599	7	14	0.000989329	9606	Homo sapiens	FGF5;UBC;BRAF;FGF1;FGF2		R-HSA-1295634;R-HSA-934604;R-HSA-5654677;R-HSA-5654562;R-HSA-1295621;R-HSA-1295604;R-HSA-5654729
SPATS2L		R-HSA-5173214	O-glycosylation of TSR domain-containing proteins	5	41	0.00269029	0.333943	0.566762	0.246599	2	2	0.000141333	9606	Homo sapiens	SEMA5A;ADAMTSL1;SPON2;ADAMTSL4;ADAMTS19		R-HSA-5173005;R-HSA-5173192
HERC6		R-HSA-389356	CD28 co-stimulation	5	41	0.00269029	0.333943	0.566762	0.246599	6	19	0.00134266	9606	Homo sapiens	AKT2;AKT1;RICTOR;PDK1		R-HSA-2317314;R-HSA-198640;R-HSA-2317332;R-HSA-389756;R-HSA-198270;R-HSA-2316429
RNF213		R-HSA-9680350	Signaling by CSF1 (M-CSF) in myeloid cells	4	41	0.00269029	0.528669	0.566762	0.246599	14	14	0.000989329	9606	Homo sapiens	CSF1;STAT1;UBC		R-HSA-389156;R-HSA-389159;R-HSA-9733330;R-HSA-9733331;R-HSA-9817983;R-HSA-9680349;R-HSA-9680348;R-HSA-9818010;R-HSA-9733316;R-HSA-9680385;R-HSA-9680389;R-HSA-9733314;R-HSA-9680388;R-HSA-9733323
RNF19B		R-HSA-9675136	Diseases of DNA Double-Strand Break Repair	4	41	0.00269029	0.528669	0.566762	0.246599	5	9	0.000635997	9606	Homo sapiens	SMG1;BRIP1;EXO1;NBN;BACH1		R-HSA-9709601;R-HSA-9709571;R-HSA-9701199;R-HSA-9704408;R-HSA-9704330
GDF6		R-HSA-9701190	Defective homologous recombination repair (HRR) due to BRCA2 loss of function	4	41	0.00269029	0.528669	0.566762	0.246599	2	4	0.000282666	9606	Homo sapiens	SMG1;BRIP1;EXO1;NBN;BACH1		R-HSA-9709601;R-HSA-9709571
NAV3		R-HSA-8982491	Glycogen metabolism	4	41	0.00269029	0.528669	0.566762	0.246599	8	37	0.00261466	9606	Homo sapiens	GBE1;UBC;CALM1		R-HSA-3322016;R-HSA-71541;R-HSA-71588;R-HSA-3322005;R-HSA-3781009;R-HSA-3780995;R-HSA-3322057;R-HSA-453337
TRIM14		R-HSA-9768919	NPAS4 regulates expression of target genes	4	41	0.00269029	0.528669	0.566762	0.246599	4	36	0.00254399	9606	Homo sapiens	RET;MDM2		R-HSA-9768930;R-HSA-9768925;R-HSA-9769419;R-HSA-9769418
USP18		R-HSA-68616	Assembly of the ORC complex at the origin of replication	7	40	0.00262467	0.0830064	0.566762	0.246599	5	11	0.00077733	9606	Homo sapiens	ORC4;H2BC5;H2AC6;H2BC21;H2AC19		R-HSA-68611;R-HSA-68610;R-HSA-68615;R-HSA-9749197;R-HSA-9749098
TRPV1		R-HSA-110330	Recognition and association of DNA glycosylase with site containing an affected purine	7	39	0.00255906	0.0749847	0.566762	0.246599	2	10	0.000706664	9606	Homo sapiens	H2BC5;H2AC6;H2BC21;TINF2;H2AC19		R-HSA-9629195;R-HSA-9629373
SP100		R-HSA-8939243	RUNX1 interacts with co-factors whose precise effect on RUNX1 targets is not known	6	39	0.00255906	0.158903	0.566762	0.246599	5	5	0.000353332	9606	Homo sapiens	CSNK2A1;PCGF5;SMARCA2;PHC3;RUNX1;HIPK2		R-HSA-8938217;R-HSA-8878054;R-HSA-8878050;R-HSA-8937989;R-HSA-8878056
PPM1K		R-HSA-5654726	Negative regulation of FGFR1 signaling	6	39	0.00255906	0.158903	0.566762	0.246599	7	15	0.00106	9606	Homo sapiens	FGF5;UBC;BRAF;FGF1;FGF2		R-HSA-1295634;R-HSA-934604;R-HSA-5654672;R-HSA-5654560;R-HSA-1295621;R-HSA-1295604;R-HSA-5654673
HERC6		R-HSA-399721	Glutamate binding, activation of AMPA receptors and synaptic plasticity	6	39	0.00255906	0.158903	0.566762	0.246599	4	9	0.000635997	9606	Homo sapiens	CAMK2D;CACNG8;AP2S1;MDM2;AP2M1;GRIP2		R-HSA-416320;R-HSA-421007;R-HSA-416639;R-HSA-416985
FOXL2		R-HSA-9619665	EGR2 and SOX10-mediated initiation of Schwann cell myelination	6	39	0.00255906	0.158903	0.566762	0.246599	7	26	0.00183733	9606	Homo sapiens	CYP51A1;HMGCR;UTRN;TEAD1		R-HSA-9621410;R-HSA-9621411;R-HSA-9619668;R-HSA-9615626;R-HSA-9621406;R-HSA-9618559;R-HSA-9621404
UGGT2		R-HSA-5083635	Defective B3GALTL causes PpS	5	39	0.00255906	0.297992	0.566762	0.246599	1	1	7.06664e-05	9606	Homo sapiens	SEMA5A;ADAMTSL1;SPON2;ADAMTSL4;ADAMTS19		R-HSA-6785565
PARP14		R-HSA-354192	Integrin signaling	5	39	0.00255906	0.297992	0.566762	0.246599	23	24	0.00169599	9606	Homo sapiens	APBB1IP;FN1;AKT1;RAPGEF3;PDK1		R-HSA-354149;R-HSA-443910;R-HSA-429415;R-HSA-354087;R-HSA-372705;R-HSA-432096;R-HSA-443905;R-HSA-429441;R-HSA-432110;R-HSA-354060;R-HSA-377644;R-HSA-354124;R-HSA-377641;R-HSA-377640;R-HSA-377643;R-HSA-939265;R-HSA-372693;R-HSA-354165;R-HSA-354097;R-HSA-354066;R-HSA-354077;R-HSA-372697;R-HSA-354073
PLAAT4		R-HSA-397795	G-protein beta:gamma signalling	5	39	0.00255906	0.297992	0.566762	0.246599	13	15	0.00106	9606	Homo sapiens	AKT2;GNB4;AKT1;PDK1		R-HSA-392295;R-HSA-8964271;R-HSA-392300;R-HSA-8964614;R-HSA-8964634;R-HSA-8964604;R-HSA-8964605;R-HSA-8964317;R-HSA-398193;R-HSA-8964241;R-HSA-9603279;R-HSA-398040;R-HSA-8964599
GPR161		R-HSA-9022692	Regulation of MECP2 expression and activity	5	39	0.00255906	0.297992	0.566762	0.246599	8	14	0.000989329	9606	Homo sapiens	MOV10;CAMK2D;HTT;CALM1;HIPK2		R-HSA-8986937;R-HSA-9023592;R-HSA-8986939;R-HSA-9022314;R-HSA-9021183;R-HSA-9021182;R-HSA-9006992;R-HSA-9615501
SLFN12		R-HSA-5685938	HDR through Single Strand Annealing (SSA)	4	39	0.00255906	0.489962	0.566762	0.246599	4	6	0.000423998	9606	Homo sapiens	SMG1;BRIP1;EXO1;NBN;BACH1		R-HSA-5686642;R-HSA-5686657;R-HSA-5693564;R-HSA-5693580
COLGALT1		R-HSA-6804758	Regulation of TP53 Activity through Acetylation	4	39	0.00255906	0.489962	0.566762	0.246599	7	14	0.000989329	9606	Homo sapiens	AKT2;AKT1;PIP4K2C;PML		R-HSA-6805638;R-HSA-6805620;R-HSA-6805650;R-HSA-6811522;R-HSA-8877692;R-HSA-8877691;R-HSA-6805640
WARS1		R-HSA-442742	CREB1 phosphorylation through NMDA receptor-mediated activation of RAS signaling	4	39	0.00255906	0.489962	0.566762	0.246599	3	7	0.000494665	9606	Homo sapiens	CAMK2D;CALM1;PDK1		R-HSA-442739;R-HSA-442732;R-HSA-442760
NT5C3A		R-HSA-1839124	FGFR1 mutant receptor activation	4	39	0.00255906	0.489962	0.566762	0.246599	3	25	0.00176666	9606	Homo sapiens	FGF5;STAT1;FGF1;FGF2		R-HSA-2023455;R-HSA-2023451;R-HSA-1888198
ZC3HAV1		R-HSA-2173795	Downregulation of SMAD2/3:SMAD4 transcriptional activity	6	38	0.00249344	0.146226	0.566762	0.246599	24	27	0.00190799	9606	Homo sapiens	SMAD3;SMURF2;STAT1;SERPINE1;UBC		R-HSA-2187395;R-HSA-9730967;R-HSA-2187330;R-HSA-870538;R-HSA-870437;R-HSA-2176491;R-HSA-173481;R-HSA-173545;R-HSA-2179274;R-HSA-2179276;R-HSA-2186607;R-HSA-2186767;R-HSA-9736966;R-HSA-9731111;R-HSA-2186741;R-HSA-2176503;R-HSA-2176502;R-HSA-2186747;R-HSA-209055;R-HSA-2187325;R-HSA-870449;R-HSA-2187388;R-HSA-9736970;R-HSA-2106591
RGMB		R-HSA-1980145	Signaling by NOTCH2	5	38	0.00249344	0.280254	0.566762	0.246599	6	20	0.00141333	9606	Homo sapiens	DLL4;APH1B;MDK;UBC		R-HSA-2974731;R-HSA-157640;R-HSA-2974737;R-HSA-2172172;R-HSA-1980051;R-HSA-157629
PDE4DIP		R-HSA-5693537	Resolution of D-Loop Structures	4	38	0.00249344	0.470121	0.566762	0.246599	7	10	0.000706664	9606	Homo sapiens	SMG1;BRIP1;EXO1;NBN;BACH1		R-HSA-5693589;R-HSA-5686469;R-HSA-5686483;R-HSA-5693539;R-HSA-5693584;R-HSA-5686410;R-HSA-5686440
STX11		R-HSA-9675126	Diseases of mitotic cell cycle	4	38	0.00249344	0.470121	0.566762	0.246599	2	5	0.000353332	9606	Homo sapiens	CDKN1A;CCND3;CCND1;TXNIP		R-HSA-9687377;R-HSA-9659782
ANPEP		R-HSA-111465	Apoptotic cleavage of cellular proteins	4	38	0.00249344	0.470121	0.566762	0.246599	6	38	0.00268532	9606	Homo sapiens	DSP;CASP8;TJP2;BIRC3		R-HSA-202960;R-HSA-351894;R-HSA-201637;R-HSA-201636;R-HSA-350319;R-HSA-351871
ANXA3		R-HSA-399719	Trafficking of AMPA receptors	6	37	0.00242782	0.134031	0.566762	0.246599	4	4	0.000282666	9606	Homo sapiens	CAMK2D;CACNG8;AP2S1;MDM2;AP2M1;GRIP2		R-HSA-416320;R-HSA-421007;R-HSA-416639;R-HSA-416985
TMEM62		R-HSA-5693568	Resolution of D-loop Structures through Holliday Junction Intermediates	4	37	0.00242782	0.450003	0.566762	0.246599	6	9	0.000635997	9606	Homo sapiens	SMG1;BRIP1;EXO1;NBN;BACH1		R-HSA-5686469;R-HSA-5686483;R-HSA-5693539;R-HSA-5693584;R-HSA-5686410;R-HSA-5686440
KRT19		R-HSA-5334118	DNA methylation	6	36	0.0023622	0.122343	0.566762	0.246599	7	7	0.000494665	9606	Homo sapiens	H2BC5;H2AC6;H2BC21;H2AC19		R-HSA-5334097;R-HSA-5334160;R-HSA-5334099;R-HSA-5334179;R-HSA-5334164;R-HSA-5334151;R-HSA-5334152
SAMHD1		R-HSA-8863795	Downregulation of ERBB2 signaling	6	36	0.0023622	0.122343	0.566762	0.246599	10	14	0.000989329	9606	Homo sapiens	BTC;USP8;AKT2;UBC;AKT1		R-HSA-1918092;R-HSA-1358789;R-HSA-1918095;R-HSA-1358790;R-HSA-1358791;R-HSA-1963563;R-HSA-1358797;R-HSA-8863804;R-HSA-1358792;R-HSA-1358795
ICAM1		R-HSA-114452	Activation of BH3-only proteins	5	36	0.0023622	0.245485	0.566762	0.246599	8	19	0.00134266	9606	Homo sapiens	YWHAE;AKT2;AKT1;PMAIP1		R-HSA-139906;R-HSA-4331331;R-HSA-140214;R-HSA-198347;R-HSA-139899;R-HSA-140216;R-HSA-140217;R-HSA-4331327
LIPA		R-HSA-9687139	Aberrant regulation of mitotic cell cycle due to RB1 defects	4	36	0.0023622	0.429645	0.566762	0.246599	2	3	0.000211999	9606	Homo sapiens	CDKN1A;CCND3;CCND1;TXNIP		R-HSA-9687377;R-HSA-9659782
WARS1		R-HSA-76046	RNA Polymerase III Transcription Initiation	4	36	0.0023622	0.429645	0.566762	0.246599	8	13	0.000918663	9606	Homo sapiens	POLR3C;SNAPC2;POLR3G		R-HSA-83793;R-HSA-112150;R-HSA-112152;R-HSA-76056;R-HSA-83803;R-HSA-83805;R-HSA-76060;R-HSA-83791
PCDH10		R-HSA-5223345	Miscellaneous transport and binding events	4	36	0.0023622	0.429645	0.566762	0.246599	4	13	0.000918663	9606	Homo sapiens	TUSC3;NIPAL3;LRRC8D;ADD3		R-HSA-5336453;R-HSA-5226999;R-HSA-5339528;R-HSA-8941543
ANKRD45		R-HSA-5656169	Termination of translesion DNA synthesis	6	35	0.00229659	0.111182	0.566762	0.246599	8	9	0.000635997	9606	Homo sapiens	UBA7;UBC;TRIM25;PHACTR2;UBE2L6;ISG15		R-HSA-5653766;R-HSA-5653780;R-HSA-5653838;R-HSA-5653756;R-HSA-5653786;R-HSA-5653754;R-HSA-5653770;R-HSA-5655193
CLEC2B		R-HSA-5654733	Negative regulation of FGFR4 signaling	5	35	0.00229659	0.228546	0.566762	0.246599	7	14	0.000989329	9606	Homo sapiens	UBC;BRAF;FGF1;FGF2		R-HSA-5654566;R-HSA-1295634;R-HSA-934604;R-HSA-1295621;R-HSA-1295604;R-HSA-5654734;R-HSA-5654684
DENND2D		R-HSA-9709570	Impaired BRCA2 binding to RAD51	4	35	0.00229659	0.409093	0.566762	0.246599	1	1	7.06664e-05	9606	Homo sapiens	SMG1;BRIP1;EXO1;NBN;BACH1		R-HSA-9709571
EBI3		R-HSA-9674555	Signaling by CSF3 (G-CSF)	4	35	0.00229659	0.409093	0.566762	0.246599	17	21	0.00148399	9606	Homo sapiens	STAT1;UBC;JAK2		R-HSA-9705461;R-HSA-9674550;R-HSA-9705458;R-HSA-9705726;R-HSA-9674808;R-HSA-9705465;R-HSA-9705466;R-HSA-9705467;R-HSA-9674563;R-HSA-9674562;R-HSA-9674816;R-HSA-9674567;R-HSA-9676071;R-HSA-9705729;R-HSA-9674542;R-HSA-9707977;R-HSA-9705738
C6		R-HSA-450282	MAPK targets/ Nuclear events mediated by MAP kinases	4	35	0.00229659	0.409093	0.566762	0.246599	9	16	0.00113066	9606	Homo sapiens	MEF2C;JUN;RPS6KA5;DUSP6		R-HSA-450292;R-HSA-199910;R-HSA-203797;R-HSA-198756;R-HSA-168440;R-HSA-168136;R-HSA-199929;R-HSA-199935;R-HSA-198669
CAPRIN2		R-HSA-9818027	NFE2L2 regulating anti-oxidant/detoxification enzymes	4	35	0.00229659	0.409093	0.566762	0.246599	5	24	0.00169599	9606	Homo sapiens	TXNRD1;BACH1;ATF4		R-HSA-9759364;R-HSA-9759332;R-HSA-9761815;R-HSA-9761841;R-HSA-9759176
WARS1		R-HSA-5654732	Negative regulation of FGFR3 signaling	6	34	0.00223097	0.100566	0.566762	0.246599	7	14	0.000989329	9606	Homo sapiens	FGF5;UBC;BRAF;FGF1;FGF2		R-HSA-1295634;R-HSA-5654679;R-HSA-934604;R-HSA-5654565;R-HSA-1295621;R-HSA-1295604;R-HSA-5654730
SYT1		R-HSA-73728	RNA Polymerase I Promoter Opening	6	34	0.00223097	0.100566	0.566762	0.246599	1	2	0.000141333	9606	Homo sapiens	H2BC5;H2AC6;H2BC21;H2AC19		R-HSA-73718
IFITM1		R-HSA-622312	Inflammasomes	6	34	0.00223097	0.100566	0.566762	0.246599	12	28	0.00197866	9606	Homo sapiens	PANX1;P2RX7;CASP1;TXNIP;RELA;BCL2L1		R-HSA-877198;R-HSA-1250272;R-HSA-9603905;R-HSA-844617;R-HSA-844618;R-HSA-877178;R-HSA-844612;R-HSA-1250264;R-HSA-877158;R-HSA-879201;R-HSA-877187;R-HSA-1250253
TDRD7		R-HSA-380994	ATF4 activates genes in response to endoplasmic reticulum stress	5	34	0.00223097	0.211968	0.566762	0.246599	7	7	0.000494665	9606	Homo sapiens	DDIT3;ATF3;ATF4		R-HSA-517731;R-HSA-1791118;R-HSA-1791180;R-HSA-1791107;R-HSA-1791056;R-HSA-1791095;R-HSA-1791173
BATF3		R-HSA-5576892	Phase 0 - rapid depolarisation	4	34	0.00223097	0.388394	0.566762	0.246599	2	2	0.000141333	9606	Homo sapiens	CAMK2D;CACNG8;SCN8A;CALM1		R-HSA-5577213;R-HSA-5576895
C1GALT1		R-HSA-5620971	Pyroptosis	4	34	0.00223097	0.388394	0.566762	0.246599	16	23	0.00162533	9606	Homo sapiens	GSDMD;CASP1		R-HSA-9710101;R-HSA-9710294;R-HSA-9710295;R-HSA-449058;R-HSA-9710353;R-HSA-9647643;R-HSA-114284;R-HSA-9647645;R-HSA-9710106;R-HSA-9647619;R-HSA-9647680;R-HSA-9716258;R-HSA-6805981;R-HSA-9686088;R-HSA-9647631;R-HSA-9693324
RERE		R-HSA-445095	Interaction between L1 and Ankyrins	5	33	0.00216535	0.195797	0.566762	0.246599	4	4	0.000282666	9606	Homo sapiens	SPTBN5;SCN8A;KCNQ3;L1CAM;ANK1		R-HSA-445076;R-HSA-374675;R-HSA-392751;R-HSA-373739
ST8SIA6		R-HSA-8866652	Synthesis of active ubiquitin: roles of E1 and E2 enzymes	4	33	0.00216535	0.367599	0.566762	0.246599	14	16	0.00113066	9606	Homo sapiens	UBA6;UBC;TLR2		R-HSA-8852134;R-HSA-8852133;R-HSA-8852132;R-HSA-8852131;R-HSA-8852130;R-HSA-8865090;R-HSA-8852129;R-HSA-8852128;R-HSA-8853515;R-HSA-8865098;R-HSA-8853514;R-HSA-8852136;R-HSA-8852127;R-HSA-8865050
PTPRA		R-HSA-8934593	Regulation of RUNX1 Expression and Activity	6	32	0.00209974	0.081032	0.566762	0.246599	19	19	0.00134266	9606	Homo sapiens	MOV10;CCND3;CCND1;PML;RUNX1		R-HSA-8938440;R-HSA-8935785;R-HSA-8938507;R-HSA-8937134;R-HSA-8937728;R-HSA-8936068;R-HSA-8938853;R-HSA-8938887;R-HSA-8937767;R-HSA-8865320;R-HSA-8935864;R-HSA-8939129;R-HSA-8935930;R-HSA-8936058;R-HSA-8937744;R-HSA-8937682;R-HSA-8938867;R-HSA-8935766;R-HSA-8938487
RHBDL2		R-HSA-9022699	MECP2 regulates neuronal receptors and channels	6	32	0.00209974	0.081032	0.566762	0.246599	6	26	0.00183733	9606	Homo sapiens	TRPC3;MET;FKBP5		R-HSA-9022728;R-HSA-9005994;R-HSA-8986940;R-HSA-8986943;R-HSA-9022734;R-HSA-9005988
IFI44L		R-HSA-5689901	Metalloprotease DUBs	5	32	0.00209974	0.180079	0.566762	0.246599	5	6	0.000423998	9606	Homo sapiens	H2AW;H2AC6;UBC;H2AC19		R-HSA-5691431;R-HSA-5691381;R-HSA-5691411;R-HSA-5696547;R-HSA-5691439
SLIT2		R-HSA-8874081	MET activates PTK2 signaling	4	32	0.00209974	0.346764	0.566762	0.246599	5	5	0.000353332	9606	Homo sapiens	ITGA3;COL11A1;FN1;MET		R-HSA-8874083;R-HSA-8874082;R-HSA-8874080;R-HSA-8874079;R-HSA-8874078
CDKN2A		R-HSA-2122948	Activated NOTCH1 Transmits Signal to the Nucleus	4	32	0.00209974	0.346764	0.566762	0.246599	10	21	0.00148399	9606	Homo sapiens	DLL4;APH1B;UBC		R-HSA-157632;R-HSA-1980109;R-HSA-1980074;R-HSA-1980138;R-HSA-1980041;R-HSA-1980118;R-HSA-1912357;R-HSA-157353;R-HSA-1980112;R-HSA-1912386
LGALS9		R-HSA-5693554	Resolution of D-loop Structures through Synthesis-Dependent Strand Annealing (SDSA)	4	31	0.00203412	0.325948	0.566762	0.246599	1	1	7.06664e-05	9606	Homo sapiens	SMG1;BRIP1;EXO1;NBN;BACH1		R-HSA-5693589
C11orf45		R-HSA-5205647	Mitophagy	4	31	0.00203412	0.325948	0.566762	0.246599	3	15	0.00106	9606	Homo sapiens	CSNK2A1;UBC;TOMM5		R-HSA-5205661;R-HSA-5205682;R-HSA-8948039
APOL3		R-HSA-5654693	FRS-mediated FGFR1 signaling	3	31	0.00203412	0.549677	0.566762	0.246599	9	9	0.000635997	9606	Homo sapiens	FGF5;FGF1;FGF2		R-HSA-5654578;R-HSA-5654575;R-HSA-5654586;R-HSA-5654587;R-HSA-5654571;R-HSA-5654584;R-HSA-5654392;R-HSA-8941623;R-HSA-5654569
TRIM21		R-HSA-9620244	Long-term potentiation	3	31	0.00203412	0.549677	0.566762	0.246599	7	7	0.000494665	9606	Homo sapiens	CAMK2D;CALM1		R-HSA-445367;R-HSA-442725;R-HSA-9618785;R-HSA-9612085;R-HSA-9618811;R-HSA-9618750;R-HSA-9617583
LGMN		R-HSA-1971475	A tetrasaccharide linker sequence is required for GAG synthesis	3	31	0.00203412	0.549677	0.566762	0.246599	5	5	0.000353332	9606	Homo sapiens	XYLT1;CSPG4;AGRN		R-HSA-1889981;R-HSA-9638064;R-HSA-1889978;R-HSA-1878002;R-HSA-1889955
TNS1		R-HSA-5654695	PI-3K cascade:FGFR2	3	31	0.00203412	0.549677	0.566762	0.246599	6	7	0.000494665	9606	Homo sapiens	FGF5;FGF1;FGF2		R-HSA-5654614;R-HSA-5654612;R-HSA-5654622;R-HSA-5654620;R-HSA-5654701;R-HSA-5654697
STAT6		R-HSA-400685	Sema4D in semaphorin signaling	3	31	0.00203412	0.549677	0.566762	0.246599	7	13	0.000918663	9606	Homo sapiens	MYH9;MET;MYL12B		R-HSA-400677;R-HSA-416562;R-HSA-416546;R-HSA-419646;R-HSA-416559;R-HSA-419197;R-HSA-400682
NT5E		R-HSA-5218921	VEGFR2 mediated cell proliferation	3	31	0.00203412	0.549677	0.566762	0.246599	4	12	0.000847997	9606	Homo sapiens	ITPR3;CALM1;PDK1		R-HSA-169683;R-HSA-74448;R-HSA-169680;R-HSA-5218821
IFITM2		R-HSA-1660516	Synthesis of PIPs at the early endosome membrane	3	31	0.00203412	0.549677	0.566762	0.246599	3	13	0.000918663	9606	Homo sapiens	INPP4A;PI4K2B;INPP5F		R-HSA-8849969;R-HSA-1676162;R-HSA-1675974
FMN1		R-HSA-933542	TRAF6 mediated NF-kB activation	5	30	0.0019685	0.150182	0.566762	0.246599	4	4	0.000282666	9606	Homo sapiens	IFIH1;BCAM;DDX58;TRIM25;RELA		R-HSA-933530;R-HSA-168166;R-HSA-933528;R-HSA-168140
MAP10		R-HSA-5669034	TNFs bind their physiological receptors	5	30	0.0019685	0.150182	0.566762	0.246599	5	13	0.000918663	9606	Homo sapiens	TNFSF18;TNFSF4;TNFSF9;TNFRSF14;TNFSF13B		R-HSA-5676607;R-HSA-8858475;R-HSA-5675947;R-HSA-5692315;R-HSA-5669097
RUNX1		R-HSA-8863678	Neurodegenerative Diseases	5	30	0.0019685	0.150182	0.566762	0.246599	5	22	0.00155466	9606	Homo sapiens	YWHAE;CAST;JUN;SOD2		R-HSA-8868134;R-HSA-8863012;R-HSA-8870703;R-HSA-8863674;R-HSA-8868666
SEMA7A		R-HSA-8862803	Deregulated CDK5 triggers multiple neurodegenerative pathways in Alzheimer's disease models	5	30	0.0019685	0.150182	0.566762	0.246599	5	22	0.00155466	9606	Homo sapiens	YWHAE;CAST;JUN;SOD2		R-HSA-8868134;R-HSA-8863012;R-HSA-8870703;R-HSA-8863674;R-HSA-8868666
NFE2L3		R-HSA-9703648	Signaling by FLT3 ITD and TKD mutants	4	30	0.0019685	0.305214	0.566762	0.246599	4	24	0.00169599	9606	Homo sapiens	CDKN1A;BCL2L1		R-HSA-9698021;R-HSA-9698043;R-HSA-9698026;R-HSA-9698041
MCUB		R-HSA-5654688	SHC-mediated cascade:FGFR1	3	30	0.0019685	0.527723	0.566762	0.246599	4	4	0.000282666	9606	Homo sapiens	FGF5;FGF1;FGF2		R-HSA-5654582;R-HSA-5654597;R-HSA-5654573;R-HSA-5654600
STARD4		R-HSA-6783589	Interleukin-6 family signaling	3	30	0.0019685	0.527723	0.566762	0.246599	25	34	0.00240266	9606	Homo sapiens	STAT1;JAK2		R-HSA-6783524;R-HSA-1112727;R-HSA-1112602;R-HSA-1112538;R-HSA-1112604;R-HSA-6783530;R-HSA-1112514;R-HSA-1067651;R-HSA-1112708;R-HSA-6784189;R-HSA-1112587;R-HSA-1067659;R-HSA-1112690;R-HSA-1112755;R-HSA-6783556;R-HSA-1112565;R-HSA-6783681;R-HSA-6783552;R-HSA-6784204;R-HSA-1112510;R-HSA-1067646;R-HSA-1112703;R-HSA-5696482;R-HSA-1067688;R-HSA-449976
OPTN		R-HSA-110314	Recognition of DNA damage by PCNA-containing replication complex	3	30	0.0019685	0.527723	0.566762	0.246599	4	6	0.000423998	9606	Homo sapiens	UBC;CUL4B		R-HSA-5652005;R-HSA-5655466;R-HSA-5655481;R-HSA-5652009
DENND1A		R-HSA-181430	Norepinephrine Neurotransmitter Release Cycle	3	30	0.0019685	0.527723	0.566762	0.246599	2	6	0.000423998	9606	Homo sapiens	RIMS1;SYT1;STXBP1		R-HSA-374899;R-HSA-374922
SP140		R-HSA-392451	G beta:gamma signalling through PI3Kgamma	5	29	0.00190289	0.136088	0.566762	0.246599	3	4	0.000282666	9606	Homo sapiens	AKT2;GNB4;AKT1;PDK1		R-HSA-392295;R-HSA-392300;R-HSA-9603279
CD47		R-HSA-9634638	Estrogen-dependent nuclear events downstream of ESR-membrane signaling	5	29	0.00190289	0.136088	0.566762	0.246599	5	12	0.000847997	9606	Homo sapiens	BTC;CCND1;AKT2;AKT1		R-HSA-199298;R-HSA-9623355;R-HSA-9625465;R-HSA-9624526;R-HSA-9623341
ADAMTS19		R-HSA-164952	The role of Nef in HIV-1 replication and disease pathogenesis	4	29	0.00190289	0.284629	0.566762	0.246599	12	20	0.00141333	9606	Homo sapiens	AP1G1;AP2S1;B2M;AP2M1		R-HSA-182243;R-HSA-167601;R-HSA-167537;R-HSA-167633;R-HSA-182198;R-HSA-182279;R-HSA-182263;R-HSA-167637;R-HSA-182186;R-HSA-182171;R-HSA-182286;R-HSA-167597
SPATS2L		R-HSA-982772	Growth hormone receptor signaling	3	29	0.00190289	0.505187	0.566762	0.246599	21	28	0.00197866	9606	Homo sapiens	SOCS2;STAT1;JAK2		R-HSA-982792;R-HSA-1169210;R-HSA-1168445;R-HSA-1168767;R-HSA-1168894;R-HSA-1168768;R-HSA-982810;R-HSA-982778;R-HSA-1169188;R-HSA-1168839;R-HSA-1168423;R-HSA-1168393;R-HSA-1168809;R-HSA-982807;R-HSA-1169192;R-HSA-1168456;R-HSA-982775;R-HSA-1168459;R-HSA-1168394;R-HSA-1168813;R-HSA-982768
STAT1		R-HSA-446210	Synthesis of UDP-N-acetyl-glucosamine	3	29	0.00190289	0.505187	0.566762	0.246599	3	7	0.000494665	9606	Homo sapiens	NAGK;BAALC;UAP1		R-HSA-449715;R-HSA-446204;R-HSA-6803771
OAS3		R-HSA-74182	Ketone body metabolism	3	29	0.00190289	0.505187	0.566762	0.246599	3	11	0.00077733	9606	Homo sapiens	ARL9;HMGCL;ACSS3		R-HSA-6788597;R-HSA-74180;R-HSA-8875071
NRP2		R-HSA-3000170	Syndecan interactions	3	29	0.00190289	0.505187	0.566762	0.246599	3	15	0.00106	9606	Homo sapiens	FN1;ITGA6;FGF2		R-HSA-2684507;R-HSA-2731074;R-HSA-2731141
NRXN3		R-HSA-112409	RAF-independent MAPK1/3 activation	5	28	0.00183727	0.122617	0.566762	0.246599	9	12	0.000847997	9606	Homo sapiens	DUSP5;MAP2K1;PEA15;JAK2;DUSP6		R-HSA-109857;R-HSA-5675206;R-HSA-109858;R-HSA-5674387;R-HSA-109860;R-HSA-5675376;R-HSA-109863;R-HSA-112342;R-HSA-5675373
IGFBP6		R-HSA-389357	CD28 dependent PI3K/Akt signaling	5	28	0.00183727	0.122617	0.566762	0.246599	6	9	0.000635997	9606	Homo sapiens	AKT2;AKT1;RICTOR;PDK1		R-HSA-2317314;R-HSA-198640;R-HSA-2317332;R-HSA-389756;R-HSA-198270;R-HSA-2316429
IFI35		R-HSA-76071	RNA Polymerase III Transcription Initiation From Type 3 Promoter	4	28	0.00183727	0.264261	0.566762	0.246599	4	4	0.000282666	9606	Homo sapiens	POLR3C;SNAPC2;POLR3G		R-HSA-83793;R-HSA-112152;R-HSA-83803;R-HSA-83791
CYP51A1		R-HSA-3238698	WNT ligand biogenesis and trafficking	4	28	0.00183727	0.264261	0.566762	0.246599	11	12	0.000847997	9606	Homo sapiens	SNX3;WNT5B;WNT16;WNT3		R-HSA-3247840;R-HSA-3238691;R-HSA-3247843;R-HSA-3247844;R-HSA-3238694;R-HSA-3247849;R-HSA-3781941;R-HSA-3247837;R-HSA-3247836;R-HSA-3781943;R-HSA-3247839
IPO5		R-HSA-9013507	NOTCH3 Activation and Transmission of Signal to the Nucleus	4	28	0.00183727	0.264261	0.566762	0.246599	6	15	0.00106	9606	Homo sapiens	DLL4;APH1B;UBC		R-HSA-9017817;R-HSA-9013069;R-HSA-9013361;R-HSA-2168136;R-HSA-9021523;R-HSA-9013284
PLEKHG4B		R-HSA-429947	Deadenylation of mRNA	3	28	0.00183727	0.482105	0.566762	0.246599	4	4	0.000282666	9606	Homo sapiens	CNOT1;CNOT9;EIF4G1		R-HSA-430021;R-HSA-429955;R-HSA-8941312;R-HSA-429992
DHX58		R-HSA-5654689	PI-3K cascade:FGFR1	3	28	0.00183727	0.482105	0.566762	0.246599	6	7	0.000494665	9606	Homo sapiens	FGF5;FGF1;FGF2		R-HSA-5654692;R-HSA-5654596;R-HSA-5654594;R-HSA-5654690;R-HSA-5654592;R-HSA-5654591
PARP14		R-HSA-9670439	Signaling by phosphorylated juxtamembrane, extracellular and kinase domain KIT mutants	3	28	0.00183727	0.482105	0.566762	0.246599	6	11	0.00077733	9606	Homo sapiens	STAT1;JAK2		R-HSA-9670418;R-HSA-9670417;R-HSA-9670416;R-HSA-9670426;R-HSA-9670413;R-HSA-9670412
SLIT2		R-HSA-912694	Regulation of IFNA/IFNB signaling	3	28	0.00183727	0.482105	0.566762	0.246599	2	5	0.000353332	9606	Homo sapiens	STAT1;USP18		R-HSA-912685;R-HSA-997309
SP100		R-HSA-76061	RNA Polymerase III Transcription Initiation From Type 1 Promoter	3	28	0.00183727	0.482105	0.566762	0.246599	2	5	0.000353332	9606	Homo sapiens	POLR3C;POLR3G		R-HSA-76056;R-HSA-76060
ANK1		R-HSA-212676	Dopamine Neurotransmitter Release Cycle	3	28	0.00183727	0.482105	0.566762	0.246599	2	5	0.000353332	9606	Homo sapiens	RIMS1;SYT1;STXBP1		R-HSA-380869;R-HSA-380574
IFITM1		R-HSA-9669938	Signaling by KIT in disease	3	28	0.00183727	0.482105	0.566762	0.246599	6	26	0.00183733	9606	Homo sapiens	STAT1;JAK2		R-HSA-9670418;R-HSA-9670417;R-HSA-9670416;R-HSA-9670426;R-HSA-9670413;R-HSA-9670412
DOCK9		R-HSA-9705462	Inactivation of CSF3 (G-CSF) signaling	4	27	0.00177165	0.244184	0.566762	0.246599	9	9	0.000635997	9606	Homo sapiens	STAT1;UBC;JAK2		R-HSA-9705461;R-HSA-9705729;R-HSA-9705458;R-HSA-9705726;R-HSA-9705465;R-HSA-9707977;R-HSA-9705466;R-HSA-9705738;R-HSA-9705467
NUGGC		R-HSA-5627123	RHO GTPases activate PAKs	4	27	0.00177165	0.244184	0.566762	0.246599	5	15	0.00106	9606	Homo sapiens	PPP1R12A;MYH9;CALM1;MYL12B		R-HSA-5668932;R-HSA-445797;R-HSA-5668978;R-HSA-5668947;R-HSA-419232
IER5		R-HSA-450302	activated TAK1 mediates p38 MAPK activation	4	27	0.00177165	0.244184	0.566762	0.246599	1	5	0.000353332	9606	Homo sapiens	IRAK2;RIPK2;UBC;NOD1		R-HSA-450346
SP100		R-HSA-5654706	FRS-mediated FGFR3 signaling	3	27	0.00177165	0.458522	0.566762	0.246599	9	9	0.000635997	9606	Homo sapiens	FGF5;FGF1;FGF2		R-HSA-5654631;R-HSA-5654628;R-HSA-8941628;R-HSA-5654416;R-HSA-5654623;R-HSA-5654413;R-HSA-5654408;R-HSA-5654633;R-HSA-5654409
CD274		R-HSA-438066	Unblocking of NMDA receptors, glutamate binding and activation	3	27	0.00177165	0.458522	0.566762	0.246599	5	5	0.000353332	9606	Homo sapiens	CAMK2D;CALM1		R-HSA-432164;R-HSA-438037;R-HSA-432162;R-HSA-432172;R-HSA-9614185
KCNS3		R-HSA-9617324	Negative regulation of NMDA receptor-mediated neuronal transmission	3	27	0.00177165	0.458522	0.566762	0.246599	4	4	0.000282666	9606	Homo sapiens	CAMK2D;CALM1		R-HSA-9619430;R-HSA-9619467;R-HSA-9619449;R-HSA-9617326
PLEKHA4		R-HSA-442982	Ras activation upon Ca2+ influx through NMDA receptor	3	27	0.00177165	0.458522	0.566762	0.246599	2	2	0.000141333	9606	Homo sapiens	CAMK2D;CALM1		R-HSA-442732;R-HSA-442760
TNS1		R-HSA-5603041	IRAK4 deficiency (TLR2/4)	3	27	0.00177165	0.458522	0.566762	0.246599	2	2	0.000141333	9606	Homo sapiens	IRAK4;MYD88;TLR2		R-HSA-5602353;R-HSA-5602672
CIART		R-HSA-8876384	Listeria monocytogenes entry into host cells	3	27	0.00177165	0.458522	0.566762	0.246599	9	13	0.000918663	9606	Homo sapiens	UBC;MET		R-HSA-8876230;R-HSA-8876262;R-HSA-8876246;R-HSA-8876210;R-HSA-8876258;R-HSA-8876240;R-HSA-8876255;R-HSA-8875371;R-HSA-8877003
AHNAK2		R-HSA-9694614	Attachment and Entry	3	27	0.00177165	0.458522	0.566762	0.246599	7	11	0.00077733	9606	Homo sapiens	NRP1;CTSL;AGRN		R-HSA-9694579;R-HSA-9685655;R-HSA-9694661;R-HSA-9699007;R-HSA-9694287;R-HSA-9697423;R-HSA-9698988
IGFBP7		R-HSA-76066	RNA Polymerase III Transcription Initiation From Type 2 Promoter	3	27	0.00177165	0.458522	0.566762	0.246599	2	4	0.000282666	9606	Homo sapiens	POLR3C;POLR3G		R-HSA-112150;R-HSA-83805
GALNT3		R-HSA-8949215	Mitochondrial calcium ion transport	3	27	0.00177165	0.458522	0.566762	0.246599	4	10	0.000706664	9606	Homo sapiens	MCUB;VDAC3;SLC8B1		R-HSA-8949688;R-HSA-8949145;R-HSA-8949178;R-HSA-8953461
SPATS2L		R-HSA-450321	JNK (c-Jun kinases) phosphorylation and activation mediated by activated human TAK1	4	26	0.00170604	0.22447	0.566762	0.246599	1	3	0.000211999	9606	Homo sapiens	IRAK2;RIPK2;UBC;NOD1		R-HSA-450337
TMEM106A		R-HSA-210991	Basigin interactions	4	26	0.00170604	0.22447	0.566762	0.246599	3	10	0.000706664	9606	Homo sapiens	ITGA3;ITGA6;L1CAM;SLC16A3		R-HSA-204434;R-HSA-375133;R-HSA-204392
ATP5MF		R-HSA-190241	FGFR2 ligand binding and activation	3	26	0.00170604	0.434493	0.566762	0.246599	5	5	0.000353332	9606	Homo sapiens	FGF5;FGF1;FGF2		R-HSA-190258;R-HSA-5656070;R-HSA-190260;R-HSA-190408;R-HSA-190413
BLZF1		R-HSA-5654704	SHC-mediated cascade:FGFR3	3	26	0.00170604	0.434493	0.566762	0.246599	4	4	0.000282666	9606	Homo sapiens	FGF5;FGF1;FGF2		R-HSA-5654646;R-HSA-5654647;R-HSA-5654625;R-HSA-5654634
SIGLEC15		R-HSA-179409	APC-Cdc20 mediated degradation of Nek2A	3	26	0.00170604	0.434493	0.566762	0.246599	3	3	0.000211999	9606	Homo sapiens	UBC;TXNIP		R-HSA-179410;R-HSA-179417;R-HSA-179421
SYNM		R-HSA-198753	ERK/MAPK targets	3	26	0.00170604	0.434493	0.566762	0.246599	4	7	0.000494665	9606	Homo sapiens	MEF2C;RPS6KA5;DUSP6		R-HSA-203797;R-HSA-198756;R-HSA-199929;R-HSA-198669
MAP1S		R-HSA-264642	Acetylcholine Neurotransmitter Release Cycle	3	26	0.00170604	0.434493	0.566762	0.246599	3	6	0.000423998	9606	Homo sapiens	RIMS1;SYT1;STXBP1		R-HSA-264615;R-HSA-372529;R-HSA-372505
PLCL1		R-HSA-6807004	Negative regulation of MET activity	4	25	0.00164042	0.205197	0.566762	0.246599	12	12	0.000847997	9606	Homo sapiens	USP8;UBC;MET		R-HSA-8875431;R-HSA-9734070;R-HSA-8875443;R-HSA-6807027;R-HSA-8875490;R-HSA-6807008;R-HSA-8875183;R-HSA-8875374;R-HSA-8874685;R-HSA-8875451;R-HSA-8875482;R-HSA-9735946
TLR3		R-HSA-9701193	Defective homologous recombination repair (HRR) due to PALB2 loss of function	4	25	0.00164042	0.205197	0.566762	0.246599	2	2	0.000141333	9606	Homo sapiens	SMG1;BRIP1;EXO1;NBN;BACH1		R-HSA-9704408;R-HSA-9704330
APBB2		R-HSA-9704331	Defective HDR through Homologous Recombination Repair (HRR) due to PALB2 loss of BRCA1 binding function	4	25	0.00164042	0.205197	0.566762	0.246599	1	1	7.06664e-05	9606	Homo sapiens	SMG1;BRIP1;EXO1;NBN;BACH1		R-HSA-9704330
CD164		R-HSA-9701192	Defective homologous recombination repair (HRR) due to BRCA1 loss of function	4	25	0.00164042	0.205197	0.566762	0.246599	1	1	7.06664e-05	9606	Homo sapiens	SMG1;BRIP1;EXO1;NBN;BACH1		R-HSA-9701199
ERAP2		R-HSA-9704646	Defective HDR through Homologous Recombination Repair (HRR) due to PALB2 loss of BRCA2/RAD51/RAD51C binding function	4	25	0.00164042	0.205197	0.566762	0.246599	1	1	7.06664e-05	9606	Homo sapiens	SMG1;BRIP1;EXO1;NBN;BACH1		R-HSA-9704408
IFI16		R-HSA-389513	CTLA4 inhibitory signaling	4	25	0.00164042	0.205197	0.566762	0.246599	4	5	0.000353332	9606	Homo sapiens	AKT2;AKT1;PPP2R5C		R-HSA-388833;R-HSA-389532;R-HSA-390329;R-HSA-388809
TMEM154		R-HSA-445144	Signal transduction by L1	4	25	0.00164042	0.205197	0.566762	0.246599	7	11	0.00077733	9606	Homo sapiens	NRP1;MAP2K1;CSNK2A1;L1CAM		R-HSA-392752;R-HSA-109860;R-HSA-374669;R-HSA-437230;R-HSA-374686;R-HSA-445069;R-HSA-374681
IFI6		R-HSA-2022870	Chondroitin sulfate biosynthesis	3	25	0.00164042	0.410077	0.566762	0.246599	9	9	0.000635997	9606	Homo sapiens	CSPG4;CHSY3		R-HSA-9632034;R-HSA-1971487;R-HSA-2022911;R-HSA-9632033;R-HSA-1971482;R-HSA-2018682;R-HSA-1971483;R-HSA-1971491;R-HSA-2018659
AHNAK2		R-HSA-5654221	Phospholipase C-mediated cascade; FGFR2	3	25	0.00164042	0.410077	0.566762	0.246599	3	3	0.000211999	9606	Homo sapiens	FGF5;FGF1;FGF2		R-HSA-5654147;R-HSA-5654159;R-HSA-5654157
SULF1		R-HSA-77111	Synthesis of Ketone Bodies	3	25	0.00164042	0.410077	0.566762	0.246599	3	8	0.000565331	9606	Homo sapiens	ARL9;HMGCL;ACSS3		R-HSA-6788597;R-HSA-74180;R-HSA-8875071
TNFSF18		R-HSA-373753	Nephrin family interactions	3	25	0.00164042	0.410077	0.566762	0.246599	3	13	0.000918663	9606	Homo sapiens	KIRREL3;CD2AP		R-HSA-451758;R-HSA-373727;R-HSA-451757
ATF3		R-HSA-937041	IKK complex recruitment mediated by RIP1	5	24	0.0015748	0.0756173	0.566762	0.246599	3	3	0.000211999	9606	Homo sapiens	UBC;TICAM1;BIRC3		R-HSA-168915;R-HSA-937029;R-HSA-168921
GRPR		R-HSA-844456	The NLRP3 inflammasome	5	24	0.0015748	0.0756173	0.566762	0.246599	9	18	0.00127199	9606	Homo sapiens	PANX1;P2RX7;CASP1;TXNIP;RELA		R-HSA-1250272;R-HSA-9603905;R-HSA-877198;R-HSA-877178;R-HSA-844612;R-HSA-1250264;R-HSA-877158;R-HSA-1250253;R-HSA-877187
IFITM1		R-HSA-9709603	Impaired BRCA2 binding to PALB2	4	24	0.0015748	0.186442	0.566762	0.246599	1	1	7.06664e-05	9606	Homo sapiens	SMG1;BRIP1;EXO1;NBN;BACH1		R-HSA-9709601
TRPV2		R-HSA-174048	APC/C:Cdc20 mediated degradation of Cyclin B	3	24	0.0015748	0.385346	0.566762	0.246599	3	3	0.000211999	9606	Homo sapiens	UBC;TXNIP		R-HSA-174227;R-HSA-174120;R-HSA-174157
GCNT4		R-HSA-5654710	PI-3K cascade:FGFR3	3	24	0.0015748	0.385346	0.566762	0.246599	6	7	0.000494665	9606	Homo sapiens	FGF5;FGF1;FGF2		R-HSA-5654709;R-HSA-5654643;R-HSA-5654640;R-HSA-5654641;R-HSA-5654705;R-HSA-5654637
CRYBG1		R-HSA-5627117	RHO GTPases Activate ROCKs	3	24	0.0015748	0.385346	0.566762	0.246599	3	7	0.000494665	9606	Homo sapiens	PPP1R12A;MYH9;MYL12B		R-HSA-419232;R-HSA-419197;R-HSA-419083
GALNT6		R-HSA-3322077	Glycogen synthesis	3	24	0.0015748	0.385346	0.566762	0.246599	5	22	0.00155466	9606	Homo sapiens	GBE1;UBC		R-HSA-3322016;R-HSA-3322005;R-HSA-3781009;R-HSA-3780995;R-HSA-3322057
CSF1		R-HSA-1606322	ZBP1(DAI) mediated induction of type I IFNs	5	23	0.00150919	0.0657156	0.566762	0.246599	9	11	0.00077733	9606	Homo sapiens	ZBP1;TICAM1;TLR3;RELA;MYD88		R-HSA-1606345;R-HSA-1810457;R-HSA-9604480;R-HSA-9679819;R-HSA-1591234;R-HSA-168910;R-HSA-1606324;R-HSA-168140;R-HSA-1606327
FOSL1		R-HSA-2979096	NOTCH2 Activation and Transmission of Signal to the Nucleus	5	23	0.00150919	0.0657156	0.566762	0.246599	6	11	0.00077733	9606	Homo sapiens	DLL4;APH1B;MDK;UBC		R-HSA-2974731;R-HSA-157640;R-HSA-2974737;R-HSA-2172172;R-HSA-1980051;R-HSA-157629
DCBLD2		R-HSA-6804760	Regulation of TP53 Activity through Methylation	4	23	0.00150919	0.168282	0.566762	0.246599	2	12	0.000847997	9606	Homo sapiens	SMG1;UBC;MDM2		R-HSA-6804276;R-HSA-6804253
ZNF391		R-HSA-416993	Trafficking of GluR2-containing AMPA receptors	3	23	0.00150919	0.360379	0.566762	0.246599	3	3	0.000211999	9606	Homo sapiens	AP2S1;AP2M1;GRIP2		R-HSA-421007;R-HSA-416639;R-HSA-416985
HMGCS1		R-HSA-73980	RNA Polymerase III Transcription Termination	3	23	0.00150919	0.360379	0.566762	0.246599	2	2	0.000141333	9606	Homo sapiens	POLR3C;POLR3G		R-HSA-113449;R-HSA-113454
WDR17		R-HSA-2033519	Activated point mutants of FGFR2	3	23	0.00150919	0.360379	0.566762	0.246599	6	10	0.000706664	9606	Homo sapiens	FGF5;FGF1;FGF2		R-HSA-2033486;R-HSA-2077421;R-HSA-2033474;R-HSA-2077424;R-HSA-2033472;R-HSA-2033488
MDP1		R-HSA-181429	Serotonin Neurotransmitter Release Cycle	3	23	0.00150919	0.360379	0.566762	0.246599	2	4	0.000282666	9606	Homo sapiens	RIMS1;SYT1;STXBP1		R-HSA-380901;R-HSA-380905
TMEM263		R-HSA-9614657	FOXO-mediated transcription of cell death genes	3	23	0.00150919	0.360379	0.566762	0.246599	4	15	0.00106	9606	Homo sapiens	CITED2;DDIT3		R-HSA-9621242;R-HSA-9622667;R-HSA-9622604;R-HSA-9621116
MRPL24		R-HSA-5625900	RHO GTPases activate CIT	3	23	0.00150919	0.360379	0.566762	0.246599	1	6	0.000423998	9606	Homo sapiens	PPP1R12A;MYH9;MYL12B		R-HSA-5671919
STARD4		R-HSA-111471	Apoptotic factor-mediated response	3	23	0.00150919	0.360379	0.566762	0.246599	3	28	0.00197866	9606	Homo sapiens	GSDMD;CDKN2A;C1QBP		R-HSA-9645694;R-HSA-114284;R-HSA-9645692
PCSK9		R-HSA-164938	Nef-mediates down modulation of cell surface receptors by recruiting them to clathrin adapters	4	22	0.00144357	0.150792	0.566762	0.246599	12	15	0.00106	9606	Homo sapiens	AP1G1;AP2S1;B2M;AP2M1		R-HSA-182243;R-HSA-167601;R-HSA-167537;R-HSA-167633;R-HSA-182198;R-HSA-182279;R-HSA-182263;R-HSA-167637;R-HSA-182186;R-HSA-182171;R-HSA-182286;R-HSA-167597
DDX39B		R-HSA-139853	Elevation of cytosolic Ca2+ levels	4	22	0.00144357	0.150792	0.566762	0.246599	3	5	0.000353332	9606	Homo sapiens	P2RX7;P2RX4;TRPC3;ITPR3		R-HSA-426223;R-HSA-139854;R-HSA-139855
SDK2		R-HSA-5654219	Phospholipase C-mediated cascade: FGFR1	3	22	0.00144357	0.335265	0.566762	0.246599	3	3	0.000211999	9606	Homo sapiens	FGF5;FGF1;FGF2		R-HSA-5654167;R-HSA-5654165;R-HSA-5654149
MYH9		R-HSA-4641263	Regulation of FZD by ubiquitination	3	22	0.00144357	0.335265	0.566762	0.246599	3	6	0.000423998	9606	Homo sapiens	USP8;UBC		R-HSA-4641236;R-HSA-4641253;R-HSA-4641246
SIX1		R-HSA-5205685	PINK1-PRKN Mediated Mitophagy	3	22	0.00144357	0.335265	0.566762	0.246599	2	8	0.000565331	9606	Homo sapiens	UBC;TOMM5		R-HSA-5205661;R-HSA-5205682
IFI6		R-HSA-3229121	Glycogen storage diseases	3	22	0.00144357	0.335265	0.566762	0.246599	2	10	0.000706664	9606	Homo sapiens	GBE1;UBC		R-HSA-3878762;R-HSA-3797226
APH1B		R-HSA-9702518	STAT5 activation downstream of FLT3 ITD mutants	4	21	0.00137795	0.134049	0.566762	0.246599	4	14	0.000989329	9606	Homo sapiens	CDKN1A;BCL2L1		R-HSA-9698021;R-HSA-9698043;R-HSA-9698026;R-HSA-9698041
TRIM22		R-HSA-430039	mRNA decay by 5' to 3' exoribonuclease	3	21	0.00137795	0.310103	0.566762	0.246599	3	3	0.000211999	9606	Homo sapiens	XRN1;DCP1A;PATL1		R-HSA-429860;R-HSA-429845;R-HSA-429978
FAM162B		R-HSA-190242	FGFR1 ligand binding and activation	3	21	0.00137795	0.310103	0.566762	0.246599	4	7	0.000494665	9606	Homo sapiens	FGF5;FGF1;FGF2		R-HSA-190256;R-HSA-190245;R-HSA-190427;R-HSA-190429
TAP2		R-HSA-9708530	Regulation of BACH1 activity	4	20	0.00131234	0.118124	0.566762	0.246599	8	8	0.000565331	9606	Homo sapiens	UBC;BACH1		R-HSA-9708517;R-HSA-9708533;R-HSA-9762209;R-HSA-9708497;R-HSA-9708466;R-HSA-9708525;R-HSA-9708557;R-HSA-9707690
CACNG8		R-HSA-3232118	SUMOylation of transcription factors	4	20	0.00131234	0.118124	0.566762	0.246599	9	11	0.00077733	9606	Homo sapiens	SUMO1;CDKN2A;MDM2;FOXL2		R-HSA-3234081;R-HSA-3968414;R-HSA-3232162;R-HSA-3247493;R-HSA-3234084;R-HSA-2997723;R-HSA-2997706;R-HSA-4090281;R-HSA-3234094
BRIP1		R-HSA-936964	Activation of IRF3/IRF7 mediated by TBK1/IKK epsilon	4	20	0.00131234	0.118124	0.566762	0.246599	7	9	0.000635997	9606	Homo sapiens	UBC;TICAM1;IKBKE		R-HSA-936941;R-HSA-5362500;R-HSA-166245;R-HSA-5362486;R-HSA-2213017;R-HSA-2201338;R-HSA-166271
HDX		R-HSA-918233	TRAF3-dependent IRF activation pathway	4	20	0.00131234	0.118124	0.566762	0.246599	6	11	0.00077733	9606	Homo sapiens	IFIH1;DDX58;TRIM25;IKBKE		R-HSA-9705137;R-HSA-918232;R-HSA-918229;R-HSA-9705320;R-HSA-918227;R-HSA-918225
GBP2		R-HSA-6803207	TP53 Regulates Transcription of Caspase Activators and Caspases	4	20	0.00131234	0.118124	0.566762	0.246599	4	17	0.00120133	9606	Homo sapiens	SMG1;CASP8;CASP1		R-HSA-6798082;R-HSA-6798081;R-HSA-6798139;R-HSA-6800490
PTCHD4		R-HSA-9706369	Negative regulation of FLT3	3	20	0.00131234	0.285002	0.566762	0.246599	2	12	0.000847997	9606	Homo sapiens	SOCS2;UBC		R-HSA-9706354;R-HSA-9706328
SAMHD1		R-HSA-5656121	Translesion synthesis by POLI	2	20	0.00131234	0.554438	0.566762	0.246599	3	3	0.000211999	9606	Homo sapiens	UBC		R-HSA-5656148;R-HSA-5656158;R-HSA-5656105
SLFN11		R-HSA-354194	GRB2:SOS provides linkage to MAPK signaling for Integrins	2	20	0.00131234	0.554438	0.566762	0.246599	2	2	0.000141333	9606	Homo sapiens	APBB1IP;FN1		R-HSA-354165;R-HSA-354087
MECOM		R-HSA-5083625	Defective GALNT3 causes HFTC	2	20	0.00131234	0.554438	0.566762	0.246599	1	1	7.06664e-05	9606	Homo sapiens	MUC1;GALNT3		R-HSA-5096537
SHFL		R-HSA-399955	SEMA3A-Plexin repulsion signaling by inhibiting Integrin adhesion	2	20	0.00131234	0.554438	0.566762	0.246599	6	8	0.000565331	9606	Homo sapiens	NRP1;PLXNA2		R-HSA-399942;R-HSA-399941;R-HSA-399934;R-HSA-399935;R-HSA-399933;R-HSA-399928
ATP1A2		R-HSA-169893	Prolonged ERK activation events	2	20	0.00131234	0.554438	0.566762	0.246599	8	19	0.00134266	9606	Homo sapiens	MAP2K1;BRAF		R-HSA-9610163;R-HSA-9612980;R-HSA-170965;R-HSA-9610154;R-HSA-9610152;R-HSA-9610153;R-HSA-9610156;R-HSA-169901
TMA16		R-HSA-5099900	WNT5A-dependent internalization of FZD4	2	20	0.00131234	0.554438	0.566762	0.246599	2	5	0.000353332	9606	Homo sapiens	AP2S1;AP2M1		R-HSA-5138459;R-HSA-5138433
FAS		R-HSA-388844	Receptor-type tyrosine-protein phosphatases	2	20	0.00131234	0.554438	0.566762	0.246599	2	6	0.000423998	9606	Homo sapiens	IL1RAPL1;SLITRK5		R-HSA-6797810;R-HSA-6797803
ICAM1		R-HSA-9733458	Induction of Cell-Cell Fusion	2	20	0.00131234	0.554438	0.566762	0.246599	1	5	0.000353332	9606	Homo sapiens	ANO1;ANO10		R-HSA-9770187
VDAC3		R-HSA-937072	TRAF6-mediated induction of TAK1 complex within TLR4 complex	4	19	0.00124672	0.103086	0.566762	0.246599	6	6	0.000423998	9606	Homo sapiens	IRAK2;UBC;TICAM1		R-HSA-450358;R-HSA-936952;R-HSA-936985;R-HSA-936951;R-HSA-937075;R-HSA-936947
KCTD14		R-HSA-190239	FGFR3 ligand binding and activation	4	19	0.00124672	0.103086	0.566762	0.246599	5	6	0.000423998	9606	Homo sapiens	FGF5;GALNT3;FGF1;FGF2		R-HSA-190385;R-HSA-8851619;R-HSA-190263;R-HSA-190388;R-HSA-190261
C1orf115		R-HSA-9755779	SARS-CoV-2 targets host intracellular signalling and regulatory pathways	4	19	0.00124672	0.103086	0.566762	0.246599	3	5	0.000353332	9606	Homo sapiens	YWHAE;AKT2;AKT1;PDK1		R-HSA-9755777;R-HSA-9729500;R-HSA-198270
IGSF23		R-HSA-9735871	SARS-CoV-1 targets host intracellular signalling and regulatory pathways	4	19	0.00124672	0.103086	0.566762	0.246599	4	7	0.000494665	9606	Homo sapiens	YWHAE;SMAD3;SERPINE1;PDK1		R-HSA-9727922;R-HSA-9737710;R-HSA-9727919;R-HSA-9731018
MUC1		R-HSA-8875360	InlB-mediated entry of Listeria monocytogenes into host cell	3	19	0.00124672	0.260081	0.566762	0.246599	8	8	0.000565331	9606	Homo sapiens	UBC;MET		R-HSA-8876230;R-HSA-8876262;R-HSA-8876246;R-HSA-8876210;R-HSA-8876258;R-HSA-8876240;R-HSA-8876255;R-HSA-8875371
		R-HSA-73780	RNA Polymerase III Chain Elongation	3	19	0.00124672	0.260081	0.566762	0.246599	3	3	0.000211999	9606	Homo sapiens	POLR3C;POLR3G		R-HSA-113446;R-HSA-113705;R-HSA-113451
		R-HSA-3270619	IRF3-mediated induction of type I IFN	3	19	0.00124672	0.260081	0.566762	0.246599	3	5	0.000353332	9606	Homo sapiens	STING1;IFI16;TREX1		R-HSA-1834939;R-HSA-2396007;R-HSA-2396002
		R-HSA-111447	Activation of BAD and translocation to mitochondria	3	19	0.00124672	0.260081	0.566762	0.246599	3	5	0.000353332	9606	Homo sapiens	YWHAE;AKT2;AKT1		R-HSA-139906;R-HSA-198347;R-HSA-139899
		R-HSA-416700	Other semaphorin interactions	3	19	0.00124672	0.260081	0.566762	0.246599	4	9	0.000635997	9606	Homo sapiens	SEMA5A;SEMA7A;PLXNA2		R-HSA-416723;R-HSA-434990;R-HSA-434989;R-HSA-416698
		R-HSA-1295596	Spry regulation of FGF signaling	3	19	0.00124672	0.260081	0.566762	0.246599	4	11	0.00077733	9606	Homo sapiens	UBC;BRAF		R-HSA-1295634;R-HSA-934604;R-HSA-1295621;R-HSA-1295604
		R-HSA-450385	Butyrate Response Factor 1 (BRF1) binds and destabilizes mRNA	3	19	0.00124672	0.260081	0.566762	0.246599	2	6	0.000423998	9606	Homo sapiens	XRN1;AKT1;DCP1A		R-HSA-450490;R-HSA-450488
		R-HSA-196299	Beta-catenin phosphorylation cascade	2	19	0.00124672	0.52692	0.566762	0.246599	4	4	0.000282666	9606	Homo sapiens	CSNK1A1;PPP2R5C		R-HSA-195283;R-HSA-195318;R-HSA-195287;R-HSA-195300
		R-HSA-5654228	Phospholipase C-mediated cascade; FGFR4	2	19	0.00124672	0.52692	0.566762	0.246599	3	3	0.000211999	9606	Homo sapiens	FGF1;FGF2		R-HSA-5654151;R-HSA-5654163;R-HSA-5654169
		R-HSA-110312	Translesion synthesis by REV1	2	19	0.00124672	0.52692	0.566762	0.246599	4	5	0.000353332	9606	Homo sapiens	UBC		R-HSA-5652151;R-HSA-110307;R-HSA-110308;R-HSA-110311
		R-HSA-399954	Sema3A PAK dependent Axon repulsion	2	19	0.00124672	0.52692	0.566762	0.246599	3	6	0.000423998	9606	Homo sapiens	NRP1;PLXNA2		R-HSA-399939;R-HSA-399952;R-HSA-399930
		R-HSA-418885	DCC mediated attractive signaling	2	19	0.00124672	0.52692	0.566762	0.246599	5	12	0.000847997	9606	Homo sapiens	ABLIM1;TRIO		R-HSA-418850;R-HSA-418865;R-HSA-418874;R-HSA-418858;R-HSA-418856
		R-HSA-2173791	TGF-beta receptor signaling in EMT (epithelial to mesenchymal transition)	2	19	0.00124672	0.52692	0.566762	0.246599	2	6	0.000423998	9606	Homo sapiens	UBC		R-HSA-2160931;R-HSA-2160935
		R-HSA-975577	N-Glycan antennae elongation	2	19	0.00124672	0.52692	0.566762	0.246599	2	6	0.000423998	9606	Homo sapiens	ST3GAL4;ST8SIA6		R-HSA-1022133;R-HSA-1022129
		R-HSA-450513	Tristetraprolin (TTP, ZFP36) binds and destabilizes mRNA	2	19	0.00124672	0.52692	0.566762	0.246599	1	4	0.000282666	9606	Homo sapiens	XRN1;DCP1A		R-HSA-450431
		R-HSA-975163	IRAK2 mediated activation of TAK1 complex upon TLR7/8 or 9 stimulation	4	18	0.0011811	0.0889957	0.566762	0.246599	5	5	0.000353332	9606	Homo sapiens	IRAK2;UBC;TICAM1		R-HSA-450358;R-HSA-975103;R-HSA-975147;R-HSA-975097;R-HSA-975185
		R-HSA-190372	FGFR3c ligand binding and activation	4	18	0.0011811	0.0889957	0.566762	0.246599	3	4	0.000282666	9606	Homo sapiens	FGF5;GALNT3;FGF1;FGF2		R-HSA-8851619;R-HSA-190388;R-HSA-190261
		R-HSA-5684264	MAP3K8 (TPL2)-dependent MAPK1/3 activation	4	18	0.0011811	0.0889957	0.566762	0.246599	5	8	0.000565331	9606	Homo sapiens	CCDC71L;MAP2K1;UBC		R-HSA-5684273;R-HSA-451649;R-HSA-5684250;R-HSA-5684267;R-HSA-5684248
		R-HSA-399956	CRMPs in Sema3A signaling	3	18	0.0011811	0.235469	0.566762	0.246599	5	5	0.000353332	9606	Homo sapiens	NRP1;DPYSL3;PLXNA2		R-HSA-399951;R-HSA-399946;R-HSA-399947;R-HSA-399931;R-HSA-399944
		R-HSA-5654227	Phospholipase C-mediated cascade; FGFR3	3	18	0.0011811	0.235469	0.566762	0.246599	3	3	0.000211999	9606	Homo sapiens	FGF5;FGF1;FGF2		R-HSA-5654148;R-HSA-5654224;R-HSA-5654222
		R-HSA-205043	NRIF signals cell death from the nucleus	3	18	0.0011811	0.235469	0.566762	0.246599	4	7	0.000494665	9606	Homo sapiens	APH1B;UBC		R-HSA-204947;R-HSA-205008;R-HSA-205112;R-HSA-205118
		R-HSA-5607763	CLEC7A (Dectin-1) induces NFAT activation	2	18	0.0011811	0.498272	0.566762	0.246599	6	6	0.000423998	9606	Homo sapiens	ITPR3;CALM1		R-HSA-169683;R-HSA-2730872;R-HSA-74448;R-HSA-169680;R-HSA-2730849;R-HSA-2730867
		R-HSA-177504	Retrograde neurotrophin signalling	2	18	0.0011811	0.498272	0.566762	0.246599	3	3	0.000211999	9606	Homo sapiens	AP2S1;AP2M1		R-HSA-177491;R-HSA-177479;R-HSA-177501
		R-HSA-174495	Synthesis And Processing Of GAG, GAGPOL Polyproteins	2	18	0.0011811	0.498272	0.566762	0.246599	3	5	0.000353332	9606	Homo sapiens	UBC		R-HSA-184323;R-HSA-3149434;R-HSA-184269
		R-HSA-2032785	YAP1- and WWTR1 (TAZ)-stimulated gene expression	2	18	0.0011811	0.498272	0.566762	0.246599	4	9	0.000635997	9606	Homo sapiens	TEAD1;HIPK2		R-HSA-2032781;R-HSA-1989766;R-HSA-2032775;R-HSA-2032800
		R-HSA-9701898	STAT3 nuclear events downstream of ALK signaling	2	18	0.0011811	0.498272	0.566762	0.246599	2	10	0.000706664	9606	Homo sapiens	CD274		R-HSA-9701537;R-HSA-9701562
		R-HSA-9029558	NR1H2 & NR1H3 regulate gene expression linked to lipogenesis	4	17	0.00111549	0.0759098	0.566762	0.246599	4	8	0.000565331	9606	Homo sapiens	SCD;FAS		R-HSA-9605063;R-HSA-9605060;R-HSA-9028526;R-HSA-9028533
		R-HSA-2559584	Formation of Senescence-Associated Heterochromatin Foci (SAHF)	4	17	0.00111549	0.0759098	0.566762	0.246599	1	2	0.000141333	9606	Homo sapiens	CDKN1A;HMGA1;HMGA2;H1-0		R-HSA-4647594
		R-HSA-190375	FGFR2c ligand binding and activation	3	17	0.00111549	0.211304	0.566762	0.246599	2	2	0.000141333	9606	Homo sapiens	FGF5;FGF1;FGF2		R-HSA-190258;R-HSA-190413
		R-HSA-9661069	Defective binding of RB1 mutants to E2F1,(E2F2, E2F3)	3	17	0.00111549	0.211304	0.566762	0.246599	1	1	7.06664e-05	9606	Homo sapiens	CDKN1A;CCND3;CCND1		R-HSA-9659782
		R-HSA-1059683	Interleukin-6 signaling	3	17	0.00111549	0.211304	0.566762	0.246599	16	20	0.00141333	9606	Homo sapiens	STAT1;JAK2		R-HSA-1112690;R-HSA-1112755;R-HSA-1112565;R-HSA-1112727;R-HSA-1112602;R-HSA-1112538;R-HSA-1112604;R-HSA-1112510;R-HSA-1067646;R-HSA-1112703;R-HSA-1112514;R-HSA-1067651;R-HSA-1112708;R-HSA-1067688;R-HSA-1112587;R-HSA-1067659
		R-HSA-975110	TRAF6 mediated IRF7 activation in TLR7/8 or 9 signaling	3	17	0.00111549	0.211304	0.566762	0.246599	3	5	0.000353332	9606	Homo sapiens	UBC;IRAK4;MYD88		R-HSA-975118;R-HSA-975188;R-HSA-975106
		R-HSA-5676594	TNF receptor superfamily (TNFSF) members mediating non-canonical NF-kB pathway	3	17	0.00111549	0.211304	0.566762	0.246599	6	12	0.000847997	9606	Homo sapiens	BIRC3;TNFSF13B		R-HSA-5676598;R-HSA-5676599;R-HSA-5676596;R-HSA-5676597;R-HSA-5676595;R-HSA-5676593
		R-HSA-9659787	Aberrant regulation of mitotic G1/S transition in cancer due to RB1 defects	3	17	0.00111549	0.211304	0.566762	0.246599	1	2	0.000141333	9606	Homo sapiens	CDKN1A;CCND3;CCND1		R-HSA-9659782
		R-HSA-1839130	Signaling by activated point mutants of FGFR3	3	17	0.00111549	0.211304	0.566762	0.246599	2	6	0.000423998	9606	Homo sapiens	FGF5;FGF1;FGF2		R-HSA-2012074;R-HSA-2012073
		R-HSA-2033514	FGFR3 mutant receptor activation	3	17	0.00111549	0.211304	0.566762	0.246599	2	10	0.000706664	9606	Homo sapiens	FGF5;FGF1;FGF2		R-HSA-2012074;R-HSA-2012073
		R-HSA-381033	ATF6 (ATF6-alpha) activates chaperones	3	17	0.00111549	0.211304	0.566762	0.246599	2	10	0.000706664	9606	Homo sapiens	DDIT3;ATF4		R-HSA-1791150;R-HSA-1791107
		R-HSA-162658	Golgi Cisternae Pericentriolar Stack Reorganization	2	17	0.00111549	0.468536	0.566762	0.246599	6	6	0.000423998	9606	Homo sapiens	SLITRK5;BLZF1		R-HSA-2172194;R-HSA-2314566;R-HSA-2172183;R-HSA-2314569;R-HSA-2422927;R-HSA-2214351
		R-HSA-174490	Membrane binding and targetting of GAG proteins	2	17	0.00111549	0.468536	0.566762	0.246599	3	4	0.000282666	9606	Homo sapiens	UBC		R-HSA-184323;R-HSA-3149434;R-HSA-184269
		R-HSA-190322	FGFR4 ligand binding and activation	2	17	0.00111549	0.468536	0.566762	0.246599	2	4	0.000282666	9606	Homo sapiens	FGF1;FGF2		R-HSA-190326;R-HSA-190265
		R-HSA-170968	Frs2-mediated activation	2	17	0.00111549	0.468536	0.566762	0.246599	6	13	0.000918663	9606	Homo sapiens	MAP2K1;BRAF		R-HSA-9610163;R-HSA-170965;R-HSA-9610154;R-HSA-9610152;R-HSA-9610153;R-HSA-9610156
		R-HSA-1502540	Signaling by Activin	2	17	0.00111549	0.468536	0.566762	0.246599	4	10	0.000706664	9606	Homo sapiens	DRAP1;SMAD3		R-HSA-1549526;R-HSA-173488;R-HSA-1225919;R-HSA-170847
		R-HSA-6804759	Regulation of TP53 Activity through Association with Co-factors	2	17	0.00111549	0.468536	0.566762	0.246599	1	11	0.00077733	9606	Homo sapiens	AKT2;AKT1		R-HSA-6805785
		R-HSA-8984722	Interleukin-35 Signalling	4	16	0.00104987	0.0638752	0.566762	0.246599	26	26	0.00183733	9606	Homo sapiens	STAT1;EBI3;JAK2		R-HSA-8984012;R-HSA-8984014;R-HSA-8984001;R-HSA-8983872;R-HSA-8984963;R-HSA-8950405;R-HSA-8983876;R-HSA-8984964;R-HSA-8983878;R-HSA-8983835;R-HSA-8950362;R-HSA-6809140;R-HSA-8983834;R-HSA-8983519;R-HSA-8983518;R-HSA-8984021;R-HSA-8950740;R-HSA-8984023;R-HSA-8983983;R-HSA-8983841;R-HSA-8983845;R-HSA-8950522;R-HSA-8983996;R-HSA-448627;R-HSA-8983870;R-HSA-8950453
		R-HSA-8866427	VLDLR internalisation and degradation	4	16	0.00104987	0.0638752	0.566762	0.246599	4	4	0.000282666	9606	Homo sapiens	UBC;AP2S1;PCSK9;AP2M1		R-HSA-8855111;R-HSA-8854628;R-HSA-8855131;R-HSA-8855130
		R-HSA-209543	p75NTR recruits signalling complexes	4	16	0.00104987	0.0638752	0.566762	0.246599	6	9	0.000635997	9606	Homo sapiens	RIPK2;UBC;MYD88		R-HSA-193665;R-HSA-193686;R-HSA-193656;R-HSA-193695;R-HSA-193647;R-HSA-209566
		R-HSA-8951936	RUNX3 regulates p14-ARF	4	16	0.00104987	0.0638752	0.566762	0.246599	5	8	0.000565331	9606	Homo sapiens	CCND1;CDKN2A;RUNX1		R-HSA-8952058;R-HSA-8952062;R-HSA-8952081;R-HSA-8952101;R-HSA-8952069
		R-HSA-877312	Regulation of IFNG signaling	3	16	0.00104987	0.187733	0.566762	0.246599	4	4	0.000282666	9606	Homo sapiens	SUMO1;STAT1;JAK2		R-HSA-997326;R-HSA-877308;R-HSA-877269;R-HSA-877281
		R-HSA-2691230	Signaling by NOTCH1 HD Domain Mutants in Cancer	3	16	0.00104987	0.187733	0.566762	0.246599	3	6	0.000423998	9606	Homo sapiens	DLL4;UBC		R-HSA-2691211;R-HSA-2730752;R-HSA-2737728
		R-HSA-2691232	Constitutive Signaling by NOTCH1 HD Domain Mutants	3	16	0.00104987	0.187733	0.566762	0.246599	3	6	0.000423998	9606	Homo sapiens	DLL4;UBC		R-HSA-2691211;R-HSA-2730752;R-HSA-2737728
		R-HSA-4839743	Signaling by CTNNB1 phospho-site mutants	2	16	0.00104987	0.43777	0.566762	0.246599	4	4	0.000282666	9606	Homo sapiens	CSNK1A1;PPP2R5C		R-HSA-4827388;R-HSA-4839635;R-HSA-4839634;R-HSA-4839638
		R-HSA-4655427	SUMOylation of DNA methylation proteins	2	16	0.00104987	0.43777	0.566762	0.246599	3	3	0.000211999	9606	Homo sapiens	SUMO1;PHC3		R-HSA-4655431;R-HSA-4655440;R-HSA-4655374
		R-HSA-5358751	CTNNB1 S45 mutants aren't phosphorylated	2	16	0.00104987	0.43777	0.566762	0.246599	1	1	7.06664e-05	9606	Homo sapiens	CSNK1A1;PPP2R5C		R-HSA-4827388
		R-HSA-5358747	CTNNB1 S33 mutants aren't phosphorylated	2	16	0.00104987	0.43777	0.566762	0.246599	1	1	7.06664e-05	9606	Homo sapiens	CSNK1A1;PPP2R5C		R-HSA-4839634
		R-HSA-5358749	CTNNB1 S37 mutants aren't phosphorylated	2	16	0.00104987	0.43777	0.566762	0.246599	1	1	7.06664e-05	9606	Homo sapiens	CSNK1A1;PPP2R5C		R-HSA-4839635
		R-HSA-5358752	CTNNB1 T41 mutants aren't phosphorylated	2	16	0.00104987	0.43777	0.566762	0.246599	1	1	7.06664e-05	9606	Homo sapiens	CSNK1A1;PPP2R5C		R-HSA-4839638
		R-HSA-418890	Role of second messengers in netrin-1 signaling	2	16	0.00104987	0.43777	0.566762	0.246599	1	4	0.000282666	9606	Homo sapiens	TRPC5;TRPC3		R-HSA-622390
		R-HSA-418359	Reduction of cytosolic Ca++ levels	4	15	0.000984252	0.0529288	0.566762	0.246599	2	3	0.000211999	9606	Homo sapiens	ATP2B4;CALM1;SLC8A1		R-HSA-418309;R-HSA-425661
		R-HSA-180689	APOBEC3G mediated resistance to HIV-1 infection	3	15	0.000984252	0.16491	0.566762	0.246599	3	3	0.000211999	9606	Homo sapiens	APOBEC3G;HMGA1		R-HSA-180630;R-HSA-180634;R-HSA-180632
		R-HSA-209560	NF-kB is activated and signals survival	3	15	0.000984252	0.16491	0.566762	0.246599	3	4	0.000282666	9606	Homo sapiens	UBC;RELA		R-HSA-209536;R-HSA-193691;R-HSA-193705
		R-HSA-190373	FGFR1c ligand binding and activation	3	15	0.000984252	0.16491	0.566762	0.246599	2	3	0.000211999	9606	Homo sapiens	FGF5;FGF1;FGF2		R-HSA-190256;R-HSA-190429
		R-HSA-1839122	Signaling by activated point mutants of FGFR1	3	15	0.000984252	0.16491	0.566762	0.246599	2	4	0.000282666	9606	Homo sapiens	FGF5;FGF1;FGF2		R-HSA-2023455;R-HSA-2023451
		R-HSA-425561	Sodium/Calcium exchangers	3	15	0.000984252	0.16491	0.566762	0.246599	2	4	0.000282666	9606	Homo sapiens	CALM1;SLC8B1;SLC8A1		R-HSA-425822;R-HSA-425661
		R-HSA-381183	ATF6 (ATF6-alpha) activates chaperone genes	3	15	0.000984252	0.16491	0.566762	0.246599	2	5	0.000353332	9606	Homo sapiens	DDIT3;ATF4		R-HSA-1791150;R-HSA-1791107
		R-HSA-2514853	Condensation of Prometaphase Chromosomes	2	15	0.000984252	0.406058	0.566762	0.246599	4	4	0.000282666	9606	Homo sapiens	CSNK2A1;CAPG		R-HSA-2514854;R-HSA-2529015;R-HSA-2520883;R-HSA-2529020
		R-HSA-5339716	Signaling by GSK3beta mutants	2	15	0.000984252	0.406058	0.566762	0.246599	1	1	7.06664e-05	9606	Homo sapiens	CSNK1A1;PPP2R5C		R-HSA-5339713
		R-HSA-5693548	Sensing of DNA Double Strand Breaks	2	15	0.000984252	0.406058	0.566762	0.246599	7	9	0.000635997	9606	Homo sapiens	SMG1;NBN		R-HSA-5684006;R-HSA-3785768;R-HSA-5693540;R-HSA-75174;R-HSA-5682044;R-HSA-5693612;R-HSA-5684008
		R-HSA-3772470	Negative regulation of TCF-dependent signaling by WNT ligand antagonists	2	15	0.000984252	0.406058	0.566762	0.246599	3	5	0.000353332	9606	Homo sapiens	SFRP1;DKK1		R-HSA-3772441;R-HSA-3769401;R-HSA-5368586
		R-HSA-68884	Mitotic Telophase/Cytokinesis	2	15	0.000984252	0.406058	0.566762	0.246599	2	4	0.000282666	9606	Homo sapiens	STAG1;SMC1A		R-HSA-2470935;R-HSA-2468040
		R-HSA-4839748	Signaling by AMER1 mutants	2	15	0.000984252	0.406058	0.566762	0.246599	1	2	0.000141333	9606	Homo sapiens	CSNK1A1;PPP2R5C		R-HSA-4839746
		R-HSA-4839735	Signaling by AXIN mutants	2	15	0.000984252	0.406058	0.566762	0.246599	1	2	0.000141333	9606	Homo sapiens	CSNK1A1;PPP2R5C		R-HSA-4839734
		R-HSA-6807047	Cholesterol biosynthesis via desmosterol	3	14	0.000918635	0.142995	0.566762	0.246599	3	4	0.000282666	9606	Homo sapiens	SC5D;DHCR24;DHCR7		R-HSA-196402;R-HSA-195664;R-HSA-196417
		R-HSA-6807062	Cholesterol biosynthesis via lathosterol	3	14	0.000918635	0.142995	0.566762	0.246599	3	4	0.000282666	9606	Homo sapiens	SC5D;DHCR24;DHCR7		R-HSA-6807055;R-HSA-6807053;R-HSA-6807064
		R-HSA-190377	FGFR2b ligand binding and activation	2	14	0.000918635	0.373505	0.566762	0.246599	3	3	0.000211999	9606	Homo sapiens	FGF1;FGF2		R-HSA-5656070;R-HSA-190260;R-HSA-190408
		R-HSA-5467348	Truncations of AMER1 destabilize the destruction complex	2	14	0.000918635	0.373505	0.566762	0.246599	1	1	7.06664e-05	9606	Homo sapiens	CSNK1A1;PPP2R5C		R-HSA-4839746
		R-HSA-5467340	AXIN missense mutants destabilize the destruction complex	2	14	0.000918635	0.373505	0.566762	0.246599	1	1	7.06664e-05	9606	Homo sapiens	CSNK1A1;PPP2R5C		R-HSA-4839734
		R-HSA-5467337	APC truncation mutants have impaired AXIN binding	2	14	0.000918635	0.373505	0.566762	0.246599	1	1	7.06664e-05	9606	Homo sapiens	CSNK1A1;PPP2R5C		R-HSA-4791278
		R-HSA-9758890	Transport of RCbl within the body	2	14	0.000918635	0.373505	0.566762	0.246599	6	9	0.000635997	9606	Homo sapiens	TCN2;LDLR		R-HSA-9759202;R-HSA-3000122;R-HSA-3000074;R-HSA-3000263;R-HSA-9759209;R-HSA-3000112
		R-HSA-4839744	Signaling by APC mutants	2	14	0.000918635	0.373505	0.566762	0.246599	1	2	0.000141333	9606	Homo sapiens	CSNK1A1;PPP2R5C		R-HSA-4791278
		R-HSA-5658623	FGFRL1 modulation of FGFR1 signaling	2	14	0.000918635	0.373505	0.566762	0.246599	1	2	0.000141333	9606	Homo sapiens	FGF5;FGF2		R-HSA-5654511
		R-HSA-9645460	Alpha-protein kinase 1 signaling pathway	2	14	0.000918635	0.373505	0.566762	0.246599	4	10	0.000706664	9606	Homo sapiens	UBC		R-HSA-9645394;R-HSA-9645442;R-HSA-9645414;R-HSA-9645406
		R-HSA-9635465	Suppression of apoptosis	2	14	0.000918635	0.373505	0.566762	0.246599	2	7	0.000494665	9606	Homo sapiens	GSK3A;RNF213		R-HSA-9635461;R-HSA-9635609
		R-HSA-9614399	Regulation of localization of FOXO transcription factors	2	14	0.000918635	0.373505	0.566762	0.246599	1	5	0.000353332	9606	Homo sapiens	AKT2;AKT1		R-HSA-199299
		R-HSA-8876493	InlA-mediated entry of Listeria monocytogenes into host cells	2	14	0.000918635	0.373505	0.566762	0.246599	1	5	0.000353332	9606	Homo sapiens	UBC		R-HSA-8877003
		R-HSA-210747	Regulation of gene expression in early pancreatic precursor cells	2	14	0.000918635	0.373505	0.566762	0.246599	1	6	0.000423998	9606	Homo sapiens	NR5A2		R-HSA-210773
		R-HSA-5140745	WNT5A-dependent internalization of FZD2, FZD5 and ROR2	3	13	0.000853018	0.122151	0.566762	0.246599	2	2	0.000141333	9606	Homo sapiens	AP2S1;ROR1;AP2M1		R-HSA-5140747;R-HSA-5140741
		R-HSA-111932	CaMK IV-mediated phosphorylation of CREB	3	13	0.000853018	0.122151	0.566762	0.246599	10	13	0.000918663	9606	Homo sapiens	CAMK2D;CALM1		R-HSA-9618834;R-HSA-442725;R-HSA-9619125;R-HSA-111913;R-HSA-111912;R-HSA-111915;R-HSA-442749;R-HSA-9617583;R-HSA-9618863;R-HSA-444792
		R-HSA-9020956	Interleukin-27 signaling	3	13	0.000853018	0.122151	0.566762	0.246599	14	20	0.00141333	9606	Homo sapiens	STAT1;EBI3;JAK2		R-HSA-8950441;R-HSA-8950537;R-HSA-448421;R-HSA-8950733;R-HSA-8950210;R-HSA-8950340;R-HSA-448427;R-HSA-8950342;R-HSA-1067646;R-HSA-8950398;R-HSA-8950782;R-HSA-8950387;R-HSA-8950485;R-HSA-8950518
		R-HSA-9693928	Defective RIPK1-mediated regulated necrosis	3	13	0.000853018	0.122151	0.566762	0.246599	5	10	0.000706664	9606	Homo sapiens	CASP8;MLKL;TRADD		R-HSA-9687458;R-HSA-9686343;R-HSA-9698677;R-HSA-9693929;R-HSA-2672196
		R-HSA-5689877	Josephin domain DUBs	3	13	0.000853018	0.122151	0.566762	0.246599	3	6	0.000423998	9606	Homo sapiens	OSBPL3;UBC		R-HSA-5689111;R-HSA-5688837;R-HSA-5688797
		R-HSA-2468052	Establishment of Sister Chromatid Cohesion	2	13	0.000853018	0.340249	0.566762	0.246599	4	4	0.000282666	9606	Homo sapiens	STAG1;SMC1A		R-HSA-2468039;R-HSA-2473152;R-HSA-2473151;R-HSA-2468041
		R-HSA-110056	MAPK3 (ERK1) activation	2	13	0.000853018	0.340249	0.566762	0.246599	4	4	0.000282666	9606	Homo sapiens	MAP2K1;JAK2		R-HSA-109857;R-HSA-109860;R-HSA-109863;R-HSA-112342
		R-HSA-209952	Peptide hormone biosynthesis	2	13	0.000853018	0.340249	0.566762	0.246599	1	5	0.000353332	9606	Homo sapiens	INHBE		R-HSA-378975
		R-HSA-9664873	Pexophagy	2	13	0.000853018	0.340249	0.566762	0.246599	2	13	0.000918663	9606	Homo sapiens	UBC		R-HSA-9664888;R-HSA-9674127
		R-HSA-937042	IRAK2 mediated activation of TAK1 complex	3	12	0.000787402	0.102544	0.566762	0.246599	5	5	0.000353332	9606	Homo sapiens	IRAK2;UBC		R-HSA-936942;R-HSA-936991;R-HSA-936986;R-HSA-936963;R-HSA-936960
		R-HSA-448706	Interleukin-1 processing	3	12	0.000787402	0.102544	0.566762	0.246599	5	5	0.000353332	9606	Homo sapiens	GSDMD;CASP1;RELA		R-HSA-448678;R-HSA-449058;R-HSA-448673;R-HSA-448702;R-HSA-448703
		R-HSA-198693	AKT phosphorylates targets in the nucleus	2	12	0.000787402	0.306461	0.566762	0.246599	4	4	0.000282666	9606	Homo sapiens	AKT2;AKT1		R-HSA-199299;R-HSA-199298;R-HSA-199863;R-HSA-199839
		R-HSA-190873	Gap junction degradation	2	12	0.000787402	0.306461	0.566762	0.246599	4	4	0.000282666	9606	Homo sapiens	DAB2;AP2M1		R-HSA-196017;R-HSA-190519;R-HSA-196026;R-HSA-190829
		R-HSA-9013700	NOTCH4 Activation and Transmission of Signal to the Nucleus	2	12	0.000787402	0.306461	0.566762	0.246599	3	5	0.000353332	9606	Homo sapiens	DLL4;APH1B		R-HSA-9604294;R-HSA-9604264;R-HSA-2168987
		R-HSA-201688	WNT mediated activation of DVL	2	12	0.000787402	0.306461	0.566762	0.246599	2	4	0.000282666	9606	Homo sapiens	CSNK2A1;CSNK1E		R-HSA-201717;R-HSA-3772435
		R-HSA-193692	Regulated proteolysis of p75NTR	2	12	0.000787402	0.306461	0.566762	0.246599	2	5	0.000353332	9606	Homo sapiens	APH1B;RELA		R-HSA-193682;R-HSA-193700
		R-HSA-428542	Regulation of commissural axon pathfinding by SLIT and ROBO	2	12	0.000787402	0.306461	0.566762	0.246599	2	5	0.000353332	9606	Homo sapiens	NRP2;SLIT2		R-HSA-373715;R-HSA-9010190
		R-HSA-4755510	SUMOylation of immune response proteins	3	11	0.000721785	0.0843348	0.566762	0.246599	5	5	0.000353332	9606	Homo sapiens	SUMO1;IKBKE;RELA		R-HSA-4656914;R-HSA-4755536;R-HSA-4755411;R-HSA-4755478;R-HSA-4755479
		R-HSA-8939242	RUNX1 regulates transcription of genes involved in differentiation of keratinocytes	3	11	0.000721785	0.0843348	0.566762	0.246599	7	8	0.000565331	9606	Homo sapiens	CTSL;RUNX1		R-HSA-8938108;R-HSA-8955885;R-HSA-8955822;R-HSA-8938063;R-HSA-8955748;R-HSA-8955893;R-HSA-8938053
		R-HSA-111453	BH3-only proteins associate with and inactivate anti-apoptotic BCL-2 members	3	11	0.000721785	0.0843348	0.566762	0.246599	3	5	0.000353332	9606	Homo sapiens	PMAIP1;BCL2L1		R-HSA-508163;R-HSA-508162;R-HSA-6790025
		R-HSA-8849469	PTK6 Regulates RTKs and Their Effectors AKT1 and DOK1	3	11	0.000721785	0.0843348	0.566762	0.246599	3	8	0.000565331	9606	Homo sapiens	UBC;AKT1		R-HSA-8848758;R-HSA-8848751;R-HSA-8848829
		R-HSA-446107	Type I hemidesmosome assembly	2	11	0.000721785	0.272354	0.566762	0.246599	6	6	0.000423998	9606	Homo sapiens	DST;ITGA6		R-HSA-446083;R-HSA-432956;R-HSA-446077;R-HSA-432909;R-HSA-432952;R-HSA-446089
		R-HSA-164940	Nef mediated downregulation of MHC class I complex cell surface expression	2	11	0.000721785	0.272354	0.566762	0.246599	4	4	0.000282666	9606	Homo sapiens	AP1G1;B2M		R-HSA-182243;R-HSA-182279;R-HSA-182263;R-HSA-182286
		R-HSA-196025	Formation of annular gap junctions	2	11	0.000721785	0.272354	0.566762	0.246599	2	2	0.000141333	9606	Homo sapiens	DAB2;AP2M1		R-HSA-196017;R-HSA-196026
		R-HSA-390696	Adrenoceptors	2	11	0.000721785	0.272354	0.566762	0.246599	8	12	0.000847997	9606	Homo sapiens	ADRB2;ADRA1B		R-HSA-390641;R-HSA-9611751;R-HSA-390674;R-HSA-9617370;R-HSA-9611851;R-HSA-9623384;R-HSA-9609310;R-HSA-9611852
		R-HSA-8866904	Negative regulation of activity of TFAP2 (AP-2) family transcription factors	2	11	0.000721785	0.272354	0.566762	0.246599	4	6	0.000423998	9606	Homo sapiens	SUMO1;KCTD1		R-HSA-3234081;R-HSA-8864343;R-HSA-3234084;R-HSA-3234094
		R-HSA-419812	Calcitonin-like ligand receptors	2	11	0.000721785	0.272354	0.566762	0.246599	4	8	0.000565331	9606	Homo sapiens	CALCRL;RAMP1		R-HSA-420214;R-HSA-9733292;R-HSA-420127;R-HSA-420265
		R-HSA-3785653	Myoclonic epilepsy of Lafora	2	11	0.000721785	0.272354	0.566762	0.246599	1	2	0.000141333	9606	Homo sapiens	UBC		R-HSA-3797226
		R-HSA-1253288	Downregulation of ERBB4 signaling	2	11	0.000721785	0.272354	0.566762	0.246599	2	5	0.000353332	9606	Homo sapiens	UBC		R-HSA-1253282;R-HSA-1977296
		R-HSA-351906	Apoptotic cleavage of cell adhesion proteins	2	11	0.000721785	0.272354	0.566762	0.246599	2	10	0.000706664	9606	Homo sapiens	DSP;TJP2		R-HSA-201636;R-HSA-351871
		R-HSA-72200	mRNA Editing: C to U Conversion	3	10	0.000656168	0.067679	0.566762	0.246599	2	3	0.000211999	9606	Homo sapiens	APOBEC3C;APOBEC3B		R-HSA-77609;R-HSA-83677
		R-HSA-8948747	Regulation of PTEN localization	3	10	0.000656168	0.067679	0.566762	0.246599	2	4	0.000282666	9606	Homo sapiens	UBC;PML		R-HSA-6807106;R-HSA-6807118
		R-HSA-2562578	TRIF-mediated programmed cell death	2	10	0.000656168	0.238185	0.566762	0.246599	3	3	0.000211999	9606	Homo sapiens	CASP8;TICAM1		R-HSA-2562564;R-HSA-2569057;R-HSA-2562541
		R-HSA-2470946	Cohesin Loading onto Chromatin	2	10	0.000656168	0.238185	0.566762	0.246599	2	2	0.000141333	9606	Homo sapiens	STAG1;SMC1A		R-HSA-2470935;R-HSA-2468040
		R-HSA-5336415	Uptake and function of diphtheria toxin	2	10	0.000656168	0.238185	0.566762	0.246599	4	5	0.000353332	9606	Homo sapiens	TXNRD1;CD9		R-HSA-5336417;R-HSA-5336420;R-HSA-5336422;R-HSA-5336413
		R-HSA-167590	Nef Mediated CD4 Down-regulation	2	10	0.000656168	0.238185	0.566762	0.246599	3	5	0.000353332	9606	Homo sapiens	AP2S1;AP2M1		R-HSA-167601;R-HSA-167537;R-HSA-167597
		R-HSA-9686347	Microbial modulation of RIPK1-mediated regulated necrosis	2	10	0.000656168	0.238185	0.566762	0.246599	4	9	0.000635997	9606	Homo sapiens	CASP8;MLKL		R-HSA-9687458;R-HSA-9686343;R-HSA-9698677;R-HSA-2672196
		R-HSA-8951430	RUNX3 regulates WNT signaling	2	10	0.000656168	0.238185	0.566762	0.246599	2	5	0.000353332	9606	Homo sapiens	CCND1		R-HSA-8951442;R-HSA-8951443
		R-HSA-8949275	RUNX3 Regulates Immune Response and Cell Migration	2	10	0.000656168	0.238185	0.566762	0.246599	2	5	0.000353332	9606	Homo sapiens	ITGA4		R-HSA-8949343;R-HSA-8949335
		R-HSA-447041	CHL1 interactions	2	10	0.000656168	0.238185	0.566762	0.246599	2	5	0.000353332	9606	Homo sapiens	NRP1;ANK1		R-HSA-447034;R-HSA-445083
		R-HSA-2892245	POU5F1 (OCT4), SOX2, NANOG repress genes related to differentiation	2	10	0.000656168	0.238185	0.566762	0.246599	2	7	0.000494665	9606	Homo sapiens	HHEX;DKK1		R-HSA-2972966;R-HSA-2972977
		R-HSA-9022707	MECP2 regulates transcription factors	2	10	0.000656168	0.238185	0.566762	0.246599	2	8	0.000565331	9606	Homo sapiens	MEF2C		R-HSA-9021949;R-HSA-9021950
		R-HSA-209822	Glycoprotein hormones	2	10	0.000656168	0.238185	0.566762	0.246599	1	4	0.000282666	9606	Homo sapiens	INHBE		R-HSA-378975
		R-HSA-190370	FGFR1b ligand binding and activation	2	9	0.000590551	0.204265	0.566762	0.246599	2	2	0.000141333	9606	Homo sapiens	FGF1;FGF2		R-HSA-190245;R-HSA-190427
		R-HSA-2161517	Abacavir transmembrane transport	2	9	0.000590551	0.204265	0.566762	0.246599	2	3	0.000211999	9606	Homo sapiens	ABCB1;ABCG2		R-HSA-2161538;R-HSA-2161506
		R-HSA-8964026	Chylomicron clearance	1	9	0.000590551	0.566762	0.566762	0.246599	4	4	0.000282666	9606	Homo sapiens	LDLR		R-HSA-174706;R-HSA-174624;R-HSA-174657;R-HSA-174808
		R-HSA-8939256	RUNX1 regulates transcription of genes involved in WNT signaling	1	9	0.000590551	0.566762	0.566762	0.246599	4	4	0.000282666	9606	Homo sapiens	RUNX1		R-HSA-8877879;R-HSA-8932076;R-HSA-8877884;R-HSA-8932084
		R-HSA-9027283	Erythropoietin activates STAT5	1	9	0.000590551	0.566762	0.566762	0.246599	3	3	0.000211999	9606	Homo sapiens	JAK2		R-HSA-9012651;R-HSA-9012650;R-HSA-9012654
		R-HSA-8951671	RUNX3 regulates YAP1-mediated transcription	1	9	0.000590551	0.566762	0.566762	0.246599	3	3	0.000211999	9606	Homo sapiens	TEAD1		R-HSA-8951676;R-HSA-8951695;R-HSA-1989766
		R-HSA-177539	Autointegration results in viral DNA circles	1	9	0.000590551	0.566762	0.566762	0.246599	2	2	0.000141333	9606	Homo sapiens	HMGA1		R-HSA-175250;R-HSA-164845
		R-HSA-5263617	Metabolism of ingested MeSeO2H into MeSeH	1	9	0.000590551	0.566762	0.566762	0.246599	2	2	0.000141333	9606	Homo sapiens	TXNRD1		R-HSA-5263616;R-HSA-5263614
		R-HSA-3595174	Defective CHST14 causes EDS, musculocontractural type	1	9	0.000590551	0.566762	0.566762	0.246599	1	1	7.06664e-05	9606	Homo sapiens	CSPG4		R-HSA-3636919
		R-HSA-3595172	Defective CHST3 causes SEDCJD	1	9	0.000590551	0.566762	0.566762	0.246599	1	1	7.06664e-05	9606	Homo sapiens	CSPG4		R-HSA-3595175
		R-HSA-113507	E2F-enabled inhibition of pre-replication complex formation	1	9	0.000590551	0.566762	0.566762	0.246599	1	1	7.06664e-05	9606	Homo sapiens	ORC4		R-HSA-113638
		R-HSA-6806942	MET Receptor Activation	1	9	0.000590551	0.566762	0.566762	0.246599	3	5	0.000353332	9606	Homo sapiens	MET		R-HSA-6806974;R-HSA-6806957;R-HSA-6800298
		R-HSA-3304351	Signaling by TGF-beta Receptor Complex in Cancer	1	9	0.000590551	0.566762	0.566762	0.246599	4	7	0.000494665	9606	Homo sapiens	SMAD3		R-HSA-3311014;R-HSA-3304394;R-HSA-3315483;R-HSA-3656523
		R-HSA-199920	CREB phosphorylation	1	9	0.000590551	0.566762	0.566762	0.246599	2	4	0.000282666	9606	Homo sapiens	RPS6KA5		R-HSA-199910;R-HSA-199935
		R-HSA-427975	Proton/oligopeptide cotransporters	1	9	0.000590551	0.566762	0.566762	0.246599	1	2	0.000141333	9606	Homo sapiens	SLC15A3		R-HSA-428007
		R-HSA-350864	Regulation of thyroid hormone activity	1	9	0.000590551	0.566762	0.566762	0.246599	1	2	0.000141333	9606	Homo sapiens	DIO2		R-HSA-209772
		R-HSA-447043	Neurofascin interactions	1	9	0.000590551	0.566762	0.566762	0.246599	3	7	0.000494665	9606	Homo sapiens	ANK1		R-HSA-373729;R-HSA-445091;R-HSA-443774
		R-HSA-175567	Integration of viral DNA into host genomic DNA	1	9	0.000590551	0.566762	0.566762	0.246599	1	3	0.000211999	9606	Homo sapiens	HMGA1		R-HSA-175108
		R-HSA-9013425	RHOT1 GTPase cycle	1	9	0.000590551	0.566762	0.566762	0.246599	1	3	0.000211999	9606	Homo sapiens	RAP1GDS1		R-HSA-9018817
		R-HSA-163765	ChREBP activates metabolic gene expression	1	9	0.000590551	0.566762	0.566762	0.246599	1	6	0.000423998	9606	Homo sapiens	FAS		R-HSA-163733
		R-HSA-159763	Transport of gamma-carboxylated protein precursors from the endoplasmic reticulum to the Golgi apparatus	1	9	0.000590551	0.566762	0.566762	0.246599	1	9	0.000635997	9606	Homo sapiens	GAS6		R-HSA-163809
		R-HSA-8874211	CREB3 factors activate genes	1	9	0.000590551	0.566762	0.566762	0.246599	1	21	0.00148399	9606	Homo sapiens	CREBRF		R-HSA-8874849
		R-HSA-166665	Terminal pathway of complement	2	8	0.000524934	0.170966	0.566762	0.246599	5	5	0.000353332	9606	Homo sapiens	C6;C7		R-HSA-173723;R-HSA-173720;R-HSA-173705;R-HSA-173725;R-HSA-173709
		R-HSA-5660668	CLEC7A/inflammasome pathway	2	8	0.000524934	0.170966	0.566762	0.246599	4	4	0.000282666	9606	Homo sapiens	CASP8;RELA		R-HSA-5660662;R-HSA-5660663;R-HSA-5660622;R-HSA-5660665
		R-HSA-182218	Nef Mediated CD8 Down-regulation	2	8	0.000524934	0.170966	0.566762	0.246599	3	3	0.000211999	9606	Homo sapiens	AP2S1;AP2M1		R-HSA-182198;R-HSA-182186;R-HSA-182171
		R-HSA-5674499	Negative feedback regulation of MAPK pathway	2	8	0.000524934	0.170966	0.566762	0.246599	2	3	0.000211999	9606	Homo sapiens	MAP2K1;BRAF		R-HSA-5674496;R-HSA-5675198
		R-HSA-9694493	Maturation of protein E	2	8	0.000524934	0.170966	0.566762	0.246599	1	5	0.000353332	9606	Homo sapiens	UBC		R-HSA-9694529
		R-HSA-9683683	Maturation of protein E	2	8	0.000524934	0.170966	0.566762	0.246599	1	5	0.000353332	9606	Homo sapiens	UBC		R-HSA-9683679
		R-HSA-8935964	RUNX1 regulates expression of components of tight junctions	1	8	0.000524934	0.524554	0.566762	0.246599	6	6	0.000423998	9606	Homo sapiens	RUNX1		R-HSA-8935960;R-HSA-8935980;R-HSA-8936000;R-HSA-8935988;R-HSA-8935972;R-HSA-8936007
		R-HSA-8849470	PTK6 Regulates Cell Cycle	1	8	0.000524934	0.524554	0.566762	0.246599	2	2	0.000141333	9606	Homo sapiens	CCND1		R-HSA-8848436;R-HSA-8848414
		R-HSA-8985586	SLIT2:ROBO1 increases RHOA activity	1	8	0.000524934	0.524554	0.566762	0.246599	2	2	0.000141333	9606	Homo sapiens	SLIT2		R-HSA-8985594;R-HSA-8985591
		R-HSA-5603029	IkBA variant leads to EDA-ID	1	8	0.000524934	0.524554	0.566762	0.246599	2	2	0.000141333	9606	Homo sapiens	RELA		R-HSA-5228811;R-HSA-9630921
		R-HSA-3304349	Loss of Function of SMAD2/3 in Cancer	1	8	0.000524934	0.524554	0.566762	0.246599	2	2	0.000141333	9606	Homo sapiens	SMAD3		R-HSA-3304394;R-HSA-3315483
		R-HSA-9652817	Signaling by MAPK mutants	1	8	0.000524934	0.524554	0.566762	0.246599	1	1	7.06664e-05	9606	Homo sapiens	DUSP6		R-HSA-9652816
		R-HSA-194313	VEGF ligand-receptor interactions	1	8	0.000524934	0.524554	0.566762	0.246599	3	4	0.000282666	9606	Homo sapiens	VEGFC		R-HSA-195378;R-HSA-194310;R-HSA-194308
		R-HSA-195399	VEGF binds to VEGFR leading to receptor dimerization	1	8	0.000524934	0.524554	0.566762	0.246599	2	3	0.000211999	9606	Homo sapiens	VEGFC		R-HSA-194310;R-HSA-194308
		R-HSA-109703	PKB-mediated events	1	8	0.000524934	0.524554	0.566762	0.246599	1	2	0.000141333	9606	Homo sapiens	AKT2		R-HSA-162363
		R-HSA-165160	PDE3B signalling	1	8	0.000524934	0.524554	0.566762	0.246599	1	2	0.000141333	9606	Homo sapiens	AKT2		R-HSA-162363
		R-HSA-111957	Cam-PDE 1 activation	1	8	0.000524934	0.524554	0.566762	0.246599	1	2	0.000141333	9606	Homo sapiens	CALM1		R-HSA-111956
		R-HSA-68689	CDC6 association with the ORC:origin complex	1	8	0.000524934	0.524554	0.566762	0.246599	1	2	0.000141333	9606	Homo sapiens	ORC4		R-HSA-68688
		R-HSA-9017802	Noncanonical activation of NOTCH3	1	8	0.000524934	0.524554	0.566762	0.246599	1	2	0.000141333	9606	Homo sapiens	APH1B		R-HSA-9017817
		R-HSA-5638302	Signaling by Overexpressed Wild-Type EGFR in Cancer	1	8	0.000524934	0.524554	0.566762	0.246599	1	2	0.000141333	9606	Homo sapiens	BTC		R-HSA-1225978
		R-HSA-5638303	Inhibition of Signaling by Overexpressed EGFR	1	8	0.000524934	0.524554	0.566762	0.246599	1	2	0.000141333	9606	Homo sapiens	BTC		R-HSA-1225978
		R-HSA-8981373	Intestinal hexose absorption	1	8	0.000524934	0.524554	0.566762	0.246599	1	3	0.000211999	9606	Homo sapiens	SLC2A5		R-HSA-189222
		R-HSA-3065676	SUMO is conjugated to E1 (UBA2:SAE1)	1	8	0.000524934	0.524554	0.566762	0.246599	1	3	0.000211999	9606	Homo sapiens	SUMO1		R-HSA-2990833
		R-HSA-187706	Signalling to p38 via RIT and RIN	1	8	0.000524934	0.524554	0.566762	0.246599	1	3	0.000211999	9606	Homo sapiens	BRAF		R-HSA-187698
		R-HSA-389397	Orexin and neuropeptides FF and QRFP bind to their respective receptors	1	8	0.000524934	0.524554	0.566762	0.246599	1	4	0.000282666	9606	Homo sapiens	NPFFR2		R-HSA-389491
		R-HSA-111457	Release of apoptotic factors from the mitochondria	1	8	0.000524934	0.524554	0.566762	0.246599	1	4	0.000282666	9606	Homo sapiens	GSDMD		R-HSA-114284
		R-HSA-2660825	Signaling by NOTCH1 t(7;9)(NOTCH1:M1580_K2555) Translocation Mutant	1	8	0.000524934	0.524554	0.566762	0.246599	1	5	0.000353332	9606	Homo sapiens	DLL4		R-HSA-2660815
		R-HSA-2660826	Constitutive Signaling by NOTCH1 t(7;9)(NOTCH1:M1580_K2555) Translocation Mutant	1	8	0.000524934	0.524554	0.566762	0.246599	1	5	0.000353332	9606	Homo sapiens	DLL4		R-HSA-2660815
		R-HSA-9033500	TYSND1 cleaves peroxisomal proteins	1	8	0.000524934	0.524554	0.566762	0.246599	1	7	0.000494665	9606	Homo sapiens	ACAA1		R-HSA-9033529
		R-HSA-8939247	RUNX1 regulates transcription of genes involved in interleukin signaling	2	7	0.000459318	0.138731	0.566762	0.246599	5	5	0.000353332	9606	Homo sapiens	ELF1;RUNX1		R-HSA-8938938;R-HSA-8934688;R-HSA-8938913;R-HSA-8934690;R-HSA-8938981
		R-HSA-8866376	Reelin signalling pathway	2	7	0.000459318	0.138731	0.566762	0.246599	4	4	0.000282666	9606	Homo sapiens	DAB1;RELN		R-HSA-8855237;R-HSA-8854466;R-HSA-8855232;R-HSA-8855259
		R-HSA-8939245	RUNX1 regulates transcription of genes involved in BCR signaling	2	7	0.000459318	0.138731	0.566762	0.246599	4	4	0.000282666	9606	Homo sapiens	ELF1;RUNX1		R-HSA-8938987;R-HSA-8938930;R-HSA-8938965;R-HSA-8938951
		R-HSA-165158	Activation of AKT2	2	7	0.000459318	0.138731	0.566762	0.246599	3	3	0.000211999	9606	Homo sapiens	AKT2;PDK1		R-HSA-109701;R-HSA-109700;R-HSA-109702
		R-HSA-9706377	FLT3 signaling by CBL mutants	2	7	0.000459318	0.138731	0.566762	0.246599	1	1	7.06664e-05	9606	Homo sapiens	UBC		R-HSA-9706356
		R-HSA-174577	Activation of C3 and C5	2	7	0.000459318	0.138731	0.566762	0.246599	3	4	0.000282666	9606	Homo sapiens	C4A		R-HSA-173680;R-HSA-166817;R-HSA-173636
		R-HSA-3134963	DEx/H-box helicases activate type I IFN and inflammatory cytokines production	2	7	0.000459318	0.138731	0.566762	0.246599	3	5	0.000353332	9606	Homo sapiens	RELA;MYD88		R-HSA-9604480;R-HSA-9604487;R-HSA-3134953
		R-HSA-447038	NrCAM interactions	2	7	0.000459318	0.138731	0.566762	0.246599	2	4	0.000282666	9606	Homo sapiens	NRP2;ANK1		R-HSA-447030;R-HSA-549060
		R-HSA-420597	Nectin/Necl trans heterodimerization	2	7	0.000459318	0.138731	0.566762	0.246599	2	8	0.000565331	9606	Homo sapiens	PVR;NECTIN2		R-HSA-420593;R-HSA-420591
		R-HSA-1566977	Fibronectin matrix formation	1	7	0.000459318	0.478238	0.566762	0.246599	3	3	0.000211999	9606	Homo sapiens	FN1		R-HSA-202723;R-HSA-2327746;R-HSA-2545196
		R-HSA-3248023	Regulation by TREX1	1	7	0.000459318	0.478238	0.566762	0.246599	2	2	0.000141333	9606	Homo sapiens	TREX1		R-HSA-3245943;R-HSA-3244605
		R-HSA-9022535	Loss of phosphorylation of MECP2 at T308	1	7	0.000459318	0.478238	0.566762	0.246599	1	1	7.06664e-05	9606	Homo sapiens	CALM1		R-HSA-9005561
		R-HSA-3304356	SMAD2/3 Phosphorylation Motif Mutants in Cancer	1	7	0.000459318	0.478238	0.566762	0.246599	1	1	7.06664e-05	9606	Homo sapiens	SMAD3		R-HSA-3304394
		R-HSA-1606341	IRF3 mediated activation of type 1 IFN	1	7	0.000459318	0.478238	0.566762	0.246599	4	6	0.000423998	9606	Homo sapiens	ZBP1		R-HSA-1606345;R-HSA-9679819;R-HSA-1606324;R-HSA-1606327
		R-HSA-5250989	Toxicity of botulinum toxin type G (botG)	1	7	0.000459318	0.478238	0.566762	0.246599	3	5	0.000353332	9606	Homo sapiens	SYT1		R-HSA-5250979;R-HSA-5250986;R-HSA-5250972
		R-HSA-3656534	Loss of Function of TGFBR1 in Cancer	1	7	0.000459318	0.478238	0.566762	0.246599	1	2	0.000141333	9606	Homo sapiens	SMAD3		R-HSA-3656523
		R-HSA-3065678	SUMO is transferred from E1 to E2 (UBE2I, UBC9)	1	7	0.000459318	0.478238	0.566762	0.246599	1	3	0.000211999	9606	Homo sapiens	SUMO1		R-HSA-2993780
		R-HSA-111448	Activation of NOXA and translocation to mitochondria	2	6	0.000393701	0.108081	0.566762	0.246599	5	5	0.000353332	9606	Homo sapiens	PMAIP1		R-HSA-4331331;R-HSA-140214;R-HSA-140216;R-HSA-140217;R-HSA-4331327
		R-HSA-9754119	Drug-mediated inhibition of CDK4/CDK6 activity	2	6	0.000393701	0.108081	0.566762	0.246599	2	2	0.000141333	9606	Homo sapiens	CCND3;CCND1		R-HSA-9754129;R-HSA-9754130
		R-HSA-8866911	TFAP2 (AP-2) family regulates transcription of cell cycle factors	2	6	0.000393701	0.108081	0.566762	0.246599	3	4	0.000282666	9606	Homo sapiens	CDKN1A		R-HSA-8865280;R-HSA-8865244;R-HSA-8865256
		R-HSA-211163	AKT-mediated inactivation of FOXO1A	2	6	0.000393701	0.108081	0.566762	0.246599	1	2	0.000141333	9606	Homo sapiens	AKT2;AKT1		R-HSA-211164
		R-HSA-165181	Inhibition of TSC complex formation by PKB	1	6	0.000393701	0.427413	0.566762	0.246599	2	2	0.000141333	9606	Homo sapiens	AKT2		R-HSA-165162;R-HSA-165182
		R-HSA-8952158	RUNX3 regulates BCL2L11 (BIM) transcription	1	6	0.000393701	0.427413	0.566762	0.246599	2	2	0.000141333	9606	Homo sapiens	SMAD3		R-HSA-8952232;R-HSA-8952226
		R-HSA-3656532	TGFBR1 KD Mutants in Cancer	1	6	0.000393701	0.427413	0.566762	0.246599	1	1	7.06664e-05	9606	Homo sapiens	SMAD3		R-HSA-3656523
		R-HSA-5339717	Signaling by LRP5 mutants	1	6	0.000393701	0.427413	0.566762	0.246599	1	1	7.06664e-05	9606	Homo sapiens	DKK1		R-HSA-5339711
		R-HSA-9652169	Signaling by MAP2K mutants	1	6	0.000393701	0.427413	0.566762	0.246599	1	1	7.06664e-05	9606	Homo sapiens	MAP2K1		R-HSA-9652165
		R-HSA-9007892	Interleukin-38 signaling	1	6	0.000393701	0.427413	0.566762	0.246599	3	5	0.000353332	9606	Homo sapiens	IL1RAPL1		R-HSA-9008043;R-HSA-9008052;R-HSA-9008054
		R-HSA-8941333	RUNX2 regulates genes involved in differentiation of myeloid cells	1	6	0.000393701	0.427413	0.566762	0.246599	1	2	0.000141333	9606	Homo sapiens	RUNX1		R-HSA-8938382
		R-HSA-9692913	SARS-CoV-1-mediated effects on programmed cell death	1	6	0.000393701	0.427413	0.566762	0.246599	2	5	0.000353332	9606	Homo sapiens	BCL2L1		R-HSA-9704692;R-HSA-9704655
		R-HSA-1300645	Acrosome Reaction and Sperm:Oocyte Membrane Binding	1	6	0.000393701	0.427413	0.566762	0.246599	1	3	0.000211999	9606	Homo sapiens	CD9		R-HSA-1297275
		R-HSA-3065679	SUMO is proteolytically processed	1	6	0.000393701	0.427413	0.566762	0.246599	1	3	0.000211999	9606	Homo sapiens	SUMO1		R-HSA-2990840
		R-HSA-205025	NADE modulates death signalling	1	6	0.000393701	0.427413	0.566762	0.246599	1	3	0.000211999	9606	Homo sapiens	YWHAE		R-HSA-204981
		R-HSA-9707587	Regulation of HMOX1 expression and activity	1	6	0.000393701	0.427413	0.566762	0.246599	1	4	0.000282666	9606	Homo sapiens	BACH1		R-HSA-9707645
		R-HSA-112303	Electric Transmission Across Gap Junctions	1	6	0.000393701	0.427413	0.566762	0.246599	1	4	0.000282666	9606	Homo sapiens	PANX1		R-HSA-375339
		R-HSA-112307	Transmission across Electrical Synapses	1	6	0.000393701	0.427413	0.566762	0.246599	1	4	0.000282666	9606	Homo sapiens	PANX1		R-HSA-375339
		R-HSA-388479	Vasopressin-like receptors	1	6	0.000393701	0.427413	0.566762	0.246599	1	7	0.000494665	9606	Homo sapiens	OXTR		R-HSA-388503
		R-HSA-3249367	STAT6-mediated induction of chemokines	2	5	0.000328084	0.07963	0.566762	0.246599	6	6	0.000423998	9606	Homo sapiens	STING1;STAT6		R-HSA-3249379;R-HSA-3249378;R-HSA-3249371;R-HSA-3249370;R-HSA-3249372;R-HSA-3249390
		R-HSA-5603037	IRAK4 deficiency (TLR5)	2	5	0.000328084	0.07963	0.566762	0.246599	2	2	0.000141333	9606	Homo sapiens	IRAK4;MYD88		R-HSA-5602472;R-HSA-5602603
		R-HSA-9034793	Activated NTRK3 signals through PLCG1	1	5	0.000328084	0.371641	0.566762	0.246599	3	3	0.000211999	9606	Homo sapiens	NTF3		R-HSA-9034796;R-HSA-9034814;R-HSA-9034855
		R-HSA-8875513	MET interacts with TNS proteins	1	5	0.000328084	0.371641	0.566762	0.246599	2	2	0.000141333	9606	Homo sapiens	MET		R-HSA-8875523;R-HSA-8875531
		R-HSA-8865999	MET activates PTPN11	1	5	0.000328084	0.371641	0.566762	0.246599	1	1	7.06664e-05	9606	Homo sapiens	MET		R-HSA-8865994
		R-HSA-8875791	MET activates STAT3	1	5	0.000328084	0.371641	0.566762	0.246599	2	4	0.000282666	9606	Homo sapiens	MET		R-HSA-8875817;R-HSA-8875816
		R-HSA-844623	The IPAF inflammasome	1	5	0.000328084	0.371641	0.566762	0.246599	1	2	0.000141333	9606	Homo sapiens	CASP1		R-HSA-844617
		R-HSA-380095	Tachykinin receptors bind tachykinins	1	5	0.000328084	0.371641	0.566762	0.246599	1	3	0.000211999	9606	Homo sapiens	TACR1		R-HSA-380076
		R-HSA-390650	Histamine receptors	1	5	0.000328084	0.371641	0.566762	0.246599	2	7	0.000494665	9606	Homo sapiens	HRH1		R-HSA-390912;R-HSA-9692539
		R-HSA-844455	The NLRP1 inflammasome	1	5	0.000328084	0.371641	0.566762	0.246599	1	4	0.000282666	9606	Homo sapiens	BCL2L1		R-HSA-879201
		R-HSA-9675132	Diseases of cellular response to stress	2	4	0.000262467	0.054096	0.566762	0.246599	3	3	0.000211999	9606	Homo sapiens	CDKN2B;CDKN2A		R-HSA-9646295;R-HSA-9630795;R-HSA-9630792
		R-HSA-9630747	Diseases of Cellular Senescence	2	4	0.000262467	0.054096	0.566762	0.246599	3	3	0.000211999	9606	Homo sapiens	CDKN2B;CDKN2A		R-HSA-9646295;R-HSA-9630795;R-HSA-9630792
		R-HSA-8951911	RUNX3 regulates RUNX1-mediated transcription	2	4	0.000262467	0.054096	0.566762	0.246599	2	2	0.000141333	9606	Homo sapiens	RUNX1		R-HSA-8951926;R-HSA-8951910
		R-HSA-194306	Neurophilin interactions with VEGF and VEGFR	2	4	0.000262467	0.054096	0.566762	0.246599	2	2	0.000141333	9606	Homo sapiens	NRP1;NRP2		R-HSA-195408;R-HSA-195418
		R-HSA-9025046	NTF3 activates NTRK2 (TRKB) signaling	1	4	0.000262467	0.310441	0.566762	0.246599	3	3	0.000211999	9606	Homo sapiens	NTF3		R-HSA-9025033;R-HSA-9026366;R-HSA-9026502
		R-HSA-9034013	NTF3 activates NTRK3 signaling	1	4	0.000262467	0.310441	0.566762	0.246599	2	2	0.000141333	9606	Homo sapiens	NTF3		R-HSA-9034714;R-HSA-9034016
		R-HSA-3878781	Glycogen storage disease type IV (GBE1)	1	4	0.000262467	0.310441	0.566762	0.246599	1	1	7.06664e-05	9606	Homo sapiens	GBE1		R-HSA-3878762
		R-HSA-75064	mRNA Editing: A to I Conversion	1	4	0.000262467	0.310441	0.566762	0.246599	3	6	0.000423998	9606	Homo sapiens	ADAR		R-HSA-75090;R-HSA-111237;R-HSA-77614
		R-HSA-75102	C6 deamination of adenosine	1	4	0.000262467	0.310441	0.566762	0.246599	1	2	0.000141333	9606	Homo sapiens	ADAR		R-HSA-77614
		R-HSA-844615	The AIM2 inflammasome	1	4	0.000262467	0.310441	0.566762	0.246599	1	4	0.000282666	9606	Homo sapiens	CASP1		R-HSA-844618
		R-HSA-75108	Activation, myristolyation of BID and translocation to mitochondria	1	4	0.000262467	0.310441	0.566762	0.246599	1	4	0.000282666	9606	Homo sapiens	CASP8		R-HSA-139898
		R-HSA-9657689	Defective SERPING1 causes hereditary angioedema	1	3	0.00019685	0.243284	0.566762	0.246599	3	3	0.000211999	9606	Homo sapiens	SERPING1		R-HSA-9651456;R-HSA-9651467;R-HSA-9650447
		R-HSA-9632693	Evasion of Oxidative Stress Induced Senescence Due to p16INK4A Defects	1	3	0.00019685	0.243284	0.566762	0.246599	2	2	0.000141333	9606	Homo sapiens	CDKN2B;CDKN2A		R-HSA-9630795;R-HSA-9630792
		R-HSA-9630750	Evasion of Oncogene Induced Senescence Due to p16INK4A Defects	1	3	0.00019685	0.243284	0.566762	0.246599	2	2	0.000141333	9606	Homo sapiens	CDKN2B;CDKN2A		R-HSA-9630795;R-HSA-9630792
		R-HSA-9630794	Evasion of Oncogene Induced Senescence Due to Defective p16INK4A binding to CDK4 and CDK6	1	3	0.00019685	0.243284	0.566762	0.246599	1	1	7.06664e-05	9606	Homo sapiens	CDKN2B;CDKN2A		R-HSA-9630795
		R-HSA-3311021	SMAD4 MH2 Domain Mutants in Cancer	1	3	0.00019685	0.243284	0.566762	0.246599	1	1	7.06664e-05	9606	Homo sapiens	SMAD3		R-HSA-3311014
		R-HSA-5602680	MyD88 deficiency (TLR5)	1	3	0.00019685	0.243284	0.566762	0.246599	1	1	7.06664e-05	9606	Homo sapiens	MYD88		R-HSA-5602316
		R-HSA-3315487	SMAD2/3 MH2 Domain Mutants in Cancer	1	3	0.00019685	0.243284	0.566762	0.246599	1	1	7.06664e-05	9606	Homo sapiens	SMAD3		R-HSA-3315483
		R-HSA-3304347	Loss of Function of SMAD4 in Cancer	1	3	0.00019685	0.243284	0.566762	0.246599	1	1	7.06664e-05	9606	Homo sapiens	SMAD3		R-HSA-3311014
		R-HSA-9632700	Evasion of Oxidative Stress Induced Senescence Due to Defective p16INK4A binding to CDK4 and CDK6	1	3	0.00019685	0.243284	0.566762	0.246599	1	1	7.06664e-05	9606	Homo sapiens	CDKN2B;CDKN2A		R-HSA-9630795
		R-HSA-3359485	Defective CD320 causes MMATC	1	3	0.00019685	0.243284	0.566762	0.246599	1	1	7.06664e-05	9606	Homo sapiens	TCN2		R-HSA-3325546
		R-HSA-9793242	SUMOylation of nuclear envelope proteins	1	3	0.00019685	0.243284	0.566762	0.246599	1	1	7.06664e-05	9606	Homo sapiens	SUMO1		R-HSA-3000449
		R-HSA-4085023	Defective GFPT1 causes CMSTA1	1	3	0.00019685	0.243284	0.566762	0.246599	1	1	7.06664e-05	9606	Homo sapiens	BAALC		R-HSA-4085027
		R-HSA-5609977	Defective GALE causes EDG	1	3	0.00019685	0.243284	0.566762	0.246599	1	1	7.06664e-05	9606	Homo sapiens	GALE		R-HSA-5610036
		R-HSA-164939	Nef mediated downregulation of CD28 cell surface expression	1	3	0.00019685	0.243284	0.566762	0.246599	2	3	0.000211999	9606	Homo sapiens	AP2M1		R-HSA-167633;R-HSA-167637
		R-HSA-9734091	Drug-mediated inhibition of MET activation	1	2	0.000131234	0.169593	0.566762	0.246599	2	2	0.000141333	9606	Homo sapiens	MET		R-HSA-9734070;R-HSA-9735946
		R-HSA-3359454	Defective TCN2 causes TCN2 deficiency	1	2	0.000131234	0.169593	0.566762	0.246599	1	1	7.06664e-05	9606	Homo sapiens	TCN2		R-HSA-3299657
		R-HSA-9630791	Evasion of Oncogene Induced Senescence Due to Defective p16INK4A binding to CDK4	1	2	0.000131234	0.169593	0.566762	0.246599	1	1	7.06664e-05	9606	Homo sapiens	CDKN2B;CDKN2A		R-HSA-9630792
		R-HSA-9632697	Evasion of Oxidative Stress Induced Senescence Due to Defective p16INK4A binding to CDK4	1	2	0.000131234	0.169593	0.566762	0.246599	1	1	7.06664e-05	9606	Homo sapiens	CDKN2B;CDKN2A		R-HSA-9630792
		R-HSA-77042	Formation of editosomes by ADAR proteins	1	2	0.000131234	0.169593	0.566762	0.246599	2	4	0.000282666	9606	Homo sapiens	ADAR		R-HSA-75090;R-HSA-111237
		R-HSA-169131	Inhibition of PKR	1	2	0.000131234	0.169593	0.566762	0.246599	1	2	0.000141333	9606	Homo sapiens	EIF2AK2		R-HSA-168896
		R-HSA-373756	SDK interactions	1	2	0.000131234	0.169593	0.566762	0.246599	1	2	0.000141333	9606	Homo sapiens	SDK2		R-HSA-373741
		R-HSA-9646303	Evasion of Oncogene Induced Senescence Due to p14ARF Defects	1	1	6.56168e-05	0.0887304	0.566762	0.246599	1	1	7.06664e-05	9606	Homo sapiens	CDKN2A		R-HSA-9646295
		R-HSA-9646304	Evasion of Oxidative Stress Induced Senescence Due to p14ARF Defects	1	1	6.56168e-05	0.0887304	0.566762	0.246599	1	1	7.06664e-05	9606	Homo sapiens	CDKN2A		R-HSA-9646295
		R-HSA-5602410	TLR3 deficiency - HSE	1	1	6.56168e-05	0.0887304	0.566762	0.246599	1	1	7.06664e-05	9606	Homo sapiens	TLR3		R-HSA-5602549
		R-HSA-193704	p75 NTR receptor-mediated signalling	10	110	0.00721785	0.569872	0.569872	0.244222	17	50	0.00353332	9606	Homo sapiens	YWHAE;FGD4;APH1B;TRIO;RIPK2;UBC;ITSN1;RELA;MYD88		R-HSA-193665;R-HSA-209536;R-HSA-193700;R-HSA-193705;R-HSA-205039;R-HSA-193647;R-HSA-193682;R-HSA-204947;R-HSA-205008;R-HSA-193686;R-HSA-204981;R-HSA-193691;R-HSA-193656;R-HSA-205112;R-HSA-193695;R-HSA-209566;R-HSA-205118
		R-HSA-73857	RNA Polymerase II Transcription	159	1730	0.113517	0.570329	0.570329	0.243874	412	945	0.0667797	9606	Homo sapiens	STEAP3;ICE1;SERPINE1;H2AC19;BACH1;NR3C2;CCND3;CCND1;AKT2;SESN2;AKT1;PIP4K2C;NBN;PITX2;PDK1;ZNF200;MEF2C;ZNF560;H2AC6;CSNK2A1;KCTD1;NRBP1;RUNX1;DDX39B;DDIT3;TXNIP;FKBP5;ZNF274;MAX;ZNF391;GATA3;BRIP1;UBC;PMAIP1;JUN;ZNF383;SMAD3;ZNF382;SMURF2;GADD45A;TNFRSF10A;FBXO32;POU2F2;SMARCA2;PHC3;MOV10;CNOT1;ZNF418;MDM2;ITGBL1;NABP1;CDK13;CALM1;CNOT9;RET;YWHAE;INTS11;CDKN1A;SMG1;CITED2;CASP8;MED13;SUMO1;EXO1;…		R-HSA-8936584;R-HSA-2187303;R-HSA-9625749;R-HSA-2187309;R-HSA-6800490;R-HSA-8877192;R-HSA-6805620;R-HSA-9009308;R-HSA-9622667;R-HSA-2187325;R-HSA-8936599;R-HSA-9615501;R-HSA-8936616;R-HSA-6791235;R-HSA-8936621;R-HSA-8936608;R-HSA-870437;R-HSA-8952996;R-HSA-8939706;R-HSA-9007283;R-HSA-8936628;R-HSA-870449;R-HSA-2187293;R-HSA-8953013;R-HSA-9615570;R-HSA-9615571;R-HSA-6798373;R-HSA-6798372;R-HSA-961…
		R-HSA-388841	Costimulation by the CD28 family	9	99	0.00649606	0.570691	0.570691	0.243599	18	35	0.00247332	9606	Homo sapiens	CD274;AKT2;AKT1;RICTOR;TNFRSF14;PPP2R5C;PDCD1LG2;PDK1		R-HSA-6790087;R-HSA-2317314;R-HSA-388833;R-HSA-389762;R-HSA-388809;R-HSA-2316429;R-HSA-389941;R-HSA-198640;R-HSA-389523;R-HSA-2317332;R-HSA-388828;R-HSA-389756;R-HSA-389532;R-HSA-389759;R-HSA-389919;R-HSA-389758;R-HSA-390329;R-HSA-198270
		R-HSA-9703465	Signaling by FLT3 fusion proteins	3	32	0.00209974	0.571016	0.571016	0.243351	13	18	0.00127199	9606	Homo sapiens	CDKN1A;GOLGB1		R-HSA-9703440;R-HSA-9703441;R-HSA-9703442;R-HSA-9698043;R-HSA-9698041;R-HSA-9703430;R-HSA-9703437;R-HSA-9703438;R-HSA-9703439;R-HSA-9703432;R-HSA-9703433;R-HSA-9703434;R-HSA-9703435
		R-HSA-210500	Glutamate Neurotransmitter Release Cycle	3	32	0.00209974	0.571016	0.571016	0.243351	3	8	0.000565331	9606	Homo sapiens	RIMS1;SYT1;STXBP1		R-HSA-210426;R-HSA-210430;R-HSA-210444
		R-HSA-1643713	Signaling by EGFR in Cancer	3	32	0.00209974	0.571016	0.571016	0.243351	2	42	0.00296799	9606	Homo sapiens	BTC;UBC		R-HSA-1225956;R-HSA-1225978
		R-HSA-70263	Gluconeogenesis	6	66	0.00433071	0.575713	0.575713	0.239794	5	26	0.00183733	9606	Homo sapiens	PGAM1;PGK1;ALDOC;ENO1;ALDOA;PCK2		R-HSA-71445;R-HSA-71495;R-HSA-372819;R-HSA-70486;R-HSA-70494
		R-HSA-3928665	EPH-ephrin mediated repulsion of cells	5	55	0.00360892	0.578976	0.578976	0.237339	9	9	0.000635997	9606	Homo sapiens	EFNB2;ELF1;APH1B;AP2S1;AP2M1		R-HSA-4093327;R-HSA-3928607;R-HSA-3928654;R-HSA-3928604;R-HSA-3928642;R-HSA-3928657;R-HSA-3928656;R-HSA-3928628;R-HSA-3928660
		R-HSA-5655862	Translesion synthesis by POLK	2	21	0.00137795	0.580801	0.580801	0.235973	3	3	0.000211999	9606	Homo sapiens	UBC		R-HSA-5655892;R-HSA-5655965;R-HSA-5655835
		R-HSA-4420332	Defective B3GALT6 causes EDSP2 and SEMDJL1	2	21	0.00137795	0.580801	0.580801	0.235973	1	1	7.06664e-05	9606	Homo sapiens	CSPG4;AGRN		R-HSA-4420365
		R-HSA-5083632	Defective C1GALT1C1 causes TNPS	2	21	0.00137795	0.580801	0.580801	0.235973	1	1	7.06664e-05	9606	Homo sapiens	MUC1;C1GALT1		R-HSA-6785524
		R-HSA-3560783	Defective B4GALT7 causes EDS, progeroid type	2	21	0.00137795	0.580801	0.580801	0.235973	1	1	7.06664e-05	9606	Homo sapiens	CSPG4;AGRN		R-HSA-3560804
		R-HSA-6804114	TP53 Regulates Transcription of Genes Involved in G2 Cell Cycle Arrest	2	21	0.00137795	0.580801	0.580801	0.235973	4	11	0.00077733	9606	Homo sapiens	GADD45A		R-HSA-3215152;R-HSA-6791109;R-HSA-6791235;R-HSA-3215144
		R-HSA-2892247	POU5F1 (OCT4), SOX2, NANOG activate genes related to proliferation	2	21	0.00137795	0.580801	0.580801	0.235973	2	16	0.00113066	9606	Homo sapiens	FGF2		R-HSA-480515;R-HSA-2972960
		R-HSA-9009391	Extra-nuclear estrogen signaling	10	111	0.00728346	0.581194	0.581194	0.235679	21	39	0.00275599	9606	Homo sapiens	BTC;CCND1;CAV2;AKT2;GNB4;AKT1;HSPB1;CALM1;PDK1		R-HSA-199298;R-HSA-9632918;R-HSA-9021068;R-HSA-9021601;R-HSA-9632858;R-HSA-9021600;R-HSA-9623355;R-HSA-9625465;R-HSA-202127;R-HSA-437195;R-HSA-437192;R-HSA-9021050;R-HSA-9021596;R-HSA-9625482;R-HSA-9632906;R-HSA-9021072;R-HSA-9624526;R-HSA-9632910;R-HSA-9625487;R-HSA-9021079;R-HSA-9623341
		R-HSA-6802948	Signaling by high-kinase activity BRAF mutants	4	44	0.00288714	0.583867	0.583867	0.233686	6	6	0.000423998	9606	Homo sapiens	APBB1IP;MAP2K1;FN1;BRAF		R-HSA-6802930;R-HSA-6802912;R-HSA-6802911;R-HSA-6802910;R-HSA-6803227;R-HSA-6802938
		R-HSA-933541	TRAF6 mediated IRF7 activation	4	44	0.00288714	0.583867	0.583867	0.233686	7	13	0.000918663	9606	Homo sapiens	IFIH1;DDX58;TRIM25;IKBKE		R-HSA-918230;R-HSA-933527;R-HSA-933525;R-HSA-933538;R-HSA-9705145;R-HSA-9705323;R-HSA-933537
		R-HSA-9033241	Peroxisomal protein import	6	67	0.00439633	0.590198	0.590198	0.229003	20	26	0.00183733	9606	Homo sapiens	HMGCL;UBC;ACOT1;MLYCD;ACAA1		R-HSA-9033514;R-HSA-9033485;R-HSA-9033516;R-HSA-9033505;R-HSA-9033509;R-HSA-9033478;R-HSA-9033529;R-HSA-9033240;R-HSA-8953946;R-HSA-9033499;R-HSA-9033533;R-HSA-8953917;R-HSA-9033233;R-HSA-9033232;R-HSA-9033235;R-HSA-9033491;R-HSA-9033236;R-HSA-9033527;R-HSA-9033526;R-HSA-9033238
		R-HSA-3928663	EPHA-mediated growth cone collapse	3	33	0.00216535	0.591717	0.591717	0.227886	4	4	0.000282666	9606	Homo sapiens	ELF1;MYH9;MYL12B		R-HSA-3928651;R-HSA-3928602;R-HSA-3928616;R-HSA-3928648
		R-HSA-5654699	SHC-mediated cascade:FGFR2	3	33	0.00216535	0.591717	0.591717	0.227886	4	4	0.000282666	9606	Homo sapiens	FGF5;FGF1;FGF2		R-HSA-5654406;R-HSA-5654407;R-HSA-5654404;R-HSA-5654402
		R-HSA-5655332	Signaling by FGFR3 in disease	3	33	0.00216535	0.591717	0.591717	0.227886	13	21	0.00148399	9606	Homo sapiens	FGF5;FGF1;FGF2		R-HSA-5655285;R-HSA-5655315;R-HSA-5655262;R-HSA-5655295;R-HSA-5655289;R-HSA-5655270;R-HSA-2077420;R-HSA-2012074;R-HSA-2012073;R-HSA-5655247;R-HSA-5655244;R-HSA-5655277;R-HSA-5655243
		R-HSA-901032	ER Quality Control Compartment (ERQC)	3	33	0.00216535	0.591717	0.591717	0.227886	3	9	0.000635997	9606	Homo sapiens	UBC;UGGT2		R-HSA-1022127;R-HSA-548884;R-HSA-8867288
		R-HSA-422475	Axon guidance	53	585	0.0383858	0.593456	0.593456	0.226612	198	298	0.0210586	9606	Homo sapiens	RET;SEMA5A;NRP1;NRP2;TRIO;USP33;ITSN1;RPS6KA5;ALCAM;DPYSL3;AP2M1;MAP2K1;TRPC5;TRPC3;CSNK2A1;GFRA1;RGMB;ANK1;TUBA4A;ELF1;PSMA4;PSMA2;SCN8A;KCNQ3;MYH9;ETF1;EZR;MET;PFN2;SPTBN5;SEMA7A;MYL12A;PSMB10;MYL12B;EFNB2;ABLIM1;APH1B;RELN;UBC;PLXNA2;AP2S1;SLIT2;L1CAM;PSMB8;PSMB9;DAB1;PTPRA;AGRN;EIF4G1		R-HSA-3928633;R-HSA-3928632;R-HSA-3928639;R-HSA-3928627;R-HSA-3928625;R-HSA-3928624;R-HSA-3928631;R-HSA-3928628;R-HSA-3928617;R-HSA-3928616;R-HSA-3928623;R-HSA-3928610;R-HSA-8986258;R-HSA-3928615;R-HSA-3928614;R-HSA-3928612;R-HSA-3928602;R-HSA-3928601;R-HSA-3928600;R-HSA-418850;R-HSA-3928607;R-HSA-3928604;R-HSA-392749;R-HSA-3928595;R-HSA-392748;R-HSA-3928594;R-HSA-392751;R-HSA-3928592;R-HSA-41885…
		R-HSA-69242	S Phase	16	179	0.0117454	0.595369	0.595369	0.225214	25	55	0.00388665	9606	Homo sapiens	CDKN1A;MAX;SMC1A;PSMB10;PSMB8;PSMB9;ORC4;STAG1;PSMA4;CCND1;PSMA2;AKT2;UBC;AKT1;TXNIP		R-HSA-187520;R-HSA-187916;R-HSA-68944;R-HSA-68946;R-HSA-68948;R-HSA-69015;R-HSA-198613;R-HSA-69016;R-HSA-8848414;R-HSA-2473151;R-HSA-187934;R-HSA-2468039;R-HSA-187552;R-HSA-2473152;R-HSA-2468041;R-HSA-75820;R-HSA-75823;R-HSA-75822;R-HSA-75825;R-HSA-75824;R-HSA-8848436;R-HSA-187574;R-HSA-187575;R-HSA-187828;R-HSA-188345
		R-HSA-69620	Cell Cycle Checkpoints	25	279	0.0183071	0.599613	0.599613	0.222129	31	56	0.00395732	9606	Homo sapiens	YWHAE;CDKN1A;SMG1;H2BC5;CDKN2A;PPP2R5C;BACH1;CKAP5;PSMB10;PSMB8;PSMB9;ORC4;BRIP1;PSMA4;EXO1;PSMA2;H2BC21;UBC;MDM2;TXNIP;NBN		R-HSA-5683735;R-HSA-349444;R-HSA-69891;R-HSA-6799332;R-HSA-8852354;R-HSA-75016;R-HSA-349455;R-HSA-264458;R-HSA-6804724;R-HSA-6803388;R-HSA-187934;R-HSA-69598;R-HSA-69600;R-HSA-5633460;R-HSA-6804741;R-HSA-141409;R-HSA-6804879;R-HSA-176298;R-HSA-141422;R-HSA-6803403;R-HSA-141423;R-HSA-6803411;R-HSA-141431;R-HSA-349426;R-HSA-264444;R-HSA-69562;R-HSA-6804955;R-HSA-176318;R-HSA-141439;R-HSA-6803801;R-…
		R-HSA-5610787	Hedgehog 'off' state	11	124	0.00813648	0.601368	0.601368	0.220859	13	32	0.00226132	9606	Homo sapiens	PSMA4;PSMA2;CSNK1A1;GPR161;UBC;ADCY7;TUBA4A;PSMB10;PSMB8;PSMB9		R-HSA-5610742;R-HSA-5610718;R-HSA-5610745;R-HSA-5610746;R-HSA-5610757;R-HSA-5610725;R-HSA-5610727;R-HSA-5610758;R-HSA-5610754;R-HSA-5610722;R-HSA-5610733;R-HSA-5610767;R-HSA-5610760
		R-HSA-8875878	MET promotes cell motility	4	45	0.00295276	0.601413	0.601413	0.220827	12	12	0.000847997	9606	Homo sapiens	ITGA3;COL11A1;FN1;MET		R-HSA-8875591;R-HSA-8875558;R-HSA-8875540;R-HSA-8874083;R-HSA-8875523;R-HSA-8874082;R-HSA-8874080;R-HSA-8875568;R-HSA-8874079;R-HSA-8874078;R-HSA-8875531;R-HSA-8875576
		R-HSA-5693579	Homologous DNA Pairing and Strand Exchange	4	45	0.00295276	0.601413	0.601413	0.220827	4	10	0.000706664	9606	Homo sapiens	SMG1;BRIP1;EXO1;NBN;BACH1		R-HSA-5693620;R-HSA-5685838;R-HSA-5685341;R-HSA-5693561
		R-HSA-1227986	Signaling by ERBB2	6	68	0.00446194	0.60442	0.60442	0.218662	26	46	0.00325065	9606	Homo sapiens	BTC;USP8;AKT2;UBC;AKT1		R-HSA-1250195;R-HSA-8848005;R-HSA-6785636;R-HSA-1306969;R-HSA-1250463;R-HSA-1306972;R-HSA-1918092;R-HSA-1358789;R-HSA-1918095;R-HSA-1358790;R-HSA-1358791;R-HSA-6785648;R-HSA-1963589;R-HSA-1358797;R-HSA-1358792;R-HSA-1963586;R-HSA-1358795;R-HSA-1963581;R-HSA-1963582;R-HSA-1250486;R-HSA-1963578;R-HSA-1306979;R-HSA-1963563;R-HSA-1250346;R-HSA-8863804;R-HSA-8847995
		R-HSA-421270	Cell-cell junction organization	6	68	0.00446194	0.60442	0.60442	0.218662	9	21	0.00148399	9606	Homo sapiens	CLDN23;CDH13;CLDN1;PVR;NECTIN2;SDK2		R-HSA-420019;R-HSA-419011;R-HSA-420593;R-HSA-373741;R-HSA-420591;R-HSA-433711;R-HSA-419002;R-HSA-419003;R-HSA-419001
		R-HSA-69306	DNA Replication	15	169	0.0110892	0.605204	0.605204	0.218098	23	58	0.00409865	9606	Homo sapiens	ORC4;PSMA4;H2BC5;H2AC6;PSMA2;H2BC21;UBC;H2AC19;TXNIP;PSMB10;PSMB8;PSMB9		R-HSA-68960;R-HSA-68611;R-HSA-68610;R-HSA-68615;R-HSA-68712;R-HSA-68940;R-HSA-68688;R-HSA-68944;R-HSA-9749350;R-HSA-68946;R-HSA-9749351;R-HSA-68914;R-HSA-68917;R-HSA-68948;R-HSA-68916;R-HSA-69015;R-HSA-68919;R-HSA-68918;R-HSA-68825;R-HSA-69016;R-HSA-9749197;R-HSA-9749320;R-HSA-9749098
		R-HSA-8851907	MET activates PI3K/AKT signaling	1	10	0.000656168	0.605225	0.605225	0.218083	5	5	0.000353332	9606	Homo sapiens	MET		R-HSA-8851908;R-HSA-8852019;R-HSA-8851954;R-HSA-8851919;R-HSA-8851933
		R-HSA-9603381	Activated NTRK3 signals through PI3K	1	10	0.000656168	0.605225	0.605225	0.218083	5	5	0.000353332	9606	Homo sapiens	NTF3		R-HSA-9603445;R-HSA-9603419;R-HSA-9603407;R-HSA-9603420;R-HSA-9603437
		R-HSA-428890	Role of ABL in ROBO-SLIT signaling	1	10	0.000656168	0.605225	0.605225	0.218083	4	4	0.000282666	9606	Homo sapiens	SLIT2		R-HSA-428885;R-HSA-428883;R-HSA-376141;R-HSA-428888
		R-HSA-190371	FGFR3b ligand binding and activation	1	10	0.000656168	0.605225	0.605225	0.218083	2	2	0.000141333	9606	Homo sapiens	FGF1		R-HSA-190385;R-HSA-190263
		R-HSA-162791	Attachment of GPI anchor to uPAR	1	10	0.000656168	0.605225	0.605225	0.218083	2	2	0.000141333	9606	Homo sapiens	PLAUR		R-HSA-162836;R-HSA-162729
		R-HSA-3595177	Defective CHSY1 causes TPBS	1	10	0.000656168	0.605225	0.605225	0.218083	2	2	0.000141333	9606	Homo sapiens	CSPG4		R-HSA-3595178;R-HSA-3595176
		R-HSA-9726840	SHOC2 M1731 mutant abolishes MRAS complex function	1	10	0.000656168	0.605225	0.605225	0.218083	1	1	7.06664e-05	9606	Homo sapiens	BRAF		R-HSA-9660536
		R-HSA-8931987	RUNX1 regulates estrogen receptor mediated transcription	1	10	0.000656168	0.605225	0.605225	0.218083	7	8	0.000565331	9606	Homo sapiens	RUNX1		R-HSA-8932076;R-HSA-8931981;R-HSA-8932033;R-HSA-8932084;R-HSA-8932020;R-HSA-8932037;R-HSA-8932021
		R-HSA-112313	Neurotransmitter uptake and metabolism In glial cells	1	10	0.000656168	0.605225	0.605225	0.218083	1	3	0.000211999	9606	Homo sapiens	SLC38A1;SAT1		R-HSA-212614
		R-HSA-210455	Astrocytic Glutamate-Glutamine Uptake And Metabolism	1	10	0.000656168	0.605225	0.605225	0.218083	1	3	0.000211999	9606	Homo sapiens	SLC38A1;SAT1		R-HSA-212614
		R-HSA-8847453	Synthesis of PIPs in the nucleus	1	10	0.000656168	0.605225	0.605225	0.218083	1	3	0.000211999	9606	Homo sapiens	PIP4K2C		R-HSA-6811522
		R-HSA-159782	Removal of aminoterminal propeptides from gamma-carboxylated proteins	1	10	0.000656168	0.605225	0.605225	0.218083	1	9	0.000635997	9606	Homo sapiens	GAS6		R-HSA-163843
		R-HSA-2682334	EPH-Ephrin signaling	9	102	0.00669291	0.605973	0.605973	0.217547	50	56	0.00395732	9606	Homo sapiens	EFNB2;ELF1;APH1B;ITSN1;AP2S1;MYH9;AP2M1;MYL12A;MYL12B		R-HSA-3928633;R-HSA-3928632;R-HSA-3928639;R-HSA-3928627;R-HSA-3928625;R-HSA-3928624;R-HSA-3928631;R-HSA-3928628;R-HSA-3928617;R-HSA-3928616;R-HSA-3928623;R-HSA-3928610;R-HSA-3928615;R-HSA-3928614;R-HSA-3928612;R-HSA-3928602;R-HSA-3928601;R-HSA-3928600;R-HSA-3928607;R-HSA-4093339;R-HSA-4093336;R-HSA-3928604;R-HSA-3928595;R-HSA-3928594;R-HSA-4093332;R-HSA-3928592;R-HSA-4093330;R-HSA-4093331;R-HSA-3…
		R-HSA-174824	Plasma lipoprotein assembly, remodeling, and clearance	9	102	0.00669291	0.605973	0.605973	0.217547	22	86	0.00607731	9606	Homo sapiens	NCEH1;SOAT1;UBC;LIPG;AP2S1;PCSK9;LDLR;LIPA;AP2M1		R-HSA-8855111;R-HSA-171106;R-HSA-174624;R-HSA-8854628;R-HSA-174657;R-HSA-8865667;R-HSA-6784738;R-HSA-171141;R-HSA-8980228;R-HSA-171087;R-HSA-9733403;R-HSA-174706;R-HSA-171122;R-HSA-171059;R-HSA-6784735;R-HSA-6784734;R-HSA-174808;R-HSA-8855131;R-HSA-8855130;R-HSA-6784729;R-HSA-8876696;R-HSA-6813720
		R-HSA-372708	p130Cas linkage to MAPK signaling for integrins	2	22	0.00144357	0.605997	0.605997	0.217529	3	3	0.000211999	9606	Homo sapiens	APBB1IP;FN1		R-HSA-372693;R-HSA-372705;R-HSA-372697
		R-HSA-3560801	Defective B3GAT3 causes JDSSDHD	2	22	0.00144357	0.605997	0.605997	0.217529	1	1	7.06664e-05	9606	Homo sapiens	CSPG4;AGRN		R-HSA-3560802
		R-HSA-2028269	Signaling by Hippo	2	22	0.00144357	0.605997	0.605997	0.217529	4	30	0.00211999	9606	Homo sapiens	YWHAE;TJP2		R-HSA-2028651;R-HSA-2064406;R-HSA-2064421;R-HSA-2064418
		R-HSA-5210891	Uptake and function of anthrax toxins	2	22	0.00144357	0.605997	0.605997	0.217529	2	20	0.00141333	9606	Homo sapiens	MAP2K1;CALM1		R-HSA-5211340;R-HSA-5211224
		R-HSA-4839726	Chromatin organization	23	258	0.0169291	0.60741	0.60741	0.216518	33	85	0.00600664	9606	Homo sapiens	ATF7IP;SUZ12;H2AW;NCOA2;KDM4C;H2BC5;H2AC6;SETDB2;SETD7;H2AC19;ATP2B4;JADE2;SMARCA2;SUPT3H;RELA;BRMS1;YEATS2;CCND1;MECOM;H2BC21;JAK2		R-HSA-5159245;R-HSA-3321975;R-HSA-3782655;R-HSA-3301237;R-HSA-3662335;R-HSA-3697008;R-HSA-3777129;R-HSA-8865237;R-HSA-3782637;R-HSA-5661120;R-HSA-5579023;R-HSA-5159250;R-HSA-5229203;R-HSA-3769447;R-HSA-5205867;R-HSA-5216234;R-HSA-5634802;R-HSA-5205799;R-HSA-3215385;R-HSA-3215448;R-HSA-5205861;R-HSA-5638332;R-HSA-5661117;R-HSA-5661115;R-HSA-3215391;R-HSA-5205820;R-HSA-3215426;R-HSA-4724284;R-HSA-9…
		R-HSA-3247509	Chromatin modifying enzymes	23	258	0.0169291	0.60741	0.60741	0.216518	33	85	0.00600664	9606	Homo sapiens	ATF7IP;SUZ12;H2AW;NCOA2;KDM4C;H2BC5;H2AC6;SETDB2;SETD7;H2AC19;ATP2B4;JADE2;SMARCA2;SUPT3H;RELA;BRMS1;YEATS2;CCND1;MECOM;H2BC21;JAK2		R-HSA-5159245;R-HSA-3321975;R-HSA-3782655;R-HSA-3301237;R-HSA-3662335;R-HSA-3697008;R-HSA-3777129;R-HSA-8865237;R-HSA-3782637;R-HSA-5661120;R-HSA-5579023;R-HSA-5159250;R-HSA-5229203;R-HSA-3769447;R-HSA-5205867;R-HSA-5216234;R-HSA-5634802;R-HSA-5205799;R-HSA-3215385;R-HSA-3215448;R-HSA-5205861;R-HSA-5638332;R-HSA-5661117;R-HSA-5661115;R-HSA-3215391;R-HSA-5205820;R-HSA-3215426;R-HSA-4724284;R-HSA-9…
		R-HSA-5576891	Cardiac conduction	13	147	0.00964567	0.607945	0.607945	0.216136	16	33	0.00233199	9606	Homo sapiens	CAMK2D;CACNG8;SCN8A;ATP2B4;ITPR3;ATP1A2;FKBP9;CLIC2;CALM1;SLC8A1;HIPK2		R-HSA-427910;R-HSA-418309;R-HSA-2855020;R-HSA-5577213;R-HSA-5576895;R-HSA-5617182;R-HSA-139854;R-HSA-5617179;R-HSA-5617178;R-HSA-936897;R-HSA-169683;R-HSA-9684068;R-HSA-5226904;R-HSA-425661;R-HSA-9614031;R-HSA-2032800
		R-HSA-2990846	SUMOylation	17	192	0.0125984	0.611676	0.611676	0.213478	104	140	0.00989329	9606	Homo sapiens	SUZ12;NCOA2;SP100;ZNF350;SP110;CDKN2A;FOXL2;SMC1A;PHC3;PML;RELA;NR3C2;HIPK2;STAG1;NR5A2;SUMO1;MDM2;IKBKE		R-HSA-4655431;R-HSA-4719436;R-HSA-4641345;R-HSA-4719424;R-HSA-4616015;R-HSA-4341070;R-HSA-4085296;R-HSA-3234081;R-HSA-3000383;R-HSA-3903017;R-HSA-4341073;R-HSA-4641362;R-HSA-3234084;R-HSA-4090408;R-HSA-4655440;R-HSA-4546386;R-HSA-4755536;R-HSA-4570463;R-HSA-3234094;R-HSA-4719447;R-HSA-4570467;R-HSA-4090390;R-HSA-3900177;R-HSA-4086036;R-HSA-3927824;R-HSA-3000348;R-HSA-4570493;R-HSA-3108203;R-HSA-8…
		R-HSA-5654700	FRS-mediated FGFR2 signaling	3	34	0.00223097	0.61176	0.61176	0.213419	9	9	0.000635997	9606	Homo sapiens	FGF5;FGF1;FGF2		R-HSA-5654615;R-HSA-5654608;R-HSA-5654607;R-HSA-5654399;R-HSA-8941618;R-HSA-5654605;R-HSA-5654397;R-HSA-5654618;R-HSA-5654603
		R-HSA-427413	NoRC negatively regulates rRNA expression	7	80	0.00524934	0.613157	0.613157	0.212429	4	7	0.000494665	9606	Homo sapiens	CAST;H2BC5;H2AC6;H2BC21;H2AC19		R-HSA-427366;R-HSA-5227490;R-HSA-433672;R-HSA-427337
		R-HSA-351202	Metabolism of polyamines	7	80	0.00524934	0.613157	0.613157	0.212429	4	17	0.00120133	9606	Homo sapiens	PSMA4;PSMA2;SAT1;PSMB10;AZIN1;PSMB8;PSMB9		R-HSA-353125;R-HSA-351207;R-HSA-350600;R-HSA-351208
		R-HSA-2428928	IRS-related events triggered by IGF1R	6	69	0.00452756	0.618368	0.618368	0.208753	8	12	0.000847997	9606	Homo sapiens	FGF5;AKT2;IGF2;FGF1;FGF2;PDK1		R-HSA-109699;R-HSA-109701;R-HSA-109700;R-HSA-109702;R-HSA-2428930;R-HSA-162363;R-HSA-2428926;R-HSA-2428922
		R-HSA-1660499	Synthesis of PIPs at the plasma membrane	6	69	0.00452756	0.618368	0.618368	0.208753	9	33	0.00233199	9606	Homo sapiens	INPP4A;PI4K2B;PLEKHA6;PIP5K1A;PIP4K2C;PLEKHA4		R-HSA-1675773;R-HSA-1676145;R-HSA-1675776;R-HSA-1676082;R-HSA-1675810;R-HSA-1675780;R-HSA-1676164;R-HSA-8870489;R-HSA-1676134
		R-HSA-9035034	RHOF GTPase cycle	4	46	0.00301837	0.618505	0.618505	0.208657	2	3	0.000211999	9606	Homo sapiens	ARHGAP21;STEAP3;ARHGAP5;ADD3		R-HSA-9693282;R-HSA-9693125
		R-HSA-9648002	RAS processing	4	46	0.00301837	0.618505	0.618505	0.208657	7	21	0.00148399	9606	Homo sapiens	UBC;CALM1;BCL2L1		R-HSA-9653585;R-HSA-9654533;R-HSA-9653595;R-HSA-9654523;R-HSA-9653514;R-HSA-9654521;R-HSA-9654525
		R-HSA-453276	Regulation of mitotic cell cycle	8	92	0.00603675	0.621194	0.621194	0.206773	31	40	0.00282666	9606	Homo sapiens	PSMA4;PSMA2;UBC;TXNIP;PSMB10;PSMB8;PSMB9		R-HSA-174144;R-HSA-174088;R-HSA-174159;R-HSA-174157;R-HSA-179410;R-HSA-174227;R-HSA-188371;R-HSA-174224;R-HSA-9686980;R-HSA-174171;R-HSA-174104;R-HSA-174105;R-HSA-179417;R-HSA-174238;R-HSA-188191;R-HSA-179421;R-HSA-174119;R-HSA-174058;R-HSA-9686969;R-HSA-174120;R-HSA-174057;R-HSA-174121;R-HSA-174255;R-HSA-141423;R-HSA-174195;R-HSA-174070;R-HSA-174132;R-HSA-174202;R-HSA-174203;R-HSA-174139;R-HSA-1…
		R-HSA-174143	APC/C-mediated degradation of cell cycle proteins	8	92	0.00603675	0.621194	0.621194	0.206773	31	40	0.00282666	9606	Homo sapiens	PSMA4;PSMA2;UBC;TXNIP;PSMB10;PSMB8;PSMB9		R-HSA-174144;R-HSA-174088;R-HSA-174159;R-HSA-174157;R-HSA-179410;R-HSA-174227;R-HSA-188371;R-HSA-174224;R-HSA-9686980;R-HSA-174171;R-HSA-174104;R-HSA-174105;R-HSA-179417;R-HSA-174238;R-HSA-188191;R-HSA-179421;R-HSA-174119;R-HSA-174058;R-HSA-9686969;R-HSA-174120;R-HSA-174057;R-HSA-174121;R-HSA-174255;R-HSA-141423;R-HSA-174195;R-HSA-174070;R-HSA-174132;R-HSA-174202;R-HSA-174203;R-HSA-174139;R-HSA-1…
		R-HSA-5628897	TP53 Regulates Metabolic Genes	11	126	0.00826772	0.622111	0.622111	0.206132	13	34	0.00240266	9606	Homo sapiens	YWHAE;MOV10;RRM2B;AKT2;TXNRD1;SESN2;AKT1;COX5A;LRPPRC		R-HSA-5632887;R-HSA-2318752;R-HSA-5632732;R-HSA-5632892;R-HSA-5631903;R-HSA-163214;R-HSA-73646;R-HSA-5629189;R-HSA-5631941;R-HSA-198609;R-HSA-2321904;R-HSA-5629187;R-HSA-5632738
		R-HSA-109704	PI3K Cascade	5	58	0.00380577	0.625348	0.625348	0.203878	5	6	0.000423998	9606	Homo sapiens	FGF5;AKT2;FGF1;FGF2;PDK1		R-HSA-109699;R-HSA-109701;R-HSA-109700;R-HSA-109702;R-HSA-162363
		R-HSA-3108214	SUMOylation of DNA damage response and repair proteins	7	81	0.00531496	0.625942	0.625942	0.203466	18	24	0.00169599	9606	Homo sapiens	STAG1;SP100;SUMO1;SP110;CDKN2A;SMC1A;PHC3;PML		R-HSA-2997709;R-HSA-3000399;R-HSA-4551648;R-HSA-4570528;R-HSA-4551661;R-HSA-4551724;R-HSA-4568846;R-HSA-3000348;R-HSA-4551604;R-HSA-3000383;R-HSA-5228508;R-HSA-4568848;R-HSA-3000411;R-HSA-4570463;R-HSA-4568863;R-HSA-3108212;R-HSA-3000433;R-HSA-4570554
		R-HSA-204998	Cell death signalling via NRAGE, NRIF and NADE	7	81	0.00531496	0.625942	0.625942	0.203466	6	17	0.00120133	9606	Homo sapiens	YWHAE;FGD4;APH1B;TRIO;UBC;ITSN1		R-HSA-204947;R-HSA-205008;R-HSA-204981;R-HSA-205112;R-HSA-205039;R-HSA-205118
		R-HSA-3928664	Ephrin signaling	2	23	0.00150919	0.630026	0.630026	0.200641	11	11	0.00077733	9606	Homo sapiens	EFNB2;MYL12A		R-HSA-3928633;R-HSA-3928639;R-HSA-3928594;R-HSA-3928625;R-HSA-3928641;R-HSA-3928640;R-HSA-3928631;R-HSA-3928615;R-HSA-3928614;R-HSA-3928580;R-HSA-4093329
		R-HSA-9613829	Chaperone Mediated Autophagy	2	23	0.00150919	0.630026	0.630026	0.200641	9	19	0.00134266	9606	Homo sapiens	UBC		R-HSA-9625188;R-HSA-9620197;R-HSA-9622840;R-HSA-9615721;R-HSA-9624158;R-HSA-9622831;R-HSA-9625196;R-HSA-9626060;R-HSA-9625197
		R-HSA-163615	PKA activation	2	23	0.00150919	0.630026	0.630026	0.200641	1	4	0.000282666	9606	Homo sapiens	CALM1;ADCY7		R-HSA-111930
		R-HSA-196791	Vitamin D (calciferol) metabolism	2	23	0.00150919	0.630026	0.630026	0.200641	2	20	0.00141333	9606	Homo sapiens	LDLR;LGMN		R-HSA-350158;R-HSA-350168
		R-HSA-917729	Endosomal Sorting Complex Required For Transport (ESCRT)	3	35	0.00229659	0.631131	0.631131	0.199881	4	4	0.000282666	9606	Homo sapiens	UBC;CHMP5		R-HSA-917693;R-HSA-917700;R-HSA-917730;R-HSA-917696
		R-HSA-5654708	Downstream signaling of activated FGFR3	3	35	0.00229659	0.631131	0.631131	0.199881	22	23	0.00162533	9606	Homo sapiens	FGF5;FGF1;FGF2		R-HSA-5654646;R-HSA-5654647;R-HSA-5654709;R-HSA-5654643;R-HSA-5654224;R-HSA-5654640;R-HSA-5654416;R-HSA-5654641;R-HSA-5654705;R-HSA-5654623;R-HSA-5654631;R-HSA-5654148;R-HSA-5654628;R-HSA-8941628;R-HSA-5654625;R-HSA-5654222;R-HSA-5654637;R-HSA-5654413;R-HSA-5654634;R-HSA-5654408;R-HSA-5654633;R-HSA-5654409
		R-HSA-418990	Adherens junctions interactions	3	35	0.00229659	0.631131	0.631131	0.199881	7	16	0.00113066	9606	Homo sapiens	CDH13;PVR;NECTIN2		R-HSA-419011;R-HSA-420593;R-HSA-420591;R-HSA-433711;R-HSA-419002;R-HSA-419003;R-HSA-419001
		R-HSA-8856828	Clathrin-mediated endocytosis	14	161	0.0105643	0.633858	0.633858	0.198008	27	35	0.00247332	9606	Homo sapiens	SCARB2;BTC;DAB2;SYT1;DNAJC6;UBC;ITSN1;AP2S1;TACR1;ADRB2;LDLR;AP2M1		R-HSA-8868230;R-HSA-9681616;R-HSA-8868236;R-HSA-8862280;R-HSA-8866269;R-HSA-8871196;R-HSA-8871194;R-HSA-8871193;R-HSA-8868071;R-HSA-8866279;R-HSA-8863463;R-HSA-8866277;R-HSA-8863471;R-HSA-8856813;R-HSA-8867756;R-HSA-8868651;R-HSA-8866283;R-HSA-8867754;R-HSA-8868072;R-HSA-8868648;R-HSA-8856808;R-HSA-8868661;R-HSA-8868660;R-HSA-8868659;R-HSA-8868658;R-HSA-8863472;R-HSA-8869438
		R-HSA-5696395	Formation of Incision Complex in GG-NER	4	47	0.00308399	0.635129	0.635129	0.197138	9	10	0.000706664	9606	Homo sapiens	SUMO1;UBC;CUL4B		R-HSA-6790487;R-HSA-6790454;R-HSA-5690996;R-HSA-5689861;R-HSA-5689317;R-HSA-5696465;R-HSA-5696670;R-HSA-5690991;R-HSA-5691000
		R-HSA-1251985	Nuclear signaling by ERBB4	4	47	0.00308399	0.635129	0.635129	0.197138	4	34	0.00240266	9606	Homo sapiens	BTC;APH1B;SPARC		R-HSA-9612278;R-HSA-9612277;R-HSA-1251992;R-HSA-1251997
		R-HSA-69206	G1/S Transition	13	150	0.00984252	0.636266	0.636266	0.196361	19	61	0.00431065	9606	Homo sapiens	ORC4;CDKN1A;PSMA4;CCND1;PSMA2;MAX;AKT2;UBC;AKT1;PSMB10;PSMB8;PSMB9		R-HSA-68960;R-HSA-187520;R-HSA-187552;R-HSA-113638;R-HSA-68940;R-HSA-8848436;R-HSA-68914;R-HSA-187574;R-HSA-68917;R-HSA-187575;R-HSA-68916;R-HSA-198613;R-HSA-68919;R-HSA-187828;R-HSA-68918;R-HSA-8932400;R-HSA-8848414;R-HSA-188345;R-HSA-69562
		R-HSA-1236394	Signaling by ERBB4	7	82	0.00538058	0.638488	0.638488	0.194847	18	52	0.00367465	9606	Homo sapiens	BTC;GABRB1;SPARC;APH1B;UBC		R-HSA-1250353;R-HSA-9612278;R-HSA-1250357;R-HSA-9612277;R-HSA-1251992;R-HSA-9612639;R-HSA-1251997;R-HSA-1977296;R-HSA-1250370;R-HSA-1253282;R-HSA-1250315;R-HSA-1977958;R-HSA-1977959;R-HSA-1250383;R-HSA-1236398;R-HSA-1250380;R-HSA-1250348;R-HSA-1250220
		R-HSA-8939246	RUNX1 regulates transcription of genes involved in differentiation of myeloid cells	1	11	0.000721785	0.640275	0.640275	0.193633	7	7	0.000494665	9606	Homo sapiens	RUNX1		R-HSA-8939066;R-HSA-8938251;R-HSA-8939054;R-HSA-8938382;R-HSA-8938228;R-HSA-8938389;R-HSA-8938231
		R-HSA-212718	EGFR interacts with phospholipase C-gamma	1	11	0.000721785	0.640275	0.640275	0.193633	3	3	0.000211999	9606	Homo sapiens	BTC		R-HSA-212706;R-HSA-212710;R-HSA-212713
		R-HSA-8875656	MET receptor recycling	1	11	0.000721785	0.640275	0.640275	0.193633	2	2	0.000141333	9606	Homo sapiens	MET		R-HSA-8875661;R-HSA-8875659
		R-HSA-9768778	Regulation of NPAS4 mRNA translation	1	11	0.000721785	0.640275	0.640275	0.193633	2	2	0.000141333	9606	Homo sapiens	MOV10		R-HSA-9768788;R-HSA-9768782
		R-HSA-629597	Highly calcium permeable nicotinic acetylcholine receptors	1	11	0.000721785	0.640275	0.640275	0.193633	2	2	0.000141333	9606	Homo sapiens	CHRNA1		R-HSA-629599;R-HSA-622326
		R-HSA-9660537	Signaling by MRAS-complex mutants	1	11	0.000721785	0.640275	0.640275	0.193633	2	2	0.000141333	9606	Homo sapiens	BRAF		R-HSA-9660538;R-HSA-9660536
		R-HSA-9726842	Gain-of-function MRAS complexes activate RAF signaling	1	11	0.000721785	0.640275	0.640275	0.193633	1	1	7.06664e-05	9606	Homo sapiens	BRAF		R-HSA-9660538
		R-HSA-442729	CREB1 phosphorylation through the activation of CaMKII/CaMKK/CaMKIV cascasde	1	11	0.000721785	0.640275	0.640275	0.193633	8	10	0.000706664	9606	Homo sapiens	CALM1		R-HSA-9618834;R-HSA-9619125;R-HSA-111913;R-HSA-111912;R-HSA-111915;R-HSA-442749;R-HSA-9618863;R-HSA-444792
		R-HSA-9012546	Interleukin-18 signaling	1	11	0.000721785	0.640275	0.640275	0.193633	3	4	0.000282666	9606	Homo sapiens	IL18BP		R-HSA-8848370;R-HSA-8848395;R-HSA-8848392
		R-HSA-9020933	Interleukin-23 signaling	1	11	0.000721785	0.640275	0.640275	0.193633	8	12	0.000847997	9606	Homo sapiens	JAK2		R-HSA-8950364;R-HSA-8950269;R-HSA-8952749;R-HSA-8950591;R-HSA-8950737;R-HSA-447130;R-HSA-8952823;R-HSA-8950583
		R-HSA-5250958	Toxicity of botulinum toxin type B (botB)	1	11	0.000721785	0.640275	0.640275	0.193633	3	5	0.000353332	9606	Homo sapiens	SYT1		R-HSA-5244402;R-HSA-5244404;R-HSA-5244397
		R-HSA-8985947	Interleukin-9 signaling	1	11	0.000721785	0.640275	0.640275	0.193633	6	13	0.000918663	9606	Homo sapiens	STAT1		R-HSA-8985929;R-HSA-8985981;R-HSA-8985900;R-HSA-8985966;R-HSA-8985988;R-HSA-8985943
		R-HSA-9013419	RHOT2 GTPase cycle	1	11	0.000721785	0.640275	0.640275	0.193633	1	3	0.000211999	9606	Homo sapiens	RAP1GDS1		R-HSA-9018825
		R-HSA-1462054	Alpha-defensins	1	11	0.000721785	0.640275	0.640275	0.193633	3	12	0.000847997	9606	Homo sapiens	DEF6		R-HSA-1461971;R-HSA-1461982;R-HSA-1462014
		R-HSA-444257	RSK activation	1	11	0.000721785	0.640275	0.640275	0.193633	1	4	0.000282666	9606	Homo sapiens	PDK1		R-HSA-442739
		R-HSA-8963676	Intestinal absorption	1	11	0.000721785	0.640275	0.640275	0.193633	1	6	0.000423998	9606	Homo sapiens	SLC2A5		R-HSA-189222
		R-HSA-9008059	Interleukin-37 signaling	3	36	0.0023622	0.649821	0.649821	0.187206	8	14	0.000989329	9606	Homo sapiens	SMAD3;CASP1;IL18BP		R-HSA-9008587;R-HSA-9012556;R-HSA-9008894;R-HSA-9012542;R-HSA-9012689;R-HSA-9008928;R-HSA-9008692;R-HSA-9009910
		R-HSA-111996	Ca-dependent events	4	48	0.00314961	0.651277	0.651277	0.186234	14	27	0.00190799	9606	Homo sapiens	CAMK2D;CALM1;ADCY7		R-HSA-9618834;R-HSA-442725;R-HSA-9619125;R-HSA-111913;R-HSA-111912;R-HSA-111915;R-HSA-74448;R-HSA-111956;R-HSA-111930;R-HSA-442749;R-HSA-9617583;R-HSA-9618863;R-HSA-444792;R-HSA-111966
		R-HSA-392851	Prostacyclin signalling through prostacyclin receptor	2	24	0.0015748	0.652897	0.652897	0.185156	5	5	0.000353332	9606	Homo sapiens	PTGIR;GNB4		R-HSA-9726949;R-HSA-392852;R-HSA-392870;R-HSA-391942;R-HSA-392874
		R-HSA-110320	Translesion Synthesis by POLH	2	24	0.0015748	0.652897	0.652897	0.185156	7	8	0.000565331	9606	Homo sapiens	UBC		R-HSA-5655170;R-HSA-5654989;R-HSA-5654986;R-HSA-110317;R-HSA-110316;R-HSA-110319;R-HSA-5654985
		R-HSA-9013418	RHOBTB2 GTPase cycle	2	24	0.0015748	0.652897	0.652897	0.185156	1	2	0.000141333	9606	Homo sapiens	DDX39B;CCT7		R-HSA-9018787
		R-HSA-8851708	Signaling by FGFR2 IIIa TM	2	24	0.0015748	0.652897	0.652897	0.185156	1	2	0.000141333	9606	Homo sapiens	FGF1;FGF2		R-HSA-8853320
		R-HSA-5339562	Uptake and actions of bacterial toxins	5	60	0.00393701	0.654492	0.654492	0.184095	12	66	0.00466398	9606	Homo sapiens	MAP2K1;SYT1;TXNRD1;CD9;CALM1		R-HSA-5336417;R-HSA-5244402;R-HSA-5211340;R-HSA-5250979;R-HSA-5244404;R-HSA-5336420;R-HSA-5336422;R-HSA-5211224;R-HSA-5250986;R-HSA-5250972;R-HSA-5336413;R-HSA-5244397
		R-HSA-9634815	Transcriptional Regulation by NPAS4	5	60	0.00393701	0.654492	0.654492	0.184095	6	47	0.00332132	9606	Homo sapiens	RET;MOV10;MDM2		R-HSA-9768788;R-HSA-9768930;R-HSA-9768925;R-HSA-9768782;R-HSA-9769419;R-HSA-9769418
		R-HSA-2428924	IGF1R signaling cascade	6	72	0.00472441	0.658487	0.658487	0.181453	11	17	0.00120133	9606	Homo sapiens	FGF5;AKT2;IGF2;FGF1;FGF2;PDK1		R-HSA-109699;R-HSA-109701;R-HSA-109700;R-HSA-2404193;R-HSA-109702;R-HSA-2404195;R-HSA-2428930;R-HSA-162363;R-HSA-2428926;R-HSA-5686072;R-HSA-2428922
		R-HSA-5674135	MAP2K and MAPK activation	4	49	0.00321522	0.666941	0.666941	0.175913	12	12	0.000847997	9606	Homo sapiens	APBB1IP;MAP2K1;FN1;BRAF		R-HSA-9657603;R-HSA-5672980;R-HSA-5674132;R-HSA-5674373;R-HSA-5672978;R-HSA-5674130;R-HSA-9657606;R-HSA-5674366;R-HSA-5672972;R-HSA-5672973;R-HSA-9657608;R-HSA-9657599
		R-HSA-6811438	Intra-Golgi traffic	4	49	0.00321522	0.666941	0.666941	0.175913	5	10	0.000706664	9606	Homo sapiens	NAPA;SYT1;SAT1;CYTH1		R-HSA-8847638;R-HSA-8847637;R-HSA-8847887;R-HSA-8847883;R-HSA-8847880
		R-HSA-5655302	Signaling by FGFR1 in disease	4	49	0.00321522	0.666941	0.666941	0.175913	13	35	0.00247332	9606	Homo sapiens	FGF5;STAT1;FGF1;FGF2		R-HSA-1839100;R-HSA-2023455;R-HSA-2023451;R-HSA-1839098;R-HSA-5655326;R-HSA-5655263;R-HSA-1839094;R-HSA-5655290;R-HSA-5655269;R-HSA-5655266;R-HSA-5655278;R-HSA-1888198;R-HSA-5655240
		R-HSA-9609736	Assembly and cell surface presentation of NMDA receptors	4	49	0.00321522	0.666941	0.666941	0.175913	3	23	0.00162533	9606	Homo sapiens	CAMK2D;KIF17;TUBA4A		R-HSA-9610627;R-HSA-9610408;R-HSA-9611368
		R-HSA-182971	EGFR downregulation	3	37	0.00242782	0.667826	0.667826	0.175337	18	22	0.00155466	9606	Homo sapiens	BTC;UBC		R-HSA-8867047;R-HSA-183072;R-HSA-8867044;R-HSA-8867041;R-HSA-182986;R-HSA-183051;R-HSA-8951490;R-HSA-182990;R-HSA-183055;R-HSA-183084;R-HSA-183058;R-HSA-182994;R-HSA-183089;R-HSA-182993;R-HSA-183002;R-HSA-183067;R-HSA-182969;R-HSA-183036
		R-HSA-162588	Budding and maturation of HIV virion	3	37	0.00242782	0.667826	0.667826	0.175337	3	4	0.000282666	9606	Homo sapiens	UBC;CHMP5		R-HSA-3159232;R-HSA-3159227;R-HSA-3139027
		R-HSA-888590	GABA synthesis, release, reuptake and degradation	3	37	0.00242782	0.667826	0.667826	0.175337	2	10	0.000706664	9606	Homo sapiens	RIMS1;SYT1;STXBP1		R-HSA-888589;R-HSA-917744
		R-HSA-432722	Golgi Associated Vesicle Biogenesis	5	61	0.00400262	0.668508	0.668508	0.174893	6	7	0.000494665	9606	Homo sapiens	NAPA;DNAJC6;AP1G1;GOLGB1;BLOC1S3		R-HSA-421831;R-HSA-429815;R-HSA-8874979;R-HSA-421836;R-HSA-421835;R-HSA-421833
		R-HSA-3000171	Non-integrin membrane-ECM interactions	5	61	0.00400262	0.668508	0.668508	0.174893	6	22	0.00155466	9606	Homo sapiens	COL11A1;FN1;ITGA6;AGRN;FGF2		R-HSA-2684507;R-HSA-2396337;R-HSA-2396113;R-HSA-2327738;R-HSA-2731074;R-HSA-2731141
		R-HSA-913709	O-linked glycosylation of mucins	6	73	0.00479003	0.67126	0.67126	0.173109	16	16	0.00113066	9606	Homo sapiens	GALNT6;MUC1;GALNT3;C1GALT1;ST3GAL4;GCNT4		R-HSA-5694487;R-HSA-977071;R-HSA-1964505;R-HSA-913675;R-HSA-1964501;R-HSA-914017;R-HSA-914018;R-HSA-914012;R-HSA-914008;R-HSA-914010;R-HSA-981497;R-HSA-914005;R-HSA-981814;R-HSA-914006;R-HSA-6786012;R-HSA-981809
		R-HSA-2404192	Signaling by Type 1 Insulin-like Growth Factor 1 Receptor (IGF1R)	6	73	0.00479003	0.67126	0.67126	0.173109	13	19	0.00134266	9606	Homo sapiens	FGF5;AKT2;IGF2;FGF1;FGF2;PDK1		R-HSA-109699;R-HSA-2404199;R-HSA-109701;R-HSA-109700;R-HSA-2404193;R-HSA-109702;R-HSA-2404195;R-HSA-2428930;R-HSA-2404200;R-HSA-5686072;R-HSA-162363;R-HSA-2428926;R-HSA-2428922
		R-HSA-5685942	HDR through Homologous Recombination (HRR)	6	73	0.00479003	0.67126	0.67126	0.173109	12	21	0.00148399	9606	Homo sapiens	SMG1;BRIP1;EXO1;UBC;NBN;BACH1		R-HSA-5693620;R-HSA-5693589;R-HSA-5686469;R-HSA-5686483;R-HSA-5693539;R-HSA-5693584;R-HSA-5685838;R-HSA-5685341;R-HSA-5686410;R-HSA-5686440;R-HSA-5693593;R-HSA-5693561
		R-HSA-9007101	Rab regulation of trafficking	11	131	0.0085958	0.67146	0.67146	0.17298	11	35	0.00247332	9606	Homo sapiens	YWHAE;DENND2D;DENND1A;AKT2;AKT1;DENND5A;RAB27B;DENND3;SAT1;OPTN;TBC1D10B		R-HSA-8854182;R-HSA-8876454;R-HSA-8877813;R-HSA-8933452;R-HSA-8876193;R-HSA-8876191;R-HSA-8876446;R-HSA-8854173;R-HSA-8877612;R-HSA-8877308;R-HSA-8933446
		R-HSA-9634635	Estrogen-stimulated signaling through PRKCZ	1	12	0.000787402	0.672216	0.672216	0.172491	6	6	0.000423998	9606	Homo sapiens	PDK1		R-HSA-9632918;R-HSA-9632906;R-HSA-9632858;R-HSA-9632910;R-HSA-437195;R-HSA-437192
		R-HSA-428543	Inactivation of CDC42 and RAC1	1	12	0.000787402	0.672216	0.672216	0.172491	4	4	0.000282666	9606	Homo sapiens	SLIT2		R-HSA-428533;R-HSA-376145;R-HSA-428522;R-HSA-428536
		R-HSA-9700645	ALK mutants bind TKIs	1	12	0.000787402	0.672216	0.672216	0.172491	1	1	7.06664e-05	9606	Homo sapiens	FN1		R-HSA-9700131
		R-HSA-9619229	Activation of RAC1 downstream of NMDARs	1	12	0.000787402	0.672216	0.672216	0.172491	5	6	0.000423998	9606	Homo sapiens	CALM1		R-HSA-9619376;R-HSA-9619783;R-HSA-9619367;R-HSA-9619355;R-HSA-9619214
		R-HSA-2465910	MASTL Facilitates Mitotic Progression	1	12	0.000787402	0.672216	0.672216	0.172491	3	4	0.000282666	9606	Homo sapiens	MASTL		R-HSA-2430533;R-HSA-2430535;R-HSA-2168079
		R-HSA-2025928	Calcineurin activates NFAT	1	12	0.000787402	0.672216	0.672216	0.172491	2	3	0.000211999	9606	Homo sapiens	CALM1		R-HSA-2025882;R-HSA-2025890
		R-HSA-204626	Hypusine synthesis from eIF5A-lysine	1	12	0.000787402	0.672216	0.672216	0.172491	2	3	0.000211999	9606	Homo sapiens	DHPS		R-HSA-204647;R-HSA-204617
		R-HSA-450341	Activation of the AP-1 family of transcription factors	1	12	0.000787402	0.672216	0.672216	0.172491	3	5	0.000353332	9606	Homo sapiens	JUN		R-HSA-450292;R-HSA-168440;R-HSA-168136
		R-HSA-9020958	Interleukin-21 signaling	1	12	0.000787402	0.672216	0.672216	0.172491	2	5	0.000353332	9606	Homo sapiens	STAT1		R-HSA-9006873;R-HSA-9006870
		R-HSA-9715370	Miro GTPase Cycle	1	12	0.000787402	0.672216	0.672216	0.172491	2	6	0.000423998	9606	Homo sapiens	RAP1GDS1		R-HSA-9018825;R-HSA-9018817
		R-HSA-170984	ARMS-mediated activation	1	12	0.000787402	0.672216	0.672216	0.172491	2	6	0.000423998	9606	Homo sapiens	BRAF		R-HSA-9612980;R-HSA-169901
		R-HSA-112411	MAPK1 (ERK2) activation	1	12	0.000787402	0.672216	0.672216	0.172491	1	3	0.000211999	9606	Homo sapiens	JAK2		R-HSA-109858
		R-HSA-8866907	Activation of the TFAP2 (AP-2) family of transcription factors	1	12	0.000787402	0.672216	0.672216	0.172491	1	4	0.000282666	9606	Homo sapiens	CITED2		R-HSA-8864307
		R-HSA-264870	Caspase-mediated cleavage of cytoskeletal proteins	1	12	0.000787402	0.672216	0.672216	0.172491	2	10	0.000706664	9606	Homo sapiens	CASP8		R-HSA-201637;R-HSA-350319
		R-HSA-8980692	RHOA GTPase cycle	13	154	0.010105	0.672333	0.672333	0.172415	3	6	0.000423998	9606	Homo sapiens	TRIO;ARHGAP18;ARHGAP29;ARHGAP5;ARHGAP24;DEF6;ARHGAP45;ARHGAP22;ARHGAP21;STBD1;C1QBP;HMOX2;TJP2		R-HSA-9013009;R-HSA-8980691;R-HSA-8981637
		R-HSA-5654720	PI-3K cascade:FGFR4	2	25	0.00164042	0.674625	0.674625	0.170938	6	7	0.000494665	9606	Homo sapiens	FGF1;FGF2		R-HSA-5654662;R-HSA-5654659;R-HSA-5654669;R-HSA-5654717;R-HSA-5654714;R-HSA-5654667
		R-HSA-5620916	VxPx cargo-targeting to cilium	2	25	0.00164042	0.674625	0.674625	0.170938	7	10	0.000706664	9606	Homo sapiens	GSK3A;EXOC6		R-HSA-5623524;R-HSA-5623508;R-HSA-5623527;R-HSA-5620918;R-HSA-5620914;R-HSA-5623513;R-HSA-5620921
		R-HSA-1181150	Signaling by NODAL	2	25	0.00164042	0.674625	0.674625	0.170938	5	12	0.000847997	9606	Homo sapiens	DRAP1;SMAD3		R-HSA-173488;R-HSA-1535903;R-HSA-1181355;R-HSA-1225919;R-HSA-170847
		R-HSA-416572	Sema4D induced cell migration and growth-cone collapse	2	25	0.00164042	0.674625	0.674625	0.170938	1	7	0.000494665	9606	Homo sapiens	MYH9;MYL12B		R-HSA-419197
		R-HSA-73854	RNA Polymerase I Promoter Clearance	7	85	0.00557743	0.674629	0.674629	0.170935	6	10	0.000706664	9606	Homo sapiens	CAST;H2BC5;H2AC6;H2BC21;H2AC19		R-HSA-73718;R-HSA-73865;R-HSA-73769;R-HSA-74986;R-HSA-73757;R-HSA-73758
		R-HSA-381676	Glucagon-like Peptide-1 (GLP1) regulates insulin secretion	4	50	0.00328084	0.682116	0.682116	0.166142	8	12	0.000847997	9606	Homo sapiens	KCNS3;GNB4;ITPR3;RAPGEF3		R-HSA-381668;R-HSA-381713;R-HSA-422320;R-HSA-381644;R-HSA-381612;R-HSA-381727;R-HSA-9728664;R-HSA-381706
		R-HSA-4791275	Signaling by WNT in cancer	3	38	0.00249344	0.685144	0.685144	0.164218	9	16	0.00113066	9606	Homo sapiens	CSNK1A1;PPP2R5C;DKK1		R-HSA-5339713;R-HSA-4827388;R-HSA-4791278;R-HSA-4839635;R-HSA-4839746;R-HSA-4839634;R-HSA-5339711;R-HSA-4839638;R-HSA-4839734
		R-HSA-5173105	O-linked glycosylation	11	133	0.00872703	0.690118	0.690118	0.161077	18	27	0.00190799	9606	Homo sapiens	ADAMTSL1;SEMA5A;SPON2;GALNT6;MUC1;GALNT3;ADAMTSL4;ADAMTS19;C1GALT1;ST3GAL4;GCNT4		R-HSA-5694487;R-HSA-977071;R-HSA-5173005;R-HSA-1964505;R-HSA-913675;R-HSA-5173192;R-HSA-1964501;R-HSA-914017;R-HSA-914018;R-HSA-914012;R-HSA-914008;R-HSA-914010;R-HSA-981497;R-HSA-914005;R-HSA-981814;R-HSA-914006;R-HSA-6786012;R-HSA-981809
		R-HSA-70171	Glycolysis	9	110	0.00721785	0.692316	0.692316	0.159696	7	24	0.00169599	9606	Homo sapiens	PKM;PGAM1;PGK1;ALDOC;ENO1;ALDOA;PFKP;HK2		R-HSA-70467;R-HSA-70420;R-HSA-71670;R-HSA-71654;R-HSA-71496;R-HSA-71850;R-HSA-71660
		R-HSA-76002	Platelet activation, signaling and aggregation	25	293	0.0192257	0.692996	0.692996	0.159269	54	117	0.00826797	9606	Homo sapiens	SPARC;DGKB;SERPINE1;ENDOD1;ITPR3;CLEC3B;TMSB4X;PHACTR2;AKT1;PDK1;CHID1;TRPC3;IGF2;FN1;VEGFC;RAB27B;TUBA4A;APBB1IP;GNB4;SERPING1;CD9;ALDOA;CALM1;GAS6;RAPGEF3		R-HSA-443910;R-HSA-426240;R-HSA-392195;R-HSA-443905;R-HSA-429441;R-HSA-354060;R-HSA-396941;R-HSA-397835;R-HSA-939265;R-HSA-392202;R-HSA-418581;R-HSA-481044;R-HSA-418579;R-HSA-418576;R-HSA-354066;R-HSA-354077;R-HSA-354073;R-HSA-354087;R-HSA-139941;R-HSA-377644;R-HSA-377641;R-HSA-377640;R-HSA-377643;R-HSA-2316429;R-HSA-354097;R-HSA-396996;R-HSA-397891;R-HSA-428750;R-HSA-354124;R-HSA-428749;R-HSA-13…
		R-HSA-5602498	MyD88 deficiency (TLR2/4)	2	26	0.00170604	0.695233	0.695233	0.15787	2	2	0.000141333	9606	Homo sapiens	MYD88;TLR2		R-HSA-5602383;R-HSA-5602606
		R-HSA-140837	Intrinsic Pathway of Fibrin Clot Formation	2	26	0.00170604	0.695233	0.695233	0.15787	8	24	0.00169599	9606	Homo sapiens	C1QBP;SERPING1		R-HSA-158354;R-HSA-158311;R-HSA-158357;R-HSA-158218;R-HSA-158251;R-HSA-9650473;R-HSA-158313;R-HSA-158399
		R-HSA-1368082	RORA activates gene expression	2	26	0.00170604	0.695233	0.695233	0.15787	1	4	0.000282666	9606	Homo sapiens	HELZ2;NCOA2		R-HSA-1801587
		R-HSA-9636383	Prevention of phagosomal-lysosomal fusion	2	26	0.00170604	0.695233	0.695233	0.15787	2	11	0.00077733	9606	Homo sapiens	UBC		R-HSA-9636439;R-HSA-9636461
		R-HSA-111931	PKA-mediated phosphorylation of CREB	2	26	0.00170604	0.695233	0.695233	0.15787	1	7	0.000494665	9606	Homo sapiens	CALM1;ADCY7		R-HSA-111930
		R-HSA-1236382	Constitutive Signaling by Ligand-Responsive EGFR Cancer Variants	2	26	0.00170604	0.695233	0.695233	0.15787	1	23	0.00162533	9606	Homo sapiens	UBC		R-HSA-1225956
		R-HSA-5637815	Signaling by Ligand-Responsive EGFR Variants in Cancer	2	26	0.00170604	0.695233	0.695233	0.15787	1	23	0.00162533	9606	Homo sapiens	UBC		R-HSA-1225956
		R-HSA-9012852	Signaling by NOTCH3	5	63	0.00413386	0.695401	0.695401	0.157765	10	37	0.00261466	9606	Homo sapiens	DLL4;APH1B;STAT1;UBC		R-HSA-9017817;R-HSA-9021325;R-HSA-9013069;R-HSA-9013567;R-HSA-9014129;R-HSA-9013361;R-HSA-2168136;R-HSA-9021523;R-HSA-9013284;R-HSA-9021334
		R-HSA-73621	Pyrimidine catabolism	4	51	0.00334646	0.696799	0.696799	0.156893	6	17	0.00120133	9606	Homo sapiens	NT5C3A;NT5E;CDCP1;DPYS		R-HSA-73618;R-HSA-73589;R-HSA-73620;R-HSA-73591;R-HSA-109449;R-HSA-109291
		R-HSA-73864	RNA Polymerase I Transcription	7	87	0.00570866	0.697427	0.697427	0.156502	9	14	0.000989329	9606	Homo sapiens	CAST;H2BC5;H2AC6;H2BC21;H2AC19		R-HSA-74993;R-HSA-74992;R-HSA-74994;R-HSA-73718;R-HSA-73865;R-HSA-73769;R-HSA-74986;R-HSA-73757;R-HSA-73758
		R-HSA-8875555	MET activates RAP1 and RAC1	1	13	0.000853018	0.701322	0.701322	0.154082	5	5	0.000353332	9606	Homo sapiens	MET		R-HSA-8875591;R-HSA-8875558;R-HSA-8875540;R-HSA-8875568;R-HSA-8875576
		R-HSA-2022923	Dermatan sulfate biosynthesis	1	13	0.000853018	0.701322	0.701322	0.154082	4	4	0.000282666	9606	Homo sapiens	CSPG4		R-HSA-2022063;R-HSA-2022061;R-HSA-2022052;R-HSA-2022065
		R-HSA-9027277	Erythropoietin activates Phospholipase C gamma (PLCG)	1	13	0.000853018	0.701322	0.701322	0.154082	3	3	0.000211999	9606	Homo sapiens	JAK2		R-HSA-9027373;R-HSA-9032478;R-HSA-9027425
		R-HSA-629594	Highly calcium permeable postsynaptic nicotinic acetylcholine receptors	1	13	0.000853018	0.701322	0.701322	0.154082	2	2	0.000141333	9606	Homo sapiens	CHRNA1		R-HSA-629595;R-HSA-629596
		R-HSA-451308	Activation of Ca-permeable Kainate Receptor	1	13	0.000853018	0.701322	0.701322	0.154082	2	2	0.000141333	9606	Homo sapiens	CALM1		R-HSA-451283;R-HSA-451311
		R-HSA-390450	Folding of actin by CCT/TriC	1	13	0.000853018	0.701322	0.701322	0.154082	2	2	0.000141333	9606	Homo sapiens	CCT7		R-HSA-390453;R-HSA-390459
		R-HSA-2586552	Signaling by Leptin	1	13	0.000853018	0.701322	0.701322	0.154082	15	19	0.00134266	9606	Homo sapiens	JAK2		R-HSA-2671850;R-HSA-2672302;R-HSA-2671855;R-HSA-2671872;R-HSA-2671873;R-HSA-2671747;R-HSA-2671876;R-HSA-2671868;R-HSA-2671742;R-HSA-2671839;R-HSA-2586559;R-HSA-2586555;R-HSA-2671829;R-HSA-2586553;R-HSA-2671862
		R-HSA-3215018	Processing and activation of SUMO	1	13	0.000853018	0.701322	0.701322	0.154082	3	9	0.000635997	9606	Homo sapiens	SUMO1		R-HSA-2990840;R-HSA-2993780;R-HSA-2990833
		R-HSA-164843	2-LTR circle formation	1	13	0.000853018	0.701322	0.701322	0.154082	1	3	0.000211999	9606	Homo sapiens	HMGA1		R-HSA-175174
		R-HSA-174362	Transport and synthesis of PAPS	1	13	0.000853018	0.701322	0.701322	0.154082	1	4	0.000282666	9606	Homo sapiens	SAT1		R-HSA-427555
		R-HSA-140342	Apoptosis induced DNA fragmentation	1	13	0.000853018	0.701322	0.701322	0.154082	2	12	0.000847997	9606	Homo sapiens	H1-0		R-HSA-211239;R-HSA-211247
		R-HSA-390666	Serotonin receptors	1	13	0.000853018	0.701322	0.701322	0.154082	1	6	0.000423998	9606	Homo sapiens	HTR2B		R-HSA-390930
		R-HSA-8934903	Receptor Mediated Mitophagy	1	13	0.000853018	0.701322	0.701322	0.154082	1	7	0.000494665	9606	Homo sapiens	CSNK2A1		R-HSA-8948039
		R-HSA-6806834	Signaling by MET	7	88	0.00577428	0.708426	0.708426	0.149706	47	51	0.00360399	9606	Homo sapiens	USP8;ITGA3;COL11A1;UBC;FN1;MET		R-HSA-8875591;R-HSA-8851908;R-HSA-8875523;R-HSA-8851842;R-HSA-6807008;R-HSA-8851919;R-HSA-6806957;R-HSA-8875661;R-HSA-8875659;R-HSA-8875531;R-HSA-6800298;R-HSA-8865994;R-HSA-8875540;R-HSA-8851859;R-HSA-6807027;R-HSA-8874079;R-HSA-6806974;R-HSA-8874078;R-HSA-8851933;R-HSA-8851804;R-HSA-8875482;R-HSA-8851866;R-HSA-9735946;R-HSA-8875431;R-HSA-8875558;R-HSA-9734070;R-HSA-8851877;R-HSA-8874083;R-HSA-8…
		R-HSA-2262752	Cellular responses to stress	89	1009	0.0662073	0.70898	0.70898	0.149366	179	450	0.0317999	9606	Homo sapiens	YWHAE;ERO1A;CDKN1A;GSK3A;SMG1;CITED2;H2AC19;HSPB1;LIMD1;BACH1;ETS1;NR3C2;H2BC21;AKT2;SESN2;BAALC;AKT1;NBN;CHAC1;TRIM21;NCOA2;MEF2C;H2AC6;CSNK2A1;TINF2;GPX8;TUBA4A;PSMA4;PSMA2;DDIT3;TXNIP;ATF5;AJUBA;ATF3;ATF4;FKBP5;CAMK2D;COX5A;RELA;PSMB10;HELZ2;STIP1;UBC;IGFBP7;HMOX2;SUZ12;CDKN2B;JUN;H2BC5;CDKN2A;TXNRD1;HSPA6;HMGA1;HMGA2;SOD2;SOD3;H1-0;PHC3;LRPPRC;PSMB8;PSMB9;MOV10;CREBRF;MDM2;AGRN		R-HSA-3790137;R-HSA-8979082;R-HSA-400143;R-HSA-3790130;R-HSA-9725855;R-HSA-4793925;R-HSA-3240766;R-HSA-9759364;R-HSA-3785768;R-HSA-1234179;R-HSA-3371554;R-HSA-1234177;R-HSA-9708423;R-HSA-1368065;R-HSA-9653894;R-HSA-1234183;R-HSA-9653893;R-HSA-9708430;R-HSA-187934;R-HSA-5251955;R-HSA-3222546;R-HSA-9759154;R-HSA-9708466;R-HSA-5251959;R-HSA-3200023;R-HSA-5682044;R-HSA-3786258;R-HSA-5682020;R-HSA-569…
		R-HSA-73884	Base Excision Repair	8	100	0.00656168	0.709929	0.709929	0.148785	7	107	0.0075613	9606	Homo sapiens	H2BC5;H2AC6;H2BC21;TINF2;H2AC19;ADPRS		R-HSA-9629216;R-HSA-9629483;R-HSA-9629195;R-HSA-9629497;R-HSA-9629372;R-HSA-9629373;R-HSA-8952903
		R-HSA-190828	Gap junction trafficking	4	52	0.00341207	0.710989	0.710989	0.148137	8	20	0.00141333	9606	Homo sapiens	DAB2;GJD3;TUBA4A;AP2M1		R-HSA-196017;R-HSA-190519;R-HSA-196026;R-HSA-190682;R-HSA-190520;R-HSA-191737;R-HSA-190829;R-HSA-190877
		R-HSA-375280	Amine ligand-binding receptors	4	52	0.00341207	0.710989	0.710989	0.148137	11	36	0.00254399	9606	Homo sapiens	HRH1;HTR2B;ADRB2;ADRA1B		R-HSA-390641;R-HSA-390912;R-HSA-9611751;R-HSA-390930;R-HSA-390674;R-HSA-9692539;R-HSA-9617370;R-HSA-9611851;R-HSA-9623384;R-HSA-9609310;R-HSA-9611852
		R-HSA-202424	Downstream TCR signaling	10	124	0.00813648	0.714296	0.714296	0.146122	18	24	0.00169599	9606	Homo sapiens	PSMA4;PSMA2;RIPK2;UBC;PSMB10;PSMB8;RELA;CARD11;PDK1;PSMB9		R-HSA-202466;R-HSA-202534;R-HSA-5607728;R-HSA-202437;R-HSA-202500;R-HSA-2730894;R-HSA-202443;R-HSA-202472;R-HSA-202510;R-HSA-202478;R-HSA-202222;R-HSA-202541;R-HSA-202453;R-HSA-202164;R-HSA-202459;R-HSA-5607724;R-HSA-202394;R-HSA-202489
		R-HSA-5693567	HDR through Homologous Recombination (HRR) or Single Strand Annealing (SSA)	10	124	0.00813648	0.714296	0.714296	0.146122	31	44	0.00310932	9606	Homo sapiens	SMG1;BRIP1;H2BC5;EXO1;H2BC21;UBC;NBN;BACH1		R-HSA-5684887;R-HSA-5684052;R-HSA-5693589;R-HSA-5684882;R-HSA-5685011;R-HSA-5686483;R-HSA-5693584;R-HSA-5685341;R-HSA-5693593;R-HSA-5686469;R-HSA-5684096;R-HSA-5686657;R-HSA-5685838;R-HSA-5693580;R-HSA-5684108;R-HSA-5686410;R-HSA-5684875;R-HSA-5693620;R-HSA-5686642;R-HSA-5684081;R-HSA-5693564;R-HSA-5693561;R-HSA-5693542;R-HSA-5684071;R-HSA-5685156;R-HSA-5693539;R-HSA-5685985;R-HSA-5684140;R-HSA-5…
		R-HSA-5654719	SHC-mediated cascade:FGFR4	2	27	0.00177165	0.714748	0.714748	0.145847	4	4	0.000282666	9606	Homo sapiens	FGF1;FGF2		R-HSA-5654423;R-HSA-5654428;R-HSA-5654426;R-HSA-5654425
		R-HSA-5696397	Gap-filling DNA repair synthesis and ligation in GG-NER	2	27	0.00177165	0.714748	0.714748	0.145847	2	2	0.000141333	9606	Homo sapiens	UBC		R-HSA-5690997;R-HSA-5691001
		R-HSA-175474	Assembly Of The HIV Virion	2	27	0.00177165	0.714748	0.714748	0.145847	4	16	0.00113066	9606	Homo sapiens	UBC		R-HSA-184323;R-HSA-3149434;R-HSA-3149454;R-HSA-184269
		R-HSA-174403	Glutathione synthesis and recycling	2	27	0.00177165	0.714748	0.714748	0.145847	2	9	0.000635997	9606	Homo sapiens	CHAC1;CNDP2		R-HSA-1247910;R-HSA-6785928
		R-HSA-390471	Association of TriC/CCT with target proteins during biosynthesis	3	40	0.00262467	0.717733	0.717733	0.144037	2	2	0.000141333	9606	Homo sapiens	KIF13A;FKBP9;CCT7		R-HSA-390470;R-HSA-391266
		R-HSA-5696394	DNA Damage Recognition in GG-NER	3	40	0.00262467	0.717733	0.717733	0.144037	4	5	0.000353332	9606	Homo sapiens	UBC;CUL4B		R-HSA-6782943;R-HSA-5691006;R-HSA-5696655;R-HSA-5696664
		R-HSA-4090294	SUMOylation of intracellular receptors	3	40	0.00262467	0.717733	0.717733	0.144037	15	25	0.00176666	9606	Homo sapiens	NR5A2;SUMO1;NR3C2		R-HSA-4341025;R-HSA-4719436;R-HSA-4090390;R-HSA-4719424;R-HSA-4341070;R-HSA-4755494;R-HSA-4717461;R-HSA-4341073;R-HSA-4755419;R-HSA-4717521;R-HSA-4090408;R-HSA-4546386;R-HSA-4341048;R-HSA-4341016;R-HSA-4719447
		R-HSA-114508	Effects of PIP2 hydrolysis	3	40	0.00262467	0.717733	0.717733	0.144037	4	9	0.000635997	9606	Homo sapiens	TRPC3;DGKB;ITPR3		R-HSA-426240;R-HSA-139941;R-HSA-426209;R-HSA-139854
		R-HSA-5250941	Negative epigenetic regulation of rRNA expression	7	89	0.0058399	0.719155	0.719155	0.143177	7	12	0.000847997	9606	Homo sapiens	CAST;H2BC5;H2AC6;H2BC21;H2AC19		R-HSA-427366;R-HSA-427527;R-HSA-427514;R-HSA-5227490;R-HSA-433672;R-HSA-427528;R-HSA-427337
		R-HSA-112399	IRS-mediated signalling	5	65	0.00426509	0.720754	0.720754	0.142213	5	9	0.000635997	9606	Homo sapiens	FGF5;AKT2;FGF1;FGF2;PDK1		R-HSA-109699;R-HSA-109701;R-HSA-109700;R-HSA-109702;R-HSA-162363
		R-HSA-9034864	Activated NTRK3 signals through RAS	1	14	0.000918635	0.727845	0.727845	0.137961	4	4	0.000282666	9606	Homo sapiens	NTF3		R-HSA-9034875;R-HSA-9036970;R-HSA-9034862;R-HSA-9036949
		R-HSA-112308	Presynaptic depolarization and calcium channel opening	1	14	0.000918635	0.727845	0.727845	0.137961	1	1	7.06664e-05	9606	Homo sapiens	CACNA1A		R-HSA-210420
		R-HSA-451306	Ionotropic activity of kainate receptors	1	14	0.000918635	0.727845	0.727845	0.137961	2	4	0.000282666	9606	Homo sapiens	CALM1		R-HSA-451283;R-HSA-451311
		R-HSA-192905	vRNP Assembly	1	14	0.000918635	0.727845	0.727845	0.137961	1	2	0.000141333	9606	Homo sapiens	IPO5		R-HSA-192830
		R-HSA-433692	Proton-coupled monocarboxylate transport	1	14	0.000918635	0.727845	0.727845	0.137961	1	2	0.000141333	9606	Homo sapiens	SLC16A3		R-HSA-433698
		R-HSA-70370	Galactose catabolism	1	14	0.000918635	0.727845	0.727845	0.137961	1	4	0.000282666	9606	Homo sapiens	GALE		R-HSA-70369
		R-HSA-1483248	Synthesis of PIPs at the ER membrane	1	14	0.000918635	0.727845	0.727845	0.137961	1	5	0.000353332	9606	Homo sapiens	PI4K2B		R-HSA-1675813
		R-HSA-5682910	LGI-ADAM interactions	1	14	0.000918635	0.727845	0.727845	0.137961	1	5	0.000353332	9606	Homo sapiens	CACNG8		R-HSA-5682794
		R-HSA-9662834	CD163 mediating an anti-inflammatory response	1	14	0.000918635	0.727845	0.727845	0.137961	1	9	0.000635997	9606	Homo sapiens	MYH9		R-HSA-9663426
		R-HSA-391908	Prostanoid ligand receptors	1	14	0.000918635	0.727845	0.727845	0.137961	1	9	0.000635997	9606	Homo sapiens	PTGIR		R-HSA-391942
		R-HSA-8953897	Cellular responses to stimuli	90	1027	0.0673885	0.731863	0.731863	0.13557	181	481	0.0339905	9606	Homo sapiens	YWHAE;ERO1A;CDKN1A;GSK3A;SMG1;CITED2;H2AC19;HSPB1;LIMD1;BACH1;ETS1;NR3C2;H2BC21;AKT2;SESN2;BAALC;AKT1;NBN;CHAC1;TRIM21;NCOA2;MEF2C;H2AC6;CSNK2A1;TINF2;GPX8;TUBA4A;PSMA4;PSMA2;DDIT3;TXNIP;ATF5;AJUBA;ATF3;ATF4;FKBP5;MT1E;CAMK2D;COX5A;RELA;PSMB10;HELZ2;STIP1;UBC;IGFBP7;HMOX2;SUZ12;CDKN2B;JUN;H2BC5;CDKN2A;TXNRD1;HSPA6;HMGA1;HMGA2;SOD2;SOD3;H1-0;PHC3;LRPPRC;PSMB8;PSMB9;MOV10;CREBRF;MDM2;AGRN		R-HSA-3790137;R-HSA-8979082;R-HSA-400143;R-HSA-3790130;R-HSA-9725855;R-HSA-4793925;R-HSA-3240766;R-HSA-9759364;R-HSA-3785768;R-HSA-1234179;R-HSA-3371554;R-HSA-1234177;R-HSA-9708423;R-HSA-1368065;R-HSA-9653894;R-HSA-1234183;R-HSA-9653893;R-HSA-9708430;R-HSA-187934;R-HSA-5251955;R-HSA-3222546;R-HSA-9759154;R-HSA-9708466;R-HSA-5251959;R-HSA-3200023;R-HSA-5682044;R-HSA-3786258;R-HSA-5682020;R-HSA-569…
		R-HSA-9029569	NR1H3 & NR1H2 regulate gene expression linked to cholesterol transport and efflux	5	66	0.00433071	0.732852	0.732852	0.134984	12	40	0.00282666	9606	Homo sapiens	ARL4C;MOV10;ATP2B4		R-HSA-9024361;R-HSA-9618486;R-HSA-9618407;R-HSA-9618405;R-HSA-9038545;R-HSA-9618394;R-HSA-9618392;R-HSA-9024386;R-HSA-9657791;R-HSA-9618479;R-HSA-9605052;R-HSA-9624925
		R-HSA-8979227	Triglyceride metabolism	5	66	0.00433071	0.732852	0.732852	0.134984	4	24	0.00169599	9606	Homo sapiens	FABP3;FABP5;PNPLA4;LPIN1		R-HSA-8848355;R-HSA-8848338;R-HSA-75899;R-HSA-5334794
		R-HSA-6814122	Cooperation of PDCL (PhLP1) and TRiC/CCT in G-protein beta folding	3	41	0.00269029	0.733018	0.733018	0.134885	11	11	0.00077733	9606	Homo sapiens	CSNK2A1;GNB4;CCT7		R-HSA-6814119;R-HSA-8850534;R-HSA-6814418;R-HSA-8850529;R-HSA-8850560;R-HSA-8850527;R-HSA-6814124;R-HSA-8850539;R-HSA-6814121;R-HSA-6814409;R-HSA-6814120
		R-HSA-5696400	Dual Incision in GG-NER	3	41	0.00269029	0.733018	0.733018	0.134885	3	3	0.000211999	9606	Homo sapiens	UBC;CUL4B		R-HSA-5690213;R-HSA-5690990;R-HSA-5690988
		R-HSA-901042	Calnexin/calreticulin cycle	3	41	0.00269029	0.733018	0.733018	0.134885	3	13	0.000918663	9606	Homo sapiens	UBC;UGGT2		R-HSA-1022127;R-HSA-548884;R-HSA-8867288
		R-HSA-5654712	FRS-mediated FGFR4 signaling	2	28	0.00183727	0.733203	0.733203	0.134776	9	9	0.000635997	9606	Homo sapiens	FGF1;FGF2		R-HSA-5654422;R-HSA-5654663;R-HSA-5654658;R-HSA-5654418;R-HSA-8941613;R-HSA-5654655;R-HSA-5654653;R-HSA-5654651;R-HSA-5654664
		R-HSA-977068	Termination of O-glycan biosynthesis	2	28	0.00183727	0.733203	0.733203	0.134776	4	4	0.000282666	9606	Homo sapiens	MUC1;ST3GAL4		R-HSA-977071;R-HSA-981497;R-HSA-981814;R-HSA-981809
		R-HSA-6804115	TP53 regulates transcription of additional cell cycle genes whose exact role in the p53 pathway remain uncertain	2	28	0.00183727	0.733203	0.733203	0.134776	1	14	0.000989329	9606	Homo sapiens	CNOT1;CNOT9		R-HSA-6798044
		R-HSA-9675135	Diseases of DNA repair	4	54	0.00354331	0.737896	0.737896	0.132005	5	34	0.00240266	9606	Homo sapiens	SMG1;BRIP1;EXO1;NBN;BACH1		R-HSA-9709601;R-HSA-9709571;R-HSA-9701199;R-HSA-9704408;R-HSA-9704330
		R-HSA-9707564	Cytoprotection by HMOX1	7	91	0.00597113	0.739801	0.739801	0.130885	6	22	0.00155466	9606	Homo sapiens	HELZ2;NCOA2;TXNIP;BACH1;COX5A;LRPPRC;HMOX2		R-HSA-1250272;R-HSA-189398;R-HSA-400143;R-HSA-9707645;R-HSA-9709406;R-HSA-163214
		R-HSA-9633012	Response of EIF2AK4 (GCN2) to amino acid deficiency	9	115	0.00754593	0.739826	0.739826	0.13087	16	16	0.00113066	9606	Homo sapiens	DDIT3;UBC;AGRN;ATF3;ATF4		R-HSA-9633008;R-HSA-9635927;R-HSA-9635892;R-HSA-9644926;R-HSA-381128;R-HSA-9635804;R-HSA-9650722;R-HSA-9635936;R-HSA-1791118;R-HSA-9635915;R-HSA-9635912;R-HSA-9633742;R-HSA-9635918;R-HSA-1791173;R-HSA-9634669;R-HSA-9633005
		R-HSA-112043	PLC beta mediated events	5	67	0.00439633	0.744564	0.744564	0.128098	16	32	0.00226132	9606	Homo sapiens	CAMK2D;ITPR3;CALM1;ADCY7		R-HSA-9618834;R-HSA-442725;R-HSA-9619125;R-HSA-111913;R-HSA-111912;R-HSA-111915;R-HSA-169683;R-HSA-74448;R-HSA-169680;R-HSA-111956;R-HSA-111930;R-HSA-442749;R-HSA-9617583;R-HSA-9618863;R-HSA-444792;R-HSA-111966
		R-HSA-5654687	Downstream signaling of activated FGFR1	3	42	0.00275591	0.747642	0.747642	0.126306	23	24	0.00169599	9606	Homo sapiens	FGF5;FGF1;FGF2		R-HSA-5654582;R-HSA-5654167;R-HSA-5654165;R-HSA-5654578;R-HSA-5654591;R-HSA-5654586;R-HSA-5654587;R-HSA-5654584;R-HSA-5654392;R-HSA-5654692;R-HSA-5654596;R-HSA-5654149;R-HSA-5654597;R-HSA-5654594;R-HSA-5654690;R-HSA-5656064;R-HSA-5654592;R-HSA-5654575;R-HSA-5654573;R-HSA-5654571;R-HSA-5654600;R-HSA-8941623;R-HSA-5654569
		R-HSA-5654696	Downstream signaling of activated FGFR2	3	42	0.00275591	0.747642	0.747642	0.126306	22	23	0.00162533	9606	Homo sapiens	FGF5;FGF1;FGF2		R-HSA-5654614;R-HSA-5654615;R-HSA-5654612;R-HSA-5654608;R-HSA-5654622;R-HSA-5654399;R-HSA-5654620;R-HSA-5654397;R-HSA-5654618;R-HSA-5654406;R-HSA-5654407;R-HSA-5654404;R-HSA-5654402;R-HSA-5654147;R-HSA-5654159;R-HSA-5654607;R-HSA-8941618;R-HSA-5654157;R-HSA-5654701;R-HSA-5654605;R-HSA-5654603;R-HSA-5654697
		R-HSA-187687	Signalling to ERKs	3	42	0.00275591	0.747642	0.747642	0.126306	11	32	0.00226132	9606	Homo sapiens	MAP2K1;RALB;BRAF		R-HSA-187698;R-HSA-171026;R-HSA-9610163;R-HSA-9612980;R-HSA-170965;R-HSA-9610154;R-HSA-9610152;R-HSA-9610153;R-HSA-170991;R-HSA-9610156;R-HSA-169901
		R-HSA-1482839	Acyl chain remodelling of PE	3	42	0.00275591	0.747642	0.747642	0.126306	2	9	0.000635997	9606	Homo sapiens	PLAAT3;PLAAT2;PLAAT4		R-HSA-1482884;R-HSA-8858298
		R-HSA-1592230	Mitochondrial biogenesis	10	128	0.00839895	0.749222	0.749222	0.12539	7	36	0.00254399	9606	Homo sapiens	HELZ2;NCOA2;MEF2C;TWNK;SSBP1;CALM1;SOD2;ATP5MF		R-HSA-8949580;R-HSA-1592238;R-HSA-5688289;R-HSA-1592239;R-HSA-1368140;R-HSA-1592241;R-HSA-111912
		R-HSA-9013404	RAC2 GTPase cycle	7	92	0.00603675	0.749716	0.749716	0.125103	3	10	0.000706664	9606	Homo sapiens	DOCK10;NAPA;ARHGAP21;TRIO;STBD1;SLITRK5;DEF6		R-HSA-9014296;R-HSA-9014295;R-HSA-9014294
		R-HSA-6811440	Retrograde transport at the Trans-Golgi-Network	4	55	0.00360892	0.75062	0.75062	0.12458	13	20	0.00141333	9606	Homo sapiens	NAPA;ARFRP1;SCOC;SAT1		R-HSA-6811431;R-HSA-6814086;R-HSA-6811429;R-HSA-6811428;R-HSA-6814091;R-HSA-6814090;R-HSA-6814088;R-HSA-6814678;R-HSA-6814676;R-HSA-6814096;R-HSA-6814684;R-HSA-6814683;R-HSA-6814682
		R-HSA-389957	Prefoldin mediated transfer of substrate to CCT/TriC	2	29	0.00190289	0.750632	0.750632	0.124573	2	2	0.000141333	9606	Homo sapiens	CCT7;TUBA4A		R-HSA-389970;R-HSA-389980
		R-HSA-8854691	Interleukin-20 family signaling	2	29	0.00190289	0.750632	0.750632	0.124573	16	56	0.00395732	9606	Homo sapiens	STAT1;JAK2		R-HSA-8986985;R-HSA-8987080;R-HSA-8987179;R-HSA-8987150;R-HSA-8987104;R-HSA-8987266;R-HSA-8987141;R-HSA-8987270;R-HSA-8987097;R-HSA-8987033;R-HSA-8987007;R-HSA-8987230;R-HSA-8987218;R-HSA-8987156;R-HSA-8987220;R-HSA-8987255
		R-HSA-199992	trans-Golgi Network Vesicle Budding	6	80	0.00524934	0.751877	0.751877	0.123853	12	19	0.00134266	9606	Homo sapiens	NAPA;DNAJC6;AP1G1;GOLGB1;BLOC1S3		R-HSA-5671702;R-HSA-421831;R-HSA-429815;R-HSA-8874979;R-HSA-432706;R-HSA-432707;R-HSA-432688;R-HSA-421836;R-HSA-5333658;R-HSA-421835;R-HSA-432712;R-HSA-421833
		R-HSA-198725	Nuclear Events (kinase and transcription factor activation)	6	80	0.00524934	0.751877	0.751877	0.123853	11	48	0.00339199	9606	Homo sapiens	FOSL1;MEF2C;RPS6KA5;RRAD;DUSP6		R-HSA-9031624;R-HSA-9613219;R-HSA-199910;R-HSA-203797;R-HSA-198756;R-HSA-9613210;R-HSA-199929;R-HSA-199935;R-HSA-9031575;R-HSA-198669;R-HSA-9613213
		R-HSA-416550	Sema4D mediated inhibition of cell attachment and migration	1	15	0.000984252	0.752015	0.752015	0.123773	6	6	0.000423998	9606	Homo sapiens	MET		R-HSA-400677;R-HSA-416562;R-HSA-416546;R-HSA-419646;R-HSA-416559;R-HSA-400682
		R-HSA-428540	Activation of RAC1	1	15	0.000984252	0.752015	0.752015	0.123773	4	4	0.000282666	9606	Homo sapiens	SLIT2		R-HSA-428535;R-HSA-428515;R-HSA-428531;R-HSA-428511
		R-HSA-1250342	PI3K events in ERBB4 signaling	1	15	0.000984252	0.752015	0.752015	0.123773	2	2	0.000141333	9606	Homo sapiens	BTC		R-HSA-1250370;R-HSA-1250353
		R-HSA-162592	Integration of provirus	1	15	0.000984252	0.752015	0.752015	0.123773	10	14	0.000989329	9606	Homo sapiens	HMGA1		R-HSA-175250;R-HSA-164514;R-HSA-8951690;R-HSA-175174;R-HSA-175108;R-HSA-164522;R-HSA-173115;R-HSA-162590;R-HSA-164845;R-HSA-175117
		R-HSA-622323	Presynaptic nicotinic acetylcholine receptors	1	15	0.000984252	0.752015	0.752015	0.123773	2	4	0.000282666	9606	Homo sapiens	CHRNA1		R-HSA-629599;R-HSA-622326
		R-HSA-3000497	Scavenging by Class H Receptors	1	15	0.000984252	0.752015	0.752015	0.123773	2	4	0.000282666	9606	Homo sapiens	SPARC		R-HSA-2247513;R-HSA-2197770
		R-HSA-202670	ERKs are inactivated	1	15	0.000984252	0.752015	0.752015	0.123773	1	2	0.000141333	9606	Homo sapiens	DUSP6		R-HSA-203797
		R-HSA-75896	Plasmalogen biosynthesis	1	15	0.000984252	0.752015	0.752015	0.123773	1	4	0.000282666	9606	Homo sapiens	DHRS7B		R-HSA-75883
		R-HSA-75035	Chk1/Chk2(Cds1) mediated inactivation of Cyclin B:Cdk1 complex	1	15	0.000984252	0.752015	0.752015	0.123773	1	5	0.000353332	9606	Homo sapiens	YWHAE		R-HSA-75016
		R-HSA-9694719	Maturation of protein 3a	1	15	0.000984252	0.752015	0.752015	0.123773	1	7	0.000494665	9606	Homo sapiens	ST3GAL4		R-HSA-9694718
		R-HSA-9683673	Maturation of protein 3a	1	15	0.000984252	0.752015	0.752015	0.123773	1	7	0.000494665	9606	Homo sapiens	ST3GAL4		R-HSA-9683769
		R-HSA-1234158	Regulation of gene expression by Hypoxia-inducible Factor	1	15	0.000984252	0.752015	0.752015	0.123773	1	7	0.000494665	9606	Homo sapiens	CITED2		R-HSA-1234167
		R-HSA-159740	Gamma-carboxylation of protein precursors	1	15	0.000984252	0.752015	0.752015	0.123773	1	9	0.000635997	9606	Homo sapiens	GAS6		R-HSA-163810
		R-HSA-110362	POLB-Dependent Long Patch Base Excision Repair	1	15	0.000984252	0.752015	0.752015	0.123773	1	10	0.000706664	9606	Homo sapiens	ADPRS		R-HSA-8952903
		R-HSA-2644603	Signaling by NOTCH1 in Cancer	5	68	0.00446194	0.755892	0.755892	0.12154	12	39	0.00275599	9606	Homo sapiens	DLL4;APH1B;UBC;HDAC9		R-HSA-2220976;R-HSA-2900765;R-HSA-2220944;R-HSA-2769000;R-HSA-2691211;R-HSA-2769007;R-HSA-2660815;R-HSA-2900747;R-HSA-2220982;R-HSA-2730752;R-HSA-2737728;R-HSA-2220988
		R-HSA-2894858	Signaling by NOTCH1 HD+PEST Domain Mutants in Cancer	5	68	0.00446194	0.755892	0.755892	0.12154	5	21	0.00148399	9606	Homo sapiens	DLL4;APH1B;UBC;HDAC9		R-HSA-2220976;R-HSA-2900765;R-HSA-2220982;R-HSA-2900747;R-HSA-2220988
		R-HSA-2644602	Signaling by NOTCH1 PEST Domain Mutants in Cancer	5	68	0.00446194	0.755892	0.755892	0.12154	5	21	0.00148399	9606	Homo sapiens	DLL4;APH1B;UBC;HDAC9		R-HSA-2220944;R-HSA-2769000;R-HSA-2769007;R-HSA-2220982;R-HSA-2220988
		R-HSA-2894862	Constitutive Signaling by NOTCH1 HD+PEST Domain Mutants	5	68	0.00446194	0.755892	0.755892	0.12154	5	21	0.00148399	9606	Homo sapiens	DLL4;APH1B;UBC;HDAC9		R-HSA-2220976;R-HSA-2900765;R-HSA-2220982;R-HSA-2900747;R-HSA-2220988
		R-HSA-2644606	Constitutive Signaling by NOTCH1 PEST Domain Mutants	5	68	0.00446194	0.755892	0.755892	0.12154	5	21	0.00148399	9606	Homo sapiens	DLL4;APH1B;UBC;HDAC9		R-HSA-2220944;R-HSA-2769000;R-HSA-2769007;R-HSA-2220982;R-HSA-2220988
		R-HSA-3299685	Detoxification of Reactive Oxygen Species	5	68	0.00446194	0.755892	0.755892	0.12154	6	34	0.00240266	9606	Homo sapiens	ERO1A;TXNRD1;GPX8;SOD2;SOD3		R-HSA-3299682;R-HSA-3299680;R-HSA-3341296;R-HSA-3697838;R-HSA-4837364;R-HSA-73646
		R-HSA-4420097	VEGFA-VEGFR2 Pathway	10	129	0.00846457	0.75748	0.75748	0.120629	24	79	0.00558264	9606	Homo sapiens	NAPA;HSH2D;AKT2;AKT1;HSPB1;RICTOR;ITPR3;CALM1;PDK1		R-HSA-2317314;R-HSA-202144;R-HSA-5357429;R-HSA-2029465;R-HSA-5357432;R-HSA-5218821;R-HSA-5218916;R-HSA-5218819;R-HSA-202127;R-HSA-4420143;R-HSA-4420206;R-HSA-1497784;R-HSA-2316429;R-HSA-4420140;R-HSA-169683;R-HSA-74448;R-HSA-169680;R-HSA-202129;R-HSA-198640;R-HSA-5357479;R-HSA-202137;R-HSA-202111;R-HSA-198270;R-HSA-202110
		R-HSA-3232142	SUMOylation of ubiquitinylation proteins	3	43	0.00282152	0.761618	0.761618	0.118263	3	3	0.000211999	9606	Homo sapiens	SUMO1;MDM2;PML		R-HSA-5228523;R-HSA-4551721;R-HSA-3000434
		R-HSA-432720	Lysosome Vesicle Biogenesis	3	43	0.00282152	0.761618	0.761618	0.118263	6	8	0.000565331	9606	Homo sapiens	AP1G1;DNAJC6		R-HSA-5671702;R-HSA-432706;R-HSA-432707;R-HSA-432688;R-HSA-5333658;R-HSA-432712
		R-HSA-1839126	FGFR2 mutant receptor activation	3	43	0.00282152	0.761618	0.761618	0.118263	7	18	0.00127199	9606	Homo sapiens	FGF5;FGF1;FGF2		R-HSA-2033486;R-HSA-2077421;R-HSA-2033474;R-HSA-2077424;R-HSA-2033472;R-HSA-2033488;R-HSA-8853320
		R-HSA-3371511	HSF1 activation	3	43	0.00282152	0.761618	0.761618	0.118263	2	7	0.000494665	9606	Homo sapiens	YWHAE;HSPA6;HSPB1		R-HSA-4793819;R-HSA-3371527
		R-HSA-5578749	Transcriptional regulation by small RNAs	6	81	0.00531496	0.762123	0.762123	0.117975	1	5	0.000353332	9606	Homo sapiens	H2BC5;H2AC6;H2BC21;H2AC19		R-HSA-5578742
		R-HSA-1474244	Extracellular matrix organization	27	328	0.0215223	0.762502	0.762502	0.117759	109	319	0.0225426	9606	Homo sapiens	CAST;SPARC;ITGA4;DST;COL13A1;ITGA3;COL11A1;SERPINE1;FN1;P3H2;LOXL4;PLOD2;GDF5;FGF2;CTSS;ICAM1;MMP13;P4HA1;CTSL;ITGA6;CD47;AGRN;COLGALT1;CD44		R-HSA-8944266;R-HSA-2002460;R-HSA-2473511;R-HSA-1564179;R-HSA-2545196;R-HSA-8944261;R-HSA-1564184;R-HSA-1566981;R-HSA-1566979;R-HSA-3791149;R-HSA-2467633;R-HSA-2002440;R-HSA-2533950;R-HSA-198941;R-HSA-2533944;R-HSA-3788061;R-HSA-1592362;R-HSA-2534160;R-HSA-2002466;R-HSA-2537499;R-HSA-2467436;R-HSA-1604690;R-HSA-8942302;R-HSA-1980233;R-HSA-2752115;R-HSA-2752118;R-HSA-1650808;R-HSA-1604732;R-HSA-40…
		R-HSA-5693538	Homology Directed Repair	10	130	0.00853018	0.765549	0.765549	0.116027	39	52	0.00367465	9606	Homo sapiens	SMG1;BRIP1;H2BC5;EXO1;H2BC21;UBC;NBN;BACH1		R-HSA-5684887;R-HSA-5684052;R-HSA-5693589;R-HSA-5684882;R-HSA-5685011;R-HSA-5686483;R-HSA-5693584;R-HSA-5685341;R-HSA-5687640;R-HSA-5693593;R-HSA-5686469;R-HSA-5684096;R-HSA-5686657;R-HSA-5685838;R-HSA-5693580;R-HSA-5684108;R-HSA-5686410;R-HSA-5684875;R-HSA-5693620;R-HSA-5686642;R-HSA-5687664;R-HSA-5684081;R-HSA-5693564;R-HSA-5687484;R-HSA-5687675;R-HSA-5693561;R-HSA-5687673;R-HSA-5693542;R-HSA-5…
		R-HSA-1442490	Collagen degradation	5	69	0.00452756	0.76684	0.76684	0.115295	13	34	0.00240266	9606	Homo sapiens	MMP13;COL13A1;CTSL;COL11A1		R-HSA-2471621;R-HSA-1564117;R-HSA-1474197;R-HSA-1564179;R-HSA-2167942;R-HSA-1564184;R-HSA-1454822;R-HSA-1474213;R-HSA-1454757;R-HSA-2172405;R-HSA-2484882;R-HSA-2168923;R-HSA-2537499
		R-HSA-389960	Formation of tubulin folding intermediates by CCT/TriC	2	30	0.0019685	0.76707	0.76707	0.115165	2	2	0.000141333	9606	Homo sapiens	CCT7;TUBA4A		R-HSA-389954;R-HSA-389961
		R-HSA-204174	Regulation of pyruvate dehydrogenase (PDH) complex	2	30	0.0019685	0.76707	0.76707	0.115165	2	4	0.000282666	9606	Homo sapiens	PDHX;PDK1		R-HSA-203946;R-HSA-204169
		R-HSA-5621575	CD209 (DC-SIGN) signaling	2	30	0.0019685	0.76707	0.76707	0.115165	4	11	0.00077733	9606	Homo sapiens	RPS6KA5;RELA		R-HSA-5660660;R-HSA-5660980;R-HSA-5624473;R-HSA-5660666
		R-HSA-201451	Signaling by BMP	2	30	0.0019685	0.76707	0.76707	0.115165	3	17	0.00120133	9606	Homo sapiens	ACVRL1;SMURF2		R-HSA-8858369;R-HSA-201445;R-HSA-201821
		R-HSA-187037	Signaling by NTRK1 (TRKA)	11	143	0.0093832	0.773357	0.773357	0.11162	25	102	0.00720797	9606	Homo sapiens	FOSL1;MEF2C;MAP2K1;RPS6KA5;RALB;RRAD;AP2S1;BRAF;DUSP6;AP2M1		R-HSA-9031624;R-HSA-177479;R-HSA-9613210;R-HSA-198669;R-HSA-9613213;R-HSA-171026;R-HSA-177491;R-HSA-203797;R-HSA-170965;R-HSA-9031575;R-HSA-177501;R-HSA-9610163;R-HSA-199910;R-HSA-9612980;R-HSA-198756;R-HSA-170991;R-HSA-169901;R-HSA-187698;R-HSA-9613219;R-HSA-9610154;R-HSA-9610152;R-HSA-199929;R-HSA-9610153;R-HSA-199935;R-HSA-9610156
		R-HSA-8851805	MET activates RAS signaling	1	16	0.00104987	0.77404	0.77404	0.111237	10	10	0.000706664	9606	Homo sapiens	MET		R-HSA-8851877;R-HSA-8851859;R-HSA-8851827;R-HSA-8851890;R-HSA-8851842;R-HSA-8851888;R-HSA-8851900;R-HSA-8851804;R-HSA-8851899;R-HSA-8851866
		R-HSA-9027276	Erythropoietin activates Phosphoinositide-3-kinase (PI3K)	1	16	0.00104987	0.77404	0.77404	0.111237	7	7	0.000494665	9606	Homo sapiens	JAK2		R-HSA-9027273;R-HSA-9027272;R-HSA-9021627;R-HSA-9027275;R-HSA-9027281;R-HSA-9012657;R-HSA-9027280
		R-HSA-3656253	Defective EXT1 causes exostoses 1, TRPS2 and CHDS	1	16	0.00104987	0.77404	0.77404	0.111237	4	4	0.000282666	9606	Homo sapiens	AGRN		R-HSA-9036283;R-HSA-3656261;R-HSA-9036285;R-HSA-3656257
		R-HSA-3656237	Defective EXT2 causes exostoses 2	1	16	0.00104987	0.77404	0.77404	0.111237	4	4	0.000282666	9606	Homo sapiens	AGRN		R-HSA-9036289;R-HSA-3656254;R-HSA-9036290;R-HSA-3656267
		R-HSA-8983432	Interleukin-15 signaling	1	16	0.00104987	0.77404	0.77404	0.111237	14	17	0.00120133	9606	Homo sapiens	IL15RA		R-HSA-8983371;R-HSA-8983307;R-HSA-8983309;R-HSA-8983374;R-HSA-8983425;R-HSA-8983424;R-HSA-8983299;R-HSA-8983394;R-HSA-9009700;R-HSA-8983300;R-HSA-8983335;R-HSA-8983384;R-HSA-8983378;R-HSA-449115
		R-HSA-4641265	Repression of WNT target genes	1	16	0.00104987	0.77404	0.77404	0.111237	5	7	0.000494665	9606	Homo sapiens	TLE4		R-HSA-4649028;R-HSA-8944349;R-HSA-4641231;R-HSA-5229348;R-HSA-4641229
		R-HSA-179812	GRB2 events in EGFR signaling	1	16	0.00104987	0.77404	0.77404	0.111237	2	3	0.000211999	9606	Homo sapiens	BTC		R-HSA-177938;R-HSA-177943
		R-HSA-2428933	SHC-related events triggered by IGF1R	1	16	0.00104987	0.77404	0.77404	0.111237	3	5	0.000353332	9606	Homo sapiens	IGF2		R-HSA-2404193;R-HSA-2404195;R-HSA-5686072
		R-HSA-380615	Serotonin clearance from the synaptic cleft	1	16	0.00104987	0.77404	0.77404	0.111237	2	4	0.000282666	9606	Homo sapiens	HTT		R-HSA-9714415;R-HSA-444008
		R-HSA-879415	Advanced glycosylation endproduct receptor signaling	1	16	0.00104987	0.77404	0.77404	0.111237	2	4	0.000282666	9606	Homo sapiens	BCAM		R-HSA-879411;R-HSA-879362
		R-HSA-351200	Interconversion of polyamines	1	16	0.00104987	0.77404	0.77404	0.111237	2	7	0.000494665	9606	Homo sapiens	SAT1		R-HSA-351207;R-HSA-351208
		R-HSA-937039	IRAK1 recruits IKK complex	1	16	0.00104987	0.77404	0.77404	0.111237	1	4	0.000282666	9606	Homo sapiens	UBC		R-HSA-937050
		R-HSA-975144	IRAK1 recruits IKK complex upon TLR7/8 or 9 stimulation	1	16	0.00104987	0.77404	0.77404	0.111237	1	4	0.000282666	9606	Homo sapiens	UBC		R-HSA-975122
		R-HSA-9675151	Disorders of Developmental Biology	1	16	0.00104987	0.77404	0.77404	0.111237	1	5	0.000353332	9606	Homo sapiens	CALM1		R-HSA-9005561
		R-HSA-9005895	Pervasive developmental disorders	1	16	0.00104987	0.77404	0.77404	0.111237	1	5	0.000353332	9606	Homo sapiens	CALM1		R-HSA-9005561
		R-HSA-9697154	Disorders of Nervous System Development	1	16	0.00104987	0.77404	0.77404	0.111237	1	5	0.000353332	9606	Homo sapiens	CALM1		R-HSA-9005561
		R-HSA-9005891	Loss of function of MECP2 in Rett syndrome	1	16	0.00104987	0.77404	0.77404	0.111237	1	5	0.000353332	9606	Homo sapiens	CALM1		R-HSA-9005561
		R-HSA-159854	Gamma-carboxylation, transport, and amino-terminal cleavage of proteins	1	16	0.00104987	0.77404	0.77404	0.111237	3	27	0.00190799	9606	Homo sapiens	GAS6		R-HSA-163810;R-HSA-163843;R-HSA-163809
		R-HSA-9617629	Regulation of FOXO transcriptional activity by acetylation	1	16	0.00104987	0.77404	0.77404	0.111237	1	9	0.000635997	9606	Homo sapiens	TXNIP		R-HSA-9617735
		R-HSA-5661231	Metallothioneins bind metals	1	16	0.00104987	0.77404	0.77404	0.111237	2	27	0.00190799	9606	Homo sapiens	MT1E		R-HSA-5662614;R-HSA-5662595
		R-HSA-70268	Pyruvate metabolism	4	57	0.00374016	0.774636	0.774636	0.110902	7	15	0.00106	9606	Homo sapiens	PDHX;LDHA;SLC16A3;PDK1		R-HSA-71397;R-HSA-373875;R-HSA-71849;R-HSA-203946;R-HSA-204169;R-HSA-373867;R-HSA-70510
		R-HSA-157858	Gap junction trafficking and regulation	4	57	0.00374016	0.774636	0.774636	0.110902	8	24	0.00169599	9606	Homo sapiens	DAB2;GJD3;TUBA4A;AP2M1		R-HSA-196017;R-HSA-190519;R-HSA-196026;R-HSA-190682;R-HSA-190520;R-HSA-191737;R-HSA-190829;R-HSA-190877
		R-HSA-532668	N-glycan trimming in the ER and Calnexin/Calreticulin cycle	4	57	0.00374016	0.774636	0.774636	0.110902	5	18	0.00127199	9606	Homo sapiens	C1QTNF1;UBC;UGGT2		R-HSA-1022127;R-HSA-8853379;R-HSA-8850594;R-HSA-548884;R-HSA-8867288
		R-HSA-2122947	NOTCH1 Intracellular Domain Regulates Transcription	4	57	0.00374016	0.774636	0.774636	0.110902	3	18	0.00127199	9606	Homo sapiens	TLE4;UBC;HDAC9		R-HSA-1852623;R-HSA-1912388;R-HSA-1912359
		R-HSA-9696270	RND2 GTPase cycle	3	44	0.00288714	0.774959	0.774959	0.110721	1	2	0.000141333	9606	Homo sapiens	DST;ARHGAP5;FAM83B		R-HSA-9696266
		R-HSA-8948216	Collagen chain trimerization	3	44	0.00288714	0.774959	0.774959	0.110721	3	28	0.00197866	9606	Homo sapiens	COL13A1;COL11A1		R-HSA-8944266;R-HSA-8944220;R-HSA-8944261
		R-HSA-375165	NCAM signaling for neurite out-growth	5	70	0.00459318	0.777411	0.777411	0.109349	12	23	0.00162533	9606	Homo sapiens	SPTBN5;RPS6KA5;PTPRA;GFRA1;AGRN		R-HSA-392053;R-HSA-392054;R-HSA-392051;R-HSA-375155;R-HSA-198756;R-HSA-375149;R-HSA-391868;R-HSA-391871;R-HSA-391865;R-HSA-199935;R-HSA-375144;R-HSA-391866
		R-HSA-917937	Iron uptake and transport	6	83	0.00544619	0.78167	0.78167	0.106977	5	34	0.00240266	9606	Homo sapiens	STEAP3;HFE;UBC;HMOX2;ABCG2		R-HSA-5691108;R-HSA-5691154;R-HSA-189398;R-HSA-917979;R-HSA-917811
		R-HSA-420029	Tight junction interactions	2	31	0.00203412	0.782557	0.782557	0.106484	1	3	0.000211999	9606	Homo sapiens	CLDN23;CLDN1		R-HSA-420019
		R-HSA-3214842	HDMs demethylate histones	2	31	0.00203412	0.782557	0.782557	0.106484	4	17	0.00120133	9606	Homo sapiens	KDM4C;ATP2B4		R-HSA-4724284;R-HSA-5661120;R-HSA-5661115;R-HSA-4724279
		R-HSA-3000157	Laminin interactions	2	31	0.00203412	0.782557	0.782557	0.106484	3	15	0.00106	9606	Homo sapiens	ITGA3;ITGA6		R-HSA-216051;R-HSA-216048;R-HSA-3907292
		R-HSA-1266695	Interleukin-7 signaling	2	31	0.00203412	0.782557	0.782557	0.106484	2	26	0.00183733	9606	Homo sapiens	SOCS2		R-HSA-9012671;R-HSA-8983011
		R-HSA-380284	Loss of proteins required for interphase microtubule organization from the centrosome	5	71	0.00465879	0.78761	0.78761	0.103689	3	3	0.000211999	9606	Homo sapiens	YWHAE;CEP63;CSNK1E;CKAP5;TUBA4A		R-HSA-380294;R-HSA-380272;R-HSA-380303
		R-HSA-380259	Loss of Nlp from mitotic centrosomes	5	71	0.00465879	0.78761	0.78761	0.103689	2	2	0.000141333	9606	Homo sapiens	YWHAE;CEP63;CSNK1E;CKAP5;TUBA4A		R-HSA-380272;R-HSA-380303
		R-HSA-9006927	Signaling by Non-Receptor Tyrosine Kinases	5	71	0.00465879	0.78761	0.78761	0.103689	7	53	0.00374532	9606	Homo sapiens	BTC;CCND1;UBC;AKT1		R-HSA-8848758;R-HSA-8848005;R-HSA-8848436;R-HSA-8848751;R-HSA-8848414;R-HSA-8848829;R-HSA-8847995
		R-HSA-8848021	Signaling by PTK6	5	71	0.00465879	0.78761	0.78761	0.103689	7	53	0.00374532	9606	Homo sapiens	BTC;CCND1;UBC;AKT1		R-HSA-8848758;R-HSA-8848005;R-HSA-8848436;R-HSA-8848751;R-HSA-8848414;R-HSA-8848829;R-HSA-8847995
		R-HSA-1566948	Elastic fibre formation	3	45	0.00295276	0.787681	0.787681	0.10365	3	17	0.00120133	9606	Homo sapiens	FN1;LOXL4;GDF5		R-HSA-2537665;R-HSA-2396399;R-HSA-2129375
		R-HSA-74217	Purine salvage	3	45	0.00295276	0.787681	0.787681	0.10365	2	12	0.000847997	9606	Homo sapiens	GMPR2;GMPR;AMPD3		R-HSA-514604;R-HSA-76590
		R-HSA-1980143	Signaling by NOTCH1	6	84	0.00551181	0.790977	0.790977	0.101836	13	39	0.00275599	9606	Homo sapiens	DLL4;TLE4;APH1B;UBC;HDAC9		R-HSA-157632;R-HSA-1980118;R-HSA-157353;R-HSA-1980112;R-HSA-1980109;R-HSA-1852623;R-HSA-1980074;R-HSA-1980138;R-HSA-1980041;R-HSA-1912357;R-HSA-1912388;R-HSA-1912359;R-HSA-1912386
		R-HSA-157579	Telomere Maintenance	8	109	0.00715223	0.792023	0.792023	0.101262	29	34	0.00240266	9606	Homo sapiens	TERT;H2BC5;H2AC6;H2BC21;TINF2;H2AC19		R-HSA-9670101;R-HSA-181450;R-HSA-164616;R-HSA-164617;R-HSA-164620;R-HSA-163090;R-HSA-9670149;R-HSA-163099;R-HSA-174427;R-HSA-163096;R-HSA-174425;R-HSA-174438;R-HSA-174439;R-HSA-9668597;R-HSA-9686521;R-HSA-174441;R-HSA-174446;R-HSA-174447;R-HSA-174444;R-HSA-174445;R-HSA-9686524;R-HSA-9670114;R-HSA-174451;R-HSA-163120;R-HSA-174448;R-HSA-174452;R-HSA-174456;R-HSA-176702;R-HSA-176700
		R-HSA-381340	Transcriptional regulation of white adipocyte differentiation	8	109	0.00715223	0.792023	0.792023	0.101262	12	19	0.00134266	9606	Homo sapiens	HELZ2;NCOA2;CCND3;MED13;MED10;NCOA3;KLF4;RELA		R-HSA-1183058;R-HSA-560472;R-HSA-560473;R-HSA-560491;R-HSA-560493;R-HSA-381283;R-HSA-560510;R-HSA-381309;R-HSA-1183003;R-HSA-560498;R-HSA-381337;R-HSA-560517
		R-HSA-8877330	RUNX1 and FOXP3 control the development of regulatory T lymphocytes (Tregs)	1	17	0.00111549	0.794109	0.794109	0.10012	20	20	0.00141333	9606	Homo sapiens	RUNX1		R-HSA-8877414;R-HSA-8939082;R-HSA-8877348;R-HSA-8877345;R-HSA-8877391;R-HSA-8877485;R-HSA-8877421;R-HSA-8865547;R-HSA-8865546;R-HSA-8877385;R-HSA-8877192;R-HSA-8877493;R-HSA-8877396;R-HSA-8877490;R-HSA-8877360;R-HSA-8939088;R-HSA-8877404;R-HSA-8877338;R-HSA-8877369;R-HSA-9006422
		R-HSA-5685939	HDR through MMEJ (alt-NHEJ)	1	17	0.00111549	0.794109	0.794109	0.10012	8	8	0.000565331	9606	Homo sapiens	NBN		R-HSA-5687653;R-HSA-5687664;R-HSA-5687484;R-HSA-5687675;R-HSA-5687640;R-HSA-5687464;R-HSA-5687673;R-HSA-5687465
		R-HSA-170660	Adenylate cyclase activating pathway	1	17	0.00111549	0.794109	0.794109	0.10012	4	4	0.000282666	9606	Homo sapiens	ADCY7		R-HSA-170672;R-HSA-170676;R-HSA-170677;R-HSA-170685
		R-HSA-181431	Acetylcholine binding and downstream events	1	17	0.00111549	0.794109	0.794109	0.10012	4	6	0.000423998	9606	Homo sapiens	CHRNA1		R-HSA-629595;R-HSA-629596;R-HSA-629599;R-HSA-622326
		R-HSA-6788467	IL-6-type cytokine receptor ligand interactions	1	17	0.00111549	0.794109	0.794109	0.10012	9	14	0.000989329	9606	Homo sapiens	JAK2		R-HSA-6783524;R-HSA-6783556;R-HSA-5696482;R-HSA-6783681;R-HSA-6783552;R-HSA-6784189;R-HSA-6784204;R-HSA-6783530;R-HSA-449976
		R-HSA-9796292	Formation of axial mesoderm	1	17	0.00111549	0.794109	0.794109	0.10012	2	4	0.000282666	9606	Homo sapiens	SMAD3		R-HSA-9796209;R-HSA-9796225
		R-HSA-622327	Postsynaptic nicotinic acetylcholine receptors	1	17	0.00111549	0.794109	0.794109	0.10012	2	4	0.000282666	9606	Homo sapiens	CHRNA1		R-HSA-629595;R-HSA-629596
		R-HSA-6811555	PI5P Regulates TP53 Acetylation	1	17	0.00111549	0.794109	0.794109	0.10012	3	8	0.000565331	9606	Homo sapiens	PIP4K2C		R-HSA-6811522;R-HSA-8877692;R-HSA-8877691
		R-HSA-442720	CREB1 phosphorylation through the activation of Adenylate Cyclase	1	17	0.00111549	0.794109	0.794109	0.10012	2	6	0.000423998	9606	Homo sapiens	CALM1		R-HSA-442715;R-HSA-9617535
		R-HSA-1475029	Reversible hydration of carbon dioxide	1	17	0.00111549	0.794109	0.794109	0.10012	2	8	0.000565331	9606	Homo sapiens	CA13		R-HSA-1475026;R-HSA-1475022
		R-HSA-8949664	Processing of SMDT1	1	17	0.00111549	0.794109	0.794109	0.10012	1	5	0.000353332	9606	Homo sapiens	MCUB		R-HSA-8953461
		R-HSA-9013409	RHOJ GTPase cycle	4	59	0.00387139	0.79679	0.79679	0.0986562	3	3	0.000211999	9606	Homo sapiens	ARHGAP21;STEAP3;TRIO;ARHGAP5		R-HSA-9017488;R-HSA-9017491;R-HSA-9017507
		R-HSA-2161522	Abacavir ADME	2	32	0.00209974	0.797132	0.797132	0.0984695	2	10	0.000706664	9606	Homo sapiens	ABCB1;ABCG2		R-HSA-2161538;R-HSA-2161506
		R-HSA-9637687	Suppression of phagosomal maturation	2	32	0.00209974	0.797132	0.797132	0.0984695	2	17	0.00120133	9606	Homo sapiens	UBC		R-HSA-9636439;R-HSA-9636461
		R-HSA-74751	Insulin receptor signalling cascade	5	72	0.00472441	0.797442	0.797442	0.0983012	5	25	0.00176666	9606	Homo sapiens	FGF5;AKT2;FGF1;FGF2;PDK1		R-HSA-109699;R-HSA-109701;R-HSA-109700;R-HSA-109702;R-HSA-162363
		R-HSA-8953750	Transcriptional Regulation by E2F6	3	46	0.00301837	0.7998	0.7998	0.0970185	7	33	0.00233199	9606	Homo sapiens	SUZ12;MAX;PHC3		R-HSA-8953418;R-HSA-8953115;R-HSA-8953452;R-HSA-8954110;R-HSA-8954082;R-HSA-9007283;R-HSA-8953556
		R-HSA-68875	Mitotic Prophase	10	135	0.00885827	0.803053	0.803053	0.0952556	20	34	0.00240266	9606	Homo sapiens	H2BC5;H2AC6;H2BC21;H2AC19;SLITRK5;MASTL;LPIN1;BLZF1		R-HSA-2245218;R-HSA-2430533;R-HSA-2430535;R-HSA-2288097;R-HSA-2172194;R-HSA-2314566;R-HSA-5221130;R-HSA-5195402;R-HSA-2172678;R-HSA-2314569;R-HSA-2422927;R-HSA-2294600;R-HSA-2294574;R-HSA-2214351;R-HSA-2168079;R-HSA-4419948;R-HSA-2301205;R-HSA-2172183;R-HSA-2294580;R-HSA-2294590
		R-HSA-1793185	Chondroitin sulfate/dermatan sulfate metabolism	5	73	0.00479003	0.806911	0.806911	0.0931741	21	28	0.00197866	9606	Homo sapiens	XYLT1;CSPG4;CHSY3;AGRN		R-HSA-1971487;R-HSA-2022911;R-HSA-1889981;R-HSA-1793176;R-HSA-9638064;R-HSA-1971482;R-HSA-2018682;R-HSA-1971483;R-HSA-1889978;R-HSA-1878002;R-HSA-2065233;R-HSA-2022065;R-HSA-9632034;R-HSA-2022063;R-HSA-2022061;R-HSA-9632033;R-HSA-2022056;R-HSA-2022052;R-HSA-1971491;R-HSA-2018659;R-HSA-1889955
		R-HSA-112040	G-protein mediated events	5	73	0.00479003	0.806911	0.806911	0.0931741	25	41	0.00289732	9606	Homo sapiens	CAMK2D;ITPR3;CALM1;ADCY7		R-HSA-9618834;R-HSA-392206;R-HSA-169683;R-HSA-74448;R-HSA-169680;R-HSA-111956;R-HSA-111966;R-HSA-442725;R-HSA-9619125;R-HSA-170666;R-HSA-111913;R-HSA-111912;R-HSA-111915;R-HSA-170671;R-HSA-170674;R-HSA-170672;R-HSA-170676;R-HSA-170677;R-HSA-111930;R-HSA-442749;R-HSA-170686;R-HSA-9617583;R-HSA-9618863;R-HSA-444792;R-HSA-170685
		R-HSA-4641262	Disassembly of the destruction complex and recruitment of AXIN to the membrane	2	33	0.00216535	0.810835	0.810835	0.0910674	2	7	0.000494665	9606	Homo sapiens	CSNK1A1;PPP2R5C		R-HSA-201685;R-HSA-3601585
		R-HSA-1483213	Synthesis of PE	2	33	0.00216535	0.810835	0.810835	0.0910674	2	9	0.000635997	9606	Homo sapiens	PCYT2;LPIN1		R-HSA-1483190;R-HSA-1483203
		R-HSA-9646399	Aggrephagy	3	47	0.00308399	0.811334	0.811334	0.0908004	13	15	0.00106	9606	Homo sapiens	UBC;TUBA4A		R-HSA-9646354;R-HSA-9646679;R-HSA-9641111;R-HSA-9646390;R-HSA-9641109;R-HSA-9646685;R-HSA-9641089;R-HSA-9640480;R-HSA-9641127;R-HSA-9646347;R-HSA-9641096;R-HSA-9646383;R-HSA-9646348
		R-HSA-5619084	ABC transporter disorders	7	99	0.00649606	0.811588	0.811588	0.0906646	3	23	0.00162533	9606	Homo sapiens	PSMA4;PSMA2;UBC;PSMB10;PSMB8;PSMB9		R-HSA-8866854;R-HSA-8866858;R-HSA-8866856
		R-HSA-168249	Innate Immune System	116	1345	0.0882546	0.811767	0.811767	0.0905688	349	725	0.0512331	9606	Homo sapiens	CCDC71L;UBE2L6;HERC5;C4A;RPS6KA5;ANPEP;DHX58;C3AR1;TRIM25;ACAA1;B2M;TRIM21;PDK1;ZBP1;MEF2C;MAP2K1;HLA-B;HLA-C;TICAM1;HLA-E;ARHGAP45;BCAM;SERPING1;TXNIP;CARD11;TMEM63A;CFH;UBA7;ITPR3;PLAC8;C6;C7;IRAK2;UBC;S100A11;HMOX2;N4BP1;GSDMD;JUN;SIGLEC15;TREX1;HSPA6;ISG15;BST2;BST1;CYLD;HPSE;CDK13;CALM1;MYD88;BCL2L1;LGMN;SLC44A2;CGAS;SLC2A5;CTSS;PANX1;IFIH1;CASP8;CTSL;STBD1;CASP1;PHACTR2;IKBKE;DSP;SERPINB2;A…		R-HSA-936462;R-HSA-741386;R-HSA-1810457;R-HSA-688136;R-HSA-688137;R-HSA-975880;R-HSA-9013889;R-HSA-975878;R-HSA-975879;R-HSA-3244605;R-HSA-975874;R-HSA-936963;R-HSA-9013895;R-HSA-936960;R-HSA-198669;R-HSA-975873;R-HSA-936991;R-HSA-981535;R-HSA-936986;R-HSA-936475;R-HSA-203797;R-HSA-936985;R-HSA-177690;R-HSA-741395;R-HSA-177694;R-HSA-177692;R-HSA-2562564;R-HSA-9705137;R-HSA-741411;R-HSA-9705145;R-…
		R-HSA-1170546	Prolactin receptor signaling	1	18	0.0011811	0.812397	0.812397	0.0902315	14	14	0.000989329	9606	Homo sapiens	JAK2		R-HSA-1675473;R-HSA-1369080;R-HSA-1369114;R-HSA-1369115;R-HSA-1370500;R-HSA-976991;R-HSA-1671691;R-HSA-982810;R-HSA-1364044;R-HSA-1302698;R-HSA-1170539;R-HSA-1370505;R-HSA-1671687;R-HSA-1364043
		R-HSA-8847993	ERBB2 Activates PTK6 Signaling	1	18	0.0011811	0.812397	0.812397	0.0902315	2	2	0.000141333	9606	Homo sapiens	BTC		R-HSA-8848005;R-HSA-8847995
		R-HSA-391160	Signal regulatory protein family interactions	1	18	0.0011811	0.812397	0.812397	0.0902315	8	10	0.000706664	9606	Homo sapiens	CD47		R-HSA-391157;R-HSA-391156;R-HSA-391158;R-HSA-391153;R-HSA-391168;R-HSA-391152;R-HSA-391151;R-HSA-391150
		R-HSA-2160916	Hyaluronan uptake and degradation	1	18	0.0011811	0.812397	0.812397	0.0902315	3	10	0.000706664	9606	Homo sapiens	CD44		R-HSA-2160915;R-HSA-2160884;R-HSA-2160892
		R-HSA-5578768	Physiological factors	1	18	0.0011811	0.812397	0.812397	0.0902315	1	6	0.000423998	9606	Homo sapiens	HIPK2		R-HSA-2032800
		R-HSA-2132295	MHC class II antigen presentation	11	149	0.0097769	0.815061	0.815061	0.0888101	23	26	0.00183733	9606	Homo sapiens	CD74;CTSL;AP1G1;AP2S1;KIFAP3;IFI30;TUBA4A;CTSS;AP2M1;LGMN		R-HSA-2130336;R-HSA-2213248;R-HSA-8951498;R-HSA-8951500;R-HSA-2130500;R-HSA-2130725;R-HSA-2130504;R-HSA-2130378;R-HSA-2130731;R-HSA-2130349;R-HSA-2130478;R-HSA-2130640;R-HSA-2130641;R-HSA-2213235;R-HSA-2130706;R-HSA-2213236;R-HSA-2130486;R-HSA-2213241;R-HSA-2130393;R-HSA-2213240;R-HSA-2213243;R-HSA-2130619;R-HSA-2213246
		R-HSA-8854518	AURKA Activation by TPX2	5	74	0.00485564	0.816026	0.816026	0.088296	2	2	0.000141333	9606	Homo sapiens	YWHAE;CEP63;CSNK1E;CKAP5;TUBA4A		R-HSA-8853405;R-HSA-8853419
		R-HSA-445355	Smooth Muscle Contraction	4	61	0.00400262	0.817153	0.817153	0.0876966	8	16	0.00113066	9606	Homo sapiens	ANXA2;CALM1;MYL12A;MYL12B		R-HSA-74448;R-HSA-445700;R-HSA-445813;R-HSA-445797;R-HSA-445699;R-HSA-5263628;R-HSA-445704;R-HSA-445705
		R-HSA-9013423	RAC3 GTPase cycle	7	100	0.00656168	0.819376	0.819376	0.0865167	3	6	0.000423998	9606	Homo sapiens	DOCK10;NAPA;ARHGAP21;TRIO;STBD1;SLITRK5;ARHGAP5		R-HSA-9018808;R-HSA-9018804;R-HSA-9018806
		R-HSA-6798695	Neutrophil degranulation	39	480	0.0314961	0.822566	0.822566	0.0848291	10	10	0.000706664	9606	Homo sapiens	SERPINB10;TMEM63A;SLC44A2;SLC2A5;CTSS;PLAC8;STBD1;ANPEP;C3AR1;ACAA1;B2M;S100A11;HMOX2;DSP;GSDMD;TMEM30A;SERPINB2;ANXA2;PGAM1;HSPA6;HLA-B;PLAUR;HLA-C;AMPD3;ARHGAP45;BST2;BST1;PKM;FABP5;STING1;PSMA2;ALDOC;PTX3;HPSE;CD47;ALDOA;CDK13;CD68;CD44;TLR2		R-HSA-6798743;R-HSA-6799350;R-HSA-6798739;R-HSA-6800434;R-HSA-6798751;R-HSA-6798749;R-HSA-6798748;R-HSA-6798747;R-HSA-6800426;R-HSA-6798745
		R-HSA-171319	Telomere Extension By Telomerase	2	34	0.00223097	0.823706	0.823706	0.084228	9	10	0.000706664	9606	Homo sapiens	TERT;TINF2		R-HSA-163090;R-HSA-163120;R-HSA-163099;R-HSA-163096;R-HSA-164616;R-HSA-9686521;R-HSA-164617;R-HSA-164620;R-HSA-9686524
		R-HSA-9619483	Activation of AMPK downstream of NMDARs	2	34	0.00223097	0.823706	0.823706	0.084228	2	3	0.000211999	9606	Homo sapiens	CALM1;TUBA4A		R-HSA-9619478;R-HSA-9619542
		R-HSA-451326	Activation of kainate receptors upon glutamate binding	2	34	0.00223097	0.823706	0.823706	0.084228	3	6	0.000423998	9606	Homo sapiens	GNB4;CALM1		R-HSA-451283;R-HSA-451311;R-HSA-500717
		R-HSA-1989781	PPARA activates gene expression	13	175	0.0114829	0.825027	0.825027	0.0835316	41	41	0.00289732	9606	Homo sapiens	HELZ2;NCOA2;MED13;HMGCS1;TXNRD1;MED10;NCOA3;HMGCR;FDFT1		R-HSA-1655826;R-HSA-1989778;R-HSA-1989779;R-HSA-560517;R-HSA-1989776;R-HSA-1989777;R-HSA-1989774;R-HSA-560473;R-HSA-1989775;R-HSA-1989772;R-HSA-1989773;R-HSA-1989770;R-HSA-1368065;R-HSA-1989771;R-HSA-1989768;R-HSA-1989767;R-HSA-1989764;R-HSA-1989765;R-HSA-1989762;R-HSA-1989760;R-HSA-1989761;R-HSA-1989758;R-HSA-1989759;R-HSA-879724;R-HSA-1989756;R-HSA-1989757;R-HSA-1989754;R-HSA-1989755;R-HSA-1989…
		R-HSA-5654738	Signaling by FGFR2	6	88	0.00577428	0.825179	0.825179	0.0834518	34	46	0.00325065	9606	Homo sapiens	FGF5;UBC;BRAF;FGF1;FGF2		R-HSA-5654614;R-HSA-1295634;R-HSA-5654615;R-HSA-5654612;R-HSA-934604;R-HSA-5654677;R-HSA-5654608;R-HSA-5654622;R-HSA-5654620;R-HSA-190408;R-HSA-5654618;R-HSA-190413;R-HSA-5654406;R-HSA-5656070;R-HSA-5654407;R-HSA-5654404;R-HSA-5654402;R-HSA-5654147;R-HSA-1295621;R-HSA-5654159;R-HSA-5654607;R-HSA-5654157;R-HSA-5654605;R-HSA-5654603;R-HSA-5654729;R-HSA-1295604;R-HSA-5654399;R-HSA-5654397;R-HSA-1902…
		R-HSA-8948700	Competing endogenous RNAs (ceRNAs) regulate PTEN translation	1	19	0.00124672	0.829062	0.829062	0.0814129	11	11	0.00077733	9606	Homo sapiens	MOV10		R-HSA-8948536;R-HSA-8948602;R-HSA-8948651;R-HSA-8948524;R-HSA-8948621;R-HSA-8948623;R-HSA-8948641;R-HSA-8948594;R-HSA-8948612;R-HSA-8948582;R-HSA-8948583
		R-HSA-9027284	Erythropoietin activates RAS	1	19	0.00124672	0.829062	0.829062	0.0814129	8	8	0.000565331	9606	Homo sapiens	JAK2		R-HSA-9027274;R-HSA-9029149;R-HSA-9029151;R-HSA-9029150;R-HSA-9029155;R-HSA-9024723;R-HSA-9029158;R-HSA-9024726
		R-HSA-170670	Adenylate cyclase inhibitory pathway	1	19	0.00124672	0.829062	0.829062	0.0814129	5	5	0.000353332	9606	Homo sapiens	ADCY7		R-HSA-170674;R-HSA-170666;R-HSA-392206;R-HSA-170686;R-HSA-170671
		R-HSA-180336	SHC1 events in EGFR signaling	1	19	0.00124672	0.829062	0.829062	0.0814129	4	4	0.000282666	9606	Homo sapiens	BTC		R-HSA-177936;R-HSA-177925;R-HSA-177945;R-HSA-177933
		R-HSA-8964315	G beta:gamma signalling through BTK	1	19	0.00124672	0.829062	0.829062	0.0814129	3	3	0.000211999	9606	Homo sapiens	GNB4		R-HSA-8964317;R-HSA-8964271;R-HSA-8964241
		R-HSA-6785631	ERBB2 Regulates Cell Motility	1	19	0.00124672	0.829062	0.829062	0.0814129	2	2	0.000141333	9606	Homo sapiens	BTC		R-HSA-6785636;R-HSA-6785648
		R-HSA-174430	Telomere C-strand synthesis initiation	1	19	0.00124672	0.829062	0.829062	0.0814129	3	4	0.000282666	9606	Homo sapiens	TINF2		R-HSA-9668597;R-HSA-174427;R-HSA-174425
		R-HSA-171007	p38MAPK events	1	19	0.00124672	0.829062	0.829062	0.0814129	2	5	0.000353332	9606	Homo sapiens	RALB		R-HSA-171026;R-HSA-170991
		R-HSA-419408	Lysosphingolipid and LPA receptors	1	19	0.00124672	0.829062	0.829062	0.0814129	1	5	0.000353332	9606	Homo sapiens	PLPPR4		R-HSA-6797630
		R-HSA-427601	Multifunctional anion exchangers	1	19	0.00124672	0.829062	0.829062	0.0814129	1	6	0.000423998	9606	Homo sapiens	SAT1		R-HSA-427555
		R-HSA-9673767	Signaling by PDGFRA transmembrane, juxtamembrane and kinase domain mutants	1	19	0.00124672	0.829062	0.829062	0.0814129	1	7	0.000494665	9606	Homo sapiens	STAT1		R-HSA-9672176
		R-HSA-9673770	Signaling by PDGFRA extracellular domain mutants	1	19	0.00124672	0.829062	0.829062	0.0814129	1	7	0.000494665	9606	Homo sapiens	STAT1		R-HSA-9672159
		R-HSA-9793528	Ciprofloxacin ADME	1	19	0.00124672	0.829062	0.829062	0.0814129	2	17	0.00120133	9606	Homo sapiens	ABCG2		R-HSA-9794572;R-HSA-9794120
		R-HSA-446353	Cell-extracellular matrix interactions	1	19	0.00124672	0.829062	0.829062	0.0814129	1	10	0.000706664	9606	Homo sapiens	FLNC		R-HSA-430347
		R-HSA-69275	G2/M Transition	16	212	0.0139108	0.829102	0.829102	0.081392	25	78	0.00551198	9606	Homo sapiens	YWHAE;CDKN1A;PPP1R12A;CSNK1E;CKAP5;TUBA4A;PSMB10;PSMB8;PSMB9;PSMA4;PSMA2;UBC;CEP63;AJUBA;OPTN		R-HSA-380294;R-HSA-8852354;R-HSA-2562594;R-HSA-380303;R-HSA-8852362;R-HSA-8852298;R-HSA-380311;R-HSA-3000319;R-HSA-8852306;R-HSA-3002811;R-HSA-8853405;R-HSA-2574845;R-HSA-8854044;R-HSA-3000310;R-HSA-8854041;R-HSA-2574840;R-HSA-3000335;R-HSA-380455;R-HSA-8854051;R-HSA-8853419;R-HSA-8854071;R-HSA-380272;R-HSA-2562526;R-HSA-380283;R-HSA-8852280
		R-HSA-9012999	RHO GTPase cycle	37	460	0.0301837	0.833612	0.833612	0.0790361	40	91	0.00643064	9606	Homo sapiens	NAPA;STEAP3;TRIO;DOCK9;ITSN1;ARHGAP18;RASAL2;ARHGAP5;ADD3;ARHGAP22;DOCK10;ARHGAP21;STIP1;FGD4;STBD1;C1QBP;PLEKHG4B;EFHD2;EPSTI1;SLITRK5;ANKFY1;CCT7;FAM83B;HMOX2;DSP;DST;RRAS2;ARHGAP29;ARHGAP24;DEF6;ARHGAP45;DNMBP;DDX39B;GFOD1;SPATA13;CDC42EP3;TJP2		R-HSA-9018766;R-HSA-8981637;R-HSA-9013145;R-HSA-9013144;R-HSA-9014296;R-HSA-9018778;R-HSA-9693125;R-HSA-9013022;R-HSA-9013009;R-HSA-9696266;R-HSA-9017488;R-HSA-9017491;R-HSA-8980691;R-HSA-9696271;R-HSA-9693198;R-HSA-9013143;R-HSA-9014295;R-HSA-9696268;R-HSA-9014294;R-HSA-9013161;R-HSA-9018794;R-HSA-9014433;R-HSA-9013024;R-HSA-9018787;R-HSA-9017507;R-HSA-9014434;R-HSA-9013157;R-HSA-9013159;R-HSA-9…
		R-HSA-9615710	Late endosomal microautophagy	2	35	0.00229659	0.835783	0.835783	0.0779064	3	3	0.000211999	9606	Homo sapiens	UBC		R-HSA-9631065;R-HSA-9615721;R-HSA-9631068
		R-HSA-1592389	Activation of Matrix Metalloproteinases	2	35	0.00229659	0.835783	0.835783	0.0779064	7	27	0.00190799	9606	Homo sapiens	MMP13;CTSL		R-HSA-1602488;R-HSA-1592362;R-HSA-1604732;R-HSA-1604752;R-HSA-1604690;R-HSA-1592436;R-HSA-1604741
		R-HSA-210745	Regulation of gene expression in beta cells	2	35	0.00229659	0.835783	0.835783	0.0779064	1	12	0.000847997	9606	Homo sapiens	AKT2;AKT1		R-HSA-211164
		R-HSA-418597	G alpha (z) signalling events	4	63	0.00413386	0.835807	0.835807	0.0778938	10	13	0.000918663	9606	Homo sapiens	RGS19;GNB4;RGS20;ADCY7		R-HSA-392133;R-HSA-392129;R-HSA-392064;R-HSA-749453;R-HSA-750988;R-HSA-751024;R-HSA-8982018;R-HSA-8982021;R-HSA-749446;R-HSA-8981892
		R-HSA-400206	Regulation of lipid metabolism by PPARalpha	13	177	0.0116142	0.836253	0.836253	0.0776621	42	45	0.00317999	9606	Homo sapiens	HELZ2;NCOA2;MED13;HMGCS1;TXNRD1;MED10;NCOA3;HMGCR;FDFT1		R-HSA-400143;R-HSA-1655826;R-HSA-1989778;R-HSA-1989779;R-HSA-560517;R-HSA-1989776;R-HSA-1989777;R-HSA-1989774;R-HSA-560473;R-HSA-1989775;R-HSA-1989772;R-HSA-1989773;R-HSA-1989770;R-HSA-1368065;R-HSA-1989771;R-HSA-1989768;R-HSA-1989767;R-HSA-1989764;R-HSA-1989765;R-HSA-1989762;R-HSA-1989760;R-HSA-1989761;R-HSA-1989758;R-HSA-1989759;R-HSA-879724;R-HSA-1989756;R-HSA-1989757;R-HSA-1989754;R-HSA-19897…
		R-HSA-453274	Mitotic G2-G2/M phases	16	214	0.014042	0.839213	0.839213	0.0761278	25	80	0.00565331	9606	Homo sapiens	YWHAE;CDKN1A;PPP1R12A;CSNK1E;CKAP5;TUBA4A;PSMB10;PSMB8;PSMB9;PSMA4;PSMA2;UBC;CEP63;AJUBA;OPTN		R-HSA-380294;R-HSA-8852354;R-HSA-2562594;R-HSA-380303;R-HSA-8852362;R-HSA-8852298;R-HSA-380311;R-HSA-3000319;R-HSA-8852306;R-HSA-3002811;R-HSA-8853405;R-HSA-2574845;R-HSA-8854044;R-HSA-3000310;R-HSA-8854041;R-HSA-2574840;R-HSA-3000335;R-HSA-380455;R-HSA-8854051;R-HSA-8853419;R-HSA-8854071;R-HSA-380272;R-HSA-2562526;R-HSA-380283;R-HSA-8852280
		R-HSA-74160	Gene expression (Transcription)	164	1893	0.124213	0.84086	0.84086	0.0752761	466	1060	0.0749064	9606	Homo sapiens	STEAP3;ICE1;SERPINE1;H2AC19;BACH1;NR3C2;CCND3;CCND1;AKT2;SESN2;AKT1;PIP4K2C;NBN;PITX2;PDK1;ZNF200;CAST;MEF2C;ZNF560;H2AC6;CSNK2A1;KCTD1;NRBP1;RUNX1;DDX39B;DDIT3;TXNIP;FKBP5;ZNF274;MAX;ZNF391;GATA3;PLD6;BRIP1;UBC;PMAIP1;JUN;ZNF383;SMAD3;ZNF382;SMURF2;GADD45A;TNFRSF10A;FBXO32;POU2F2;SMARCA2;PHC3;MOV10;CNOT1;ZNF418;MDM2;ITGBL1;NABP1;CDK13;CALM1;CNOT9;RET;YWHAE;INTS11;CDKN1A;SMG1;CITED2;CASP8;MED13;S…		R-HSA-8936584;R-HSA-5334097;R-HSA-5334099;R-HSA-2187303;R-HSA-9625749;R-HSA-2187309;R-HSA-6800490;R-HSA-8877192;R-HSA-6805620;R-HSA-9009308;R-HSA-9622667;R-HSA-2187325;R-HSA-73757;R-HSA-8936599;R-HSA-73758;R-HSA-9615501;R-HSA-8936616;R-HSA-6791235;R-HSA-8936621;R-HSA-8936608;R-HSA-113705;R-HSA-870437;R-HSA-73769;R-HSA-8952996;R-HSA-8939706;R-HSA-9007283;R-HSA-8936628;R-HSA-870449;R-HSA-2187293;R-…
		R-HSA-70326	Glucose metabolism	10	141	0.00925197	0.841961	0.841961	0.0747078	12	50	0.00353332	9606	Homo sapiens	PKM;PGAM1;PGK1;ALDOC;ENO1;ALDOA;PFKP;HK2;PCK2		R-HSA-70467;R-HSA-71445;R-HSA-70420;R-HSA-71495;R-HSA-372819;R-HSA-71654;R-HSA-71670;R-HSA-70486;R-HSA-71496;R-HSA-71850;R-HSA-71660;R-HSA-70494
		R-HSA-165159	MTOR signalling	3	50	0.00328084	0.842606	0.842606	0.0743754	4	29	0.00204933	9606	Homo sapiens	AKT2;AKT1;EIF4G1		R-HSA-165766;R-HSA-377186;R-HSA-165162;R-HSA-165182
		R-HSA-166520	Signaling by NTRKs	12	166	0.0108924	0.84319	0.84319	0.0740745	43	164	0.0115893	9606	Homo sapiens	FOSL1;MEF2C;MAP2K1;RPS6KA5;RALB;RRAD;NTF3;AP2S1;BRAF;AP2M1;DUSP6		R-HSA-9025033;R-HSA-9031624;R-HSA-177479;R-HSA-9613210;R-HSA-9603419;R-HSA-198669;R-HSA-9603420;R-HSA-9026502;R-HSA-9613213;R-HSA-171026;R-HSA-177491;R-HSA-9034714;R-HSA-9603719;R-HSA-203797;R-HSA-170965;R-HSA-9036949;R-HSA-9603407;R-HSA-9031575;R-HSA-177501;R-HSA-9610163;R-HSA-9036970;R-HSA-199910;R-HSA-9034796;R-HSA-9612980;R-HSA-198756;R-HSA-9603445;R-HSA-9034862;R-HSA-9034016;R-HSA-170991;R-H…
		R-HSA-176412	Phosphorylation of the APC/C	1	20	0.00131234	0.844248	0.844248	0.0735301	2	2	0.000141333	9606	Homo sapiens	TXNIP		R-HSA-174119;R-HSA-174132
		R-HSA-9687136	Aberrant regulation of mitotic exit in cancer due to RB1 defects	1	20	0.00131234	0.844248	0.844248	0.0735301	1	1	7.06664e-05	9606	Homo sapiens	TXNIP		R-HSA-9687377
		R-HSA-5083636	Defective GALNT12 causes CRCS1	1	20	0.00131234	0.844248	0.844248	0.0735301	1	1	7.06664e-05	9606	Homo sapiens	MUC1		R-HSA-5096532
		R-HSA-5635838	Activation of SMO	1	20	0.00131234	0.844248	0.844248	0.0735301	5	9	0.000635997	9606	Homo sapiens	CSNK1A1		R-HSA-5633040;R-HSA-5632672;R-HSA-5632674;R-HSA-5632671;R-HSA-5632670
		R-HSA-9678110	Attachment and Entry	1	20	0.00131234	0.844248	0.844248	0.0735301	2	10	0.000706664	9606	Homo sapiens	CTSL		R-HSA-9685655;R-HSA-9686710
		R-HSA-450604	KSRP (KHSRP) binds and destabilizes mRNA	1	20	0.00131234	0.844248	0.844248	0.0735301	1	5	0.000353332	9606	Homo sapiens	AKT1		R-HSA-450499
		R-HSA-9664420	Killing mechanisms	1	20	0.00131234	0.844248	0.844248	0.0735301	1	9	0.000635997	9606	Homo sapiens	JUN		R-HSA-9673789
		R-HSA-9673324	WNT5:FZD7-mediated leishmania damping	1	20	0.00131234	0.844248	0.844248	0.0735301	1	9	0.000635997	9606	Homo sapiens	JUN		R-HSA-9673789
		R-HSA-9754706	Atorvastatin ADME	1	20	0.00131234	0.844248	0.844248	0.0735301	1	12	0.000847997	9606	Homo sapiens	ABCB1		R-HSA-9757139
		R-HSA-5621481	C-type lectin receptors (CLRs)	15	203	0.0133202	0.844736	0.844736	0.0732788	25	68	0.00480531	9606	Homo sapiens	ITPR3;PSMB10;PSMB8;RELA;PSMB9;MUC1;RPS6KA5;CASP8;PSMA4;PSMA2;UBC;CALM1;CARD11;PDK1		R-HSA-8858500;R-HSA-2730849;R-HSA-5624473;R-HSA-169683;R-HSA-2730872;R-HSA-74448;R-HSA-169680;R-HSA-5607757;R-HSA-5660622;R-HSA-5607756;R-HSA-2730867;R-HSA-5660662;R-HSA-5660663;R-HSA-5660660;R-HSA-5660980;R-HSA-202534;R-HSA-5607728;R-HSA-5607731;R-HSA-2730894;R-HSA-5660666;R-HSA-202541;R-HSA-5660665;R-HSA-5660965;R-HSA-5607725;R-HSA-5607724
		R-HSA-5654716	Downstream signaling of activated FGFR4	2	36	0.0023622	0.847107	0.847107	0.0720616	22	23	0.00162533	9606	Homo sapiens	FGF1;FGF2		R-HSA-5654422;R-HSA-5654423;R-HSA-5654418;R-HSA-5654163;R-HSA-8941613;R-HSA-5654655;R-HSA-5654428;R-HSA-5654717;R-HSA-5654653;R-HSA-5654714;R-HSA-5654426;R-HSA-5654651;R-HSA-5654169;R-HSA-5654425;R-HSA-5654662;R-HSA-5654151;R-HSA-5654663;R-HSA-5654658;R-HSA-5654659;R-HSA-5654669;R-HSA-5654667;R-HSA-5654664
		R-HSA-5626467	RHO GTPases activate IQGAPs	2	36	0.0023622	0.847107	0.847107	0.0720616	3	5	0.000353332	9606	Homo sapiens	CALM1;TUBA4A		R-HSA-5626549;R-HSA-5626507;R-HSA-5672329
		R-HSA-2424491	DAP12 signaling	2	36	0.0023622	0.847107	0.847107	0.0720616	10	17	0.00120133	9606	Homo sapiens	B2M;HLA-E		R-HSA-2395412;R-HSA-2424484;R-HSA-210289;R-HSA-2424486;R-HSA-2424487;R-HSA-2424480;R-HSA-2396594;R-HSA-2424482;R-HSA-2395439;R-HSA-2395801
		R-HSA-9706574	RHOBTB GTPase Cycle	2	36	0.0023622	0.847107	0.847107	0.0720616	2	4	0.000282666	9606	Homo sapiens	DDX39B;CCT7		R-HSA-9018778;R-HSA-9018787
		R-HSA-5686938	Regulation of TLR by endogenous ligand	2	36	0.0023622	0.847107	0.847107	0.0720616	2	12	0.000847997	9606	Homo sapiens	GSDMD;TLR2		R-HSA-6805981;R-HSA-5432814
		R-HSA-9013408	RHOG GTPase cycle	5	78	0.00511811	0.849074	0.849074	0.0710545	3	6	0.000423998	9606	Homo sapiens	ARHGAP21;TRIO;STBD1;ITSN1;ARHGAP5		R-HSA-9014433;R-HSA-9014449;R-HSA-9014434
		R-HSA-75876	Synthesis of very long-chain fatty acyl-CoAs	3	51	0.00334646	0.851983	0.851983	0.0695689	3	12	0.000847997	9606	Homo sapiens	ELOVL6;HACD4		R-HSA-548814;R-HSA-548800;R-HSA-5676637
		R-HSA-1433557	Signaling by SCF-KIT	3	51	0.00334646	0.851983	0.851983	0.0695689	6	39	0.00275599	9606	Homo sapiens	STAT1;JAK2		R-HSA-1433456;R-HSA-1470012;R-HSA-1470010;R-HSA-1433451;R-HSA-1470009;R-HSA-1433418
		R-HSA-1483166	Synthesis of PA	4	65	0.00426509	0.852843	0.852843	0.0691311	2	17	0.00120133	9606	Homo sapiens	MIGA1;PLD6;AGPAT3		R-HSA-8954398;R-HSA-75885
		R-HSA-5358351	Signaling by Hedgehog	12	168	0.0110236	0.853854	0.853854	0.0686165	28	82	0.00579464	9606	Homo sapiens	PSMA4;SMURF2;PSMA2;CSNK1A1;GPR161;UBC;ADCY7;TUBA4A;PSMB10;PSMB8;PSMB9		R-HSA-5362448;R-HSA-5635856;R-HSA-5633040;R-HSA-5635868;R-HSA-5632671;R-HSA-5635102;R-HSA-5610718;R-HSA-5632670;R-HSA-5635865;R-HSA-5635864;R-HSA-5610757;R-HSA-5610758;R-HSA-5632646;R-HSA-5610754;R-HSA-5610767;R-HSA-5635854;R-HSA-5610760;R-HSA-5632648;R-HSA-5610742;R-HSA-5610745;R-HSA-5610746;R-HSA-5610725;R-HSA-5610727;R-HSA-5632672;R-HSA-5632674;R-HSA-5610722;R-HSA-5610733;R-HSA-5362412
		R-HSA-9013106	RHOC GTPase cycle	5	79	0.00518373	0.856522	0.856522	0.0672617	2	6	0.000423998	9606	Homo sapiens	ARHGAP21;C1QBP;ARHGAP18;ARHGAP5;TJP2		R-HSA-9013111;R-HSA-9013110
		R-HSA-389958	Cooperation of Prefoldin and TriC/CCT in actin and tubulin folding	2	37	0.00242782	0.857717	0.857717	0.0666562	6	6	0.000423998	9606	Homo sapiens	CCT7;TUBA4A		R-HSA-390453;R-HSA-389970;R-HSA-389954;R-HSA-389980;R-HSA-389961;R-HSA-390459
		R-HSA-203615	eNOS activation	2	37	0.00242782	0.857717	0.857717	0.0666562	9	20	0.00141333	9606	Homo sapiens	AKT1;CALM1		R-HSA-1497796;R-HSA-202129;R-HSA-202144;R-HSA-1497810;R-HSA-202137;R-HSA-202111;R-HSA-202127;R-HSA-202110;R-HSA-1497784
		R-HSA-5694530	Cargo concentration in the ER	2	37	0.00242782	0.857717	0.857717	0.0666562	3	12	0.000847997	9606	Homo sapiens	MCFD2;CNIH3		R-HSA-5694431;R-HSA-5694522;R-HSA-5694442
		R-HSA-2129379	Molecules associated with elastic fibres	2	37	0.00242782	0.857717	0.857717	0.0666562	2	10	0.000706664	9606	Homo sapiens	FN1;GDF5		R-HSA-2537665;R-HSA-2396399
		R-HSA-5609975	Diseases associated with glycosylation precursor biosynthesis	2	37	0.00242782	0.857717	0.857717	0.0666562	2	15	0.00106	9606	Homo sapiens	GALE;BAALC		R-HSA-5610036;R-HSA-4085027
		R-HSA-1474151	Tetrahydrobiopterin (BH4) synthesis, recycling, salvage and regulation	2	37	0.00242782	0.857717	0.857717	0.0666562	2	16	0.00113066	9606	Homo sapiens	AKT1;CALM1		R-HSA-1497796;R-HSA-1497784
		R-HSA-186763	Downstream signal transduction	2	37	0.00242782	0.857717	0.857717	0.0666562	1	16	0.00113066	9606	Homo sapiens	STAT1;STAT6		R-HSA-380782
		R-HSA-1250347	SHC1 events in ERBB4 signaling	1	21	0.00137795	0.858085	0.858085	0.0664697	4	4	0.000282666	9606	Homo sapiens	BTC		R-HSA-1250357;R-HSA-1250383;R-HSA-1250380;R-HSA-1250348
		R-HSA-8964616	G beta:gamma signalling through CDC42	1	21	0.00137795	0.858085	0.858085	0.0664697	5	6	0.000423998	9606	Homo sapiens	GNB4		R-HSA-8964634;R-HSA-8964604;R-HSA-8964605;R-HSA-8964614;R-HSA-8964599
		R-HSA-5576893	Phase 2 - plateau phase	1	21	0.00137795	0.858085	0.858085	0.0664697	2	3	0.000211999	9606	Homo sapiens	CACNG8		R-HSA-5577213;R-HSA-9614031
		R-HSA-1963640	GRB2 events in ERBB2 signaling	1	21	0.00137795	0.858085	0.858085	0.0664697	2	4	0.000282666	9606	Homo sapiens	BTC		R-HSA-1306969;R-HSA-1306972
		R-HSA-141430	Inactivation of APC/C via direct inhibition of the APC/C complex	1	21	0.00137795	0.858085	0.858085	0.0664697	1	2	0.000141333	9606	Homo sapiens	TXNIP		R-HSA-141423
		R-HSA-141405	Inhibition of the proteolytic activity of APC/C required for the onset of anaphase by mitotic spindle checkpoint components	1	21	0.00137795	0.858085	0.858085	0.0664697	1	3	0.000211999	9606	Homo sapiens	TXNIP		R-HSA-141423
		R-HSA-1483148	Synthesis of PG	1	21	0.00137795	0.858085	0.858085	0.0664697	1	5	0.000353332	9606	Homo sapiens	PLD6		R-HSA-1483142
		R-HSA-9671793	Diseases of hemostasis	1	21	0.00137795	0.858085	0.858085	0.0664697	3	18	0.00127199	9606	Homo sapiens	SERPING1		R-HSA-9651456;R-HSA-9651467;R-HSA-9650447
		R-HSA-9651496	Defects of contact activation system (CAS) and kallikrein/kinin system (KKS)	1	21	0.00137795	0.858085	0.858085	0.0664697	3	18	0.00127199	9606	Homo sapiens	SERPING1		R-HSA-9651456;R-HSA-9651467;R-HSA-9650447
		R-HSA-964975	Vitamins B6 activation to pyridoxal phosphate	1	21	0.00137795	0.858085	0.858085	0.0664697	1	6	0.000423998	9606	Homo sapiens	AOX1		R-HSA-3204311
		R-HSA-77288	mitochondrial fatty acid beta-oxidation of unsaturated fatty acids	1	21	0.00137795	0.858085	0.858085	0.0664697	1	6	0.000423998	9606	Homo sapiens	DECR1		R-HSA-109343
		R-HSA-8876725	Protein methylation	1	21	0.00137795	0.858085	0.858085	0.0664697	1	9	0.000635997	9606	Homo sapiens	CALM1		R-HSA-6786205
		R-HSA-5660526	Response to metal ions	1	21	0.00137795	0.858085	0.858085	0.0664697	2	31	0.00219066	9606	Homo sapiens	MT1E		R-HSA-5662614;R-HSA-5662595
		R-HSA-9690406	Transcriptional regulation of testis differentiation	1	21	0.00137795	0.858085	0.858085	0.0664697	1	18	0.00127199	9606	Homo sapiens	FOXL2		R-HSA-9692236
		R-HSA-9725370	Signaling by ALK fusions and activated point mutants	4	66	0.00433071	0.860783	0.860783	0.0651065	12	29	0.00204933	9606	Homo sapiens	RNF213;FN1;MYH9;LMO7		R-HSA-9712084;R-HSA-9700181;R-HSA-9712085;R-HSA-9700193;R-HSA-9701810;R-HSA-9700179;R-HSA-9712083;R-HSA-9724099;R-HSA-9700190;R-HSA-9712078;R-HSA-9712079;R-HSA-9724090
		R-HSA-9700206	Signaling by ALK in cancer	4	66	0.00433071	0.860783	0.860783	0.0651065	13	37	0.00261466	9606	Homo sapiens	RNF213;FN1;MYH9;LMO7		R-HSA-9712084;R-HSA-9700181;R-HSA-9712085;R-HSA-9701810;R-HSA-9700179;R-HSA-9712083;R-HSA-9700190;R-HSA-9724090;R-HSA-9700193;R-HSA-9700131;R-HSA-9724099;R-HSA-9712078;R-HSA-9712079
		R-HSA-69239	Synthesis of DNA	9	132	0.00866142	0.862664	0.862664	0.0641585	5	27	0.00190799	9606	Homo sapiens	ORC4;PSMA4;PSMA2;UBC;TXNIP;PSMB10;PSMB8;PSMB9		R-HSA-68944;R-HSA-68946;R-HSA-68948;R-HSA-69015;R-HSA-69016
		R-HSA-397014	Muscle contraction	17	232	0.0152231	0.865948	0.865948	0.0625083	28	53	0.00374532	9606	Homo sapiens	CAMK2D;ANXA2;ATP2B4;ITPR3;ATP1A2;MYL12A;SLC8A1;MYL12B;HIPK2;CACNG8;TNNT1;SCN8A;FKBP9;CLIC2;CALM1		R-HSA-390597;R-HSA-427910;R-HSA-445700;R-HSA-390598;R-HSA-418309;R-HSA-390593;R-HSA-445699;R-HSA-390595;R-HSA-2855020;R-HSA-5617182;R-HSA-139854;R-HSA-5617179;R-HSA-445704;R-HSA-5617178;R-HSA-936897;R-HSA-445705;R-HSA-169683;R-HSA-74448;R-HSA-5226904;R-HSA-5263628;R-HSA-9614031;R-HSA-445797;R-HSA-5577213;R-HSA-5576895;R-HSA-445813;R-HSA-9684068;R-HSA-425661;R-HSA-2032800
		R-HSA-9010553	Regulation of expression of SLITs and ROBOs	13	183	0.0120079	0.866652	0.866652	0.0621555	8	20	0.00141333	9606	Homo sapiens	PSMA4;PSMA2;USP33;UBC;ETF1;SLIT2;AGRN;PSMB10;PSMB8;EIF4G1;PSMB9		R-HSA-9010872;R-HSA-9010539;R-HSA-9010541;R-HSA-9014652;R-HSA-9011313;R-HSA-8986083;R-HSA-9014610;R-HSA-9011300
		R-HSA-190236	Signaling by FGFR	7	107	0.007021	0.867036	0.867036	0.0619627	122	142	0.0100346	9606	Homo sapiens	FGF5;GALNT3;UBC;BRAF;FGF1;FGF2		R-HSA-5654614;R-HSA-1295634;R-HSA-5654615;R-HSA-5654612;R-HSA-5654608;R-HSA-5654622;R-HSA-5654623;R-HSA-5654620;R-HSA-5654618;R-HSA-5654596;R-HSA-5654597;R-HSA-5654594;R-HSA-5654592;R-HSA-1295621;R-HSA-5654607;R-HSA-5654605;R-HSA-5654603;R-HSA-5654600;R-HSA-5654646;R-HSA-5654647;R-HSA-8851619;R-HSA-5654643;R-HSA-5654640;R-HSA-5654641;R-HSA-190245;R-HSA-5654399;R-HSA-5654655;R-HSA-5654397;R-HSA-56…
		R-HSA-390247	Beta-oxidation of very long chain fatty acids	2	38	0.00249344	0.867648	0.867648	0.0616562	2	12	0.000847997	9606	Homo sapiens	MLYCD;ACAA1		R-HSA-977317;R-HSA-390250
		R-HSA-6807505	RNA polymerase II transcribes snRNA genes	6	94	0.00616798	0.867953	0.867953	0.061504	11	11	0.00077733	9606	Homo sapiens	INTS11;ICE1;SNAPC2;NABP1;GCNT4;POU2F2		R-HSA-6814885;R-HSA-6814549;R-HSA-6814559;R-HSA-6810239;R-HSA-6810238;R-HSA-6814555;R-HSA-6810235;R-HSA-6814554;R-HSA-6810234;R-HSA-6810233;R-HSA-6807496
		R-HSA-5419276	Mitochondrial translation termination	6	94	0.00616798	0.867953	0.867953	0.061504	5	5	0.000353332	9606	Homo sapiens	BRIP1;MRPS27;MRPL17;MRPL46;MRPL24;DAP3		R-HSA-5419264;R-HSA-5419281;R-HSA-5419271;R-HSA-5419273;R-HSA-5419277
		R-HSA-5389840	Mitochondrial translation elongation	6	94	0.00616798	0.867953	0.867953	0.061504	5	8	0.000565331	9606	Homo sapiens	BRIP1;MRPS27;MRPL17;MRPL46;MRPL24;DAP3		R-HSA-5389842;R-HSA-5389857;R-HSA-5389848;R-HSA-5419279;R-HSA-5419261
		R-HSA-186712	Regulation of beta-cell development	4	67	0.00439633	0.868354	0.868354	0.0613034	2	26	0.00183733	9606	Homo sapiens	NR5A2;AKT2;AKT1		R-HSA-210773;R-HSA-211164
		R-HSA-380270	Recruitment of mitotic centrosome proteins and complexes	5	81	0.00531496	0.870497	0.870497	0.0602326	3	3	0.000211999	9606	Homo sapiens	YWHAE;CEP63;CSNK1E;CKAP5;TUBA4A		R-HSA-380311;R-HSA-380455;R-HSA-380283
		R-HSA-174437	Removal of the Flap Intermediate from the C-strand	1	22	0.00144357	0.870694	0.870694	0.0601346	4	4	0.000282666	9606	Homo sapiens	TINF2		R-HSA-174451;R-HSA-174441;R-HSA-174446;R-HSA-174445
		R-HSA-176407	Conversion from APC/C:Cdc20 to APC/C:Cdh1 in late anaphase	1	22	0.00144357	0.870694	0.870694	0.0601346	2	3	0.000211999	9606	Homo sapiens	TXNIP		R-HSA-174224;R-HSA-174070
		R-HSA-1614517	Sulfide oxidation to sulfate	1	22	0.00144357	0.870694	0.870694	0.0601346	3	6	0.000423998	9606	Homo sapiens	SQOR		R-HSA-1614665;R-HSA-1614618;R-HSA-1614605
		R-HSA-190840	Microtubule-dependent trafficking of connexons from Golgi to the plasma membrane	1	22	0.00144357	0.870694	0.870694	0.0601346	1	2	0.000141333	9606	Homo sapiens	TUBA4A		R-HSA-190520
		R-HSA-1963642	PI3K events in ERBB2 signaling	1	22	0.00144357	0.870694	0.870694	0.0601346	2	7	0.000494665	9606	Homo sapiens	BTC		R-HSA-1306979;R-HSA-1250346
		R-HSA-2142770	Synthesis of 15-eicosatetraenoic acid derivatives	1	22	0.00144357	0.870694	0.870694	0.0601346	1	4	0.000282666	9606	Homo sapiens	LIPA		R-HSA-2162002
		R-HSA-5358606	Mismatch repair (MMR) directed by MSH2:MSH3 (MutSbeta)	1	22	0.00144357	0.870694	0.870694	0.0601346	2	9	0.000635997	9606	Homo sapiens	EXO1		R-HSA-5358545;R-HSA-5358619
		R-HSA-5358565	Mismatch repair (MMR) directed by MSH2:MSH6 (MutSalpha)	1	22	0.00144357	0.870694	0.870694	0.0601346	2	10	0.000706664	9606	Homo sapiens	EXO1		R-HSA-5358597;R-HSA-5358599
		R-HSA-9768759	Regulation of NPAS4 gene expression	1	22	0.00144357	0.870694	0.870694	0.0601346	2	11	0.00077733	9606	Homo sapiens	MOV10		R-HSA-9768788;R-HSA-9768782
		R-HSA-2408550	Metabolism of ingested H2SeO4 and H2SeO3 into H2Se	1	22	0.00144357	0.870694	0.870694	0.0601346	1	7	0.000494665	9606	Homo sapiens	TXNRD1		R-HSA-2408558
		R-HSA-6798163	Choline catabolism	1	22	0.00144357	0.870694	0.870694	0.0601346	1	8	0.000565331	9606	Homo sapiens	SLC44A2		R-HSA-6797956
		R-HSA-9006934	Signaling by Receptor Tyrosine Kinases	50	623	0.0408793	0.871164	0.871164	0.0598999	373	746	0.0527171	9606	Homo sapiens	NAPA;CD274;NRP1;GABRB1;NRP2;SPARC;RALB;RRAD;COL11A1;HSPB1;ITPR3;PTN;FGF1;FGF2;FGF5;RPS6KA5;APH1B;MDK;AKT2;UBC;NTF3;AP2S1;AKT1;RICTOR;STAT6;JAK2;AP2M1;PDK1;USP8;MEF2C;MAP2K1;GALNT3;ITGA3;STAT1;IGF2;FN1;VEGFC;BRAF;DUSP6;BTC;FOSL1;HSH2D;CALM1;MET		R-HSA-5654614;R-HSA-9701524;R-HSA-5654615;R-HSA-8848005;R-HSA-5654612;R-HSA-6785636;R-HSA-5654608;R-HSA-5654622;R-HSA-5654623;R-HSA-8875661;R-HSA-5654620;R-HSA-8875659;R-HSA-5654618;R-HSA-198669;R-HSA-171026;R-HSA-5654596;R-HSA-5654597;R-HSA-5654594;R-HSA-9603719;R-HSA-5654592;R-HSA-203797;R-HSA-6785648;R-HSA-9701507;R-HSA-1250315;R-HSA-5654607;R-HSA-5654605;R-HSA-9036949;R-HSA-5654603;R-HSA-5654…
		R-HSA-202403	TCR signaling	10	147	0.00964567	0.874611	0.874611	0.0581852	18	52	0.00367465	9606	Homo sapiens	PSMA4;PSMA2;RIPK2;UBC;PSMB10;PSMB8;RELA;CARD11;PDK1;PSMB9		R-HSA-202466;R-HSA-202534;R-HSA-5607728;R-HSA-202437;R-HSA-202500;R-HSA-2730894;R-HSA-202443;R-HSA-202472;R-HSA-202510;R-HSA-202478;R-HSA-202222;R-HSA-202541;R-HSA-202453;R-HSA-202164;R-HSA-202459;R-HSA-5607724;R-HSA-202394;R-HSA-202489
		R-HSA-977443	GABA receptor activation	4	68	0.00446194	0.875568	0.875568	0.0577103	10	12	0.000847997	9606	Homo sapiens	GABRB1;GABRA4;GNB4;ADCY7		R-HSA-170674;R-HSA-975340;R-HSA-1013020;R-HSA-170666;R-HSA-8856398;R-HSA-1013013;R-HSA-392206;R-HSA-1013012;R-HSA-170686;R-HSA-170671
		R-HSA-917977	Transferrin endocytosis and recycling	2	39	0.00255906	0.87694	0.87694	0.0570304	2	11	0.00077733	9606	Homo sapiens	STEAP3;HFE		R-HSA-5691154;R-HSA-917811
		R-HSA-159418	Recycling of bile acids and salts	2	39	0.00255906	0.87694	0.87694	0.0570304	3	17	0.00120133	9606	Homo sapiens	NCOA2;STARD5		R-HSA-194187;R-HSA-5340251;R-HSA-8873850
		R-HSA-9037629	Lewis blood group biosynthesis	2	39	0.00255906	0.87694	0.87694	0.0570304	2	13	0.000918663	9606	Homo sapiens	ST3GAL4;FUT4		R-HSA-9605600;R-HSA-9603984
		R-HSA-1855204	Synthesis of IP3 and IP4 in the cytosol	2	39	0.00255906	0.87694	0.87694	0.0570304	1	12	0.000847997	9606	Homo sapiens	ITPKA;CALM1		R-HSA-1855153
		R-HSA-75105	Fatty acyl-CoA biosynthesis	5	82	0.00538058	0.877042	0.877042	0.0569794	7	25	0.00176666	9606	Homo sapiens	SCD;FAS;ELOVL6;HACD4		R-HSA-75872;R-HSA-5690565;R-HSA-5655955;R-HSA-548814;R-HSA-548800;R-HSA-5676637;R-HSA-163756
		R-HSA-1474228	Degradation of the extracellular matrix	10	148	0.00971129	0.879483	0.879483	0.0557727	36	105	0.00741997	9606	Homo sapiens	CAST;MMP13;COL13A1;CTSL;COL11A1;FN1;CD44;CTSS		R-HSA-1564117;R-HSA-1474197;R-HSA-1564179;R-HSA-3791295;R-HSA-1604752;R-HSA-1604690;R-HSA-1564184;R-HSA-1454791;R-HSA-1566981;R-HSA-1566979;R-HSA-3791149;R-HSA-2172405;R-HSA-8848658;R-HSA-8942302;R-HSA-2533950;R-HSA-1604741;R-HSA-3814820;R-HSA-2533944;R-HSA-1602488;R-HSA-2471621;R-HSA-1604732;R-HSA-3788061;R-HSA-2167942;R-HSA-1454781;R-HSA-1592436;R-HSA-3785684;R-HSA-1454822;R-HSA-2514772;R-HSA-1…
		R-HSA-390466	Chaperonin-mediated protein folding	6	96	0.00629921	0.880123	0.880123	0.0554569	19	19	0.00134266	9606	Homo sapiens	CSNK2A1;KIF13A;GNB4;FKBP9;CCT7;TUBA4A		R-HSA-6814119;R-HSA-8850534;R-HSA-390470;R-HSA-8850529;R-HSA-8850560;R-HSA-391266;R-HSA-389954;R-HSA-6814124;R-HSA-389961;R-HSA-8850539;R-HSA-6814121;R-HSA-6814409;R-HSA-6814120;R-HSA-390453;R-HSA-6814418;R-HSA-389970;R-HSA-8850527;R-HSA-389980;R-HSA-390459
		R-HSA-5368286	Mitochondrial translation initiation	6	96	0.00629921	0.880123	0.880123	0.0554569	3	4	0.000282666	9606	Homo sapiens	BRIP1;MRPS27;MRPL17;MRPL46;MRPL24;DAP3		R-HSA-5368279;R-HSA-5389849;R-HSA-5389839
		R-HSA-2219530	Constitutive Signaling by Aberrant PI3K in Cancer	6	96	0.00629921	0.880123	0.880123	0.0554569	1	2	0.000141333	9606	Homo sapiens	BTC;FGF5;FGF1;PIK3AP1;FGF2;MET		R-HSA-2400009
		R-HSA-163210	Formation of ATP by chemiosmotic coupling	1	23	0.00150919	0.882183	0.882183	0.0544414	3	3	0.000211999	9606	Homo sapiens	ATP5MF		R-HSA-164834;R-HSA-164832;R-HSA-164840
		R-HSA-418217	G beta:gamma signalling through PLC beta	1	23	0.00150919	0.882183	0.882183	0.0544414	2	2	0.000141333	9606	Homo sapiens	GNB4		R-HSA-398193;R-HSA-398040
		R-HSA-180292	GAB1 signalosome	1	23	0.00150919	0.882183	0.882183	0.0544414	9	11	0.00077733	9606	Homo sapiens	BTC		R-HSA-177923;R-HSA-177939;R-HSA-177926;R-HSA-177927;R-HSA-177924;R-HSA-177941;R-HSA-177930;R-HSA-177944;R-HSA-177935
		R-HSA-4419969	Depolymerisation of the Nuclear Lamina	1	23	0.00150919	0.882183	0.882183	0.0544414	3	6	0.000423998	9606	Homo sapiens	LPIN1		R-HSA-5221130;R-HSA-5195402;R-HSA-4419948
		R-HSA-500657	Presynaptic function of Kainate receptors	1	23	0.00150919	0.882183	0.882183	0.0544414	1	2	0.000141333	9606	Homo sapiens	GNB4		R-HSA-500717
		R-HSA-164378	PKA activation in glucagon signalling	1	23	0.00150919	0.882183	0.882183	0.0544414	1	2	0.000141333	9606	Homo sapiens	ADCY7		R-HSA-164377
		R-HSA-2564830	Cytosolic iron-sulfur cluster assembly	1	23	0.00150919	0.882183	0.882183	0.0544414	1	3	0.000211999	9606	Homo sapiens	BRIP1;BACH1		R-HSA-2564828
		R-HSA-190872	Transport of connexons to the plasma membrane	1	23	0.00150919	0.882183	0.882183	0.0544414	1	3	0.000211999	9606	Homo sapiens	TUBA4A		R-HSA-190520
		R-HSA-5358508	Mismatch Repair	1	23	0.00150919	0.882183	0.882183	0.0544414	4	17	0.00120133	9606	Homo sapiens	EXO1		R-HSA-5358545;R-HSA-5358597;R-HSA-5358599;R-HSA-5358619
		R-HSA-2142845	Hyaluronan metabolism	1	23	0.00150919	0.882183	0.882183	0.0544414	3	13	0.000918663	9606	Homo sapiens	CD44		R-HSA-2160915;R-HSA-2160884;R-HSA-2160892
		R-HSA-8849932	Synaptic adhesion-like molecules	1	23	0.00150919	0.882183	0.882183	0.0544414	1	8	0.000565331	9606	Homo sapiens	RTN3		R-HSA-8849882
		R-HSA-1912420	Pre-NOTCH Processing in Golgi	1	23	0.00150919	0.882183	0.882183	0.0544414	1	8	0.000565331	9606	Homo sapiens	ST3GAL4		R-HSA-1912378
		R-HSA-432142	Platelet sensitization by LDL	1	23	0.00150919	0.882183	0.882183	0.0544414	1	9	0.000635997	9606	Homo sapiens	PPP2R5C		R-HSA-432143
		R-HSA-1839117	Signaling by cytosolic FGFR1 fusion mutants	1	23	0.00150919	0.882183	0.882183	0.0544414	1	14	0.000989329	9606	Homo sapiens	STAT1		R-HSA-1888198
		R-HSA-380287	Centrosome maturation	5	83	0.00544619	0.883304	0.883304	0.0538899	6	6	0.000423998	9606	Homo sapiens	YWHAE;CEP63;CSNK1E;CKAP5;TUBA4A		R-HSA-380311;R-HSA-380455;R-HSA-380294;R-HSA-380272;R-HSA-380303;R-HSA-380283
		R-HSA-163359	Glucagon signaling in metabolic regulation	2	40	0.00262467	0.885625	0.885625	0.05275	3	6	0.000423998	9606	Homo sapiens	GNB4;ADCY7		R-HSA-163617;R-HSA-825631;R-HSA-164377
		R-HSA-189483	Heme degradation	2	40	0.00262467	0.885625	0.885625	0.05275	2	22	0.00155466	9606	Homo sapiens	HMOX2;ABCG2		R-HSA-189398;R-HSA-9661417
		R-HSA-382556	ABC-family proteins mediated transport	8	124	0.00813648	0.888375	0.888375	0.0514038	4	27	0.00190799	9606	Homo sapiens	ABCB1;PSMA4;PSMA2;UBC;PSMB10;PSMB8;PSMB9		R-HSA-8866546;R-HSA-1467457;R-HSA-8866542;R-HSA-8866553
		R-HSA-9707616	Heme signaling	4	70	0.00459318	0.888974	0.888974	0.0511109	7	25	0.00176666	9606	Homo sapiens	HELZ2;NCOA2;MEF2C;BACH1		R-HSA-9708423;R-HSA-1368065;R-HSA-9707523;R-HSA-1368140;R-HSA-9707645;R-HSA-9708430;R-HSA-9707690
		R-HSA-8943724	Regulation of PTEN gene transcription	4	70	0.00459318	0.888974	0.888974	0.0511109	4	15	0.00106	9606	Homo sapiens	SUZ12;JUN;MECOM;PHC3		R-HSA-8944104;R-HSA-8943817;R-HSA-8944047;R-HSA-8943811
		R-HSA-9634597	GPER1 signaling	3	56	0.00367454	0.891886	0.891886	0.0496905	7	10	0.000706664	9606	Homo sapiens	FN1;GNB4;ADCY7		R-HSA-163617;R-HSA-9624017;R-HSA-392129;R-HSA-9036301;R-HSA-9036307;R-HSA-9624014;R-HSA-9036308
		R-HSA-5620924	Intraflagellar transport	3	56	0.00367454	0.891886	0.891886	0.0496905	8	12	0.000847997	9606	Homo sapiens	KIFAP3;KIF17;TUBA4A		R-HSA-5624949;R-HSA-5624948;R-HSA-5624951;R-HSA-5625424;R-HSA-5625426;R-HSA-5625421;R-HSA-5624952;R-HSA-5625416
		R-HSA-6781823	Formation of TC-NER Pre-Incision Complex	3	56	0.00367454	0.891886	0.891886	0.0496905	4	7	0.000494665	9606	Homo sapiens	UBC;CUL4B		R-HSA-6782069;R-HSA-6782004;R-HSA-6781867;R-HSA-6781833
		R-HSA-9031628	NGF-stimulated transcription	3	56	0.00367454	0.891886	0.891886	0.0496905	5	37	0.00261466	9606	Homo sapiens	FOSL1;RRAD		R-HSA-9031624;R-HSA-9613219;R-HSA-9613210;R-HSA-9031575;R-HSA-9613213
		R-HSA-983705	Signaling by the B Cell Receptor (BCR)	13	189	0.0124016	0.892416	0.892416	0.0494326	19	45	0.00317999	9606	Homo sapiens	PSMA4;PSMA2;UBC;DAPP1;ITPR3;CALM1;PIK3AP1;CARD11;PSMB10;PSMB8;RELA;PSMB9		R-HSA-9606160;R-HSA-2025882;R-HSA-2045911;R-HSA-1168633;R-HSA-1168376;R-HSA-1168635;R-HSA-1168637;R-HSA-1168638;R-HSA-1168641;R-HSA-1168640;R-HSA-169683;R-HSA-74448;R-HSA-169680;R-HSA-1168643;R-HSA-1168642;R-HSA-1168644;R-HSA-9606884;R-HSA-9606894;R-HSA-2025890
		R-HSA-9754189	Germ layer formation at gastrulation	1	24	0.0015748	0.892652	0.892652	0.0493178	6	11	0.00077733	9606	Homo sapiens	SMAD3		R-HSA-9756948;R-HSA-9756724;R-HSA-9758501;R-HSA-9754480;R-HSA-452353;R-HSA-480378
		R-HSA-9013422	RHOBTB1 GTPase cycle	1	24	0.0015748	0.892652	0.892652	0.0493178	1	2	0.000141333	9606	Homo sapiens	CCT7		R-HSA-9018778
		R-HSA-392517	Rap1 signalling	1	24	0.0015748	0.892652	0.892652	0.0493178	2	7	0.000494665	9606	Homo sapiens	RAPGEF3		R-HSA-392834;R-HSA-939265
		R-HSA-113510	E2F mediated regulation of DNA replication	1	24	0.0015748	0.892652	0.892652	0.0493178	1	4	0.000282666	9606	Homo sapiens	ORC4		R-HSA-113638
		R-HSA-2243919	Crosslinking of collagen fibrils	1	24	0.0015748	0.892652	0.892652	0.0493178	3	13	0.000918663	9606	Homo sapiens	LOXL4		R-HSA-2022141;R-HSA-2395340;R-HSA-2002466
		R-HSA-912631	Regulation of signaling by CBL	1	24	0.0015748	0.892652	0.892652	0.0493178	1	7	0.000494665	9606	Homo sapiens	UBC		R-HSA-912627
		R-HSA-449836	Other interleukin signaling	1	24	0.0015748	0.892652	0.892652	0.0493178	2	17	0.00120133	9606	Homo sapiens	CSF1		R-HSA-9009485;R-HSA-9009488
		R-HSA-8964058	HDL remodeling	1	24	0.0015748	0.892652	0.892652	0.0493178	1	13	0.000918663	9606	Homo sapiens	LIPG		R-HSA-8980228
		R-HSA-202131	Metabolism of nitric oxide: NOS3 activation and regulation	2	41	0.00269029	0.89374	0.89374	0.0487889	9	26	0.00183733	9606	Homo sapiens	AKT1;CALM1		R-HSA-1497796;R-HSA-202129;R-HSA-202144;R-HSA-1497810;R-HSA-202137;R-HSA-202111;R-HSA-202127;R-HSA-202110;R-HSA-1497784
		R-HSA-190861	Gap junction assembly	2	41	0.00269029	0.89374	0.89374	0.0487889	4	16	0.00113066	9606	Homo sapiens	GJD3;TUBA4A		R-HSA-190682;R-HSA-190520;R-HSA-191737;R-HSA-190877
		R-HSA-1483255	PI Metabolism	7	112	0.00734908	0.894333	0.894333	0.0485008	15	89	0.00628931	9606	Homo sapiens	INPP4A;PI4K2B;INPP5F;PLEKHA6;PIP5K1A;PIP4K2C;PLEKHA4		R-HSA-1676185;R-HSA-1675773;R-HSA-6811522;R-HSA-1676145;R-HSA-1676082;R-HSA-8849969;R-HSA-1675776;R-HSA-1675810;R-HSA-1676162;R-HSA-1675813;R-HSA-1675780;R-HSA-1676164;R-HSA-8870489;R-HSA-1675974;R-HSA-1676134
		R-HSA-977606	Regulation of Complement cascade	9	139	0.00912073	0.89735	0.89735	0.047038	32	42	0.00296799	9606	Homo sapiens	C4A;C6;CFH;C7;CFHR3;C3AR1;SERPING1		R-HSA-977359;R-HSA-977615;R-HSA-8852481;R-HSA-977605;R-HSA-981637;R-HSA-977602;R-HSA-976768;R-HSA-977375;R-HSA-981535;R-HSA-977629;R-HSA-977626;R-HSA-981658;R-HSA-977371;R-HSA-1006169;R-HSA-2530429;R-HSA-977363;R-HSA-977619;R-HSA-981648;R-HSA-444647;R-HSA-8852580;R-HSA-976810;R-HSA-976743;R-HSA-2530445;R-HSA-8851436;R-HSA-2855047;R-HSA-8852266;R-HSA-981728;R-HSA-2530453;R-HSA-9021306;R-HSA-895148…
		R-HSA-212165	Epigenetic regulation of gene expression	9	139	0.00912073	0.89735	0.89735	0.047038	23	34	0.00240266	9606	Homo sapiens	SUZ12;CAST;H2BC5;H2AC6;H2BC21;H2AC19;DEK		R-HSA-5334097;R-HSA-427366;R-HSA-427527;R-HSA-5334160;R-HSA-5334099;R-HSA-5250930;R-HSA-212263;R-HSA-5334164;R-HSA-5250938;R-HSA-5227490;R-HSA-212269;R-HSA-433672;R-HSA-427528;R-HSA-427336;R-HSA-427337;R-HSA-427383;R-HSA-5334179;R-HSA-5250947;R-HSA-5334151;R-HSA-5334152;R-HSA-427514;R-HSA-212222;R-HSA-212252
		R-HSA-375276	Peptide ligand-binding receptors	14	203	0.0133202	0.89779	0.89779	0.0468255	13	83	0.00586531	9606	Homo sapiens	NPFFR2;CCR1;OXTR;CXCL9;ECE1;SSTR1;TACR1;GRPR;APLN;CXCL10;CXCL11;CCL5;ACKR4;C3AR1		R-HSA-373061;R-HSA-444647;R-HSA-374758;R-HSA-8876868;R-HSA-374337;R-HSA-380076;R-HSA-443978;R-HSA-374248;R-HSA-388503;R-HSA-443986;R-HSA-373073;R-HSA-389491;R-HSA-375384
		R-HSA-416482	G alpha (12/13) signalling events	5	86	0.00564304	0.900474	0.900474	0.045529	5	15	0.00106	9606	Homo sapiens	FGD4;TRIO;ITSN1;GNB4;ADRA1B		R-HSA-751019;R-HSA-751039;R-HSA-419166;R-HSA-751027;R-HSA-751029
		R-HSA-9609523	Insertion of tail-anchored proteins into the endoplasmic reticulum membrane	1	25	0.00164042	0.902191	0.902191	0.0447014	5	7	0.000494665	9606	Homo sapiens	SEC61G		R-HSA-9609921;R-HSA-9609860;R-HSA-9610442;R-HSA-9609899;R-HSA-9609917
		R-HSA-389977	Post-chaperonin tubulin folding pathway	1	25	0.00164042	0.902191	0.902191	0.0447014	6	9	0.000635997	9606	Homo sapiens	TUBA4A		R-HSA-389972;R-HSA-389974;R-HSA-389964;R-HSA-389976;R-HSA-389963;R-HSA-389978
		R-HSA-70221	Glycogen breakdown (glycogenolysis)	1	25	0.00164042	0.902191	0.902191	0.0447014	3	15	0.00106	9606	Homo sapiens	CALM1		R-HSA-71541;R-HSA-71588;R-HSA-453337
		R-HSA-1482922	Acyl chain remodelling of PI	1	25	0.00164042	0.902191	0.902191	0.0447014	1	6	0.000423998	9606	Homo sapiens	PLAAT3;PLAAT4		R-HSA-1482825
		R-HSA-1362409	Mitochondrial iron-sulfur cluster biogenesis	1	25	0.00164042	0.902191	0.902191	0.0447014	1	6	0.000423998	9606	Homo sapiens	SLC25A28		R-HSA-1362417
		R-HSA-8848584	Wax and plasmalogen biosynthesis	1	25	0.00164042	0.902191	0.902191	0.0447014	1	10	0.000706664	9606	Homo sapiens	DHRS7B		R-HSA-75883
		R-HSA-1362277	Transcription of E2F targets under negative control by DREAM complex	1	25	0.00164042	0.902191	0.902191	0.0447014	1	12	0.000847997	9606	Homo sapiens	MAX		R-HSA-188345
		R-HSA-391903	Eicosanoid ligand-binding receptors	1	25	0.00164042	0.902191	0.902191	0.0447014	1	15	0.00106	9606	Homo sapiens	PTGIR		R-HSA-391942
		R-HSA-5655253	Signaling by FGFR2 in disease	3	58	0.00380577	0.904942	0.904942	0.0433795	17	28	0.00197866	9606	Homo sapiens	FGF5;FGF1;FGF2		R-HSA-5654748;R-HSA-5655323;R-HSA-5655320;R-HSA-2077424;R-HSA-2033488;R-HSA-8853320;R-HSA-2033486;R-HSA-5655268;R-HSA-2077421;R-HSA-5655301;R-HSA-5655233;R-HSA-5655343;R-HSA-5655245;R-HSA-5655339;R-HSA-2033474;R-HSA-5655241;R-HSA-2033472
		R-HSA-8853659	RET signaling	2	43	0.00282152	0.908386	0.908386	0.0417296	24	24	0.00169599	9606	Homo sapiens	RET;GFRA1		R-HSA-8853734;R-HSA-8854981;R-HSA-8855747;R-HSA-8853762;R-HSA-8855617;R-HSA-8853793;R-HSA-8853792;R-HSA-8853774;R-HSA-8855564;R-HSA-8855915;R-HSA-8853801;R-HSA-8853737;R-HSA-8853800;R-HSA-8855508;R-HSA-8854899;R-HSA-8853745;R-HSA-8854897;R-HSA-8853789;R-HSA-8854908;R-HSA-8871227;R-HSA-8853755;R-HSA-8871226;R-HSA-8853753;R-HSA-8854905
		R-HSA-140877	Formation of Fibrin Clot (Clotting Cascade)	2	43	0.00282152	0.908386	0.908386	0.0417296	8	61	0.00431065	9606	Homo sapiens	C1QBP;SERPING1		R-HSA-158354;R-HSA-158311;R-HSA-158357;R-HSA-158218;R-HSA-158251;R-HSA-9650473;R-HSA-158313;R-HSA-158399
		R-HSA-381119	Unfolded Protein Response (UPR)	10	155	0.0101706	0.909416	0.909416	0.0412372	12	94	0.00664264	9606	Homo sapiens	GSK3A;DDIT3;CREBRF;BAALC;ATF3;ATF4		R-HSA-517731;R-HSA-1791118;R-HSA-1791150;R-HSA-1791054;R-HSA-8874849;R-HSA-1791180;R-HSA-1791107;R-HSA-1791056;R-HSA-1791088;R-HSA-1791095;R-HSA-381128;R-HSA-1791173
		R-HSA-112314	Neurotransmitter receptors and postsynaptic signal transmission	16	232	0.0152231	0.910874	0.910874	0.0405418	60	110	0.0077733	9606	Homo sapiens	CHRNA1;GABRB1;CAMK2D;GABRA4;ADCY7;KIF17;TUBA4A;GRIP2;CACNG8;MDM2;GNB4;AP2S1;CALM1;AP2M1;PDK1		R-HSA-9618834;R-HSA-9619478;R-HSA-421007;R-HSA-9619355;R-HSA-392206;R-HSA-442760;R-HSA-9610627;R-HSA-1013020;R-HSA-438037;R-HSA-9619467;R-HSA-1013013;R-HSA-1013012;R-HSA-9619214;R-HSA-432164;R-HSA-9619376;R-HSA-432162;R-HSA-9612085;R-HSA-9619125;R-HSA-170666;R-HSA-111913;R-HSA-111912;R-HSA-432172;R-HSA-111915;R-HSA-9618750;R-HSA-170671;R-HSA-170674;R-HSA-445367;R-HSA-9619367;R-HSA-9610408;R-HSA-1…
		R-HSA-202040	G-protein activation	1	26	0.00170604	0.910884	0.910884	0.0405372	5	6	0.000423998	9606	Homo sapiens	GNB4		R-HSA-167408;R-HSA-167429;R-HSA-167419;R-HSA-167433;R-HSA-112271
		R-HSA-392170	ADP signalling through P2Y purinoceptor 12	1	26	0.00170604	0.910884	0.910884	0.0405372	3	4	0.000282666	9606	Homo sapiens	GNB4		R-HSA-392195;R-HSA-392187;R-HSA-392202
		R-HSA-162594	Early Phase of HIV Life Cycle	1	26	0.00170604	0.910884	0.910884	0.0405372	10	39	0.00275599	9606	Homo sapiens	HMGA1		R-HSA-175250;R-HSA-164514;R-HSA-8951690;R-HSA-175174;R-HSA-175108;R-HSA-164522;R-HSA-173115;R-HSA-162590;R-HSA-164845;R-HSA-175117
		R-HSA-167044	Signalling to RAS	1	26	0.00170604	0.910884	0.910884	0.0405372	2	10	0.000706664	9606	Homo sapiens	RALB		R-HSA-171026;R-HSA-170991
		R-HSA-422085	Synthesis, secretion, and deacylation of Ghrelin	1	26	0.00170604	0.910884	0.910884	0.0405372	1	8	0.000565331	9606	Homo sapiens	KLF4		R-HSA-422088
		R-HSA-9013695	NOTCH4 Intracellular Domain Regulates Transcription	1	26	0.00170604	0.910884	0.910884	0.0405372	1	9	0.000635997	9606	Homo sapiens	SMAD3		R-HSA-9605414
		R-HSA-3371571	HSF1-dependent transactivation	3	59	0.00387139	0.910919	0.910919	0.0405201	5	8	0.000565331	9606	Homo sapiens	CAMK2D;HSPA6;HSPB1		R-HSA-3371554;R-HSA-5082356;R-HSA-5082369;R-HSA-5082384;R-HSA-5082387
		R-HSA-197264	Nicotinamide salvaging	3	59	0.00387139	0.910919	0.910919	0.0405201	1	12	0.000847997	9606	Homo sapiens	PARP4;PARP9;PARP14		R-HSA-8938073
		R-HSA-391251	Protein folding	6	102	0.00669291	0.911095	0.911095	0.0404362	25	28	0.00197866	9606	Homo sapiens	CSNK2A1;KIF13A;GNB4;FKBP9;CCT7;TUBA4A		R-HSA-6814119;R-HSA-390470;R-HSA-8850560;R-HSA-389954;R-HSA-389964;R-HSA-6814124;R-HSA-389961;R-HSA-6814121;R-HSA-389963;R-HSA-6814120;R-HSA-389972;R-HSA-389974;R-HSA-389970;R-HSA-8850527;R-HSA-389980;R-HSA-389976;R-HSA-389978;R-HSA-8850534;R-HSA-8850529;R-HSA-391266;R-HSA-8850539;R-HSA-6814409;R-HSA-390453;R-HSA-6814418;R-HSA-390459
		R-HSA-5368287	Mitochondrial translation	6	102	0.00669291	0.911095	0.911095	0.0404362	13	17	0.00120133	9606	Homo sapiens	BRIP1;MRPS27;MRPL17;MRPL46;MRPL24;DAP3		R-HSA-5389842;R-HSA-5419281;R-HSA-5368279;R-HSA-5389848;R-HSA-5389849;R-HSA-5419261;R-HSA-5419264;R-HSA-5389857;R-HSA-5419271;R-HSA-5419273;R-HSA-5419279;R-HSA-5389839;R-HSA-5419277
		R-HSA-5693532	DNA Double-Strand Break Repair	11	169	0.0110892	0.913079	0.913079	0.0394915	83	113	0.0079853	9606	Homo sapiens	SMG1;BRIP1;H2BC5;SUMO1;EXO1;H2BC21;UBC;NBN;BACH1		R-HSA-69891;R-HSA-5684052;R-HSA-5686483;R-HSA-5685341;R-HSA-5683930;R-HSA-5687640;R-HSA-5683801;R-HSA-3785768;R-HSA-5686469;R-HSA-5682629;R-HSA-5685838;R-HSA-5683405;R-HSA-9701000;R-HSA-5686900;R-HSA-5686642;R-HSA-5687664;R-HSA-5684081;R-HSA-75174;R-HSA-5693566;R-HSA-5683967;R-HSA-5693564;R-HSA-5683964;R-HSA-5682044;R-HSA-5687675;R-HSA-5693561;R-HSA-5687673;R-HSA-5693542;R-HSA-5684071;R-HSA-56935…
		R-HSA-2467813	Separation of Sister Chromatids	13	195	0.0127953	0.913977	0.913977	0.0390645	6	8	0.000565331	9606	Homo sapiens	STAG1;PSMA4;PSMA2;UBC;TXNIP;PPP2R5C;SMC1A;CKAP5;TUBA4A;PSMB10;PSMB8;PSMB9		R-HSA-174144;R-HSA-2467809;R-HSA-2545203;R-HSA-2467811;R-HSA-174202;R-HSA-174121
		R-HSA-1296072	Voltage gated Potassium channels	2	44	0.00288714	0.914979	0.914979	0.0385889	1	1	7.06664e-05	9606	Homo sapiens	KCNS3;KCNQ3		R-HSA-1296127
		R-HSA-419037	NCAM1 interactions	2	44	0.00288714	0.914979	0.914979	0.0385889	3	10	0.000706664	9606	Homo sapiens	GFRA1;AGRN		R-HSA-375155;R-HSA-375149;R-HSA-375144
		R-HSA-2024096	HS-GAG degradation	2	44	0.00288714	0.914979	0.914979	0.0385889	3	14	0.000989329	9606	Homo sapiens	HPSE;AGRN		R-HSA-1667005;R-HSA-2024084;R-HSA-1678694
		R-HSA-9694548	Maturation of spike protein	2	44	0.00288714	0.914979	0.914979	0.0385889	2	12	0.000847997	9606	Homo sapiens	TUSC3;ST3GAL4		R-HSA-9697018;R-HSA-9694793
		R-HSA-9663891	Selective autophagy	5	89	0.0058399	0.915405	0.915405	0.0383868	18	48	0.00339199	9606	Homo sapiens	CSNK2A1;UBC;TUBA4A;TOMM5		R-HSA-9646354;R-HSA-9646679;R-HSA-9641111;R-HSA-9646390;R-HSA-9641109;R-HSA-9664888;R-HSA-9646685;R-HSA-8948039;R-HSA-9641089;R-HSA-5205661;R-HSA-9640480;R-HSA-9641127;R-HSA-9646347;R-HSA-9641096;R-HSA-9646383;R-HSA-9674127;R-HSA-5205682;R-HSA-9646348
		R-HSA-9034015	Signaling by NTRK3 (TRKC)	1	27	0.00177165	0.918804	0.918804	0.0367772	15	19	0.00134266	9606	Homo sapiens	NTF3		R-HSA-9036970;R-HSA-9034796;R-HSA-9603445;R-HSA-9034862;R-HSA-9034016;R-HSA-9603419;R-HSA-9034855;R-HSA-9603420;R-HSA-9034875;R-HSA-9034714;R-HSA-9603719;R-HSA-9034814;R-HSA-9036949;R-HSA-9603407;R-HSA-9603437
		R-HSA-947581	Molybdenum cofactor biosynthesis	1	27	0.00177165	0.918804	0.918804	0.0367772	1	6	0.000423998	9606	Homo sapiens	MOCOS		R-HSA-947499
		R-HSA-8964208	Phenylalanine metabolism	1	27	0.00177165	0.918804	0.918804	0.0367772	1	6	0.000423998	9606	Homo sapiens	IL4I1		R-HSA-2160492
		R-HSA-196108	Pregnenolone biosynthesis	1	27	0.00177165	0.918804	0.918804	0.0367772	1	9	0.000635997	9606	Homo sapiens	STARD4		R-HSA-196126
		R-HSA-9725371	Nuclear events stimulated by ALK signaling in cancer	1	27	0.00177165	0.918804	0.918804	0.0367772	1	9	0.000635997	9606	Homo sapiens	FN1		R-HSA-9701810
		R-HSA-9671555	Signaling by PDGFR in disease	1	27	0.00177165	0.918804	0.918804	0.0367772	2	24	0.00169599	9606	Homo sapiens	STAT1		R-HSA-9672176;R-HSA-9672159
		R-HSA-9755088	Ribavirin ADME	1	27	0.00177165	0.918804	0.918804	0.0367772	1	12	0.000847997	9606	Homo sapiens	SLC28A3		R-HSA-9754934
		R-HSA-2022377	Metabolism of Angiotensinogen to Angiotensins	1	27	0.00177165	0.918804	0.918804	0.0367772	1	20	0.00141333	9606	Homo sapiens	ANPEP		R-HSA-2022393
		R-HSA-376176	Signaling by ROBO receptors	16	235	0.0154199	0.919777	0.919777	0.0363174	33	60	0.00423998	9606	Homo sapiens	NRP1;NRP2;USP33;PSMB10;PSMB8;PSMB9;PSMA4;PSMA2;UBC;ETF1;SLIT2;AGRN;EIF4G1;PFN2		R-HSA-9010190;R-HSA-376141;R-HSA-376140;R-HSA-9010951;R-HSA-204364;R-HSA-376149;R-HSA-428885;R-HSA-376145;R-HSA-428883;R-HSA-373715;R-HSA-428511;R-HSA-9010898;R-HSA-8986258;R-HSA-9014610;R-HSA-428888;R-HSA-428518;R-HSA-9010539;R-HSA-9010541;R-HSA-428515;R-HSA-8986083;R-HSA-428522;R-HSA-9011300;R-HSA-428534;R-HSA-9010872;R-HSA-428535;R-HSA-428533;R-HSA-8985594;R-HSA-428531;R-HSA-9014652;R-HSA-9010…
		R-HSA-389948	PD-1 signaling	2	45	0.00295276	0.921124	0.921124	0.0356817	4	5	0.000353332	9606	Homo sapiens	CD274;PDCD1LG2		R-HSA-389762;R-HSA-388828;R-HSA-389759;R-HSA-389758
		R-HSA-2046106	alpha-linolenic acid (ALA) metabolism	2	45	0.00295276	0.921124	0.921124	0.0356817	2	15	0.00106	9606	Homo sapiens	ELOVL6;ACAA1		R-HSA-2046088;R-HSA-2066788
		R-HSA-177929	Signaling by EGFR	3	61	0.00400262	0.921861	0.921861	0.0353345	40	49	0.00346265	9606	Homo sapiens	BTC;UBC		R-HSA-177922;R-HSA-177923;R-HSA-177926;R-HSA-177927;R-HSA-177924;R-HSA-177925;R-HSA-177930;R-HSA-182986;R-HSA-183051;R-HSA-8951490;R-HSA-177934;R-HSA-182990;R-HSA-177935;R-HSA-183055;R-HSA-177933;R-HSA-177938;R-HSA-183058;R-HSA-182994;R-HSA-177939;R-HSA-177936;R-HSA-177937;R-HSA-182993;R-HSA-177942;R-HSA-177943;R-HSA-177941;R-HSA-183002;R-HSA-183067;R-HSA-177944;R-HSA-177945;R-HSA-8867047;R-HSA-2…
		R-HSA-3371497	HSP90 chaperone cycle for steroid hormone receptors (SHR) in the presence of ligand	4	76	0.00498688	0.92189	0.92189	0.0353207	12	22	0.00155466	9606	Homo sapiens	STIP1;TUBA4A;FKBP5;NR3C2		R-HSA-5618085;R-HSA-5618080;R-HSA-5618099;R-HSA-5618098;R-HSA-5618093;R-HSA-9726509;R-HSA-5618110;R-HSA-9725855;R-HSA-5618105;R-HSA-5618073;R-HSA-3371503;R-HSA-5618107
		R-HSA-9662360	Sensory processing of sound by inner hair cells of the cochlea	4	76	0.00498688	0.92189	0.92189	0.0353207	2	7	0.000494665	9606	Homo sapiens	PCLO;MYH9;EPS8L2;EZR		R-HSA-9662096;R-HSA-9659380
		R-HSA-350054	Notch-HLH transcription pathway	1	28	0.00183727	0.926021	0.926021	0.0333794	1	2	0.000141333	9606	Homo sapiens	HDAC9		R-HSA-350058
		R-HSA-168799	Neurotoxicity of clostridium toxins	1	28	0.00183727	0.926021	0.926021	0.0333794	6	40	0.00282666	9606	Homo sapiens	SYT1		R-HSA-5244402;R-HSA-5250979;R-HSA-5244404;R-HSA-5250986;R-HSA-5250972;R-HSA-5244397
		R-HSA-166208	mTORC1-mediated signalling	1	28	0.00183727	0.926021	0.926021	0.0333794	1	8	0.000565331	9606	Homo sapiens	EIF4G1		R-HSA-165766
		R-HSA-200425	Carnitine metabolism	1	28	0.00183727	0.926021	0.926021	0.0333794	1	9	0.000635997	9606	Homo sapiens	RGMB		R-HSA-200423
		R-HSA-189200	Cellular hexose transport	1	28	0.00183727	0.926021	0.926021	0.0333794	1	18	0.00127199	9606	Homo sapiens	SLC2A12		R-HSA-429094
		R-HSA-168276	NS1 Mediated Effects on Host Pathways	2	46	0.00301837	0.92685	0.92685	0.0329908	2	6	0.000423998	9606	Homo sapiens	EIF2AK2;ISG15		R-HSA-168896;R-HSA-1176059
		R-HSA-975576	N-glycan antennae elongation in the medial/trans-Golgi	2	46	0.00301837	0.92685	0.92685	0.0329908	2	14	0.000989329	9606	Homo sapiens	ST3GAL4;ST8SIA6		R-HSA-1022133;R-HSA-1022129
		R-HSA-4551638	SUMOylation of chromatin organization proteins	3	62	0.00406824	0.926858	0.926858	0.0329868	10	15	0.00106	9606	Homo sapiens	SUZ12;SUMO1;PHC3		R-HSA-4551655;R-HSA-8956365;R-HSA-4570496;R-HSA-4615872;R-HSA-4615889;R-HSA-4615873;R-HSA-4615905;R-HSA-4616015;R-HSA-4551727;R-HSA-4615933
		R-HSA-194315	Signaling by Rho GTPases	55	709	0.0465223	0.927585	0.927585	0.0326464	81	203	0.0143453	9606	Homo sapiens	YWHAE;STEAP3;TRIO;DOCK9;ITSN1;H2AC19;ARHGAP5;DOCK10;C1QBP;H2BC21;STBD1;EFHD2;EPSTI1;ANKFY1;PDK1;DSP;NCOA2;PPP1R12A;H2AC6;DST;RRAS2;PPP2R5C;CKAP5;TUBA4A;ARHGAP45;DDX39B;GFOD1;SPATA13;CDC42EP3;MYH9;PFN2;NAPA;ARHGAP18;RASAL2;ADD3;MYL12B;ARHGAP22;STIP1;FGD4;ARHGAP21;PLEKHG4B;SLITRK5;CCT7;FAM83B;HMOX2;KDM4C;H2BC5;ARHGAP29;DEF6;ARHGAP24;DNMBP;CALM1;TJP2		R-HSA-5665751;R-HSA-2029469;R-HSA-2029466;R-HSA-5668947;R-HSA-5623632;R-HSA-9018766;R-HSA-2029465;R-HSA-5666001;R-HSA-5666129;R-HSA-75016;R-HSA-5671772;R-HSA-8981637;R-HSA-419083;R-HSA-5625797;R-HSA-9013145;R-HSA-5625796;R-HSA-9013144;R-HSA-9014296;R-HSA-5668932;R-HSA-9018778;R-HSA-9013022;R-HSA-9013009;R-HSA-9696266;R-HSA-9017488;R-HSA-9017491;R-HSA-2197690;R-HSA-9696271;R-HSA-9693198;R-HSA-9013…
		R-HSA-211000	Gene Silencing by RNA	7	120	0.00787402	0.928107	0.928107	0.0324021	2	40	0.00282666	9606	Homo sapiens	H2BC5;H2AC6;H2BC21;H2AC19;PLD6		R-HSA-5578742;R-HSA-5601887
		R-HSA-6807878	COPI-mediated anterograde transport	6	107	0.007021	0.931353	0.931353	0.0308856	11	12	0.000847997	9606	Homo sapiens	NAPA;SPTBN5;GSK3A;GOLGB1;ANK1;TUBA4A		R-HSA-6809015;R-HSA-6809014;R-HSA-6807877;R-HSA-6809011;R-HSA-6807875;R-HSA-6809010;R-HSA-6807872;R-HSA-6809006;R-HSA-6807868;R-HSA-6809003;R-HSA-6807866
		R-HSA-3371568	Attenuation phase	2	47	0.00308399	0.932181	0.932181	0.0304999	3	5	0.000353332	9606	Homo sapiens	HSPA6;HSPB1		R-HSA-3371554;R-HSA-5082369;R-HSA-5082384
		R-HSA-9635486	Infection with Mycobacterium tuberculosis	8	135	0.00885827	0.932537	0.932537	0.030334	9	73	0.00515865	9606	Homo sapiens	GSK3A;RNF213;UBC;PGK1;ENO1;B2M;TLR2		R-HSA-9637635;R-HSA-9636658;R-HSA-9636439;R-HSA-9637638;R-HSA-9635461;R-HSA-9635609;R-HSA-9637641;R-HSA-9636461;R-HSA-9636669
		R-HSA-8943723	Regulation of PTEN mRNA translation	1	29	0.00190289	0.932596	0.932596	0.0303063	24	24	0.00169599	9606	Homo sapiens	MOV10		R-HSA-8944650;R-HSA-8944522;R-HSA-2318752;R-HSA-8948651;R-HSA-8944684;R-HSA-8948524;R-HSA-8948621;R-HSA-8945709;R-HSA-8948623;R-HSA-8948641;R-HSA-8944706;R-HSA-8944483;R-HSA-8948612;R-HSA-8948582;R-HSA-8948583;R-HSA-8944632;R-HSA-8948536;R-HSA-8948569;R-HSA-8944569;R-HSA-8944538;R-HSA-8948602;R-HSA-8944497;R-HSA-8948594;R-HSA-8944599
		R-HSA-912526	Interleukin receptor SHC signaling	1	29	0.00190289	0.932596	0.932596	0.0303063	6	6	0.000423998	9606	Homo sapiens	JAK2		R-HSA-508247;R-HSA-453111;R-HSA-912527;R-HSA-913374;R-HSA-453104;R-HSA-913424
		R-HSA-1855167	Synthesis of pyrophosphates in the cytosol	1	29	0.00190289	0.932596	0.932596	0.0303063	5	15	0.00106	9606	Homo sapiens	IP6K3		R-HSA-1855193;R-HSA-1855194;R-HSA-1855227;R-HSA-1855158;R-HSA-1855223
		R-HSA-2024101	CS/DS degradation	1	29	0.00190289	0.932596	0.932596	0.0303063	3	10	0.000706664	9606	Homo sapiens	CSPG4		R-HSA-1793176;R-HSA-2022056;R-HSA-2065233
		R-HSA-209968	Thyroxine biosynthesis	1	29	0.00190289	0.932596	0.932596	0.0303063	1	11	0.00077733	9606	Homo sapiens	DIO2		R-HSA-209772
		R-HSA-9716542	Signaling by Rho GTPases, Miro GTPases and RHOBTB3	56	725	0.0475722	0.933982	0.933982	0.0296617	83	212	0.0149813	9606	Homo sapiens	YWHAE;STEAP3;TRIO;DOCK9;ITSN1;H2AC19;ARHGAP5;DOCK10;C1QBP;H2BC21;STBD1;EFHD2;EPSTI1;ANKFY1;PDK1;DSP;NCOA2;PPP1R12A;H2AC6;DST;RRAS2;PPP2R5C;CKAP5;TUBA4A;ARHGAP45;DDX39B;GFOD1;SPATA13;CDC42EP3;MYH9;PFN2;NAPA;RAP1GDS1;ARHGAP18;RASAL2;ADD3;MYL12B;ARHGAP22;STIP1;FGD4;ARHGAP21;PLEKHG4B;SLITRK5;CCT7;FAM83B;HMOX2;KDM4C;H2BC5;ARHGAP29;DEF6;ARHGAP24;DNMBP;CALM1;TJP2		R-HSA-5665751;R-HSA-2029469;R-HSA-2029466;R-HSA-5668947;R-HSA-5623632;R-HSA-9018766;R-HSA-2029465;R-HSA-5666001;R-HSA-5666129;R-HSA-75016;R-HSA-5671772;R-HSA-8981637;R-HSA-419083;R-HSA-5625797;R-HSA-9013145;R-HSA-5625796;R-HSA-9013144;R-HSA-9014296;R-HSA-5668932;R-HSA-9018778;R-HSA-9013022;R-HSA-9013009;R-HSA-9696266;R-HSA-9017488;R-HSA-9017491;R-HSA-2197690;R-HSA-9696271;R-HSA-9693198;R-HSA-9013…
		R-HSA-3000178	ECM proteoglycans	4	79	0.00518373	0.934813	0.934813	0.0292751	8	23	0.00162533	9606	Homo sapiens	SPARC;SERPINE1;FN1;AGRN		R-HSA-2467716;R-HSA-2467665;R-HSA-2467633;R-HSA-2424243;R-HSA-2396124;R-HSA-2681681;R-HSA-2396079;R-HSA-2467659
		R-HSA-422356	Regulation of insulin secretion	6	108	0.00708661	0.934877	0.934877	0.0292455	17	38	0.00268532	9606	Homo sapiens	STXBP1;KCNS3;GNB4;CACNA1A;ITPR3;RAPGEF3		R-HSA-381668;R-HSA-400037;R-HSA-400097;R-HSA-400046;R-HSA-381644;R-HSA-381612;R-HSA-265645;R-HSA-265166;R-HSA-9728664;R-HSA-381706;R-HSA-169683;R-HSA-169680;R-HSA-381713;R-HSA-265682;R-HSA-422320;R-HSA-381727;R-HSA-400092
		R-HSA-73886	Chromosome Maintenance	8	136	0.00892388	0.935671	0.935671	0.0288769	31	38	0.00268532	9606	Homo sapiens	TERT;H2BC5;H2AC6;H2BC21;TINF2;H2AC19		R-HSA-606287;R-HSA-9670101;R-HSA-181450;R-HSA-164616;R-HSA-164617;R-HSA-164620;R-HSA-163090;R-HSA-9670149;R-HSA-606289;R-HSA-163099;R-HSA-174427;R-HSA-163096;R-HSA-174425;R-HSA-174438;R-HSA-174439;R-HSA-9668597;R-HSA-9686521;R-HSA-174441;R-HSA-174446;R-HSA-174447;R-HSA-174444;R-HSA-174445;R-HSA-9686524;R-HSA-9670114;R-HSA-174451;R-HSA-163120;R-HSA-174448;R-HSA-174452;R-HSA-174456;R-HSA-176702;R-H…
		R-HSA-193648	NRAGE signals death through JNK	3	64	0.00419948	0.935982	0.935982	0.0287324	1	7	0.000494665	9606	Homo sapiens	FGD4;TRIO;ITSN1		R-HSA-205039
		R-HSA-9662361	Sensory processing of sound by outer hair cells of the cochlea	3	64	0.00419948	0.935982	0.935982	0.0287324	1	8	0.000565331	9606	Homo sapiens	MYH9;EPS8L2;EZR		R-HSA-9663363
		R-HSA-71240	Tryptophan catabolism	2	48	0.00314961	0.937142	0.937142	0.0281944	2	16	0.00113066	9606	Homo sapiens	IDO1		R-HSA-198563;R-HSA-888614
		R-HSA-428930	Thromboxane signalling through TP receptor	1	30	0.0019685	0.938588	0.938588	0.027525	6	8	0.000565331	9606	Homo sapiens	GNB4		R-HSA-428918;R-HSA-428917;R-HSA-428752;R-HSA-428750;R-HSA-428909;R-HSA-428749
		R-HSA-9665686	Signaling by ERBB2 TMD/JMD mutants	1	30	0.0019685	0.938588	0.938588	0.027525	6	13	0.000918663	9606	Homo sapiens	BTC		R-HSA-9665699;R-HSA-9665697;R-HSA-9665701;R-HSA-9665700;R-HSA-9665705;R-HSA-9665709
		R-HSA-418592	ADP signalling through P2Y purinoceptor 1	1	30	0.0019685	0.938588	0.938588	0.027525	3	7	0.000494665	9606	Homo sapiens	GNB4		R-HSA-418581;R-HSA-418579;R-HSA-418576
		R-HSA-499943	Interconversion of nucleotide di- and triphosphates	4	80	0.00524934	0.93867	0.93867	0.0274871	6	33	0.00233199	9606	Homo sapiens	RRM2B;TXNRD1;AK2;AK6		R-HSA-110145;R-HSA-110144;R-HSA-8866405;R-HSA-6788810;R-HSA-111804;R-HSA-73646
		R-HSA-9013149	RAC1 GTPase cycle	12	191	0.0125328	0.939725	0.939725	0.0269994	3	6	0.000423998	9606	Homo sapiens	DOCK10;NAPA;ARHGAP22;ARHGAP21;TRIO;DOCK9;SPATA13;ARHGAP29;ARHGAP5;ARHGAP24;DEF6;ARHGAP45		R-HSA-9013145;R-HSA-9013144;R-HSA-9013143
		R-HSA-927802	Nonsense-Mediated Decay (NMD)	7	124	0.00813648	0.941142	0.941142	0.0263447	6	6	0.000423998	9606	Homo sapiens	SMG1;UBC;ETF1;AGRN;SMG7;DCP1A;EIF4G1		R-HSA-927836;R-HSA-927789;R-HSA-927832;R-HSA-927830;R-HSA-927813;R-HSA-927889
		R-HSA-975957	Nonsense Mediated Decay (NMD) enhanced by the Exon Junction Complex (EJC)	7	124	0.00813648	0.941142	0.941142	0.0263447	5	5	0.000353332	9606	Homo sapiens	SMG1;UBC;ETF1;AGRN;SMG7;DCP1A;EIF4G1		R-HSA-927836;R-HSA-927832;R-HSA-927830;R-HSA-927813;R-HSA-927889
		R-HSA-6809371	Formation of the cornified envelope	8	138	0.00905512	0.941559	0.941559	0.0261526	11	27	0.00190799	9606	Homo sapiens	DSP;TGM1;KRT19;KRT15;KRT34;PKP3		R-HSA-6814695;R-HSA-6810357;R-HSA-6811539;R-HSA-6810899;R-HSA-6814387;R-HSA-8942224;R-HSA-6814734;R-HSA-6810894;R-HSA-6814764;R-HSA-6814298;R-HSA-6810937
		R-HSA-4086398	Ca2+ pathway	4	81	0.00531496	0.942318	0.942318	0.0258027	15	27	0.00190799	9606	Homo sapiens	MOV10;GNB4;ITPR3;CALM1		R-HSA-4332358;R-HSA-4332359;R-HSA-4332363;R-HSA-4518575;R-HSA-4551465;R-HSA-2730872;R-HSA-169680;R-HSA-4420052;R-HSA-398193;R-HSA-3965444;R-HSA-3965447;R-HSA-3965441;R-HSA-4518585;R-HSA-398040;R-HSA-4551451
		R-HSA-438064	Post NMDA receptor activation events	5	96	0.00629921	0.942812	0.942812	0.0255748	27	39	0.00275599	9606	Homo sapiens	CAMK2D;CALM1;TUBA4A;PDK1		R-HSA-9618834;R-HSA-9619478;R-HSA-9619542;R-HSA-9619355;R-HSA-442760;R-HSA-9619783;R-HSA-9619214;R-HSA-442715;R-HSA-9619376;R-HSA-442725;R-HSA-9612085;R-HSA-9619125;R-HSA-111913;R-HSA-9618811;R-HSA-111912;R-HSA-442732;R-HSA-111915;R-HSA-9618750;R-HSA-9617535;R-HSA-445367;R-HSA-9618785;R-HSA-442739;R-HSA-9619367;R-HSA-442749;R-HSA-9617583;R-HSA-9618863;R-HSA-444792
		R-HSA-6782210	Gap-filling DNA repair synthesis and ligation in TC-NER	3	66	0.00433071	0.944045	0.944045	0.0250073	2	2	0.000141333	9606	Homo sapiens	UBC;CUL4B		R-HSA-6782227;R-HSA-6782208
		R-HSA-1296041	Activation of G protein gated Potassium channels	1	31	0.00203412	0.944047	0.944047	0.0250063	3	3	0.000211999	9606	Homo sapiens	GNB4		R-HSA-1013020;R-HSA-1013013;R-HSA-1013012
		R-HSA-997272	Inhibition of voltage gated Ca2+ channels via Gbeta/gamma subunits	1	31	0.00203412	0.944047	0.944047	0.0250063	3	3	0.000211999	9606	Homo sapiens	GNB4		R-HSA-1013020;R-HSA-1013013;R-HSA-1013012
		R-HSA-1296059	G protein gated Potassium channels	1	31	0.00203412	0.944047	0.944047	0.0250063	3	3	0.000211999	9606	Homo sapiens	GNB4		R-HSA-1013020;R-HSA-1013013;R-HSA-1013012
		R-HSA-174411	Polymerase switching on the C-strand of the telomere	1	31	0.00203412	0.944047	0.944047	0.0250063	4	6	0.000423998	9606	Homo sapiens	TINF2		R-HSA-174448;R-HSA-174439;R-HSA-174452;R-HSA-174447
		R-HSA-8949613	Cristae formation	1	31	0.00203412	0.944047	0.944047	0.0250063	1	2	0.000141333	9606	Homo sapiens	ATP5MF		R-HSA-8949580
		R-HSA-3296469	Defects in cobalamin (B12) metabolism	1	31	0.00203412	0.944047	0.944047	0.0250063	2	14	0.000989329	9606	Homo sapiens	TCN2		R-HSA-3325546;R-HSA-3299657
		R-HSA-1482801	Acyl chain remodelling of PS	1	31	0.00203412	0.944047	0.944047	0.0250063	1	8	0.000565331	9606	Homo sapiens	PLAAT3;PLAAT4		R-HSA-1482771
		R-HSA-1187000	Fertilization	1	31	0.00203412	0.944047	0.944047	0.0250063	1	9	0.000635997	9606	Homo sapiens	CD9		R-HSA-1297275
		R-HSA-5601884	PIWI-interacting RNA (piRNA) biogenesis	1	31	0.00203412	0.944047	0.944047	0.0250063	1	15	0.00106	9606	Homo sapiens	PLD6		R-HSA-5601887
		R-HSA-1266738	Developmental Biology	105	1304	0.0855643	0.945658	0.945658	0.0242658	300	594	0.0419758	9606	Homo sapiens	RET;SEMA5A;NRP1;CDKN1A;NRP2;TRIO;USP33;ITSN1;H2AC19;FGF2;TGM1;HHEX;CCND3;MED13;ALCAM;RPS6KA5;MED10;AKT2;H2BC21;DPYSL3;AKT1;TEAD1;AP2M1;DSP;NCOA2;TRPC5;MEF2C;MAP2K1;TRPC3;H2AC6;CSNK2A1;NCOA3;KRT34;GFRA1;FOXL2;RGMB;DKK1;ANK1;TUBA4A;RUNX1;ELF1;NR5A2;PSMA4;PSMA2;SCN8A;KCNQ3;HOXB3;MYH9;ETF1;PKP3;UTRN;EZR;AJUBA;MET;PFN2;SEMA7A;SPTBN5;HMGCR;MYL12A;RELA;PSMB10;MYL12B;HELZ2;EFNB2;ABLIM1;CACNG8;RELN;APH1B;…		R-HSA-6806629;R-HSA-3928633;R-HSA-3928632;R-HSA-3928639;R-HSA-3928627;R-HSA-3928625;R-HSA-3928624;R-HSA-3928631;R-HSA-3928628;R-HSA-9634433;R-HSA-3928617;R-HSA-3928616;R-HSA-9796225;R-HSA-3928623;R-HSA-8942224;R-HSA-3928610;R-HSA-8986258;R-HSA-3928615;R-HSA-3928614;R-HSA-3928612;R-HSA-3928602;R-HSA-6805573;R-HSA-3928601;R-HSA-3928600;R-HSA-418850;R-HSA-3928607;R-HSA-3928604;R-HSA-392749;R-HSA-392…
		R-HSA-1226099	Signaling by FGFR in disease	4	82	0.00538058	0.945766	0.945766	0.0242161	43	99	0.00699597	9606	Homo sapiens	FGF5;STAT1;FGF1;FGF2		R-HSA-2023455;R-HSA-2023451;R-HSA-5655315;R-HSA-5655326;R-HSA-5655262;R-HSA-5655263;R-HSA-5654748;R-HSA-5655323;R-HSA-5655320;R-HSA-2033488;R-HSA-8853320;R-HSA-2033486;R-HSA-5655301;R-HSA-5655233;R-HSA-5655247;R-HSA-1888198;R-HSA-5655244;R-HSA-5655245;R-HSA-5655243;R-HSA-2033474;R-HSA-5655240;R-HSA-5655241;R-HSA-2033472;R-HSA-1839100;R-HSA-5655285;R-HSA-1839098;R-HSA-5655295;R-HSA-1839094;R-HSA-5…
		R-HSA-380320	Recruitment of NuMA to mitotic centrosomes	5	97	0.00636483	0.945994	0.945994	0.0241115	2	2	0.000141333	9606	Homo sapiens	YWHAE;CEP63;CSNK1E;CKAP5;TUBA4A		R-HSA-380316;R-HSA-380508
		R-HSA-991365	Activation of GABAB receptors	2	50	0.00328084	0.946051	0.946051	0.0240855	8	8	0.000565331	9606	Homo sapiens	GNB4;ADCY7		R-HSA-170674;R-HSA-1013020;R-HSA-170666;R-HSA-1013013;R-HSA-392206;R-HSA-1013012;R-HSA-170686;R-HSA-170671
		R-HSA-977444	GABA B receptor activation	2	50	0.00328084	0.946051	0.946051	0.0240855	8	9	0.000635997	9606	Homo sapiens	GNB4;ADCY7		R-HSA-170674;R-HSA-1013020;R-HSA-170666;R-HSA-1013013;R-HSA-392206;R-HSA-1013012;R-HSA-170686;R-HSA-170671
		R-HSA-512988	Interleukin-3, Interleukin-5 and GM-CSF signaling	2	50	0.00328084	0.946051	0.946051	0.0240855	24	38	0.00268532	9606	Homo sapiens	UBC;JAK2		R-HSA-912527;R-HSA-913451;R-HSA-909738;R-HSA-879909;R-HSA-450031;R-HSA-879942;R-HSA-914182;R-HSA-879910;R-HSA-879937;R-HSA-921155;R-HSA-879907;R-HSA-508247;R-HSA-453111;R-HSA-913374;R-HSA-879934;R-HSA-913371;R-HSA-453104;R-HSA-913370;R-HSA-879930;R-HSA-879925;R-HSA-912757;R-HSA-914036;R-HSA-913424;R-HSA-912627
		R-HSA-9772572	Early SARS-CoV-2 Infection Events	3	67	0.00439633	0.947713	0.947713	0.0233232	7	74	0.00522931	9606	Homo sapiens	NRP1;CTSL;AGRN		R-HSA-9694579;R-HSA-9685655;R-HSA-9694661;R-HSA-9699007;R-HSA-9694287;R-HSA-9697423;R-HSA-9698988
		R-HSA-1483206	Glycerophospholipid biosynthesis	14	221	0.0145013	0.948281	0.948281	0.0230632	15	133	0.00939863	9606	Homo sapiens	PCYT1A;PCYT2;MIGA1;CSNK2A1;SLC44A2;ITGA6;PLAAT3;PLD6;PLAAT2;LPIN1;PLAAT4;AGPAT3		R-HSA-1483190;R-HSA-8873830;R-HSA-1482771;R-HSA-8877153;R-HSA-75885;R-HSA-8873929;R-HSA-1483142;R-HSA-1482884;R-HSA-1483203;R-HSA-8954398;R-HSA-444433;R-HSA-8858298;R-HSA-1482856;R-HSA-1482825;R-HSA-1483081
		R-HSA-400042	Adrenaline,noradrenaline inhibits insulin secretion	1	32	0.00209974	0.949022	0.949022	0.0227239	4	6	0.000423998	9606	Homo sapiens	GNB4		R-HSA-400037;R-HSA-400097;R-HSA-400046;R-HSA-400092
		R-HSA-525793	Myogenesis	1	32	0.00209974	0.949022	0.949022	0.0227239	2	14	0.000989329	9606	Homo sapiens	MEF2C		R-HSA-448963;R-HSA-448955
		R-HSA-1855183	Synthesis of IP2, IP, and Ins in the cytosol	1	32	0.00209974	0.949022	0.949022	0.0227239	2	14	0.000989329	9606	Homo sapiens	INPP4A		R-HSA-1855180;R-HSA-1855202
		R-HSA-9615933	Postmitotic nuclear pore complex (NPC) reformation	1	32	0.00209974	0.949022	0.949022	0.0227239	1	10	0.000706664	9606	Homo sapiens	SUMO1		R-HSA-3000449
		R-HSA-2046105	Linoleic acid (LA) metabolism	1	32	0.00209974	0.949022	0.949022	0.0227239	1	10	0.000706664	9606	Homo sapiens	ELOVL6		R-HSA-2046094
		R-HSA-1660514	Synthesis of PIPs at the Golgi membrane	1	32	0.00209974	0.949022	0.949022	0.0227239	1	11	0.00077733	9606	Homo sapiens	PI4K2B		R-HSA-1676185
		R-HSA-264876	Insulin processing	1	32	0.00209974	0.949022	0.949022	0.0227239	1	17	0.00120133	9606	Homo sapiens	EXOC6		R-HSA-265177
		R-HSA-110373	Resolution of AP sites via the multiple-nucleotide patch replacement pathway	1	32	0.00209974	0.949022	0.949022	0.0227239	1	19	0.00134266	9606	Homo sapiens	ADPRS		R-HSA-8952903
		R-HSA-4570464	SUMOylation of RNA binding proteins	2	51	0.00334646	0.950041	0.950041	0.0222578	3	4	0.000282666	9606	Homo sapiens	SUMO1;PHC3		R-HSA-4570499;R-HSA-4570467;R-HSA-4570493
		R-HSA-1461973	Defensins	2	51	0.00334646	0.950041	0.950041	0.0222578	5	19	0.00134266	9606	Homo sapiens	DEF6;TLR2		R-HSA-1462023;R-HSA-1461971;R-HSA-1461982;R-HSA-1462014;R-HSA-1974676
		R-HSA-8854214	TBC/RABGAPs	2	51	0.00334646	0.950041	0.950041	0.0222578	2	14	0.000989329	9606	Homo sapiens	OPTN;TBC1D10B		R-HSA-8854182;R-HSA-8854173
		R-HSA-442755	Activation of NMDA receptors and postsynaptic events	6	113	0.0074147	0.950194	0.950194	0.0221879	39	71	0.00501731	9606	Homo sapiens	CAMK2D;CALM1;KIF17;TUBA4A;PDK1		R-HSA-9618834;R-HSA-9619478;R-HSA-9619542;R-HSA-9619355;R-HSA-442760;R-HSA-9610627;R-HSA-438037;R-HSA-9619783;R-HSA-9619467;R-HSA-9619214;R-HSA-442715;R-HSA-432164;R-HSA-9619376;R-HSA-442725;R-HSA-432162;R-HSA-9612085;R-HSA-9619125;R-HSA-111913;R-HSA-9618811;R-HSA-111912;R-HSA-442732;R-HSA-432172;R-HSA-111915;R-HSA-9619449;R-HSA-9618750;R-HSA-9617535;R-HSA-445367;R-HSA-9618785;R-HSA-9619430;R-HSA…
		R-HSA-111885	Opioid Signalling	6	113	0.0074147	0.950194	0.950194	0.0221879	32	59	0.00416932	9606	Homo sapiens	CAMK2D;GNB4;ITPR3;CALM1;ADCY7		R-HSA-9618834;R-HSA-167429;R-HSA-392206;R-HSA-167433;R-HSA-112271;R-HSA-169683;R-HSA-74448;R-HSA-169680;R-HSA-111956;R-HSA-111966;R-HSA-442725;R-HSA-9619125;R-HSA-170666;R-HSA-111913;R-HSA-111912;R-HSA-111915;R-HSA-170671;R-HSA-170674;R-HSA-170672;R-HSA-167408;R-HSA-201783;R-HSA-170676;R-HSA-170677;R-HSA-201787;R-HSA-167419;R-HSA-111930;R-HSA-442749;R-HSA-170686;R-HSA-9617583;R-HSA-9618863;R-HSA-…
		R-HSA-6782135	Dual incision in TC-NER	3	68	0.00446194	0.951156	0.951156	0.0217482	7	7	0.000494665	9606	Homo sapiens	UBC;CUL4B		R-HSA-6782211;R-HSA-6782131;R-HSA-9684118;R-HSA-6782224;R-HSA-6782141;R-HSA-6782204;R-HSA-6782138
		R-HSA-5620912	Anchoring of the basal body to the plasma membrane	5	99	0.00649606	0.951882	0.951882	0.0214167	8	9	0.000635997	9606	Homo sapiens	YWHAE;CEP63;CSNK1E;CKAP5;TUBA4A		R-HSA-5626228;R-HSA-5626227;R-HSA-5626220;R-HSA-5626223;R-HSA-5626681;R-HSA-5617816;R-HSA-5626699;R-HSA-5638009
		R-HSA-373080	Class B/2 (Secretin family receptors)	5	99	0.00649606	0.951882	0.951882	0.0214167	6	24	0.00169599	9606	Homo sapiens	CALCRL;GNB4;WNT16;RAMP1;WNT3		R-HSA-420214;R-HSA-9733292;R-HSA-420127;R-HSA-381612;R-HSA-201708;R-HSA-420265
		R-HSA-166658	Complement cascade	9	156	0.0102362	0.9523	0.9523	0.0212261	43	72	0.00508798	9606	Homo sapiens	C4A;C6;CFH;C7;CFHR3;C3AR1;SERPING1		R-HSA-977359;R-HSA-977615;R-HSA-8852481;R-HSA-173636;R-HSA-166795;R-HSA-173705;R-HSA-977605;R-HSA-981637;R-HSA-977602;R-HSA-976768;R-HSA-173709;R-HSA-977375;R-HSA-981535;R-HSA-977629;R-HSA-977626;R-HSA-981658;R-HSA-977371;R-HSA-1006169;R-HSA-173723;R-HSA-173720;R-HSA-2530429;R-HSA-977363;R-HSA-977619;R-HSA-981648;R-HSA-173725;R-HSA-981713;R-HSA-444647;R-HSA-8852580;R-HSA-166753;R-HSA-166817;R-HSA…
		R-HSA-199991	Membrane Trafficking	50	668	0.043832	0.952361	0.952361	0.0211985	129	219	0.0154759	9606	Homo sapiens	SCARB2;YWHAE;NAPA;SPTBN5;MCFD2;GSK3A;SCOC;DENND1A;STX18;ITSN1;DENND3;ADRB2;SAT1;AGPAT3;ARFRP1;AP1G1;AKT2;UBC;BLOC1S3;AP2S1;AKT1;DENND5A;KIFAP3;LDLR;CYTH1;AP2M1;TBC1D10B;DENND2D;SYT1;RAB27B;LNPEP;TACR1;ANK1;TUBA4A;BTC;TBC1D1;DAB2;GJD3;DNAJC6;GOLGB1;MYH9;EXOC6;CALM1;CNIH3;OPTN;CHMP5		R-HSA-8868230;R-HSA-1445143;R-HSA-1458463;R-HSA-8868236;R-HSA-1445149;R-HSA-1445144;R-HSA-2316347;R-HSA-8876191;R-HSA-8876446;R-HSA-8854173;R-HSA-2316349;R-HSA-8854182;R-HSA-8876454;R-HSA-6807877;R-HSA-6807875;R-HSA-8876193;R-HSA-6807872;R-HSA-8867756;R-HSA-8867754;R-HSA-190519;R-HSA-432688;R-HSA-190520;R-HSA-5671702;R-HSA-6811431;R-HSA-8849350;R-HSA-6811429;R-HSA-6811428;R-HSA-9681616;R-HSA-4327…
		R-HSA-174414	Processive synthesis on the C-strand of the telomere	1	33	0.00216535	0.953554	0.953554	0.0206547	7	7	0.000494665	9606	Homo sapiens	TINF2		R-HSA-174451;R-HSA-174438;R-HSA-174456;R-HSA-174441;R-HSA-174446;R-HSA-174444;R-HSA-174445
		R-HSA-73863	RNA Polymerase I Transcription Termination	1	33	0.00216535	0.953554	0.953554	0.0206547	3	4	0.000282666	9606	Homo sapiens	CAST		R-HSA-74993;R-HSA-74992;R-HSA-74994
		R-HSA-75109	Triglyceride biosynthesis	1	33	0.00216535	0.953554	0.953554	0.0206547	1	7	0.000494665	9606	Homo sapiens	LPIN1		R-HSA-75899
		R-HSA-9006115	Signaling by NTRK2 (TRKB)	1	33	0.00216535	0.953554	0.953554	0.0206547	3	38	0.00268532	9606	Homo sapiens	NTF3		R-HSA-9025033;R-HSA-9026366;R-HSA-9026502
		R-HSA-83936	Transport of nucleosides and free purine and pyrimidine bases across the plasma membrane	1	33	0.00216535	0.953554	0.953554	0.0206547	1	16	0.00113066	9606	Homo sapiens	SLC28A3		R-HSA-109538
		R-HSA-1483257	Phospholipid metabolism	21	314	0.0206037	0.953667	0.953667	0.0206032	30	218	0.0154053	9606	Homo sapiens	PI4K2B;PCYT1A;PCYT2;MIGA1;CSNK2A1;SLC44A2;PLEKHA6;PLAAT3;PLD6;PLEKHA4;PLAAT2;PLAAT4;AGPAT3;INPP4A;INPP5F;PIP5K1A;ITGA6;PIP4K2C;LPIN1		R-HSA-1676185;R-HSA-1482771;R-HSA-8873929;R-HSA-1483142;R-HSA-1482884;R-HSA-1483203;R-HSA-8954398;R-HSA-444433;R-HSA-1675776;R-HSA-1676162;R-HSA-1675780;R-HSA-1676164;R-HSA-8870489;R-HSA-1675974;R-HSA-1482825;R-HSA-1483081;R-HSA-1483190;R-HSA-8873830;R-HSA-1675773;R-HSA-6811522;R-HSA-8877153;R-HSA-1676145;R-HSA-1676082;R-HSA-75885;R-HSA-8849969;R-HSA-1675810;R-HSA-1675813;R-HSA-8858298;R-HSA-1482…
		R-HSA-3928662	EPHB-mediated forward signaling	2	52	0.00341207	0.953748	0.953748	0.0205663	20	26	0.00183733	9606	Homo sapiens	EFNB2;ITSN1		R-HSA-3928601;R-HSA-3928600;R-HSA-3928632;R-HSA-4093339;R-HSA-4093336;R-HSA-3928595;R-HSA-3928627;R-HSA-4093332;R-HSA-3928592;R-HSA-4093330;R-HSA-4093331;R-HSA-3928598;R-HSA-3928617;R-HSA-3928623;R-HSA-3928588;R-HSA-3928610;R-HSA-3928583;R-HSA-3928645;R-HSA-3928644;R-HSA-3928612
		R-HSA-196741	Cobalamin (Cbl, vitamin B12) transport and metabolism	2	52	0.00341207	0.953748	0.953748	0.0205663	6	27	0.00190799	9606	Homo sapiens	TCN2;LDLR		R-HSA-9759202;R-HSA-3000122;R-HSA-3000074;R-HSA-3000263;R-HSA-9759209;R-HSA-3000112
		R-HSA-9033658	Blood group systems biosynthesis	2	52	0.00341207	0.953748	0.953748	0.0205663	2	22	0.00155466	9606	Homo sapiens	ST3GAL4;FUT4		R-HSA-9605600;R-HSA-9603984
		R-HSA-8956321	Nucleotide salvage	3	69	0.00452756	0.954387	0.954387	0.0202757	2	22	0.00155466	9606	Homo sapiens	GMPR2;GMPR;AMPD3		R-HSA-514604;R-HSA-76590
		R-HSA-71406	Pyruvate metabolism and Citric Acid (TCA) cycle	5	100	0.00656168	0.954602	0.954602	0.0201776	8	36	0.00254399	9606	Homo sapiens	PDHX;LDHA;ME2;SLC16A3;PDK1		R-HSA-71397;R-HSA-9012268;R-HSA-373875;R-HSA-71849;R-HSA-203946;R-HSA-204169;R-HSA-373867;R-HSA-70510
		R-HSA-68886	M Phase	29	416	0.0272966	0.956188	0.956188	0.0194566	47	91	0.00643064	9606	Homo sapiens	YWHAE;H2AC19;CAPG;PSMB10;SUMO1;H2BC21;UBC;SLITRK5;H2BC5;H2AC6;CSNK2A1;CSNK1E;PPP2R5C;MASTL;SMC1A;CKAP5;TUBA4A;PSMB8;PSMB9;STAG1;PSMA4;PSMA2;TXNIP;CEP63;LPIN1;BLZF1		R-HSA-2245218;R-HSA-2514854;R-HSA-174144;R-HSA-9648017;R-HSA-2288097;R-HSA-2172194;R-HSA-2545253;R-HSA-375302;R-HSA-2467809;R-HSA-5221130;R-HSA-5195402;R-HSA-2467811;R-HSA-1638803;R-HSA-2294574;R-HSA-9668419;R-HSA-2529015;R-HSA-2545203;R-HSA-2520883;R-HSA-2294580;R-HSA-380316;R-HSA-380508;R-HSA-2468287;R-HSA-2529020;R-HSA-2294590;R-HSA-2468293;R-HSA-2430533;R-HSA-9648114;R-HSA-2430535;R-HSA-23145…
		R-HSA-9660821	ADORA2B mediated anti-inflammatory cytokines production	2	53	0.00347769	0.957191	0.957191	0.0190012	5	12	0.000847997	9606	Homo sapiens	GNB4;ADCY7		R-HSA-9660819;R-HSA-163617;R-HSA-392129;R-HSA-9660824;R-HSA-9660828
		R-HSA-6783310	Fanconi Anemia Pathway	2	53	0.00347769	0.957191	0.957191	0.0190012	6	15	0.00106	9606	Homo sapiens	UBC		R-HSA-6786166;R-HSA-6785732;R-HSA-6785986;R-HSA-6785361;R-HSA-6786171;R-HSA-6786155
		R-HSA-432040	Vasopressin regulates renal water homeostasis via Aquaporins	2	53	0.00347769	0.957191	0.957191	0.0190012	5	15	0.00106	9606	Homo sapiens	GNB4;ADCY7		R-HSA-163617;R-HSA-432195;R-HSA-422320;R-HSA-432188;R-HSA-164377
		R-HSA-9757110	Prednisone ADME	1	34	0.00223097	0.957684	0.957684	0.0187779	3	14	0.000989329	9606	Homo sapiens	ABCB1		R-HSA-9759461;R-HSA-9659680;R-HSA-9759454
		R-HSA-74752	Signaling by Insulin receptor	5	102	0.00669291	0.959625	0.959625	0.0178985	5	34	0.00240266	9606	Homo sapiens	FGF5;AKT2;FGF1;FGF2;PDK1		R-HSA-109699;R-HSA-109701;R-HSA-109700;R-HSA-109702;R-HSA-162363
		R-HSA-1638091	Heparan sulfate/heparin (HS-GAG) metabolism	4	87	0.00570866	0.960342	0.960342	0.0175742	21	33	0.00233199	9606	Homo sapiens	XYLT1;CSPG4;HPSE;AGRN		R-HSA-2076383;R-HSA-1889981;R-HSA-9638064;R-HSA-2076508;R-HSA-1667005;R-HSA-1889978;R-HSA-2024084;R-HSA-2076371;R-HSA-1878002;R-HSA-2024108;R-HSA-2022860;R-HSA-2022856;R-HSA-2076392;R-HSA-2022887;R-HSA-2022919;R-HSA-2024100;R-HSA-2076419;R-HSA-2076611;R-HSA-2022851;R-HSA-1889955;R-HSA-1678694
		R-HSA-9659379	Sensory processing of sound	4	87	0.00570866	0.960342	0.960342	0.0175742	3	13	0.000918663	9606	Homo sapiens	PCLO;MYH9;EPS8L2;EZR		R-HSA-9663363;R-HSA-9662096;R-HSA-9659380
		R-HSA-8951664	Neddylation	16	254	0.0166667	0.960524	0.960524	0.0174918	27	44	0.00310932	9606	Homo sapiens	CDKN1A;LMO7;FBXO32;PSMB10;PSMB8;PSMB9;SOCS2;NUB1;PSMA4;PSMA2;UBC;FEM1C;KBTBD8;CUL4B		R-HSA-8956040;R-HSA-8956106;R-HSA-8956045;R-HSA-8932355;R-HSA-8956184;R-HSA-8955289;R-HSA-8955285;R-HSA-8956200;R-HSA-8955241;R-HSA-8952618;R-HSA-8956140;R-HSA-8952620;R-HSA-8952044;R-HSA-9755505;R-HSA-8955245;R-HSA-8932327;R-HSA-8952039;R-HSA-8956026;R-HSA-9755303;R-HSA-8952638;R-HSA-8952639;R-HSA-8952625;R-HSA-8952626;R-HSA-9755304;R-HSA-9755306;R-HSA-8952630;R-HSA-8952631
		R-HSA-9006335	Signaling by Erythropoietin	1	35	0.00229659	0.961447	0.961447	0.0170749	25	25	0.00176666	9606	Homo sapiens	JAK2		R-HSA-9027273;R-HSA-9027272;R-HSA-9027275;R-HSA-9027274;R-HSA-9029149;R-HSA-9029151;R-HSA-9032478;R-HSA-9029150;R-HSA-9027281;R-HSA-9027280;R-HSA-9709454;R-HSA-9024723;R-HSA-9024726;R-HSA-9012651;R-HSA-9012650;R-HSA-9027373;R-HSA-9012654;R-HSA-9027425;R-HSA-9029155;R-HSA-9029158;R-HSA-9021627;R-HSA-9006332;R-HSA-9012657;R-HSA-9006323;R-HSA-9006325
		R-HSA-9664565	Signaling by ERBB2 KD Mutants	1	35	0.00229659	0.961447	0.961447	0.0170749	6	17	0.00120133	9606	Homo sapiens	BTC		R-HSA-9664976;R-HSA-9664567;R-HSA-9664983;R-HSA-9664950;R-HSA-9664991;R-HSA-9664588
		R-HSA-180024	DARPP-32 events	1	35	0.00229659	0.961447	0.961447	0.0170749	2	12	0.000847997	9606	Homo sapiens	CALM1		R-HSA-201783;R-HSA-201787
		R-HSA-420092	Glucagon-type ligand receptors	1	35	0.00229659	0.961447	0.961447	0.0170749	1	8	0.000565331	9606	Homo sapiens	GNB4		R-HSA-381612
		R-HSA-199220	Vitamin B5 (pantothenate) metabolism	1	35	0.00229659	0.961447	0.961447	0.0170749	1	12	0.000847997	9606	Homo sapiens	FAS		R-HSA-199202
		R-HSA-3781865	Diseases of glycosylation	12	202	0.0132546	0.962279	0.962279	0.0166991	21	77	0.00544131	9606	Homo sapiens	SEMA5A;ADAMTSL1;SPON2;MUC1;GALE;GALNT3;ADAMTSL4;ADAMTS19;C1GALT1;BAALC;CSPG4;AGRN		R-HSA-3636919;R-HSA-5610036;R-HSA-9036289;R-HSA-3656254;R-HSA-9036290;R-HSA-4420365;R-HSA-3595175;R-HSA-3560804;R-HSA-9036283;R-HSA-3656261;R-HSA-6785524;R-HSA-5096537;R-HSA-3560802;R-HSA-9036285;R-HSA-3656257;R-HSA-5096532;R-HSA-6785565;R-HSA-3595178;R-HSA-3656267;R-HSA-4085027;R-HSA-3595176
		R-HSA-163685	Integration of energy metabolism	8	147	0.00964567	0.962564	0.962564	0.0165703	21	66	0.00466398	9606	Homo sapiens	STXBP1;KCNS3;GNB4;CACNA1A;FAS;ITPR3;ADCY7;RAPGEF3		R-HSA-381668;R-HSA-163617;R-HSA-400037;R-HSA-400097;R-HSA-400046;R-HSA-381644;R-HSA-381612;R-HSA-265645;R-HSA-265166;R-HSA-9728664;R-HSA-381706;R-HSA-169683;R-HSA-169680;R-HSA-825631;R-HSA-381713;R-HSA-265682;R-HSA-422320;R-HSA-163733;R-HSA-381727;R-HSA-400092;R-HSA-164377
		R-HSA-3560782	Diseases associated with glycosaminoglycan metabolism	2	55	0.00360892	0.963355	0.963355	0.0162135	15	29	0.00204933	9606	Homo sapiens	CSPG4;AGRN		R-HSA-3636919;R-HSA-9036289;R-HSA-3656254;R-HSA-9036290;R-HSA-4420365;R-HSA-3595175;R-HSA-3560804;R-HSA-9036283;R-HSA-3656261;R-HSA-3560802;R-HSA-9036285;R-HSA-3656257;R-HSA-3595178;R-HSA-3656267;R-HSA-3595176
		R-HSA-2046104	alpha-linolenic (omega3) and linoleic (omega6) acid metabolism	2	55	0.00360892	0.963355	0.963355	0.0162135	3	25	0.00176666	9606	Homo sapiens	ELOVL6;ACAA1		R-HSA-2046094;R-HSA-2046088;R-HSA-2066788
		R-HSA-9711097	Cellular response to starvation	10	176	0.0115486	0.964436	0.964436	0.0157267	18	28	0.00197866	9606	Homo sapiens	DDIT3;SESN2;UBC;AGRN;ATF3;ATF4		R-HSA-9633008;R-HSA-9635927;R-HSA-9639287;R-HSA-9635892;R-HSA-9644926;R-HSA-381128;R-HSA-9635804;R-HSA-9640195;R-HSA-9650722;R-HSA-9635936;R-HSA-1791118;R-HSA-9635915;R-HSA-9635912;R-HSA-9633742;R-HSA-9635918;R-HSA-1791173;R-HSA-9634669;R-HSA-9633005
		R-HSA-68962	Activation of the pre-replicative complex	1	36	0.0023622	0.964875	0.964875	0.015529	7	9	0.000635997	9606	Homo sapiens	ORC4		R-HSA-68960;R-HSA-68914;R-HSA-68917;R-HSA-68916;R-HSA-68919;R-HSA-68918;R-HSA-68940
		R-HSA-1250196	SHC1 events in ERBB2 signaling	1	36	0.0023622	0.964875	0.964875	0.015529	4	6	0.000423998	9606	Homo sapiens	BTC		R-HSA-1250195;R-HSA-1250486;R-HSA-1963578;R-HSA-1250463
		R-HSA-456926	Thrombin signalling through proteinase activated receptors (PARs)	1	36	0.0023622	0.964875	0.964875	0.015529	6	16	0.00113066	9606	Homo sapiens	GNB4		R-HSA-396996;R-HSA-397891;R-HSA-114552;R-HSA-396941;R-HSA-397835;R-HSA-114558
		R-HSA-1227990	Signaling by ERBB2 in Cancer	1	36	0.0023622	0.964875	0.964875	0.015529	12	62	0.00438132	9606	Homo sapiens	BTC		R-HSA-9665699;R-HSA-9665697;R-HSA-9664976;R-HSA-9664567;R-HSA-9664983;R-HSA-9664950;R-HSA-9665701;R-HSA-9665700;R-HSA-9665705;R-HSA-9664991;R-HSA-9665709;R-HSA-9664588
		R-HSA-9013508	NOTCH3 Intracellular Domain Regulates Transcription	1	36	0.0023622	0.964875	0.964875	0.015529	4	22	0.00155466	9606	Homo sapiens	STAT1		R-HSA-9021325;R-HSA-9013567;R-HSA-9014129;R-HSA-9021334
		R-HSA-112311	Neurotransmitter clearance	1	36	0.0023622	0.964875	0.964875	0.015529	2	16	0.00113066	9606	Homo sapiens	HTT		R-HSA-9714415;R-HSA-444008
		R-HSA-549127	Organic cation transport	1	36	0.0023622	0.964875	0.964875	0.015529	1	9	0.000635997	9606	Homo sapiens	RUNX1		R-HSA-549241
		R-HSA-2022854	Keratan sulfate biosynthesis	1	36	0.0023622	0.964875	0.964875	0.015529	1	9	0.000635997	9606	Homo sapiens	ST3GAL4		R-HSA-2046285
		R-HSA-193807	Synthesis of bile acids and bile salts via 27-hydroxycholesterol	1	36	0.0023622	0.964875	0.964875	0.015529	1	12	0.000847997	9606	Homo sapiens	NCOA2		R-HSA-191972
		R-HSA-5362517	Signaling by Retinoic Acid	3	73	0.00479003	0.965412	0.965412	0.0152875	5	22	0.00155466	9606	Homo sapiens	PDHX;FABP5;PDK1		R-HSA-5634100;R-HSA-5622129;R-HSA-203946;R-HSA-5422942;R-HSA-5633256
		R-HSA-77289	Mitochondrial Fatty Acid Beta-Oxidation	5	105	0.00688976	0.96621	0.96621	0.0149285	4	47	0.00332132	9606	Homo sapiens	ACOT7;ACOT1;DBI;DECR1		R-HSA-8848246;R-HSA-5690066;R-HSA-5690043;R-HSA-109343
		R-HSA-1483249	Inositol phosphate metabolism	4	90	0.00590551	0.96725	0.96725	0.0144614	8	71	0.00501731	9606	Homo sapiens	INPP4A;ITPKA;CALM1;IP6K3		R-HSA-1855180;R-HSA-1855193;R-HSA-1855194;R-HSA-1855227;R-HSA-1855158;R-HSA-1855223;R-HSA-1855153;R-HSA-1855202
		R-HSA-1632852	Macroautophagy	8	150	0.00984252	0.967879	0.967879	0.0141789	35	87	0.00614798	9606	Homo sapiens	CSNK2A1;ATG16L1;UBC;ATG4C;ATG13;TUBA4A;TOMM5		R-HSA-9646354;R-HSA-1632857;R-HSA-5679255;R-HSA-5683925;R-HSA-9646679;R-HSA-9641111;R-HSA-9641109;R-HSA-5675868;R-HSA-5682012;R-HSA-5678490;R-HSA-9646685;R-HSA-8948039;R-HSA-5679239;R-HSA-9641089;R-HSA-5205661;R-HSA-5681987;R-HSA-9646347;R-HSA-5675790;R-HSA-5665868;R-HSA-9641096;R-HSA-9674127;R-HSA-5672010;R-HSA-5672011;R-HSA-5672008;R-HSA-5682377;R-HSA-9646348;R-HSA-9646390;R-HSA-5672817;R-HSA-9…
		R-HSA-5620920	Cargo trafficking to the periciliary membrane	2	57	0.00374016	0.968662	0.968662	0.0138279	7	27	0.00190799	9606	Homo sapiens	GSK3A;EXOC6		R-HSA-5623524;R-HSA-5623508;R-HSA-5623527;R-HSA-5620918;R-HSA-5620914;R-HSA-5623513;R-HSA-5620921
[truncated: 222 more rows]
