# Supplementary material for: A UL26-PIAS1 complex antagonizes anti-viral gene expression during Human Cytomegalovirus infection
Source: PLoS Pathog. 2024 May 20;20(5):e1012058. doi: 10.1371/journal.ppat.1012058 (PMC11142722; doi:10.1371/journal.ppat.1012058)
Supplement: S8 Table — (A) Genes depleted in cells infected with HCMV relative to ΔUL26 mutant virus, provides data for Fig 4E, 4F, and 4H. (B) Genes significantly enriched in cells infected with ΔUL26 (Log2[HCMV/ΔUL26] < -2 & padj < 0.05). This gene list is the input for reactome analysis. (C) Reactome analysis report of B. Intersecting Reactome pathways from top 10 Reactome terms of [PIAS1KO+TNFα/ntg+TNFα] from S7 Table also significantly perturbed by the absence of UL26 are represented in yellow. The -log10(entities FDR) of these intersecting reactome pathways are represented in Fig 4E. (XLSX) [file ppat.1012058.s015.xlsx]

## Sheet: S8
(A) Genes down in HCMV/dUL26				(B) Reactome Input Log2[HCMV/dUL26]<-2		(C) Reactome Analysis Report
Gene	LogtwoFC	padj				Pathway identifier	Pathway name	#Entities found	#Entities total	Entities ratio	Entities pValue	Entities FDR	-log10(entetiesFDR)	#Reactions found	#Reactions total	Reactions ratio	Species identifier	Species name	Submitted entities found	Mapped entities	Found reaction identifiers
RSAD2	-9.71584	2.40031e-88		RSAD2		R-HSA-909733	Interferon alpha/beta signaling	105	190	0.0124672	1.11022e-16	4.86278e-14	13.3131	24	25	0.00176666	9606	Homo sapiens	IFITM3;IFITM1;RNASEL;IFITM2;IFI6;ADAR;IFI35;SAMHD1;IFIT1;USP18;IFIT3;OASL;IFIT2;SOCS1;GBP2;EGR1;RSAD2;IFNB1;STAT1;MX2;STAT2;MX1;HLA-B;ISG15;HLA-F;PSMB8;HLA-E;ISG20;BST2;IFI27;OAS1;OAS2;OAS3;IRF1;IRF7;XAF1;IRF9		R-HSA-912685;R-HSA-9696179;R-HSA-9678935;R-HSA-912680;R-HSA-5223305;R-HSA-9710963;R-HSA-909732;R-HSA-909729;R-HSA-997314;R-HSA-909730;R-HSA-909725;R-HSA-997311;R-HSA-909724;R-HSA-997309;R-HSA-909726;R-HSA-909721;R-HSA-913529;R-HSA-909720;R-HSA-909722;R-HSA-1015702;R-HSA-909719;R-HSA-909718;R-HSA-9710959;R-HSA-1015699
CXCL10	-9.28039	3.21542e-78		CXCL10		R-HSA-913531	Interferon Signaling	152	397	0.0260499	1.11022e-16	4.86278e-14	13.3131	65	74	0.00522931	9606	Homo sapiens	IFITM3;IFITM1;CIITA;IFITM2;ADAR;UBE2L6;IFI35;IFIT1;IFIT3;OASL;IFIT2;ICAM1;HERC5;TRIM6;MT2A;TRIM5;TRIM25;TRIM21;B2M;TRIM22;GBP5;RSAD2;DDX58;SP110;HLA-B;HLA-F;HLA-E;IFI27;OAS1;OAS2;OAS3;IRF1;IRF7;TRIM14;IRF9;CD44;CES1;SP100;RNASEL;UBA7;CAMK2A;IFI6;SAMHD1;USP18;SOCS1;TRIM48;GBP2;GBP1;GBP4;GBP3;EGR1;VCAM1;IFNB1;STAT1;MX2;STAT2;MX1;EIF2AK2;ISG15;PML;PSMB8;ISG20;BST2;TRIM38;XAF1		R-HSA-8985097;R-HSA-936462;R-HSA-8983688;R-HSA-9730967;R-HSA-8983680;R-HSA-1169307;R-HSA-8985091;R-HSA-909725;R-HSA-909724;R-HSA-909726;R-HSA-909721;R-HSA-909720;R-HSA-909722;R-HSA-1015702;R-HSA-8985104;R-HSA-9009936;R-HSA-909719;R-HSA-909718;R-HSA-1015699;R-HSA-9009941;R-HSA-912685;R-HSA-9696179;R-HSA-912680;R-HSA-909732;R-HSA-8985123;R-HSA-1031716;R-HSA-909729;R-HSA-1031713;R-HSA-909730;R-HSA-9…
OAS2	-8.0603	2.52722e-57		OAS2		R-HSA-1280215	Cytokine Signaling in Immune system	314	1115	0.0731627	1.11022e-16	4.86278e-14	13.3131	511	740	0.0522931	9606	Homo sapiens	IFITM3;APP;IFITM1;IL1RN;CSF2;IFITM2;CSF1;IRS1;SLA;UBE2L6;IFI35;IFIT1;FGF2;IFIT3;ICAM1;IFIT2;HERC5;MT2A;CCND1;MYC;TRIM25;IL12A;LGALS9;IL13RA2;B2M;TRIM21;IL6R;TRIM22;GBP5;IL15RA;IL4R;RSAD2;IL1R1;SP110;HGF;IL1R2;HLA-B;HLA-F;PRLR;HLA-E;ADAM17;IFI27;PSME1;PSME2;TRIM14;ALPK1;SQSTM1;CES1;PSMD10;UBA7;EBI3;IL20RB;TNFRSF11B;SOCS1;TNFRSF14;MAP2K6;GSDMD;CCR1;TNFSF18;EGR1;VCAM1;SMAD3;TNFSF14;TNFSF15;TNFRSF9;F…		R-HSA-8983688;R-HSA-8983680;R-HSA-1369114;R-HSA-1369115;R-HSA-8981657;R-HSA-203797;R-HSA-913424;R-HSA-389156;R-HSA-389159;R-HSA-6786114;R-HSA-913451;R-HSA-6786124;R-HSA-8937656;R-HSA-1168423;R-HSA-8937654;R-HSA-9733330;R-HSA-9733331;R-HSA-6786095;R-HSA-448591;R-HSA-6786092;R-HSA-9733316;R-HSA-976991;R-HSA-6786101;R-HSA-9733314;R-HSA-6786097;R-HSA-6786096;R-HSA-1364044;R-HSA-9630923;R-HSA-6786110;…
BST2	-7.9804	6.492e-124		BST2		R-HSA-877300	Interferon gamma signaling	99	252	0.0165354	1.11022e-16	4.86278e-14	13.3131	12	18	0.00127199	9606	Homo sapiens	SP100;CIITA;CAMK2A;ICAM1;OASL;TRIM6;MT2A;SOCS1;TRIM5;TRIM25;TRIM48;GBP2;GBP1;TRIM21;B2M;GBP4;TRIM22;GBP3;GBP5;VCAM1;STAT1;SP110;HLA-B;HLA-F;PML;HLA-E;OAS1;OAS2;OAS3;IRF1;IRF7;TRIM14;TRIM38;IRF9;CD44;CES1		R-HSA-873917;R-HSA-997326;R-HSA-9730967;R-HSA-873918;R-HSA-877269;R-HSA-873927;R-HSA-1031716;R-HSA-873921;R-HSA-877281;R-HSA-909552;R-HSA-1031713;R-HSA-873922
CXCL11	-7.94924	1.69024e-43		CXCL11		R-HSA-1474244	Extracellular matrix organization	110	328	0.0215223	8.24896e-14	2.89538e-11	10.5383	270	319	0.0225426	9606	Homo sapiens	APP;COL16A1;SPARC;SERPINE1;ICAM2;LOXL3;TNC;ICAM4;PLOD2;FGF2;LOXL1;ICAM1;LOXL2;RNF112;EFEMP2;EFEMP1;CAPN9;MUSK;ADAM17;LOX;COL4A2;COL4A1;COL4A6;ADAM9;COL4A5;COL8A1;COL17A1;CD151;SDC3;LTBP2;NID1;LTBP1;NID2;FBLN5;SCUBE3;VTN;SERPINH1;TGFB2;CRTAP;VCAM1;FN1;GDF5;COL1A1;COL1A2;P4HA1;COL5A1;P4HA3;COL5A3;ITGA10;COL5A2;ITGA11;SDC1;COL9A2;FBN1;ITGB1;ITGAM;COL14A1;ELN;NCAN;LAMC2;LAMC1;CTSS;ADAMTS4;CTSO;ADAMTS…		R-HSA-8944265;R-HSA-2002460;R-HSA-2473511;R-HSA-8944266;R-HSA-216064;R-HSA-1564179;R-HSA-1592349;R-HSA-216068;R-HSA-2545196;R-HSA-216072;R-HSA-8944261;R-HSA-8944262;R-HSA-1564184;R-HSA-216076;R-HSA-216082;R-HSA-1564164;R-HSA-2002440;R-HSA-2533950;R-HSA-1564169;R-HSA-2533944;R-HSA-2250301;R-HSA-2482180;R-HSA-1592371;R-HSA-1592362;R-HSA-2002466;R-HSA-2537499;R-HSA-2426471;R-HSA-2465890;R-HSA-246743…
MX2	-7.65649	2.864e-38		MX2		R-HSA-216083	Integrin cell surface interactions	42	86	0.00564304	1.5575e-10	4.54791e-08	7.34219	47	55	0.00388665	9606	Homo sapiens	ITGB1;COL16A1;ITGAM;ICAM2;TNC;ICAM4;THBS1;ICAM1;VTN;VCAM1;VWF;ITGA3;LUM;ITGA2;ITGA1;FN1;COL1A1;COL3A1;COL1A2;COL5A1;COL4A2;COL4A1;COL6A2;COL5A3;COL7A1;ITGA10;COL6A1;COL5A2;ITGA11;COL4A6;ITGA8;PECAM1;COL4A5;COL8A1;COL6A3;COL9A2;AGRN;CD44;FBN1		R-HSA-2484965;R-HSA-114563;R-HSA-2473511;R-HSA-210304;R-HSA-216064;R-HSA-4539779;R-HSA-216068;R-HSA-2467436;R-HSA-199050;R-HSA-216072;R-HSA-265423;R-HSA-4084912;R-HSA-216076;R-HSA-265428;R-HSA-4084910;R-HSA-265429;R-HSA-204434;R-HSA-202706;R-HSA-216082;R-HSA-202704;R-HSA-265424;R-HSA-2752125;R-HSA-265425;R-HSA-265426;R-HSA-4084903;R-HSA-2752115;R-HSA-349593;R-HSA-198941;R-HSA-2752118;R-HSA-408508…
APOL1	-7.42613	7.96397e-50		APOL1		R-HSA-1236977	Endosomal/Vacuolar pathway	39	82	0.00538058	1.41731e-09	3.54328e-07	6.45059	4	4	0.000282666	9606	Homo sapiens	HLA-B;HLA-F;B2M;CTSS;HLA-E		R-HSA-1236948;R-HSA-1236964;R-HSA-1236954;R-HSA-1236943
TNFSF10	-7.33974	1.2014e-34		TNFSF10		R-HSA-6783783	Interleukin-10 signaling	40	86	0.00564304	1.62787e-09	3.56504e-07	6.44794	7	15	0.00106	9606	Homo sapiens	CCR1;IL1RN;CXCL8;CSF2;CSF1;CCL20;IL1R1;IL1R2;LIF;IL18;TNFRSF1B;ICAM1;IL22RA1;CXCL10;IL6;CCL5;IL1B;CCL3;CCL2;IL12A		R-HSA-8937656;R-HSA-6784324;R-HSA-449811;R-HSA-6784160;R-HSA-6784319;R-HSA-449803;R-HSA-8937654
OAS1	-7.2164	1.14857e-64		OAS1		R-HSA-6785807	Interleukin-4 and Interleukin-13 signaling	70	211	0.0138451	4.09818e-09	7.99146e-07	6.09737	36	47	0.00332132	9606	Homo sapiens	ITGB1;CDKN1A;CXCL8;ITGAM;CEBPD;FGF2;ICAM1;MUC1;SOCS1;CCND1;MYC;CCL2;IL12A;STAT6;CD36;IL13RA2;IL6R;IL4R;VCAM1;ANXA1;MMP1;STAT1;MMP2;HGF;MMP3;FN1;IL18;LIF;TNFRSF1B;IL6;COL1A2;IL1B;BIRC5;IGHE;BCL2L1		R-HSA-6785895;R-HSA-6788582;R-HSA-6793958;R-HSA-6789615;R-HSA-6786095;R-HSA-6797293;R-HSA-6786092;R-HSA-6785898;R-HSA-6793975;R-HSA-6786293;R-HSA-6786101;R-HSA-6786097;R-HSA-6786096;R-HSA-6786110;R-HSA-449818;R-HSA-6788346;R-HSA-6793978;R-HSA-6790022;R-HSA-6785860;R-HSA-6786114;R-HSA-6786050;R-HSA-6788623;R-HSA-6788622;R-HSA-6789325;R-HSA-6786124;R-HSA-6786058;R-HSA-6790025;R-HSA-6786070;R-HSA-67…
IDO1	-7.07354	8.76849e-32		IDO1		R-HSA-3000178	ECM proteoglycans	37	79	0.00518373	5.46244e-09	9.55927e-07	6.01958	20	23	0.00162533	9606	Homo sapiens	ITGB1;APP;SPARC;ITGAM;TNXB;LAMA2;LAMA4;NCAN;SERPINE1;TNC;LAMC1;VTN;TGFB2;MUSK;LUM;ITGA2;BGN;FN1;LAMB1;DCN;COL1A1;COL3A1;VCAN;COL1A2;COL5A1;COL4A2;COL4A1;COL6A2;COL5A3;COL6A1;COL5A2;COL4A6;ITGA8;COL4A5;COL6A3;COL9A2;AGRN		R-HSA-2467716;R-HSA-4086204;R-HSA-2426471;R-HSA-2327909;R-HSA-4086132;R-HSA-2396079;R-HSA-2681667;R-HSA-2327886;R-HSA-2467659;R-HSA-2424246;R-HSA-2467633;R-HSA-2467665;R-HSA-2396370;R-HSA-2424243;R-HSA-2396124;R-HSA-2424252;R-HSA-2681681;R-HSA-2466238;R-HSA-2465883;R-HSA-2466106
IFI44L	-6.83658	3.43512e-31		IFI44L		R-HSA-1442490	Collagen degradation	34	69	0.00452756	6.65567e-09	1.05825e-06	5.97541	29	34	0.00240266	9606	Homo sapiens	COL17A1;COL15A1;COL16A1;COL14A1;COL11A1;CTSO;CTSK;MME;MMP1;MMP2;MMP3;COL1A1;MMP14;COL3A1;ADAM17;COL1A2;MMP13;COL5A1;COL4A2;COL4A1;COL6A2;COL5A3;COL7A1;COL6A1;COL5A2;COL4A6;COL4A5;COL8A1;COL6A3;ADAM9;MMP19;COL9A2		R-HSA-1564117;R-HSA-1474196;R-HSA-1474197;R-HSA-1564179;R-HSA-1564112;R-HSA-2168038;R-HSA-1564120;R-HSA-1564184;R-HSA-2168046;R-HSA-2485111;R-HSA-1564164;R-HSA-2473584;R-HSA-1458433;R-HSA-2473596;R-HSA-1564169;R-HSA-2471621;R-HSA-2168960;R-HSA-2482180;R-HSA-2167942;R-HSA-1454822;R-HSA-1474213;R-HSA-1454757;R-HSA-1474210;R-HSA-2484882;R-HSA-2168982;R-HSA-1564143;R-HSA-1564142;R-HSA-2168923;R-HSA-2…
IFIT2	-6.79757	1.2356e-57		IFIT2		R-HSA-2022090	Assembly of collagen fibrils and other multimeric structures	33	67	0.00439633	1.11193e-08	1.62341e-06	5.78957	26	26	0.00183733	9606	Homo sapiens	COL17A1;COL15A1;CD151;COL14A1;COL11A1;LOXL3;LAMC2;CTSS;LOXL1;LOXL2;LAMB3;MMP1;MMP3;COL1A1;COL3A1;COL1A2;MMP13;COL5A1;COL4A2;LOX;COL4A1;COL6A2;COL5A3;COL7A1;COL6A1;COL5A2;PXDN;COL4A6;COL4A5;COL8A1;COL6A3;TLL2;COL9A2		R-HSA-2395302;R-HSA-2299620;R-HSA-1474266;R-HSA-2214324;R-HSA-2395314;R-HSA-2395324;R-HSA-2214330;R-HSA-2395257;R-HSA-2395322;R-HSA-2250301;R-HSA-2022141;R-HSA-2395340;R-HSA-2213192;R-HSA-2213195;R-HSA-2396234;R-HSA-2559639;R-HSA-2213201;R-HSA-2213200;R-HSA-2395223;R-HSA-2243926;R-HSA-2213205;R-HSA-2213207;R-HSA-2213208;R-HSA-2243931;R-HSA-2213210;R-HSA-2002466
IFIT1	-6.65675	4.54534e-64		IFIT1		R-HSA-983170	Antigen Presentation: Folding, assembly and peptide loading of class I MHC	43	108	0.00708661	3.37787e-08	4.56013e-06	5.34102	15	16	0.00113066	9606	Homo sapiens	DBP;ERAP2;ERAP1;HLA-B;TAP2;TAP1;TAPBPL;HLA-F;B2M;TAPBP;HLA-E		R-HSA-8951499;R-HSA-983148;R-HSA-983146;R-HSA-983145;R-HSA-983144;R-HSA-983142;R-HSA-983427;R-HSA-983426;R-HSA-983138;R-HSA-983425;R-HSA-983424;R-HSA-983422;R-HSA-983421;R-HSA-983161;R-HSA-983158
BATF2	-6.61316	4.0973e-58		BATF2		R-HSA-3000171	Non-integrin membrane-ECM interactions	30	61	0.00400262	5.1921e-08	6.49013e-06	5.18775	16	22	0.00155466	9606	Homo sapiens	ITGB1;LAMA2;NRXN1;LAMA4;COL11A1;SDC3;TNC;LAMC2;LAMC1;FGF2;THBS1;VTN;LAMB3;ITGA2;FN1;LAMB1;COL1A1;COL3A1;COL1A2;COL5A1;COL4A2;COL4A1;COL5A3;COL5A2;COL4A6;COL4A5;SDC1;AGRN;DDR2		R-HSA-2731081;R-HSA-2328129;R-HSA-2681675;R-HSA-2465890;R-HSA-2731075;R-HSA-2731074;R-HSA-2731141;R-HSA-2426263;R-HSA-2684507;R-HSA-2396337;R-HSA-2396113;R-HSA-2426355;R-HSA-2681694;R-HSA-2327738;R-HSA-2731123;R-HSA-2731122
IFI44	-6.46804	3.53839e-127		IFI44		R-HSA-1474228	Degradation of the extracellular matrix	52	148	0.00971129	6.94246e-08	8.12268e-06	5.0903	88	105	0.00741997	9606	Homo sapiens	COL16A1;COL14A1;ELN;LAMC2;LAMC1;CTSS;ADAMTS4;CTSO;CAPN9;ADAMTS1;CTSK;TIMP2;GPR37;MME;MMP1;MMP2;MMP3;DCN;MMP14;ADAM17;MMP13;COL4A2;COL4A1;COL6A2;COL6A1;COL4A6;COL4A5;COL8A1;COL6A3;ADAM9;MMP19;CD44;COL17A1;COL15A1;COL11A1;NID1;SCUBE3;LAMB3;FN1;LAMB1;COL1A1;COL3A1;COL1A2;COL5A1;COL5A3;COL7A1;COL5A2;TLL2;COL9A2;FBN1		R-HSA-8940554;R-HSA-1474196;R-HSA-1474197;R-HSA-4086205;R-HSA-3828025;R-HSA-1564179;R-HSA-1592349;R-HSA-3791295;R-HSA-1604368;R-HSA-1604752;R-HSA-3791155;R-HSA-1564184;R-HSA-1604360;R-HSA-1566981;R-HSA-3788075;R-HSA-1564164;R-HSA-3791149;R-HSA-1566979;R-HSA-8848658;R-HSA-1458433;R-HSA-2533950;R-HSA-1604741;R-HSA-1564169;R-HSA-2533944;R-HSA-3814820;R-HSA-1604359;R-HSA-1602488;R-HSA-2168960;R-HSA-2…
TLR3	-6.41025	8.08659e-42		TLR3		R-HSA-449147	Signaling by Interleukins	154	658	0.0431759	2.18358e-07	2.38011e-05	4.6234	361	505	0.0356865	9606	Homo sapiens	ITGB1;APP;CDKN1A;IL1RN;CXCL8;CSF2;ITGAM;CSF1;IRS1;IL24;IL27;FGF2;IL18BP;ICAM1;CASP8;CCND1;MYC;CASP1;IL12A;LGALS9;CD36;IL13RA2;IL6R;IKBIP;IL15RA;IL4R;SERPINB2;ANXA1;GSTO2;IL1R1;MMP1;IL1R2;MMP2;HGF;MMP3;IL18;IL16;IL17RE;TNFRSF1B;OSMR;DUSP6;VAV1;IL1B;PSME1;BIRC5;IGHE;PSME2;ALPK1;SQSTM1;PSMD10;CTF1;CEBPD;EBI3;NLRC5;IL20RB;USP18;PSMB10;IL1RL1;MUC1;IFNL1;SOCS1;CCL5;CCL3;IL21R;STAT4;CCL2;STAT6;MAP2K6;IL…		R-HSA-8950415;R-HSA-1112602;R-HSA-8987266;R-HSA-1112604;R-HSA-8950405;R-HSA-8987270;R-HSA-8981657;R-HSA-8950426;R-HSA-203797;R-HSA-8982163;R-HSA-8982162;R-HSA-1112587;R-HSA-8982165;R-HSA-913424;R-HSA-8950423;R-HSA-8950441;R-HSA-449058;R-HSA-6786114;R-HSA-913451;R-HSA-6783552;R-HSA-6786124;R-HSA-8937656;R-HSA-449077;R-HSA-449073;R-HSA-8950448;R-HSA-449087;R-HSA-8950453;R-HSA-8937654;R-HSA-6783524;…
OASL	-6.39531	2.88237e-20		OASL		R-HSA-1474290	Collagen formation	40	104	0.00682415	2.37691e-07	2.44821e-05	4.61115	64	77	0.00544131	9606	Homo sapiens	COL17A1;COL15A1;COL16A1;CD151;COL14A1;COL11A1;LOXL3;LAMC2;PLOD2;CTSS;LOXL1;LOXL2;SERPINH1;CRTAP;LAMB3;MMP1;MMP3;COL1A1;COL3A1;COL1A2;MMP13;COL5A1;COL4A2;P4HA1;LOX;COL4A1;COL6A2;COL5A3;COL7A1;P4HA3;COL6A1;COL5A2;PXDN;COL4A6;COL4A5;COL8A1;COL6A3;TLL2;COL9A2		R-HSA-8948232;R-HSA-8944265;R-HSA-8948234;R-HSA-2002460;R-HSA-2395302;R-HSA-8944266;R-HSA-8948224;R-HSA-8948226;R-HSA-8948228;R-HSA-8944261;R-HSA-8948230;R-HSA-8944262;R-HSA-8948231;R-HSA-2214324;R-HSA-2002440;R-HSA-2395314;R-HSA-2395324;R-HSA-2214330;R-HSA-2395322;R-HSA-2250301;R-HSA-2022073;R-HSA-1981104;R-HSA-2559639;R-HSA-2002466;R-HSA-2299620;R-HSA-1474266;R-HSA-8944216;R-HSA-8944218;R-HSA-8…
APOL3	-6.30274	1.93904e-40		APOL3		R-HSA-8948216	Collagen chain trimerization	23	44	0.00288714	6.45658e-07	6.26289e-05	4.20323	15	28	0.00197866	9606	Homo sapiens	COL17A1;COL15A1;COL16A1;COL14A1;COL11A1;COL1A1;COL3A1;COL1A2;COL5A1;COL4A2;COL4A1;COL6A2;COL5A3;COL7A1;COL6A1;COL5A2;COL4A6;COL4A5;COL8A1;COL6A3;COL9A2		R-HSA-8944265;R-HSA-8944266;R-HSA-8944236;R-HSA-8944225;R-HSA-8944229;R-HSA-8944261;R-HSA-8944262;R-HSA-8944216;R-HSA-8944218;R-HSA-8944219;R-HSA-8944223;R-HSA-8944255;R-HSA-8944240;R-HSA-8944214;R-HSA-8944247
TRIM22	-6.21601	5.90479e-135		TRIM22		R-HSA-381426	Regulation of Insulin-like Growth Factor (IGF) transport and uptake by Insulin-like Growth Factor Binding Proteins (IGFBPs)	44	127	0.00833333	9.71387e-07	8.93676e-05	4.04882	13	14	0.000989329	9606	Homo sapiens	APP;SPARC;CSF1;TNC;LAMC1;NID1;LTBP1;PRSS23;FSTL1;CYR61;KLK6;C3;C4A;EVA1A;STC2;TIMP2;QSOX1;IGFBP7;IGFBP6;APOL1;APOL3;IGFBP1;IGHEP2;IGFBP5;MMP1;IGFBP4;MMP2;IGFBP3;SHISA5;FN1;LAMB1;CKAP4;IL6;VCAN;RCN1;VGF;COL4A1;PAPPA;HRC;MXRA8;GAS6;SCG2;FBN1;PAPPA2		R-HSA-381543;R-HSA-381446;R-HSA-381537;R-HSA-8952289;R-HSA-381487;R-HSA-381518;R-HSA-381545;R-HSA-381461;R-HSA-381500;R-HSA-381503;R-HSA-381496;R-HSA-381435;R-HSA-381466
IL24	-6.19477	1.09304e-22		IL24		R-HSA-1236974	ER-Phagosome pathway	54	173	0.0113517	1.39969e-06	0.000121773	3.91445	9	10	0.000706664	9606	Homo sapiens	PSMD10;HLA-B;TAP2;TAP1;LY96;TAPBPL;HLA-F;PSMB10;PSMB8;TAPBP;HLA-E;PSMB9;TLR1;DBP;PSME1;PSME2;S100P;TLR6;CD14;CD36;B2M;MYD88		R-HSA-8863895;R-HSA-8863973;R-HSA-8951595;R-HSA-1236935;R-HSA-8863858;R-HSA-1236949;R-HSA-1236965;R-HSA-1236971;R-HSA-8863914
RTP4	-6.18379	9.55394e-20		RTP4		R-HSA-1236975	Antigen processing-Cross presentation	58	195	0.0127953	2.50201e-06	0.000207667	3.68263	21	23	0.00162533	9606	Homo sapiens	PSMD10;NCF1;NCF2;LY96;TAPBPL;CTSS;PSMB10;DBP;MRC1;CD14;CD36;B2M;HLA-B;TAP2;TAP1;HLA-F;PSMB8;PSMB9;TAPBP;HLA-E;TLR1;PSME1;PSME2;S100P;TLR6;MYD88		R-HSA-8863973;R-HSA-8951595;R-HSA-1236948;R-HSA-1236949;R-HSA-1236954;R-HSA-1236955;R-HSA-1236958;R-HSA-8863914;R-HSA-1236956;R-HSA-8863895;R-HSA-1236935;R-HSA-1236967;R-HSA-8863858;R-HSA-1236964;R-HSA-1236965;R-HSA-1236970;R-HSA-1236939;R-HSA-1236971;R-HSA-1236943;R-HSA-1236940;R-HSA-1236941
GBP1P1	-6.12161	1.35063e-17		GBP1P1		R-HSA-8874081	MET activates PTK2 signaling	18	32	0.00209974	3.81831e-06	0.000301647	3.5205	5	5	0.000353332	9606	Homo sapiens	ITGB1;LAMA2;LAMB3;ITGA3;LAMA4;COL11A1;ITGA2;HGF;FN1;LAMB1;LAMC2;LAMC1;COL1A1;COL3A1;COL1A2;COL5A1;COL5A3;COL5A2		R-HSA-8874083;R-HSA-8874082;R-HSA-8874080;R-HSA-8874079;R-HSA-8874078
PDCD1LG2	-6.03314	5.39831e-62		PDCD1LG2		R-HSA-8957275	Post-translational protein phosphorylation	38	109	0.00715223	4.46833e-06	0.000339593	3.46904	1	1	7.06664e-05	9606	Homo sapiens	APP;SPARC;CSF1;TNC;LAMC1;NID1;LTBP1;PRSS23;FSTL1;CYR61;C3;C4A;EVA1A;STC2;TIMP2;QSOX1;IGFBP7;APOL1;APOL3;IGFBP1;IGHEP2;IGFBP5;IGFBP4;IGFBP3;SHISA5;FN1;LAMB1;CKAP4;IL6;VCAN;RCN1;VGF;COL4A1;HRC;MXRA8;GAS6;SCG2;FBN1		R-HSA-8952289
IFI27	-5.95691	7.74564e-108		IFI27		R-HSA-3000157	Laminin interactions	17	31	0.00203412	9.66816e-06	0.000705776	3.15133	15	15	0.00106	9606	Homo sapiens	ITGB1;LAMA2;LAMB3;ITGA3;LAMA4;ITGA2;ITGA1;LAMB1;LAMC2;LAMC1;NID1;NID2;COL4A2;COL4A1;COL7A1;COL4A6;COL4A5		R-HSA-3787997;R-HSA-4084507;R-HSA-4084505;R-HSA-3907292;R-HSA-2426530;R-HSA-4084501;R-HSA-216051;R-HSA-2426676;R-HSA-2328145;R-HSA-216048;R-HSA-2396083;R-HSA-2426450;R-HSA-2327803;R-HSA-216058;R-HSA-349626
GBP5	-5.91914	2.53474e-18		GBP5		R-HSA-1650814	Collagen biosynthesis and modifying enzymes	29	76	0.00498688	1.15897e-05	0.000811282	3.09083	38	51	0.00360399	9606	Homo sapiens	COL17A1;COL15A1;COL16A1;COL14A1;COL11A1;PLOD2;SERPINH1;CRTAP;COL1A1;COL3A1;COL1A2;COL5A1;COL4A2;P4HA1;COL4A1;COL6A2;COL5A3;COL7A1;P4HA3;COL6A1;COL5A2;COL4A6;COL4A5;COL8A1;COL6A3;TLL2;COL9A2		R-HSA-8948232;R-HSA-8944265;R-HSA-8948234;R-HSA-2002460;R-HSA-8944266;R-HSA-8948224;R-HSA-8948226;R-HSA-8948228;R-HSA-8944261;R-HSA-8948230;R-HSA-8944262;R-HSA-8948231;R-HSA-8944216;R-HSA-8944218;R-HSA-8944219;R-HSA-1981128;R-HSA-2002440;R-HSA-1980233;R-HSA-8944223;R-HSA-1981120;R-HSA-8944214;R-HSA-1650808;R-HSA-2002428;R-HSA-1614460;R-HSA-8944236;R-HSA-1614461;R-HSA-2022073;R-HSA-8944225;R-HSA-2…
GBP1	-5.90904	2.78441e-128		GBP1		R-HSA-8875878	MET promotes cell motility	20	45	0.00295276	3.31258e-05	0.00215318	2.66692	12	12	0.000847997	9606	Homo sapiens	ITGB1;LAMA2;LAMB3;ITGA3;LAMA4;COL11A1;ITGA2;HGF;FN1;LAMB1;LAMC2;LAMC1;COL1A1;COL3A1;COL1A2;COL5A1;COL5A3;COL5A2;TNS4;TNS3		R-HSA-8875591;R-HSA-8875558;R-HSA-8875540;R-HSA-8874083;R-HSA-8875523;R-HSA-8874082;R-HSA-8874080;R-HSA-8875568;R-HSA-8874079;R-HSA-8874078;R-HSA-8875531;R-HSA-8875576
IFITM1	-5.81347	1.5083e-97		IFITM1		R-HSA-1566948	Elastic fibre formation	20	45	0.00295276	3.31258e-05	0.00215318	2.66692	16	17	0.00120133	9606	Homo sapiens	ITGB1;TGFB2;ELN;LOXL3;FN1;LTBP2;LTBP1;GDF5;FBLN5;LOXL1;LOXL2;RNF112;VTN;MFAP4;EFEMP2;EFEMP1;LOX;COL4A1;ITGA8;EMILIN1;FBN1		R-HSA-2328033;R-HSA-2161282;R-HSA-2395328;R-HSA-2328037;R-HSA-2537665;R-HSA-2129353;R-HSA-2129385;R-HSA-2396399;R-HSA-2161293;R-HSA-2129357;R-HSA-2129362;R-HSA-2328048;R-HSA-2396029;R-HSA-1592387;R-HSA-2395320;R-HSA-2129375
IFIT3	-5.81258	1.87972e-78		IFIT3		R-HSA-3000170	Syndecan interactions	15	29	0.00190289	6.01228e-05	0.00372762	2.42857	9	15	0.00106	9606	Homo sapiens	ITGB1;ITGA2;SDC3;FN1;TNC;FGF2;THBS1;COL1A1;VTN;COL3A1;COL1A2;COL5A1;COL5A3;COL5A2;SDC1		R-HSA-2731081;R-HSA-2681675;R-HSA-2684507;R-HSA-2681694;R-HSA-2731075;R-HSA-2731123;R-HSA-2731074;R-HSA-2731122;R-HSA-2731141
RARRES3	-5.77778	1.42841e-44		RARRES3		R-HSA-2214320	Anchoring fibril formation	10	15	0.000984252	0.000137147	0.00822884	2.08466	4	4	0.000282666	9606	Homo sapiens	COL1A1;COL1A2;COL4A2;LAMB3;COL4A1;COL7A1;COL4A6;COL4A5;TLL2;LAMC2		R-HSA-2214324;R-HSA-2213195;R-HSA-2214330;R-HSA-2396234
EPSTI1	-5.73821	3.05166e-54		EPSTI1		R-HSA-2129379	Molecules associated with elastic fibres	16	37	0.00242782	0.000261012	0.0151387	1.81991	9	10	0.000706664	9606	Homo sapiens	ITGB1;TGFB2;ELN;FN1;LTBP2;LTBP1;GDF5;FBLN5;RNF112;VTN;MFAP4;EFEMP2;EFEMP1;COL4A1;ITGA8;EMILIN1;FBN1		R-HSA-2328033;R-HSA-2161282;R-HSA-2328048;R-HSA-2395328;R-HSA-2537665;R-HSA-2396029;R-HSA-2396399;R-HSA-1592387;R-HSA-2395320
DHX58	-5.60648	6.64968e-94		DHX58		R-HSA-168256	Immune System	477	2703	0.177362	0.000322923	0.0180837	1.74271	1049	1659	0.117236	9606	Homo sapiens	IFITM3;CDA;APP;IFITM1;IL1RN;IFITM2;ICAM2;UBE2L6;ICAM4;IFI35;IFIT1;IFIT3;ICAM1;IFIT2;HERC5;C4B;LGALS3;C4A;MT2A;MYC;ANPEP;DHX58;C3AR1;TRIM25;IL12A;LGALS9;SKP2;B2M;TRIM21;TRIM22;HERC6;GBP5;IL15RA;RSAD2;SP110;IL1R1;IL1R2;HLA-B;HLA-F;HLA-E;IFI27;CRISPLD2;PSME1;SERPING1;PADI2;PSME2;TRIM14;TXNIP;RBCK1;KIF20A;LAP3;ALPK1;ATP6V0D2;CES1;CFH;EBI3;IL20RB;TAPBPL;PPL;IQGAP3;C3;RNF213;C7;CD14;CCR1;TNFSF18;GSDMD;…		R-HSA-688136;R-HSA-688137;R-HSA-8863895;R-HSA-913424;R-HSA-389156;R-HSA-389159;R-HSA-913451;R-HSA-8863914;R-HSA-8937656;R-HSA-430135;R-HSA-1296421;R-HSA-8937654;R-HSA-448591;R-HSA-976991;R-HSA-1364044;R-HSA-448603;R-HSA-1364043;R-HSA-983150;R-HSA-430183;R-HSA-430180;R-HSA-8863973;R-HSA-983148;R-HSA-983147;R-HSA-983146;R-HSA-983145;R-HSA-983144;R-HSA-430190;R-HSA-983142;R-HSA-9705726;R-HSA-983140;…
HSH2D	-5.51768	8.31926e-16		HSH2D		R-HSA-2243919	Crosslinking of collagen fibrils	12	24	0.0015748	0.00042499	0.0229495	1.63923	13	13	0.000918663	9606	Homo sapiens	COL1A1;COL1A2;LOX;COL4A2;COL4A1;PXDN;COL4A6;LOXL3;COL4A5;TLL2;LOXL1;LOXL2		R-HSA-2395302;R-HSA-2022141;R-HSA-2395340;R-HSA-2559639;R-HSA-2395223;R-HSA-2243926;R-HSA-2395314;R-HSA-2395324;R-HSA-2243931;R-HSA-2002466;R-HSA-2395257;R-HSA-2395322;R-HSA-2250301
TNFSF13B	-5.44208	7.05077e-35		TNFSF13B		R-HSA-9705671	SARS-CoV-2 activates/modulates innate and adaptive immune responses	52	227	0.014895	0.00328808	0.174268	0.758781	18	47	0.00332132	9606	Homo sapiens	DDX58;IFNB1;STAT1;STAT2;HLA-B;ISG15;HLA-F;HLA-E;IFIH1;TLR1;IRF7;TRIM25;NLRP3;MASP1;IKBKE;B2M		R-HSA-9729725;R-HSA-9729437;R-HSA-9755359;R-HSA-9754745;R-HSA-983426;R-HSA-9717658;R-HSA-9755258;R-HSA-909726;R-HSA-9755328;R-HSA-9758529;R-HSA-9755244;R-HSA-9729454;R-HSA-9768142;R-HSA-9705320;R-HSA-9755368;R-HSA-9757097;R-HSA-918224;R-HSA-918225
CASP1	-5.42859	3.33882e-83		CASP1		R-HSA-75892	Platelet Adhesion to exposed collagen	8	16	0.00104987	0.00367815	0.187585	0.726801	4	6	0.000423998	9606	Homo sapiens	ITGB1;COL1A1;COL1A2;VWF;ITGA10;ITGA2;ITGA1;GP1BA		R-HSA-114577;R-HSA-114563;R-HSA-114671;R-HSA-114670
SERPINB2	-5.36575	2.27144e-24		SERPINB2		R-HSA-428359	Insulin-like Growth Factor-2 mRNA Binding Proteins (IGF2BPs/IMPs/VICKZs) bind RNA	7	13	0.000853018	0.00432585	0.216293	0.664958	2	3	0.000211999	9606	Homo sapiens	H19;MYC;CD44		R-HSA-428287;R-HSA-428296
MX1	-5.29294	1.61862e-59		MX1		R-HSA-1663150	The activation of arylsulfatases	8	17	0.00111549	0.00524157	0.251596	0.599297	2	2	0.000141333	9606	Homo sapiens	STS;ARSJ;ARSI;ARSG;ARSE;SUMF2;SUMF1		R-HSA-1614362;R-HSA-1614336
CCR1	-5.26965	2.48724e-15		CCR1		R-HSA-8875513	MET interacts with TNS proteins	4	5	0.000328084	0.00772399	0.363028	0.44006	2	2	0.000141333	9606	Homo sapiens	ITGB1;HGF;TNS4;TNS3		R-HSA-8875523;R-HSA-8875531
IFI35	-5.26247	2.01401e-118		IFI35		R-HSA-380108	Chemokine receptors bind chemokines	17	57	0.00374016	0.00806957	0.3712	0.430392	13	19	0.00134266	9606	Homo sapiens	CCR1;CXCL8;CCL20;CXCL5;CX3CL1;CXCL10;CXCL11;CCL5;CCRL2;ACKR4;CCL3;ACKR3;CCL2;CCR7;CCR3		R-HSA-373061;R-HSA-374214;R-HSA-373071;R-HSA-8862733;R-HSA-443978;R-HSA-374248;R-HSA-373813;R-HSA-373073;R-HSA-443986;R-HSA-373791;R-HSA-373087;R-HSA-373342;R-HSA-3296301
GDF5	-5.23283	2.13016e-19		GDF5		R-HSA-419037	NCAM1 interactions	14	44	0.00288714	0.0091418	0.411381	0.385756	4	10	0.000706664	9606	Homo sapiens	PRNP;NCAN;COL3A1;COL5A1;COL4A2;COL4A1;COL6A2;COL5A3;COL6A1;COL5A2;COL4A5;COL6A3;COL9A2;AGRN		R-HSA-375155;R-HSA-375154;R-HSA-375148;R-HSA-375151
ISG15	-5.20611	3.36091e-196		ISG15		R-HSA-8851680	Butyrophilin (BTN) family interactions	6	12	0.000787402	0.0111867	0.481028	0.317829	3	8	0.000565331	9606	Homo sapiens	BTN3A1;BTN1A1;BTN3A3;BTN3A2;PPL;XDH		R-HSA-8851044;R-HSA-8938431;R-HSA-8851038
XAF1	-5.19745	9.4364e-76		XAF1		R-HSA-3595174	Defective CHST14 causes EDS, musculocontractural type	5	9	0.000590551	0.0132083	0.547102	0.261932	1	1	7.06664e-05	9606	Homo sapiens	VCAN;NCAN;BGN;CHST14;DCN		R-HSA-3636919
ACKR4	-5.17581	3.2195e-12		ACKR4		R-HSA-186797	Signaling by PDGF	19	70	0.00459318	0.013344	0.547102	0.261932	28	31	0.00219066	9606	Homo sapiens	PDGFRB;PDGFRA;STAT1;PLAT;THBS1;THBS3;COL3A1;COL5A1;COL4A2;COL4A1;COL6A2;COL5A3;COL6A1;COL5A2;PDGFC;COL4A5;COL6A3;STAT6;COL9A2		R-HSA-186819;R-HSA-1524182;R-HSA-186826;R-HSA-9674015;R-HSA-1524186;R-HSA-186765;R-HSA-186834;R-HSA-186773;R-HSA-186778;R-HSA-389086;R-HSA-186780;R-HSA-389083;R-HSA-186786;R-HSA-382053;R-HSA-382052;R-HSA-382055;R-HSA-382054;R-HSA-8864036;R-HSA-382061;R-HSA-380780;R-HSA-380782;R-HSA-186798;R-HSA-382057;R-HSA-382056;R-HSA-382058;R-HSA-186800;R-HSA-9674095;R-HSA-9674093
ANGPTL1	-5.16311	2.26032e-13		ANGPTL1		R-HSA-375276	Peptide ligand-binding receptors	44	203	0.0133202	0.0153069	0.612275	0.213054	38	83	0.00586531	9606	Homo sapiens	APP;OXTR;CXCL8;EI24;C5AR1;ECE1;GRPR;CXCL5;CX3CL1;C3;EDNRA;CCL5;GPER1;CCRL2;BDKRB2;CCL3;C3AR1;BDKRB1;CCL2;TAC3;CCR7;CCR3;NTSR1;CCR1;EDN1;GPR37;ANXA1;CCL20;F2R;SSTR1;SSTR3;APLN;KISS1;UTS2B;CXCL10;CXCL11;ACKR4;ACKR3;F2RL2;F2RL3		R-HSA-373061;R-HSA-9731924;R-HSA-374214;R-HSA-8876868;R-HSA-374337;R-HSA-964811;R-HSA-383373;R-HSA-373071;R-HSA-8862733;R-HSA-443978;R-HSA-9731931;R-HSA-389463;R-HSA-388503;R-HSA-373073;R-HSA-443986;R-HSA-388560;R-HSA-9731393;R-HSA-373791;R-HSA-373087;R-HSA-373342;R-HSA-375384;R-HSA-3296301;R-HSA-444838;R-HSA-444647;R-HSA-388900;R-HSA-374758;R-HSA-375395;R-HSA-5336182;R-HSA-391913;R-HSA-374248;R-…
IFI6	-5.14829	5.42685e-59		IFI6		R-HSA-5669034	TNFs bind their physiological receptors	10	30	0.0019685	0.0188807	0.736347	0.132918	9	13	0.000918663	9606	Homo sapiens	TNFSF18;TNFSF14;TNFSF15;TNFRSF9;TNFSF4;TNFRSF14;TNFRSF11B;TNFRSF1B;EDA2R;TNFSF13B		R-HSA-5693012;R-HSA-5669013;R-HSA-5676607;R-HSA-5675948;R-HSA-8858475;R-HSA-5675947;R-HSA-5692315;R-HSA-5669035;R-HSA-5669097
C3AR1	-5.1437	3.1843e-18		C3AR1		R-HSA-447041	CHL1 interactions	5	10	0.000656168	0.0197986	0.758219	0.120206	2	5	0.000353332	9606	Homo sapiens	ITGB1;NRP1;ITGA2;ITGA10;ITGA1		R-HSA-445088;R-HSA-445083
IFIH1	-5.14334	2.02707e-141		IFIH1		R-HSA-114608	Platelet degranulation	32	141	0.00925197	0.0199531	0.758219	0.120206	6	11	0.00077733	9606	Homo sapiens	LGALS3BP;TOR4A;APP;ITIH3;SPARC;CXCL8;PROS1;SERPINE1;THBS1;CLEC3B;ISLR;TIMP3;QSOX1;CD36;SRGN;ABCC4;TGFB2;GPR37;VWF;EGF;ACTN2;HGF;RARRES2;FN1;VEGFC;RAB27B;SEPP1;TMX3;PECAM1;SERPING1;GAS6;VCL		R-HSA-481044;R-HSA-429157;R-HSA-482772;R-HSA-481010;R-HSA-481009;R-HSA-481007
TMEM140	-5.13302	3.84088e-80		TMEM140		R-HSA-75205	Dissolution of Fibrin Clot	6	14	0.000918635	0.021962	0.812595	0.0901261	16	21	0.00148399	9606	Homo sapiens	SERPINB2;SERPINE2;PLAU;SERPINE1;PLAUR;PLAT		R-HSA-158784;R-HSA-158982;R-HSA-9724753;R-HSA-158756;R-HSA-158795;R-HSA-158959;R-HSA-158925;R-HSA-158800;R-HSA-158747;R-HSA-158744;R-HSA-159001;R-HSA-158942;R-HSA-158750;R-HSA-9724745;R-HSA-159005;R-HSA-158781
UBA7	-5.06632	9.32042e-120		UBA7		R-HSA-9012546	Interleukin-18 signaling	5	11	0.000721785	0.028239	0.898784	0.0463447	4	4	0.000282666	9606	Homo sapiens	IL18;IL18R1;IL18BP		R-HSA-8848370;R-HSA-6797293;R-HSA-8848395;R-HSA-8848392
OR52K3P	-5.04602	2.44739e-10		OR52K3P		R-HSA-8983711	OAS antiviral response	6	15	0.000984252	0.0293368	0.898784	0.0463447	13	15	0.00106	9606	Homo sapiens	RNASEL;OAS1;DDX58;OAS2;OAS3;OASL		R-HSA-8985097;R-HSA-8983688;R-HSA-8985153;R-HSA-8983680;R-HSA-8985091;R-HSA-8985123;R-HSA-8985157;R-HSA-8985201;R-HSA-8985104;R-HSA-9009936;R-HSA-8985138;R-HSA-9009941;R-HSA-8983671
CCL5	-5.03476	2.04575e-10		CCL5		R-HSA-6806834	Signaling by MET	21	88	0.00577428	0.0331264	0.898784	0.0463447	45	51	0.00360399	9606	Homo sapiens	ITGB1;LAMA2;LAMB3;ITGA3;SH3KBP1;LAMA4;COL11A1;ITGA2;HGF;FN1;LAMB1;LAMC2;LAMC1;COL1A1;COL3A1;COL1A2;COL5A1;COL5A3;COL5A2;TNS4;TNS3		R-HSA-8875591;R-HSA-8851908;R-HSA-8875523;R-HSA-8851842;R-HSA-6807008;R-HSA-8851919;R-HSA-8875661;R-HSA-6806957;R-HSA-8875659;R-HSA-6800299;R-HSA-8875531;R-HSA-8865994;R-HSA-6800298;R-HSA-8875540;R-HSA-8851859;R-HSA-6807027;R-HSA-8874079;R-HSA-8874078;R-HSA-6806974;R-HSA-8851933;R-HSA-8851804;R-HSA-8851866;R-HSA-8875482;R-HSA-9735946;R-HSA-8875558;R-HSA-8851877;R-HSA-8874083;R-HSA-8874082;R-HSA-8…
DDX60L	-4.98846	2.39494e-76		DDX60L		R-HSA-76005	Response to elevated platelet cytosolic Ca2+	32	148	0.00971129	0.0350794	0.898784	0.0463447	6	14	0.000989329	9606	Homo sapiens	LGALS3BP;TOR4A;APP;ITIH3;SPARC;CXCL8;PROS1;SERPINE1;THBS1;CLEC3B;ISLR;TIMP3;QSOX1;CD36;SRGN;ABCC4;TGFB2;GPR37;VWF;EGF;ACTN2;HGF;RARRES2;FN1;VEGFC;RAB27B;SEPP1;TMX3;PECAM1;SERPING1;GAS6;VCL		R-HSA-481044;R-HSA-429157;R-HSA-482772;R-HSA-481010;R-HSA-481009;R-HSA-481007
CTA-243E7.1	-4.97389	3.76538e-10		CTA-243E7.1		R-HSA-5660668	CLEC7A/inflammasome pathway	4	8	0.000524934	0.0355773	0.898784	0.0463447	4	4	0.000282666	9606	Homo sapiens	CASP8;IL1B		R-HSA-5660662;R-HSA-5660663;R-HSA-5660622;R-HSA-5660665
IL7R	-4.89196	3.57008e-29		IL7R		R-HSA-75158	TRAIL signaling	4	8	0.000524934	0.0355773	0.898784	0.0463447	5	6	0.000423998	9606	Homo sapiens	CASP8;CASP10;TNFSF10;CFLAR		R-HSA-141139;R-HSA-75187;R-HSA-141316;R-HSA-75238;R-HSA-75146
CHRNA1	-4.89098	5.97104e-20		CHRNA1		R-HSA-140534	Caspase activation via Death Receptors in the presence of ligand	7	20	0.00131234	0.0361219	0.898784	0.0463447	9	9	0.000635997	9606	Homo sapiens	CASP8;TNFSF10;FAS;LY96;CFLAR;CD14		R-HSA-139952;R-HSA-2562564;R-HSA-3371360;R-HSA-141159;R-HSA-141156;R-HSA-3465459;R-HSA-73945;R-HSA-3465448;R-HSA-3371359
ETV7	-4.88617	1.25771e-22		ETV7		R-HSA-918233	TRAF3-dependent IRF activation pathway	7	20	0.00131234	0.0361219	0.898784	0.0463447	10	11	0.00077733	9606	Homo sapiens	IFIH1;DDX58;IFNB1;IRF7;TRIM25;IKBKE		R-HSA-1028815;R-HSA-1028812;R-HSA-9705137;R-HSA-918232;R-HSA-1028821;R-HSA-918229;R-HSA-9705320;R-HSA-918227;R-HSA-918225;R-HSA-1028816
LGALS9	-4.865	9.33052e-57		LGALS9		R-HSA-5602415	UNC93B1 deficiency - HSE	2	2	0.000131234	0.0380998	0.898784	0.0463447	1	1	7.06664e-05	9606	Homo sapiens	UNC93B1;TLR3		R-HSA-5607838
PTX3	-4.84812	1.08366e-30		PTX3		R-HSA-8984722	Interleukin-35 Signalling	6	16	0.00104987	0.0381736	0.898784	0.0463447	26	26	0.00183733	9606	Homo sapiens	STAT1;EBI3;STAT4;IL12A		R-HSA-8984012;R-HSA-8984014;R-HSA-8984001;R-HSA-8983872;R-HSA-8984963;R-HSA-8950405;R-HSA-8983876;R-HSA-8984964;R-HSA-8983878;R-HSA-8983835;R-HSA-8950362;R-HSA-6809140;R-HSA-8983834;R-HSA-8983519;R-HSA-8983518;R-HSA-8984021;R-HSA-8950740;R-HSA-8984023;R-HSA-8983983;R-HSA-8983841;R-HSA-8983845;R-HSA-8950522;R-HSA-8983996;R-HSA-448627;R-HSA-8983870;R-HSA-8950453
TNFSF18	-4.83171	2.92123e-13		TNFSF18		R-HSA-448706	Interleukin-1 processing	5	12	0.000787402	0.0386637	0.898784	0.0463447	5	5	0.000353332	9606	Homo sapiens	GSDMD;IL1B;IL18;CASP1		R-HSA-448678;R-HSA-449058;R-HSA-448673;R-HSA-448702;R-HSA-448703
GBP4	-4.81646	8.51721e-10		GBP4		R-HSA-5218900	CASP8 activity is inhibited	5	12	0.000787402	0.0386637	0.898784	0.0463447	2	2	0.000141333	9606	Homo sapiens	CASP8;TNFSF10;FAS;CFLAR		R-HSA-3465429;R-HSA-5675456
OLR1	-4.80061	4.08524e-75		OLR1		R-HSA-198933	Immunoregulatory interactions between a Lymphoid and a non-Lymphoid cell	61	316	0.0207349	0.0408692	0.898784	0.0463447	30	44	0.00310932	9606	Homo sapiens	COL17A1;ITGB1;IFITM3;IFITM1;IFITM2;CD81;ICAM2;ICAM4;ICAM1;C3;CD34;B2M;CD96;VCAM1;HLA-B;HLA-F;HLA-E;COL1A1;CD200R1;COL3A1;RAET1E;COL1A2;CLEC2B;SELL;CD300C;CD22;NECTIN2;SCN2B		R-HSA-199043;R-HSA-199169;R-HSA-198983;R-HSA-199046;R-HSA-199558;R-HSA-199050;R-HSA-199112;R-HSA-199566;R-HSA-8850326;R-HSA-199062;R-HSA-199579;R-HSA-199576;R-HSA-199583;R-HSA-199518;R-HSA-198941;R-HSA-199587;R-HSA-199014;R-HSA-198955;R-HSA-199144;R-HSA-198958;R-HSA-9679740;R-HSA-5696358;R-HSA-5685607;R-HSA-199154;R-HSA-5696356;R-HSA-5696357;R-HSA-8850356;R-HSA-199093;R-HSA-5686625;R-HSA-5685608
OAS3	-4.79686	7.82028e-77		OAS3		R-HSA-75157	FasL/ CD95L signaling	3	5	0.000328084	0.0422404	0.898784	0.0463447	5	5	0.000353332	9606	Homo sapiens	CASP8;CASP10;FAS		R-HSA-83586;R-HSA-83650;R-HSA-71050;R-HSA-141310;R-HSA-75244
GBP3	-4.74179	5.3158e-139		GBP3		R-HSA-6783589	Interleukin-6 family signaling	9	30	0.0019685	0.043852	0.898784	0.0463447	25	34	0.00240266	9606	Homo sapiens	IL6;CTF1;STAT1;LIF;IL31RA;OSMR;IL6R		R-HSA-1067667;R-HSA-6783524;R-HSA-1112727;R-HSA-1112602;R-HSA-1112538;R-HSA-1112604;R-HSA-1067676;R-HSA-1112514;R-HSA-448660;R-HSA-1067651;R-HSA-1112708;R-HSA-1067659;R-HSA-1112587;R-HSA-9681294;R-HSA-1112690;R-HSA-1112755;R-HSA-1112565;R-HSA-6783681;R-HSA-6783552;R-HSA-1067640;R-HSA-6784204;R-HSA-1112510;R-HSA-1112703;R-HSA-5696482;R-HSA-1067688
TRIML2	-4.74011	8.85923e-10		TRIML2		R-HSA-3560783	Defective B4GALT7 causes EDS, progeroid type	7	21	0.00137795	0.0448133	0.898784	0.0463447	1	1	7.06664e-05	9606	Homo sapiens	VCAN;NCAN;SDC3;BGN;SDC1;AGRN;DCN		R-HSA-3560804
CTSS	-4.6586	3.18805e-25		CTSS		R-HSA-4420332	Defective B3GALT6 causes EDSP2 and SEMDJL1	7	21	0.00137795	0.0448133	0.898784	0.0463447	1	1	7.06664e-05	9606	Homo sapiens	VCAN;NCAN;SDC3;BGN;SDC1;AGRN;DCN		R-HSA-4420365
APOL6	-4.60385	2.47764e-129		APOL6		R-HSA-3595172	Defective CHST3 causes SEDCJD	4	9	0.000590551	0.0507428	0.898784	0.0463447	1	1	7.06664e-05	9606	Homo sapiens	VCAN;NCAN;BGN;DCN		R-HSA-3595175
TMEM119	-4.58507	1.22273e-148		TMEM119		R-HSA-2022923	Dermatan sulfate biosynthesis	5	13	0.000853018	0.0511553	0.898784	0.0463447	4	4	0.000282666	9606	Homo sapiens	VCAN;NCAN;BGN;CHST14;DCN		R-HSA-2022063;R-HSA-2022061;R-HSA-2022052;R-HSA-2022065
TMEM52B	-4.58304	5.00326e-11		TMEM52B		R-HSA-3560801	Defective B3GAT3 causes JDSSDHD	7	22	0.00144357	0.054744	0.898784	0.0463447	1	1	7.06664e-05	9606	Homo sapiens	VCAN;NCAN;SDC3;BGN;SDC1;AGRN;DCN		R-HSA-3560802
DDX60	-4.53696	5.08381e-47		DDX60		R-HSA-936440	Negative regulators of DDX58/IFIH1 signaling	10	37	0.00242782	0.0615362	0.898784	0.0463447	11	13	0.000918663	9606	Homo sapiens	HERC5;IFIH1;UBA7;DDX58;NLRC5;TRIM25;TNFAIP3;UBE2L6;ISG15;IKBKE		R-HSA-936462;R-HSA-990526;R-HSA-937343;R-HSA-936412;R-HSA-936381;R-HSA-936378;R-HSA-936475;R-HSA-937337;R-HSA-936390;R-HSA-936563;R-HSA-990528
EVI2B	-4.49827	6.27936e-10		EVI2B		R-HSA-5602358	Diseases associated with the TLR signaling cascade	11	42	0.00275591	0.0616897	0.898784	0.0463447	13	15	0.00106	9606	Homo sapiens	NFKBIA;TLR1;UNC93B1;LY96;S100P;TLR6;CD14;CD36;TLR3;MYD88		R-HSA-5602549;R-HSA-5602353;R-HSA-5228811;R-HSA-5602672;R-HSA-5607838;R-HSA-5602712;R-HSA-5602624;R-HSA-5602316;R-HSA-5602383;R-HSA-5602606;R-HSA-9630921;R-HSA-5602472;R-HSA-5602603
CPA4	-4.4926	2.69474e-130		CPA4		R-HSA-5260271	Diseases of Immune System	11	42	0.00275591	0.0616897	0.898784	0.0463447	13	15	0.00106	9606	Homo sapiens	NFKBIA;TLR1;UNC93B1;LY96;S100P;TLR6;CD14;CD36;TLR3;MYD88		R-HSA-5602549;R-HSA-5602353;R-HSA-5228811;R-HSA-5602672;R-HSA-5607838;R-HSA-5602712;R-HSA-5602624;R-HSA-5602316;R-HSA-5602383;R-HSA-5602606;R-HSA-9630921;R-HSA-5602472;R-HSA-5602603
CMPK2	-4.49105	5.21536e-77		CMPK2		R-HSA-8866911	TFAP2 (AP-2) family regulates transcription of cell cycle factors	3	6	0.000393701	0.065439	0.898784	0.0463447	4	4	0.000282666	9606	Homo sapiens	CDKN1A;MYC		R-HSA-8865265;R-HSA-8865280;R-HSA-8865244;R-HSA-8865256
SDPR	-4.46279	5.94326e-54		SDPR		R-HSA-69560	Transcriptional activation of p53 responsive genes	3	6	0.000393701	0.065439	0.898784	0.0463447	4	5	0.000353332	9606	Homo sapiens	CDKN1A		R-HSA-6803411;R-HSA-6803388;R-HSA-6803403;R-HSA-6803801
PARP10	-4.4607	1.32214e-79		PARP10		R-HSA-69895	Transcriptional activation of cell cycle inhibitor p21	3	6	0.000393701	0.065439	0.898784	0.0463447	4	5	0.000353332	9606	Homo sapiens	CDKN1A		R-HSA-6803411;R-HSA-6803388;R-HSA-6803403;R-HSA-6803801
FAM65C	-4.45907	3.82614e-121		FAM65C		R-HSA-933543	NF-kB activation through FADD/RIP-1 pathway mediated by caspase-8 and -10	5	14	0.000918635	0.0657451	0.898784	0.0463447	5	5	0.000353332	9606	Homo sapiens	IFIH1;CASP8;CASP10;DDX58;TRIM25		R-HSA-933532;R-HSA-168934;R-HSA-933526;R-HSA-933539;R-HSA-933523
IL4I1	-4.43861	8.9471e-30		IL4I1		R-HSA-3595177	Defective CHSY1 causes TPBS	4	10	0.000656168	0.0689175	0.898784	0.0463447	2	2	0.000141333	9606	Homo sapiens	VCAN;NCAN;BGN;DCN		R-HSA-3595178;R-HSA-3595176
PLAU	-4.41817	4.08442e-80		PLAU		R-HSA-8951430	RUNX3 regulates WNT signaling	4	10	0.000656168	0.0689175	0.898784	0.0463447	4	5	0.000353332	9606	Homo sapiens	CCND1;MYC		R-HSA-4411367;R-HSA-8951442;R-HSA-8951443;R-HSA-4411357
VNN2	-4.41392	1.61297e-10		VNN2		R-HSA-416700	Other semaphorin interactions	6	19	0.00124672	0.0740383	0.898784	0.0463447	4	9	0.000635997	9606	Homo sapiens	ITGB1;SEMA5A;NOV;ITGA1;PLXNB3;PLXNC1		R-HSA-416725;R-HSA-434990;R-HSA-434989;R-HSA-416698
IL6	-4.37687	3.26267e-33		IL6		R-HSA-9660826	Purinergic signaling in leishmaniasis infection	13	54	0.00354331	0.0757802	0.898784	0.0463447	17	23	0.00162533	9606	Homo sapiens	GSDMD;C3;P2RX7;APP;NT5E;IL1B;IL18;C3AR1;CASP1;NLRP3;TXNIP		R-HSA-448678;R-HSA-444647;R-HSA-8940074;R-HSA-449058;R-HSA-9660822;R-HSA-9665524;R-HSA-844612;R-HSA-1250264;R-HSA-844610;R-HSA-1306876;R-HSA-873951;R-HSA-1250272;R-HSA-9603905;R-HSA-448702;R-HSA-9665515;R-HSA-448703;R-HSA-1250253
LINC00452	-4.37425	4.42026e-16		LINC00452		R-HSA-9664424	Cell recruitment (pro-inflammatory response)	13	54	0.00354331	0.0757802	0.898784	0.0463447	17	23	0.00162533	9606	Homo sapiens	GSDMD;C3;P2RX7;APP;NT5E;IL1B;IL18;C3AR1;CASP1;NLRP3;TXNIP		R-HSA-448678;R-HSA-444647;R-HSA-8940074;R-HSA-449058;R-HSA-9660822;R-HSA-9665524;R-HSA-844612;R-HSA-1250264;R-HSA-844610;R-HSA-1306876;R-HSA-873951;R-HSA-1250272;R-HSA-9603905;R-HSA-448702;R-HSA-9665515;R-HSA-448703;R-HSA-1250253
HGF	-4.36893	2.88554e-39		HGF		R-HSA-375165	NCAM signaling for neurite out-growth	16	70	0.00459318	0.0762274	0.898784	0.0463447	12	23	0.00162533	9606	Homo sapiens	PRNP;SPTBN5;NCAN;COL3A1;COL5A1;COL4A2;COL4A1;COL6A2;COL5A3;COL6A1;COL5A2;COL4A5;COL6A3;COL9A2;AGRN;FGFR1		R-HSA-392053;R-HSA-392054;R-HSA-392051;R-HSA-375155;R-HSA-375154;R-HSA-375148;R-HSA-391868;R-HSA-375151;R-HSA-391871;R-HSA-391865;R-HSA-391866;R-HSA-419033
CXCL8	-4.36613	1.67145e-21		CXCL8		R-HSA-449836	Other interleukin signaling	7	24	0.0015748	0.0784277	0.898784	0.0463447	12	17	0.00120133	9606	Homo sapiens	IL32;CD4;IFNL1;CSF1;IL34;SDC1;IL16		R-HSA-8981657;R-HSA-449077;R-HSA-448661;R-HSA-9009485;R-HSA-449073;R-HSA-448591;R-HSA-449087;R-HSA-9009488;R-HSA-6787820;R-HSA-9009554;R-HSA-448632;R-HSA-9009558
MYEOV	-4.32949	1.00498e-35		MYEOV		R-HSA-8854691	Interleukin-20 family signaling	8	29	0.00190289	0.0804326	0.898784	0.0463447	44	56	0.00395732	9606	Homo sapiens	IL22RA1;IFNL1;STAT1;STAT2;IL24;STAT4;IL20RB		R-HSA-8987080;R-HSA-448708;R-HSA-9009227;R-HSA-8987084;R-HSA-8987150;R-HSA-8987266;R-HSA-8987202;R-HSA-8987141;R-HSA-8987012;R-HSA-8987015;R-HSA-8987270;R-HSA-8987014;R-HSA-8987161;R-HSA-8987097;R-HSA-8987033;R-HSA-8987096;R-HSA-448661;R-HSA-8986972;R-HSA-8987230;R-HSA-8982163;R-HSA-8982162;R-HSA-8987218;R-HSA-8982165;R-HSA-8987156;R-HSA-8987220;R-HSA-448728;R-HSA-8986985;R-HSA-8987179;R-HSA-4484…
IFNB1	-4.30135	2.83751e-07		IFNB1		R-HSA-5218859	Regulated Necrosis	17	76	0.00498688	0.080476	0.898784	0.0463447	33	52	0.00367465	9606	Homo sapiens	GSDMD;CASP8;MLKL;IRF1;IL1B;CASP4;TNFSF10;IL18;CASP1;FAS;CFLAR;BIRC3		R-HSA-9710101;R-HSA-9686930;R-HSA-9710294;R-HSA-9710295;R-HSA-5218891;R-HSA-9687638;R-HSA-9710353;R-HSA-9647643;R-HSA-9647645;R-HSA-9710106;R-HSA-9698844;R-HSA-9647619;R-HSA-9647680;R-HSA-9688832;R-HSA-5218906;R-HSA-5357828;R-HSA-5675456;R-HSA-5675470;R-HSA-5213462;R-HSA-9687625;R-HSA-9688456;R-HSA-9686088;R-HSA-9647631;R-HSA-9693324;R-HSA-3465429;R-HSA-449058;R-HSA-114284;R-HSA-9793444;R-HSA-535…
SCN3A	-4.29831	7.16522e-19		SCN3A		R-HSA-5620971	Pyroptosis	9	34	0.00223097	0.080922	0.898784	0.0463447	16	23	0.00162533	9606	Homo sapiens	GSDMD;IRF1;IL1B;CASP4;IL18;CASP1		R-HSA-9710101;R-HSA-9710294;R-HSA-9710295;R-HSA-449058;R-HSA-9710353;R-HSA-9647643;R-HSA-114284;R-HSA-9647645;R-HSA-9710106;R-HSA-9647619;R-HSA-9647680;R-HSA-9716258;R-HSA-6805981;R-HSA-9686088;R-HSA-9647631;R-HSA-9693324
BDKRB1	-4.29695	2.70038e-49		BDKRB1		R-HSA-380994	ATF4 activates genes in response to endoplasmic reticulum stress	9	34	0.00223097	0.080922	0.898784	0.0463447	4	7	0.000494665	9606	Homo sapiens	IGFBP1;CXCL8;DDIT3;CCL2;B9D2		R-HSA-517731;R-HSA-1791180;R-HSA-1791107;R-HSA-1791056
ERAP2	-4.28828	2.64744e-25		ERAP2		R-HSA-1839122	Signaling by activated point mutants of FGFR1	5	15	0.000984252	0.0824152	0.898784	0.0463447	4	4	0.000282666	9606	Homo sapiens	FGF5;FGF1;FGF2;FGFR1		R-HSA-2023455;R-HSA-2023451;R-HSA-2023460;R-HSA-2023456
CMAHP	-4.28404	1.87329e-15		CMAHP		R-HSA-3371378	Regulation by c-FLIP	4	11	0.000721785	0.0899843	0.898784	0.0463447	4	4	0.000282666	9606	Homo sapiens	CASP8;TNFSF10;FAS;CFLAR		R-HSA-3371360;R-HSA-3465459;R-HSA-3465448;R-HSA-3371359
VCAM1	-4.26013	7.31883e-13		VCAM1		R-HSA-69416	Dimerization of procaspase-8	4	11	0.000721785	0.0899843	0.898784	0.0463447	3	3	0.000211999	9606	Homo sapiens	CASP8;TNFSF10;FAS;CFLAR		R-HSA-141159;R-HSA-141156;R-HSA-73945
AOX1	-4.25919	1.56095e-65		AOX1		R-HSA-446107	Type I hemidesmosome assembly	4	11	0.000721785	0.0899843	0.898784	0.0463447	5	6	0.000423998	9606	Homo sapiens	COL17A1;CD151;LAMB3;LAMC2		R-HSA-446083;R-HSA-432956;R-HSA-446077;R-HSA-432952;R-HSA-446089
INMT	-4.25792	8.49836e-78		INMT		R-HSA-8939246	RUNX1 regulates transcription of genes involved in differentiation of myeloid cells	4	11	0.000721785	0.0899843	0.898784	0.0463447	4	7	0.000494665	9606	Homo sapiens	LGALS3;CSF2		R-HSA-8938251;R-HSA-8938382;R-HSA-8938228;R-HSA-8938389
TRANK1	-4.25751	1.16386e-152		TRANK1		R-HSA-1566977	Fibronectin matrix formation	3	7	0.000459318	0.0932559	0.898784	0.0463447	3	3	0.000211999	9606	Homo sapiens	ITGB1;CEACAM1;FN1		R-HSA-202723;R-HSA-2327746;R-HSA-2545196
SAMD9	-4.242	4.94797e-83		SAMD9		R-HSA-174577	Activation of C3 and C5	3	7	0.000459318	0.0932559	0.898784	0.0463447	3	4	0.000282666	9606	Homo sapiens	C4B;C3;C4A		R-HSA-173680;R-HSA-166817;R-HSA-173636
DDO	-4.23545	2.50899e-12		DDO		R-HSA-420597	Nectin/Necl trans heterodimerization	3	7	0.000459318	0.0932559	0.898784	0.0463447	4	8	0.000565331	9606	Homo sapiens	CADM1;NECTIN4;NECTIN2		R-HSA-420598;R-HSA-420595;R-HSA-420591;R-HSA-420586
BISPR	-4.19664	1.77221e-09		BISPR		R-HSA-9031628	NGF-stimulated transcription	13	56	0.00367454	0.0933917	0.898784	0.0463447	29	37	0.00261466	9606	Homo sapiens	FOSL1;EGR1;VGF;RRAD;ID1;ID3;F3		R-HSA-9613202;R-HSA-9031624;R-HSA-9613207;R-HSA-9613460;R-HSA-9613210;R-HSA-9031616;R-HSA-9613213;R-HSA-9612483;R-HSA-9621386;R-HSA-9613451;R-HSA-9621385;R-HSA-9031575;R-HSA-9612493;R-HSA-9621042;R-HSA-9620723;R-HSA-9620663;R-HSA-9621048;R-HSA-9621054;R-HSA-9612514;R-HSA-9613219;R-HSA-9612516;R-HSA-9621035;R-HSA-9621032;R-HSA-9612073;R-HSA-9616105;R-HSA-9616110;R-HSA-9616367;R-HSA-9612076;R-HSA-9…
SAMD9L	-4.19235	1.38285e-96		SAMD9L		R-HSA-5602498	MyD88 deficiency (TLR2/4)	7	26	0.00170604	0.107213	0.898784	0.0463447	2	2	0.000141333	9606	Homo sapiens	TLR1;LY96;S100P;TLR6;CD14;CD36;MYD88		R-HSA-5602383;R-HSA-5602606
PSMB9	-4.14334	2.38844e-57		PSMB9		R-HSA-430116	GP1b-IX-V activation signalling	4	12	0.000787402	0.113746	0.898784	0.0463447	5	7	0.000494665	9606	Homo sapiens	COL1A1;COL1A2;VWF;GP1BA		R-HSA-430096;R-HSA-430076;R-HSA-443418;R-HSA-443402;R-HSA-430073
SLC14A1	-4.10143	3.1887e-11		SLC14A1		R-HSA-75072	mRNA Editing	4	12	0.000787402	0.113746	0.898784	0.0463447	5	9	0.000635997	9606	Homo sapiens	APOBEC3C;ADAR;APOBEC3B		R-HSA-75090;R-HSA-111237;R-HSA-77609;R-HSA-83677;R-HSA-77614
GALNT15	-4.09074	5.61859e-26		GALNT15		R-HSA-9029558	NR1H2 & NR1H3 regulate gene expression linked to lipogenesis	5	17	0.00111549	0.121706	0.898784	0.0463447	8	8	0.000565331	9606	Homo sapiens	SREBF1;NR1H3;FAS		R-HSA-9605056;R-HSA-9028525;R-HSA-9605063;R-HSA-9605060;R-HSA-9028526;R-HSA-9657775;R-HSA-9028533;R-HSA-9657836
LRRTM2	-4.05653	3.04069e-09		LRRTM2		R-HSA-1059683	Interleukin-6 signaling	5	17	0.00111549	0.121706	0.898784	0.0463447	19	20	0.00141333	9606	Homo sapiens	IL6;STAT1;IL6R		R-HSA-1112690;R-HSA-1112755;R-HSA-1067667;R-HSA-1112565;R-HSA-1112727;R-HSA-1067640;R-HSA-1112602;R-HSA-1112538;R-HSA-1112604;R-HSA-1067676;R-HSA-1112510;R-HSA-1112703;R-HSA-1112514;R-HSA-1067651;R-HSA-1112708;R-HSA-1067688;R-HSA-1067659;R-HSA-1112587;R-HSA-9681294
NCF2	-4.05112	7.4221e-24		NCF2		R-HSA-5676594	TNF receptor superfamily (TNFSF) members mediating non-canonical NF-kB pathway	5	17	0.00111549	0.121706	0.898784	0.0463447	8	12	0.000847997	9606	Homo sapiens	TNFSF14;MAP3K14;BIRC3;TNFSF13B		R-HSA-5676598;R-HSA-5676599;R-HSA-5676596;R-HSA-5676597;R-HSA-5668789;R-HSA-5676595;R-HSA-5676593;R-HSA-5676591
TNFSF4	-4.03019	6.1417e-39		TNFSF4		R-HSA-5603041	IRAK4 deficiency (TLR2/4)	7	27	0.00177165	0.12346	0.898784	0.0463447	2	2	0.000141333	9606	Homo sapiens	TLR1;LY96;S100P;TLR6;CD14;CD36;MYD88		R-HSA-5602353;R-HSA-5602672
CD74	-4.02835	3.78408e-09		CD74		R-HSA-9758920	Formation of lateral plate mesoderm	3	8	0.000524934	0.125053	0.898784	0.0463447	4	5	0.000353332	9606	Homo sapiens	FOXF1;COL4A1		R-HSA-9759860;R-HSA-9759892;R-HSA-9759859;R-HSA-9759882
PRLR	-4.01393	7.69445e-07		PRLR		R-HSA-8941855	RUNX3 regulates CDKN1A transcription	3	8	0.000524934	0.125053	0.898784	0.0463447	4	6	0.000423998	9606	Homo sapiens	CDKN1A;SMAD3		R-HSA-8878178;R-HSA-8878130;R-HSA-8878143;R-HSA-8878186
LINC01272	-4.00952	2.41325e-06		LINC01272		R-HSA-75094	Formation of the Editosome	3	8	0.000524934	0.125053	0.898784	0.0463447	1	2	0.000141333	9606	Homo sapiens	APOBEC3C;APOBEC3B		R-HSA-77609
BIRC3	-3.99282	1.4805e-19		BIRC3		R-HSA-9014843	Interleukin-33 signaling	2	4	0.000262467	0.125353	0.898784	0.0463447	2	2	0.000141333	9606	Homo sapiens	IL1RL1		R-HSA-448629;R-HSA-448603
DHRS2	-3.98958	2.6271e-17		DHRS2		R-HSA-140877	Formation of Fibrin Clot (Clotting Cascade)	10	43	0.00282152	0.127772	0.898784	0.0463447	31	61	0.00431065	9606	Homo sapiens	PROCR;GPR37;SERPINE2;VWF;PROS1;F2R;SERPING1;GP1BA;TFPI;F3		R-HSA-5606996;R-HSA-140736;R-HSA-158145;R-HSA-158340;R-HSA-5607058;R-HSA-5607004;R-HSA-140748;R-HSA-5607002;R-HSA-158419;R-HSA-5604929;R-HSA-140823;R-HSA-5591040;R-HSA-158164;R-HSA-158357;R-HSA-5591052;R-HSA-140696;R-HSA-140825;R-HSA-140761;R-HSA-5603467;R-HSA-158300;R-HSA-141026;R-HSA-158118;R-HSA-140777;R-HSA-140783;R-HSA-141040;R-HSA-140599;R-HSA-5602080;R-HSA-9650473;R-HSA-158137;R-HSA-158399…
PSG1	-3.96943	8.94254e-18		PSG1		R-HSA-9615017	FOXO-mediated transcription of oxidative stress, metabolic and neuronal genes	11	49	0.00321522	0.135586	0.898784	0.0463447	12	34	0.00240266	9606	Homo sapiens	IGFBP1;SREBF1;TRIM63;SMAD3;ABCA6;SOD2;TRIM55		R-HSA-9625346;R-HSA-9623427;R-HSA-9625091;R-HSA-9625699;R-HSA-9623415;R-HSA-9625092;R-HSA-9617972;R-HSA-9625749;R-HSA-9617832;R-HSA-9617833;R-HSA-9625324;R-HSA-9625693
C3	-3.96379	2.69869e-78		C3		R-HSA-9674415	Drug resistance of PDGFR mutants	1	1	6.56168e-05	0.141552	0.898784	0.0463447	4	4	0.000282666	9606	Homo sapiens	PDGFRA		R-HSA-9674408;R-HSA-9674398;R-HSA-9674414;R-HSA-9674397
SCN2A	-3.96248	5.56025e-21		SCN2A		R-HSA-9636003	NEIL3-mediated resolution of ICLs	1	1	6.56168e-05	0.141552	0.898784	0.0463447	2	2	0.000141333	9606	Homo sapiens	NEIL3		R-HSA-9636008;R-HSA-9635996
PTGIR	-3.94709	2.40483e-40		PTGIR		R-HSA-9674428	PDGFR mutants bind TKIs	1	1	6.56168e-05	0.141552	0.898784	0.0463447	2	2	0.000141333	9606	Homo sapiens	PDGFRA		R-HSA-9674427;R-HSA-9674430
SERPINE1	-3.93988	6.86475e-113		SERPINE1		R-HSA-9674401	Sunitinib-resistant PDGFR mutants	1	1	6.56168e-05	0.141552	0.898784	0.0463447	1	1	7.06664e-05	9606	Homo sapiens	PDGFRA		R-HSA-9674398
IFITM3	-3.91277	2.31246e-66		IFITM3		R-HSA-9674404	Sorafenib-resistant PDGFR mutants	1	1	6.56168e-05	0.141552	0.898784	0.0463447	1	1	7.06664e-05	9606	Homo sapiens	PDGFRA		R-HSA-9674414
BTN3A3	-3.90531	6.33558e-99		BTN3A3		R-HSA-9629232	Defective Base Excision Repair Associated with NEIL3	1	1	6.56168e-05	0.141552	0.898784	0.0463447	1	1	7.06664e-05	9606	Homo sapiens	NEIL3		R-HSA-9629245
C22orf34	-3.8804	4.29787e-10		C22orf34		R-HSA-5602410	TLR3 deficiency - HSE	1	1	6.56168e-05	0.141552	0.898784	0.0463447	1	1	7.06664e-05	9606	Homo sapiens	TLR3		R-HSA-5602549
CMKLR1	-3.87679	5.09052e-64		CMKLR1		R-HSA-9674396	Imatinib-resistant PDGFR mutants	1	1	6.56168e-05	0.141552	0.898784	0.0463447	1	1	7.06664e-05	9606	Homo sapiens	PDGFRA		R-HSA-9674397
MMP1	-3.87151	2.74091e-49		MMP1		R-HSA-9674403	Regorafenib-resistant PDGFR mutants	1	1	6.56168e-05	0.141552	0.898784	0.0463447	1	1	7.06664e-05	9606	Homo sapiens	PDGFRA		R-HSA-9674408
AC007879.7	-3.84283	2.22113e-06		AC007879.7		R-HSA-3560782	Diseases associated with glycosaminoglycan metabolism	12	55	0.00360892	0.142078	0.898784	0.0463447	22	29	0.00204933	9606	Homo sapiens	B4GALT1;LUM;NCAN;SDC3;BGN;PAPSS2;DCN;EXT1;VCAN;EXTL1;SDC1;CHST14;AGRN		R-HSA-3636919;R-HSA-9035949;R-HSA-9035950;R-HSA-3560785;R-HSA-9036289;R-HSA-3656254;R-HSA-9036290;R-HSA-3560794;R-HSA-4420365;R-HSA-3656230;R-HSA-3595175;R-HSA-3560804;R-HSA-9036283;R-HSA-3656261;R-HSA-3560802;R-HSA-9036285;R-HSA-3656258;R-HSA-3656257;R-HSA-3656269;R-HSA-3595178;R-HSA-3656267;R-HSA-3595176
PTN	-3.83737	7.95989e-146		PTN		R-HSA-5083635	Defective B3GALTL causes PpS	9	39	0.00255906	0.147616	0.898784	0.0463447	1	1	7.06664e-05	9606	Homo sapiens	ADAMTSL1;ADAMTS4;SEMA5A;SPON2;ADAMTS1;ADAMTSL2;THBS1;THSD4;ADAMTS6		R-HSA-6785565
F2RL2	-3.82781	2.6944e-61		F2RL2		R-HSA-190370	FGFR1b ligand binding and activation	3	9	0.000590551	0.16012	0.898784	0.0463447	2	2	0.000141333	9606	Homo sapiens	FGF1;FGF2;FGFR1		R-HSA-190245;R-HSA-190427
AC145676.2	-3.81862	1.13765e-13		AC145676.2		R-HSA-844456	The NLRP3 inflammasome	6	24	0.0015748	0.16451	0.898784	0.0463447	14	18	0.00127199	9606	Homo sapiens	P2RX7;APP;CASP1;NLRP3;TXNIP		R-HSA-877198;R-HSA-844612;R-HSA-877158;R-HSA-1250264;R-HSA-877187;R-HSA-844610;R-HSA-1306876;R-HSA-873951;R-HSA-1250272;R-HSA-9603905;R-HSA-844440;R-HSA-1296421;R-HSA-877178;R-HSA-1250253
CD163L1	-3.7921	4.73238e-19		CD163L1		R-HSA-8941332	RUNX2 regulates genes involved in cell migration	4	14	0.000918635	0.16828	0.898784	0.0463447	4	7	0.000494665	9606	Homo sapiens	MMP13;ITGBL1		R-HSA-8939833;R-HSA-8940001;R-HSA-8939829;R-HSA-8940007
CEMIP	-3.77916	2.8358e-78		CEMIP		R-HSA-391908	Prostanoid ligand receptors	4	14	0.000918635	0.16828	0.898784	0.0463447	5	9	0.000635997	9606	Homo sapiens	PTGFR;PTGIR;PTGDR2;PTGER1		R-HSA-9718020;R-HSA-391942;R-HSA-391936;R-HSA-416929;R-HSA-391934
FGF7	-3.77684	2.1805e-24		FGF7		R-HSA-1592389	Activation of Matrix Metalloproteinases	8	35	0.00229659	0.171201	0.898784	0.0463447	21	27	0.00190799	9606	Homo sapiens	MMP14;CTSO;MMP13;MMP1;CTSK;MMP2;MMP3;TIMP2		R-HSA-1602488;R-HSA-1604731;R-HSA-1592316;R-HSA-1604732;R-HSA-1592349;R-HSA-1604350;R-HSA-1604368;R-HSA-1604752;R-HSA-1604690;R-HSA-1592371;R-HSA-1592436;R-HSA-1592278;R-HSA-1604360;R-HSA-1592297;R-HSA-1602473;R-HSA-1592362;R-HSA-1592398;R-HSA-1605825;R-HSA-1602466;R-HSA-1604741;R-HSA-1604359
PSG2	-3.75982	8.29891e-06		PSG2		R-HSA-9705683	SARS-CoV-2-host interactions	55	315	0.0206693	0.173717	0.898784	0.0463447	21	67	0.00473465	9606	Homo sapiens	DDX58;IFNB1;STAT1;CAV1;STAT2;HLA-B;ISG15;HLA-F;HLA-E;IFIH1;TLR1;GJA1;IRF7;TRIM25;NLRP3;SFN;MASP1;IKBKE;B2M		R-HSA-9754518;R-HSA-9729500;R-HSA-9729725;R-HSA-9729437;R-HSA-9755359;R-HSA-9754745;R-HSA-983426;R-HSA-9717658;R-HSA-9755258;R-HSA-190541;R-HSA-909726;R-HSA-9755328;R-HSA-9758529;R-HSA-9755244;R-HSA-9729454;R-HSA-9768142;R-HSA-9705320;R-HSA-9755368;R-HSA-9757097;R-HSA-918224;R-HSA-918225
LRRC17	-3.74657	4.02406e-80		LRRC17		R-HSA-1839120	Signaling by FGFR1 amplification mutants	2	5	0.000328084	0.178004	0.898784	0.0463447	5	5	0.000353332	9606	Homo sapiens	FGFR1		R-HSA-5654544;R-HSA-5654545;R-HSA-2023462;R-HSA-1982066;R-HSA-1982065
AP001610.5	-3.73906	6.46726e-06		AP001610.5		R-HSA-5603037	IRAK4 deficiency (TLR5)	2	5	0.000328084	0.178004	0.898784	0.0463447	2	2	0.000141333	9606	Homo sapiens	TLR1;MYD88		R-HSA-5602472;R-HSA-5602603
ATP1A2	-3.73795	3.66763e-33		ATP1A2		R-HSA-5668541	TNFR2 non-canonical NF-kB pathway	20	104	0.00682415	0.178247	0.898784	0.0463447	35	44	0.00310932	9606	Homo sapiens	TNFSF18;PSMD10;TNFSF14;TNFSF15;TNFRSF9;TNFRSF11B;TNFRSF1B;PSMB10;PSMB8;EDA2R;RELB;PSMB9;TNFSF13B;TNFSF4;PSME1;PSME2;TNFRSF14;MAP3K14;BIRC3		R-HSA-5693012;R-HSA-5669013;R-HSA-5692315;R-HSA-5668481;R-HSA-5668417;R-HSA-5668545;R-HSA-5668534;R-HSA-5676598;R-HSA-5676599;R-HSA-5676596;R-HSA-5668404;R-HSA-5676597;R-HSA-5668789;R-HSA-5676595;R-HSA-5668467;R-HSA-5607731;R-HSA-5676593;R-HSA-5668414;R-HSA-5607741;R-HSA-5676607;R-HSA-5668543;R-HSA-8858475;R-HSA-5668454;R-HSA-5607725;R-HSA-5676591;R-HSA-5675948;R-HSA-5607726;R-HSA-5607721;R-HSA-5…
C8orf4	-3.73263	8.64044e-09		C8orf4		R-HSA-9614085	FOXO-mediated transcription	21	110	0.00721785	0.179409	0.898784	0.0463447	29	85	0.00600664	9606	Homo sapiens	IGFBP1;SREBF1;CDKN1A;TRIM63;SMAD3;CITED2;ABCA6;CAV1;SOD2;DDIT3;TXNIP;SFN;TRIM55		R-HSA-9624976;R-HSA-9618004;R-HSA-9625749;R-HSA-9624985;R-HSA-9625693;R-HSA-9625346;R-HSA-9623427;R-HSA-9625091;R-HSA-9617735;R-HSA-9625092;R-HSA-9622667;R-HSA-9617996;R-HSA-9622604;R-HSA-9625520;R-HSA-9617840;R-HSA-9623415;R-HSA-9617972;R-HSA-9621242;R-HSA-6803403;R-HSA-9621116;R-HSA-9614562;R-HSA-9625699;R-HSA-9625510;R-HSA-6803411;R-HSA-9618021;R-HSA-9617832;R-HSA-9617833;R-HSA-9617838;R-HSA-9…
LINC00565	-3.7297	1.37222e-16		LINC00565		R-HSA-5173214	O-glycosylation of TSR domain-containing proteins	9	41	0.00269029	0.180208	0.898784	0.0463447	2	2	0.000141333	9606	Homo sapiens	ADAMTSL1;ADAMTS4;SEMA5A;SPON2;ADAMTS1;ADAMTSL2;THBS1;THSD4;ADAMTS6		R-HSA-5173005;R-HSA-5173192
MYBPH	-3.7262	3.21119e-09		MYBPH		R-HSA-5357786	TNFR1-induced proapoptotic signaling	6	25	0.00164042	0.186612	0.898784	0.0463447	3	3	0.000211999	9606	Homo sapiens	CASP8;TNFAIP3;RBCK1;IKBKE;BIRC3		R-HSA-140978;R-HSA-75240;R-HSA-83582
TNRC18P1	-3.71159	1.07376e-07		TNRC18P1		R-HSA-446652	Interleukin-1 family signaling	33	183	0.0120079	0.189916	0.898784	0.0463447	61	92	0.00650131	9606	Homo sapiens	PSMD10;APP;IL1RN;NLRC5;USP18;PSMB10;IL18BP;IL1RL1;CASP8;CASP1;MAP2K6;IKBIP;GSDMD;SMAD3;IL1R1;IL1R2;IL18;PSMB8;PSMB9;NFKBIA;IL1B;PSME1;PSME2;ALPK1;SQSTM1;IL18R1;MYD88		R-HSA-727819;R-HSA-446862;R-HSA-6797293;R-HSA-9750942;R-HSA-8848395;R-HSA-8848392;R-HSA-446868;R-HSA-9007901;R-HSA-9757954;R-HSA-9758604;R-HSA-448678;R-HSA-449058;R-HSA-209063;R-HSA-9008684;R-HSA-209061;R-HSA-448673;R-HSA-446894;R-HSA-9008928;R-HSA-446634;R-HSA-446130;R-HSA-9750946;R-HSA-9012542;R-HSA-448702;R-HSA-448703;R-HSA-9009072;R-HSA-445757;R-HSA-8848316;R-HSA-209087;R-HSA-8848314;R-HSA-90…
COLEC10	-3.7091	3.3772e-71		COLEC10		R-HSA-5083636	Defective GALNT12 causes CRCS1	5	20	0.00131234	0.193527	0.898784	0.0463447	1	1	7.06664e-05	9606	Homo sapiens	GALNT12;MUC1;MUC2;MUC12;MUC4		R-HSA-5096532
RP11-616K22.1	-3.69751	2.7276e-16		RP11-616K22.1		R-HSA-9758274	Regulation of NF-kappa B signaling	5	20	0.00131234	0.193527	0.898784	0.0463447	9	11	0.00077733	9606	Homo sapiens	IKBIP;CASP8;NLRC5;USP18		R-HSA-9749494;R-HSA-9761344;R-HSA-9750946;R-HSA-9750226;R-HSA-9757954;R-HSA-9750942;R-HSA-9757951;R-HSA-9749487;R-HSA-9749464
RP11-514D23.3	-3.6963	6.85981e-12		RP11-514D23.3		R-HSA-381042	PERK regulates gene expression	9	42	0.00275591	0.197619	0.898784	0.0463447	4	11	0.00077733	9606	Homo sapiens	IGFBP1;CXCL8;DDIT3;CCL2;B9D2		R-HSA-517731;R-HSA-1791180;R-HSA-1791107;R-HSA-1791056
GGT5	-3.69394	1.02145e-09		GGT5		R-HSA-2562578	TRIF-mediated programmed cell death	3	10	0.000656168	0.197731	0.898784	0.0463447	3	3	0.000211999	9606	Homo sapiens	CASP8;LY96;CD14		R-HSA-2562564;R-HSA-2569057;R-HSA-2562541
CDK15	-3.68096	2.06382e-20		CDK15		R-HSA-1296052	Ca2+ activated K+ channels	3	10	0.000656168	0.197731	0.898784	0.0463447	3	3	0.000211999	9606	Homo sapiens	KCNMA1;KCNN3;KCNN4		R-HSA-1296035;R-HSA-1296039;R-HSA-1296037
MASP1	-3.68009	6.49205e-98		MASP1		R-HSA-72200	mRNA Editing: C to U Conversion	3	10	0.000656168	0.197731	0.898784	0.0463447	2	3	0.000211999	9606	Homo sapiens	APOBEC3C;APOBEC3B		R-HSA-77609;R-HSA-83677
MYPN	-3.67866	2.70432e-65		MYPN		R-HSA-1169410	Antiviral mechanism by IFN-stimulated genes	18	94	0.00616798	0.197783	0.898784	0.0463447	29	31	0.00219066	9606	Homo sapiens	RNASEL;UBA7;DDX58;STAT1;MX2;MX1;EIF2AK2;UBE2L6;ISG15;IFIT1;USP18;OASL;HERC5;OAS1;OAS2;OAS3;TRIM25		R-HSA-8985097;R-HSA-936462;R-HSA-8983688;R-HSA-8985153;R-HSA-8983680;R-HSA-1169307;R-HSA-8985091;R-HSA-8985157;R-HSA-8985104;R-HSA-9009936;R-HSA-9009941;R-HSA-1678841;R-HSA-1169395;R-HSA-1678843;R-HSA-1169394;R-HSA-1678842;R-HSA-1169397;R-HSA-1169399;R-HSA-1169398;R-HSA-1176059;R-HSA-1169403;R-HSA-8985123;R-HSA-1169402;R-HSA-1169405;R-HSA-1169404;R-HSA-1169406;R-HSA-8985201;R-HSA-8985138;R-HSA-89…
FGF1	-3.67448	1.71854e-35		FGF1		R-HSA-1234158	Regulation of gene expression by Hypoxia-inducible Factor	4	15	0.000984252	0.198424	0.898784	0.0463447	7	7	0.000494665	9606	Homo sapiens	CITED2;EPAS1;CA9		R-HSA-8932184;R-HSA-1234161;R-HSA-1234167;R-HSA-1235035;R-HSA-1234171;R-HSA-1235070;R-HSA-1235037
OLFML3	-3.67071	1.14971e-84		OLFML3		R-HSA-190373	FGFR1c ligand binding and activation	4	15	0.000984252	0.198424	0.898784	0.0463447	2	3	0.000211999	9606	Homo sapiens	FGF5;FGF1;FGF2;FGFR1		R-HSA-190256;R-HSA-190429
TMEM100	-3.65615	8.01785e-16		TMEM100		R-HSA-1971475	A tetrasaccharide linker sequence is required for GAG synthesis	7	31	0.00203412	0.199507	0.898784	0.0463447	5	5	0.000353332	9606	Homo sapiens	VCAN;NCAN;SDC3;BGN;SDC1;AGRN;DCN		R-HSA-1889981;R-HSA-9638064;R-HSA-1889978;R-HSA-1878002;R-HSA-1889955
TNFAIP6	-3.64954	7.04943e-14		TNFAIP6		R-HSA-210991	Basigin interactions	6	26	0.00170604	0.209789	0.898784	0.0463447	5	10	0.000706664	9606	Homo sapiens	LAT2;ITGB1;SPN;MMP1;ITGA3;CAV1		R-HSA-204434;R-HSA-204465;R-HSA-204549;R-HSA-375135;R-HSA-375131
RP11-449D8.1	-3.63938	2.55483e-10		RP11-449D8.1		R-HSA-140837	Intrinsic Pathway of Fibrin Clot Formation	6	26	0.00170604	0.209789	0.898784	0.0463447	11	24	0.00169599	9606	Homo sapiens	GPR37;SERPINE2;VWF;PROS1;SERPING1;GP1BA		R-HSA-158419;R-HSA-158145;R-HSA-158118;R-HSA-158340;R-HSA-158164;R-HSA-158357;R-HSA-9650473;R-HSA-158137;R-HSA-158399;R-HSA-158300;R-HSA-158333
DDX58	-3.63046	1.22488e-121		DDX58		R-HSA-190242	FGFR1 ligand binding and activation	5	21	0.00137795	0.220202	0.898784	0.0463447	6	7	0.000494665	9606	Homo sapiens	FGF5;FGF1;FGF2;FGFR1		R-HSA-190256;R-HSA-191062;R-HSA-190245;R-HSA-190427;R-HSA-190268;R-HSA-190429
KCNJ15	-3.6217	4.47421e-15		KCNJ15		R-HSA-5357769	Caspase activation via extrinsic apoptotic signalling pathway	7	32	0.00209974	0.22089	0.898784	0.0463447	9	17	0.00120133	9606	Homo sapiens	CASP8;TNFSF10;FAS;LY96;CFLAR;CD14		R-HSA-139952;R-HSA-2562564;R-HSA-3371360;R-HSA-141159;R-HSA-141156;R-HSA-3465459;R-HSA-73945;R-HSA-3465448;R-HSA-3371359
CLDN1	-3.62025	6.19859e-23		CLDN1		R-HSA-3656253	Defective EXT1 causes exostoses 1, TRPS2 and CHDS	4	16	0.00104987	0.230038	0.898784	0.0463447	4	4	0.000282666	9606	Homo sapiens	EXT1;EXTL1;SDC3;SDC1;AGRN		R-HSA-9036283;R-HSA-3656261;R-HSA-9036285;R-HSA-3656257
HELZ2	-3.62009	1.92293e-140		HELZ2		R-HSA-3656237	Defective EXT2 causes exostoses 2	4	16	0.00104987	0.230038	0.898784	0.0463447	4	4	0.000282666	9606	Homo sapiens	EXT1;EXTL1;SDC3;SDC1;AGRN		R-HSA-9036289;R-HSA-3656254;R-HSA-9036290;R-HSA-3656267
GDF15	-3.59752	5.25973e-88		GDF15		R-HSA-1679131	Trafficking and processing of endosomal TLR	4	16	0.00104987	0.230038	0.898784	0.0463447	5	7	0.000494665	9606	Homo sapiens	CTSO;UNC93B1;CTSK;CTSS;TLR3		R-HSA-1678921;R-HSA-1678920;R-HSA-1678927;R-HSA-1678981;R-HSA-1678998
AC004988.1	-3.59523	3.3183e-05		AC004988.1		R-HSA-111448	Activation of NOXA and translocation to mitochondria	2	6	0.000393701	0.233279	0.898784	0.0463447	5	5	0.000353332	9606	Homo sapiens	PMAIP1		R-HSA-4331331;R-HSA-140214;R-HSA-140216;R-HSA-140217;R-HSA-4331327
RTEL1P1	-3.59428	2.27128e-05		RTEL1P1		R-HSA-9013957	TLR3-mediated TICAM1-dependent programmed cell death	2	6	0.000393701	0.233279	0.898784	0.0463447	3	3	0.000211999	9606	Homo sapiens	CASP8;TLR3		R-HSA-9013963;R-HSA-9013889;R-HSA-9013895
MAP3K7CL	-3.58364	3.18739e-33		MAP3K7CL		R-HSA-8941333	RUNX2 regulates genes involved in differentiation of myeloid cells	2	6	0.000393701	0.233279	0.898784	0.0463447	2	2	0.000141333	9606	Homo sapiens	LGALS3		R-HSA-8938382;R-HSA-8938371
SELL	-3.5534	7.62556e-06		SELL		R-HSA-3656532	TGFBR1 KD Mutants in Cancer	2	6	0.000393701	0.233279	0.898784	0.0463447	1	1	7.06664e-05	9606	Homo sapiens	SMAD3;TGFBR2		R-HSA-3656523
LINC00973	-3.54669	2.90399e-06		LINC00973		R-HSA-140834	Extrinsic Pathway of Fibrin Clot Formation	2	6	0.000393701	0.233279	0.898784	0.0463447	7	8	0.000565331	9606	Homo sapiens	TFPI;F3		R-HSA-140736;R-HSA-140823;R-HSA-140825;R-HSA-140777;R-HSA-140761;R-HSA-140783;R-HSA-140748
ROBO4	-3.54146	5.58628e-10		ROBO4		R-HSA-3065679	SUMO is proteolytically processed	2	6	0.000393701	0.233279	0.898784	0.0463447	2	3	0.000211999	9606	Homo sapiens	SUMO3		R-HSA-2990842;R-HSA-2993763
TMEM156	-3.53643	5.01777e-32		TMEM156		R-HSA-2142850	Hyaluronan biosynthesis and export	2	6	0.000393701	0.233279	0.898784	0.0463447	2	3	0.000211999	9606	Homo sapiens	CEMIP;HAS2		R-HSA-2160851;R-HSA-5693356
GSG1	-3.5363	1.08796e-07		GSG1		R-HSA-9024446	NR1H2 and NR1H3-mediated signaling	16	85	0.00557743	0.233518	0.898784	0.0463447	60	60	0.00423998	9606	Homo sapiens	ABCA1;CETP;SREBF1;MOV10;ATP2B4;FAS;NR1H3;APOD		R-HSA-9029517;R-HSA-9035279;R-HSA-9024386;R-HSA-9035143;R-HSA-9029531;R-HSA-9035167;R-HSA-9029521;R-HSA-9035281;R-HSA-9618486;R-HSA-9028525;R-HSA-9035180;R-HSA-9028524;R-HSA-9029551;R-HSA-9028526;R-HSA-9035169;R-HSA-9657786;R-HSA-9029536;R-HSA-9605051;R-HSA-9657791;R-HSA-9605052;R-HSA-9029561;R-HSA-9624353;R-HSA-9657767;R-HSA-9029566;R-HSA-9035185;R-HSA-9029555;R-HSA-9607342;R-HSA-9657775;R-HSA-9…
CARD16	-3.53552	3.2398e-74		CARD16		R-HSA-9617828	FOXO-mediated transcription of cell cycle genes	6	27	0.00177165	0.233909	0.898784	0.0463447	11	22	0.00155466	9606	Homo sapiens	CDKN1A;SMAD3;CAV1		R-HSA-9625520;R-HSA-9624976;R-HSA-9617840;R-HSA-9625510;R-HSA-6803411;R-HSA-9618004;R-HSA-9618021;R-HSA-9624985;R-HSA-9617838;R-HSA-6803403;R-HSA-9617996
RP11-134L10.1	-3.52432	1.17468e-11		RP11-134L10.1		R-HSA-629597	Highly calcium permeable nicotinic acetylcholine receptors	3	11	0.000721785	0.237179	0.898784	0.0463447	2	2	0.000141333	9606	Homo sapiens	CHRNB2;CHRNA1;CHRNA4		R-HSA-629599;R-HSA-622326
TNFRSF11B	-3.5153	6.55673e-96		TNFRSF11B		R-HSA-111453	BH3-only proteins associate with and inactivate anti-apoptotic BCL-2 members	3	11	0.000721785	0.237179	0.898784	0.0463447	3	5	0.000353332	9606	Homo sapiens	PMAIP1;BCL2L1		R-HSA-508163;R-HSA-508162;R-HSA-6790025
GAS6-AS1	-3.50881	4.381e-15		GAS6-AS1		R-HSA-4755510	SUMOylation of immune response proteins	3	11	0.000721785	0.237179	0.898784	0.0463447	3	5	0.000353332	9606	Homo sapiens	NFKBIA;SUMO3;IKBKE		R-HSA-4656914;R-HSA-4755536;R-HSA-4755478
NNMT	-3.50817	3.16602e-80		NNMT		R-HSA-445095	Interaction between L1 and Ankyrins	7	33	0.00216535	0.243036	0.898784	0.0463447	2	4	0.000282666	9606	Homo sapiens	SPTBN5;SCN7A;SCN2A;SCN3A;SCN2B		R-HSA-392751;R-HSA-373739
CTD-2033D15.2	-3.50538	7.07499e-08		CTD-2033D15.2		R-HSA-5654219	Phospholipase C-mediated cascade: FGFR1	5	22	0.00144357	0.24791	0.898784	0.0463447	3	3	0.000211999	9606	Homo sapiens	FGF5;FGF1;FGF2;FGFR1		R-HSA-5654167;R-HSA-5654165;R-HSA-5654149
SP140	-3.50162	1.89327e-07		SP140		R-HSA-1839124	FGFR1 mutant receptor activation	8	39	0.00255906	0.249305	0.898784	0.0463447	18	25	0.00176666	9606	Homo sapiens	FGF5;STAT1;TIAF1;FGF1;FGF2;FGFR1		R-HSA-2023455;R-HSA-1839039;R-HSA-2023451;R-HSA-1839065;R-HSA-5654544;R-HSA-5654545;R-HSA-8853325;R-HSA-1839031;R-HSA-1982066;R-HSA-8853322;R-HSA-1839091;R-HSA-1982065;R-HSA-1839080;R-HSA-2023462;R-HSA-1839078;R-HSA-1888198;R-HSA-2023460;R-HSA-2023456
SLC16A4	-3.49033	2.91281e-62		SLC16A4		R-HSA-5675482	Regulation of necroptotic cell death	8	39	0.00255906	0.249305	0.898784	0.0463447	12	21	0.00148399	9606	Homo sapiens	CASP8;MLKL;TNFSF10;FAS;CFLAR;BIRC3		R-HSA-3465429;R-HSA-9686930;R-HSA-9793444;R-HSA-9688832;R-HSA-9687638;R-HSA-5357828;R-HSA-5675456;R-HSA-5675470;R-HSA-9687625;R-HSA-9688456;R-HSA-9793451;R-HSA-9698844
ACKR3	-3.48927	1.34198e-27		ACKR3		R-HSA-983169	Class I MHC mediated antigen processing & presentation	79	479	0.0314304	0.257258	0.898784	0.0463447	44	48	0.00339199	9606	Homo sapiens	PSMD10;UBA7;NCF1;NCF2;LY96;UBE2L6;TAPBPL;CTSS;PSMB10;HERC5;SOCS1;RNF213;DBP;MRC1;CD14;CD36;SKP2;B2M;TRIM21;HERC6;TRIM63;DTX3L;ERAP2;ERAP1;HLA-B;TAP2;TAP1;KLHL3;HLA-F;PSMB8;PSMB9;TAPBP;HLA-E;TLR1;KLHL5;LNX1;PSME1;TXNIP;PSME2;S100P;RBCK1;TLR6;LAP3;ASB5;ASB2;MYD88;TRIM55		R-HSA-8951499;R-HSA-1236948;R-HSA-1236949;R-HSA-1236954;R-HSA-1236955;R-HSA-1236958;R-HSA-983427;R-HSA-983426;R-HSA-1236956;R-HSA-983425;R-HSA-983424;R-HSA-8863895;R-HSA-1236935;R-HSA-1236939;R-HSA-1236943;R-HSA-1236940;R-HSA-1236941;R-HSA-983150;R-HSA-8863973;R-HSA-8951595;R-HSA-983148;R-HSA-983147;R-HSA-983146;R-HSA-983145;R-HSA-983144;R-HSA-983142;R-HSA-983140;R-HSA-8863914;R-HSA-983138;R-HSA-…
LINC01111	-3.48737	9.64811e-07		LINC01111		R-HSA-912694	Regulation of IFNA/IFNB signaling	6	28	0.00183727	0.25883	0.898784	0.0463447	5	5	0.000353332	9606	Homo sapiens	SOCS1;STAT1;IFNB1;STAT2;USP18		R-HSA-997311;R-HSA-912685;R-HSA-997309;R-HSA-912680;R-HSA-997314
SECTM1	-3.48602	8.34685e-76		SECTM1		R-HSA-112409	RAF-independent MAPK1/3 activation	6	28	0.00183727	0.25883	0.898784	0.0463447	4	12	0.000847997	9606	Homo sapiens	IL6;DUSP10;DUSP1;IL6R;DUSP6		R-HSA-109857;R-HSA-109858;R-HSA-5675376;R-HSA-5675373
RHBDL2	-3.48476	2.32858e-06		RHBDL2		R-HSA-6788467	IL-6-type cytokine receptor ligand interactions	4	17	0.00111549	0.262779	0.898784	0.0463447	6	14	0.000989329	9606	Homo sapiens	CTF1;LIF;IL31RA;OSMR		R-HSA-448660;R-HSA-6783524;R-HSA-5696482;R-HSA-6783681;R-HSA-6783552;R-HSA-6784204
LINC01358	-3.48354	1.45607e-05		LINC01358		R-HSA-5619068	Defective SLC2A10 causes arterial tortuosity syndrome (ATS)	1	2	0.000131234	0.263075	0.898784	0.0463447	1	1	7.06664e-05	9606	Homo sapiens	SLC2A10		R-HSA-5632871
LUCAT1	-3.48283	2.05272e-05		LUCAT1		R-HSA-5579032	Defective TBXAS1 causes GHDD	1	2	0.000131234	0.263075	0.898784	0.0463447	1	1	7.06664e-05	9606	Homo sapiens	TBXAS1		R-HSA-5603275
SP110	-3.47383	2.49906e-37		SP110		R-HSA-3642279	TGFBR2 MSI Frameshift Mutants in Cancer	1	2	0.000131234	0.263075	0.898784	0.0463447	1	1	7.06664e-05	9606	Homo sapiens	TGFBR2		R-HSA-3642203
NT5E	-3.4676	6.32978e-142		NT5E		R-HSA-9672393	Defective F8 binding to von Willebrand factor	1	2	0.000131234	0.263075	0.898784	0.0463447	1	1	7.06664e-05	9606	Homo sapiens	VWF		R-HSA-9665809
HSD11B1	-3.46502	3.82377e-10		HSD11B1		R-HSA-3359454	Defective TCN2 causes TCN2 deficiency	1	2	0.000131234	0.263075	0.898784	0.0463447	1	1	7.06664e-05	9606	Homo sapiens	TCN2		R-HSA-3299657
SLC28A3	-3.46324	2.59416e-05		SLC28A3		R-HSA-5602566	TICAM1 deficiency - HSE	1	2	0.000131234	0.263075	0.898784	0.0463447	1	1	7.06664e-05	9606	Homo sapiens	TLR3		R-HSA-5602712
PCDHGC5	-3.46083	9.53324e-11		PCDHGC5		R-HSA-77042	Formation of editosomes by ADAR proteins	1	2	0.000131234	0.263075	0.898784	0.0463447	2	4	0.000282666	9606	Homo sapiens	ADAR		R-HSA-75090;R-HSA-111237
PAX8	-3.46062	3.44739e-06		PAX8		R-HSA-169131	Inhibition of PKR	1	2	0.000131234	0.263075	0.898784	0.0463447	1	2	0.000141333	9606	Homo sapiens	EIF2AK2		R-HSA-168896
KYNU	-3.45946	9.55741e-14		KYNU		R-HSA-9734091	Drug-mediated inhibition of MET activation	1	2	0.000131234	0.263075	0.898784	0.0463447	1	2	0.000141333	9606	Homo sapiens	HGF		R-HSA-9735946
PSG5	-3.45247	4.72055e-48		PSG5		R-HSA-622312	Inflammasomes	7	34	0.00223097	0.265841	0.898784	0.0463447	17	28	0.00197866	9606	Homo sapiens	P2RX7;APP;CASP1;NLRP3;TXNIP;BCL2L1		R-HSA-877198;R-HSA-844617;R-HSA-844618;R-HSA-844612;R-HSA-877158;R-HSA-1250264;R-HSA-879201;R-HSA-877187;R-HSA-844610;R-HSA-1306876;R-HSA-873951;R-HSA-1250272;R-HSA-9603905;R-HSA-844440;R-HSA-1296421;R-HSA-877178;R-HSA-1250253
ANKRD1	-3.43582	1.61453e-30		ANKRD1		R-HSA-5576892	Phase 0 - rapid depolarisation	7	34	0.00223097	0.265841	0.898784	0.0463447	1	2	0.000141333	9606	Homo sapiens	CAMK2A;SCN7A;SCN2A;SCN3A;SCN2B		R-HSA-5576895
PTGES	-3.41852	3.37486e-62		PTGES		R-HSA-2142845	Hyaluronan metabolism	5	23	0.00150919	0.276444	0.898784	0.0463447	5	13	0.000918663	9606	Homo sapiens	CEMIP;HAS2;HMMR;CD44;SLC9A1		R-HSA-2160915;R-HSA-2160851;R-HSA-2160884;R-HSA-5693356;R-HSA-2160892
LRRC15	-3.41842	2.77978e-22		LRRC15		R-HSA-9020958	Interleukin-21 signaling	3	12	0.000787402	0.277809	0.898784	0.0463447	5	5	0.000353332	9606	Homo sapiens	STAT1;IL21R;STAT4		R-HSA-9006873;R-HSA-9006844;R-HSA-9005980;R-HSA-9006850;R-HSA-9006870
AC133644.2	-3.40393	2.49768e-08		AC133644.2		R-HSA-112411	MAPK1 (ERK2) activation	3	12	0.000787402	0.277809	0.898784	0.0463447	1	3	0.000211999	9606	Homo sapiens	IL6;IL6R		R-HSA-109858
GLIPR1	-3.40319	1.55605e-61		GLIPR1		R-HSA-9020702	Interleukin-1 signaling	22	125	0.0082021	0.280017	0.898784	0.0463447	34	59	0.00416932	9606	Homo sapiens	IKBIP;PSMD10;APP;IL1RN;IL1R1;IL1R2;NLRC5;USP18;PSMB10;PSMB8;PSMB9;NFKBIA;CASP8;IL1B;PSME1;PSME2;ALPK1;SQSTM1;MYD88;MAP2K6		R-HSA-727819;R-HSA-507719;R-HSA-9750226;R-HSA-446862;R-HSA-9750942;R-HSA-9749464;R-HSA-446868;R-HSA-450133;R-HSA-9761344;R-HSA-9757954;R-HSA-9758604;R-HSA-9630923;R-HSA-446684;R-HSA-446694;R-HSA-446692;R-HSA-9749494;R-HSA-168166;R-HSA-209063;R-HSA-209061;R-HSA-209125;R-HSA-446894;R-HSA-446701;R-HSA-9757951;R-HSA-446634;R-HSA-9681763;R-HSA-446130;R-HSA-9750946;R-HSA-445757;R-HSA-9749487;R-HSA-2090…
RAET1E	-3.4012	8.34263e-07		RAET1E		R-HSA-418990	Adherens junctions interactions	7	35	0.00229659	0.289199	0.898784	0.0463447	11	16	0.00113066	9606	Homo sapiens	CDH6;JUP;CADM1;CDH13;ANG;NECTIN4;NECTIN2		R-HSA-420598;R-HSA-5692437;R-HSA-419011;R-HSA-420595;R-HSA-420592;R-HSA-433711;R-HSA-420591;R-HSA-419002;R-HSA-420586;R-HSA-419003;R-HSA-419001
SLC8A1-AS1	-3.396	3.18992e-05		SLC8A1-AS1		R-HSA-8866376	Reelin signalling pathway	2	7	0.000459318	0.289381	0.898784	0.0463447	4	4	0.000282666	9606	Homo sapiens	RELN;SH3KBP1		R-HSA-8855237;R-HSA-8854466;R-HSA-8855232;R-HSA-8855259
SCARA5	-3.38782	9.03259e-05		SCARA5		R-HSA-3656534	Loss of Function of TGFBR1 in Cancer	2	7	0.000459318	0.289381	0.898784	0.0463447	2	2	0.000141333	9606	Homo sapiens	SMAD3;TGFBR2		R-HSA-3656382;R-HSA-3656523
APCDD1L-AS1	-3.38752	1.03155e-26		APCDD1L-AS1		R-HSA-3304356	SMAD2/3 Phosphorylation Motif Mutants in Cancer	2	7	0.000459318	0.289381	0.898784	0.0463447	1	1	7.06664e-05	9606	Homo sapiens	SMAD3;TGFBR2		R-HSA-3304394
CEP295NL	-3.37685	4.71701e-14		CEP295NL		R-HSA-3134963	DEx/H-box helicases activate type I IFN and inflammatory cytokines production	2	7	0.000459318	0.289381	0.898784	0.0463447	3	5	0.000353332	9606	Homo sapiens	IRF7;MYD88		R-HSA-9604480;R-HSA-9604487;R-HSA-3134953
RP11-288L9.1	-3.36907	0.000118356		RP11-288L9.1		R-HSA-6803211	TP53 Regulates Transcription of Death Receptors and Ligands	4	18	0.0011811	0.296316	0.898784	0.0463447	5	7	0.000494665	9606	Homo sapiens	IGFBP3;FAS		R-HSA-6799815;R-HSA-6800035;R-HSA-6800001;R-HSA-6800044;R-HSA-6800042
SLC15A3	-3.36487	5.69923e-86		SLC15A3		R-HSA-3906995	Diseases associated with O-glycosylation of proteins	14	78	0.00511811	0.308152	0.898784	0.0463447	4	9	0.000635997	9606	Homo sapiens	SEMA5A;GALNT12;SPON2;THBS1;THSD4;ADAMTS4;ADAMTSL1;MUC1;MUC2;ADAMTS1;ADAMTSL2;MUC12;MUC4;ADAMTS6		R-HSA-6785524;R-HSA-5096537;R-HSA-5096532;R-HSA-6785565
MAP2K6	-3.36287	1.61861e-16		MAP2K6		R-HSA-168643	Nucleotide-binding domain, leucine rich repeat containing receptor (NLR) signaling pathways	13	72	0.00472441	0.309835	0.898784	0.0463447	22	46	0.00325065	9606	Homo sapiens	P2RX7;APP;CASP8;CASP4;CASP1;TNFAIP3;NLRP3;TXNIP;BCL2L1;BIRC3;MAP2K6		R-HSA-727819;R-HSA-688136;R-HSA-688137;R-HSA-877198;R-HSA-844617;R-HSA-844618;R-HSA-844612;R-HSA-1247960;R-HSA-877158;R-HSA-1250264;R-HSA-879201;R-HSA-877187;R-HSA-844610;R-HSA-1306876;R-HSA-873951;R-HSA-1250272;R-HSA-9603905;R-HSA-844440;R-HSA-1296421;R-HSA-877178;R-HSA-622420;R-HSA-1250253
IL1RL1	-3.359	2.19165e-06		IL1RL1		R-HSA-9029569	NR1H3 & NR1H2 regulate gene expression linked to cholesterol transport and efflux	12	66	0.00433071	0.311352	0.898784	0.0463447	40	40	0.00282666	9606	Homo sapiens	ABCA1;CETP;MOV10;ATP2B4;NR1H3;APOD		R-HSA-9035279;R-HSA-9024334;R-HSA-9618394;R-HSA-9618392;R-HSA-9024386;R-HSA-9035143;R-HSA-9624925;R-HSA-9024326;R-HSA-9031512;R-HSA-9029531;R-HSA-9605057;R-HSA-9035167;R-HSA-9031518;R-HSA-9038545;R-HSA-9029521;R-HSA-9035281;R-HSA-9029591;R-HSA-9031510;R-HSA-9024361;R-HSA-9618486;R-HSA-9035180;R-HSA-9029551;R-HSA-9035169;R-HSA-9031521;R-HSA-9657786;R-HSA-9031522;R-HSA-9657791;R-HSA-9605052;R-HSA-9…
TCF21	-3.33885	2.50297e-94		TCF21		R-HSA-5686938	Regulation of TLR by endogenous ligand	7	36	0.0023622	0.313004	0.898784	0.0463447	9	12	0.000847997	9606	Homo sapiens	GSDMD;TLR1;LY96;S100P;TLR6;CD14;CD36		R-HSA-6805943;R-HSA-8870678;R-HSA-5432849;R-HSA-8869667;R-HSA-5432852;R-HSA-8869694;R-HSA-6805981;R-HSA-5432825;R-HSA-5432814
STC1	-3.33838	1.69405e-24		STC1		R-HSA-1236973	Cross-presentation of particulate exogenous antigens (phagosomes)	3	13	0.000853018	0.319024	0.898784	0.0463447	3	3	0.000211999	9606	Homo sapiens	NCF1;NCF2;CD36		R-HSA-1236967;R-HSA-1236958;R-HSA-1236956
RP11-540A21.2	-3.33071	3.23275e-11		RP11-540A21.2		R-HSA-629594	Highly calcium permeable postsynaptic nicotinic acetylcholine receptors	3	13	0.000853018	0.319024	0.898784	0.0463447	2	2	0.000141333	9606	Homo sapiens	CHRNB2;CHRNA1;CHRNA4		R-HSA-629595;R-HSA-629596
RP11-208N14.5	-3.32286	2.24475e-06		RP11-208N14.5		R-HSA-9020956	Interleukin-27 signaling	3	13	0.000853018	0.319024	0.898784	0.0463447	16	20	0.00141333	9606	Homo sapiens	STAT1;EBI3;IL27		R-HSA-8950504;R-HSA-8950441;R-HSA-8950537;R-HSA-448421;R-HSA-8950731;R-HSA-8950733;R-HSA-8950210;R-HSA-8950340;R-HSA-448427;R-HSA-8950342;R-HSA-8950398;R-HSA-8950782;R-HSA-8950674;R-HSA-8950387;R-HSA-8950485;R-HSA-8950518
C1S	-3.32043	7.56525e-38		C1S		R-HSA-110056	MAPK3 (ERK1) activation	3	13	0.000853018	0.319024	0.898784	0.0463447	1	4	0.000282666	9606	Homo sapiens	IL6;IL6R		R-HSA-109857
NRIR	-3.31645	0.000158482		NRIR		R-HSA-168928	DDX58/IFIH1-mediated induction of interferon-alpha/beta	18	104	0.00682415	0.328485	0.898784	0.0463447	47	53	0.00374532	9606	Homo sapiens	APP;UBA7;DDX58;IFNB1;NLRC5;TNFAIP3;UBE2L6;ISG15;HERC5;IFIH1;NFKBIA;CASP8;CASP10;DHX58;IRF7;TRIM25;IKBKE		R-HSA-936462;R-HSA-1028815;R-HSA-9604499;R-HSA-1028812;R-HSA-936390;R-HSA-168140;R-HSA-168909;R-HSA-990528;R-HSA-936412;R-HSA-933532;R-HSA-933533;R-HSA-933530;R-HSA-936475;R-HSA-933531;R-HSA-918232;R-HSA-933528;R-HSA-933526;R-HSA-918230;R-HSA-933527;R-HSA-1028821;R-HSA-918229;R-HSA-933525;R-HSA-1028820;R-HSA-1028819;R-HSA-918227;R-HSA-933523;R-HSA-918224;R-HSA-918225;R-HSA-1028816;R-HSA-168934;R-…
HIF1A-AS2	-3.31012	5.6101e-05		HIF1A-AS2		R-HSA-9735871	SARS-CoV-1 targets host intracellular signalling and regulatory pathways	4	19	0.00124672	0.330333	0.898784	0.0463447	4	7	0.000494665	9606	Homo sapiens	SMAD3;CAV1;SERPINE1;SFN		R-HSA-9727922;R-HSA-9737710;R-HSA-9727919;R-HSA-9731034
CCL20	-3.30493	0.000178621		CCL20		R-HSA-2022870	Chondroitin sulfate biosynthesis	5	25	0.00164042	0.335163	0.898784	0.0463447	9	9	0.000635997	9606	Homo sapiens	CSGALNACT1;VCAN;NCAN;BGN;DCN		R-HSA-9632034;R-HSA-2022911;R-HSA-1971487;R-HSA-9632033;R-HSA-1971482;R-HSA-2018682;R-HSA-1971483;R-HSA-2018659;R-HSA-1971491
IFI16	-3.30194	4.09092e-82		IFI16		R-HSA-1266695	Interleukin-7 signaling	6	31	0.00203412	0.336971	0.898784	0.0463447	17	26	0.00183733	9606	Homo sapiens	SOCS1;IRS1;IL7;HGF;IL7R		R-HSA-449958;R-HSA-1295540;R-HSA-6785165;R-HSA-8983011;R-HSA-8983077;R-HSA-1295519;R-HSA-8983078;R-HSA-1295516;R-HSA-1266684;R-HSA-8983003;R-HSA-1264832;R-HSA-9012671;R-HSA-9025969;R-HSA-8983059;R-HSA-449978;R-HSA-8983061;R-HSA-8983063
AC002480.3	-3.3002	1.40359e-09		AC002480.3		R-HSA-198725	Nuclear Events (kinase and transcription factor activation)	14	80	0.00524934	0.340588	0.898784	0.0463447	30	48	0.00339199	9606	Homo sapiens	FOSL1;EGR1;VGF;RRAD;ID1;ID3;F3;DUSP6		R-HSA-9613202;R-HSA-9031624;R-HSA-9613207;R-HSA-9613460;R-HSA-9613210;R-HSA-9031616;R-HSA-9613213;R-HSA-9612483;R-HSA-203797;R-HSA-9621386;R-HSA-9613451;R-HSA-9621385;R-HSA-9031575;R-HSA-9612493;R-HSA-9621042;R-HSA-9620723;R-HSA-9620663;R-HSA-9621048;R-HSA-9621054;R-HSA-9612514;R-HSA-9613219;R-HSA-9612516;R-HSA-9621035;R-HSA-9621032;R-HSA-9612073;R-HSA-9616105;R-HSA-9616110;R-HSA-9616367;R-HSA-96…
THEMIS2	-3.29337	8.465e-31		THEMIS2		R-HSA-3304349	Loss of Function of SMAD2/3 in Cancer	2	8	0.000524934	0.344969	0.898784	0.0463447	2	2	0.000141333	9606	Homo sapiens	SMAD3;TGFBR2		R-HSA-3304394;R-HSA-3315483
SLITRK6	-3.27711	5.13657e-15		SLITRK6		R-HSA-9652817	Signaling by MAPK mutants	2	8	0.000524934	0.344969	0.898784	0.0463447	1	1	7.06664e-05	9606	Homo sapiens	DUSP10;DUSP6		R-HSA-9652816
CSF2	-3.27089	5.064e-05		CSF2		R-HSA-3065676	SUMO is conjugated to E1 (UBA2:SAE1)	2	8	0.000524934	0.344969	0.898784	0.0463447	2	3	0.000211999	9606	Homo sapiens	SUMO3		R-HSA-2993784;R-HSA-2993781
SERPINB7	-3.26964	1.18749e-10		SERPINB7		R-HSA-5638302	Signaling by Overexpressed Wild-Type EGFR in Cancer	2	8	0.000524934	0.344969	0.898784	0.0463447	1	2	0.000141333	9606	Homo sapiens	EGF;EREG		R-HSA-1225978
USP18	-3.24849	8.43967e-55		USP18		R-HSA-5638303	Inhibition of Signaling by Overexpressed EGFR	2	8	0.000524934	0.344969	0.898784	0.0463447	1	2	0.000141333	9606	Homo sapiens	EGF;EREG		R-HSA-1225978
WFDC21P	-3.24834	1.07558e-09		WFDC21P		R-HSA-9758919	Epithelial-Mesenchymal Transition (EMT) during gastrulation	2	8	0.000524934	0.344969	0.898784	0.0463447	2	5	0.000353332	9606	Homo sapiens	CLDN7;FGFR1		R-HSA-9756439;R-HSA-9759751
SLC34A2	-3.23646	0.000117197		SLC34A2		R-HSA-2173796	SMAD2/SMAD3:SMAD4 heterotrimer regulates transcription	8	44	0.00288714	0.358915	0.898784	0.0463447	20	24	0.00169599	9606	Homo sapiens	SMAD3;COL1A2;MYC;SERPINE1;SCG2		R-HSA-9733207;R-HSA-2031355;R-HSA-2187303;R-HSA-9736979;R-HSA-9733203;R-HSA-9736959;R-HSA-9733247;R-HSA-9736984;R-HSA-2187309;R-HSA-2186643;R-HSA-173488;R-HSA-2106579;R-HSA-9736992;R-HSA-9733216;R-HSA-1484099;R-HSA-2127257;R-HSA-2106586;R-HSA-2176475;R-HSA-2187293;R-HSA-170847
ACSL5	-3.23494	2.35699e-16		ACSL5		R-HSA-9013973	TICAM1-dependent activation of IRF3/IRF7	3	14	0.000918635	0.360298	0.898784	0.0463447	9	9	0.000635997	9606	Homo sapiens	IRF7;IKBKE;TLR3		R-HSA-9013992;R-HSA-9013979;R-HSA-9013978;R-HSA-177671;R-HSA-168933;R-HSA-9013985;R-HSA-9013986;R-HSA-9013990;R-HSA-9013974
RGS18	-3.23271	1.21445e-07		RGS18		R-HSA-190377	FGFR2b ligand binding and activation	3	14	0.000918635	0.360298	0.898784	0.0463447	3	3	0.000211999	9606	Homo sapiens	FGF7;FGF1;FGF2		R-HSA-5656070;R-HSA-190260;R-HSA-190408
SLC7A14	-3.23175	7.56939e-17		SLC7A14		R-HSA-9662834	CD163 mediating an anti-inflammatory response	3	14	0.000918635	0.360298	0.898784	0.0463447	7	9	0.000635997	9606	Homo sapiens	IL6;ADAM17;PLK2		R-HSA-9662786;R-HSA-9662818;R-HSA-9662823;R-HSA-9662837;R-HSA-9662773;R-HSA-9662747;R-HSA-9662781
HCAR2	-3.23162	0.000212354		HCAR2		R-HSA-936964	Activation of IRF3/IRF7 mediated by TBK1/IKK epsilon	4	20	0.00131234	0.364535	0.898784	0.0463447	9	9	0.000635997	9606	Homo sapiens	IRF7;LY96;CD14;IKBKE		R-HSA-936941;R-HSA-177671;R-HSA-5362500;R-HSA-166245;R-HSA-168933;R-HSA-5362486;R-HSA-2213017;R-HSA-2201338;R-HSA-166271
AC106869.2	-3.23091	3.28785e-08		AC106869.2		R-HSA-5083625	Defective GALNT3 causes HFTC	4	20	0.00131234	0.364535	0.898784	0.0463447	1	1	7.06664e-05	9606	Homo sapiens	MUC1;MUC2;MUC12;MUC4		R-HSA-5096537
RP5-1028K7.2	-3.22915	6.75748e-05		RP5-1028K7.2		R-HSA-6804116	TP53 Regulates Transcription of Genes Involved in G1 Cell Cycle Arrest	4	20	0.00131234	0.364535	0.898784	0.0463447	6	17	0.00120133	9606	Homo sapiens	CCNA2;CDKN1A		R-HSA-6803411;R-HSA-69562;R-HSA-6803388;R-HSA-187934;R-HSA-6803403;R-HSA-6803801
LAMC2	-3.22638	2.21423e-08		LAMC2		R-HSA-6803207	TP53 Regulates Transcription of Caspase Activators and Caspases	4	20	0.00131234	0.364535	0.898784	0.0463447	4	17	0.00120133	9606	Homo sapiens	CASP8;CASP10;CASP1		R-HSA-6798082;R-HSA-6798081;R-HSA-6798139;R-HSA-6798138
RELB	-3.22259	1.30096e-63		RELB		R-HSA-9013695	NOTCH4 Intracellular Domain Regulates Transcription	5	26	0.00170604	0.364953	0.898784	0.0463447	3	9	0.000635997	9606	Homo sapiens	ACTA2;SMAD3;HES1		R-HSA-9605414;R-HSA-9013711;R-HSA-9604664
LL22NC03-N95F10.1	-3.218	8.21896e-05		LL22NC03-N95F10.1		R-HSA-1839128	FGFR4 mutant receptor activation	1	3	0.00019685	0.367401	0.898784	0.0463447	5	5	0.000353332	9606	Homo sapiens	FGFR4		R-HSA-2046363;R-HSA-2012086;R-HSA-2012087;R-HSA-2038946;R-HSA-2038944
PTCHD4	-3.21687	1.91851e-17		PTCHD4		R-HSA-8963678	Intestinal lipid absorption	1	3	0.00019685	0.367401	0.898784	0.0463447	3	3	0.000211999	9606	Homo sapiens	NPC1L1		R-HSA-265456;R-HSA-265443;R-HSA-265545
DKK1	-3.21655	1.38063e-31		DKK1		R-HSA-9657689	Defective SERPING1 causes hereditary angioedema	1	3	0.00019685	0.367401	0.898784	0.0463447	3	3	0.000211999	9606	Homo sapiens	SERPING1		R-HSA-9651456;R-HSA-9651467;R-HSA-9650447
XKR5	-3.21129	1.15588e-05		XKR5		R-HSA-166020	Transfer of LPS from LBP carrier to CD14	1	3	0.00019685	0.367401	0.898784	0.0463447	2	2	0.000141333	9606	Homo sapiens	CD14		R-HSA-166038;R-HSA-169719
AC003092.1	-3.20282	0.000171663		AC003092.1		R-HSA-5660686	Variant SLC6A20 contributes towards hyperglycinuria (HG) and iminoglycinuria (IG)	1	3	0.00019685	0.367401	0.898784	0.0463447	1	1	7.06664e-05	9606	Homo sapiens	SLC6A20		R-HSA-5660694
EGR1	-3.19686	2.88569e-44		EGR1		R-HSA-5602680	MyD88 deficiency (TLR5)	1	3	0.00019685	0.367401	0.898784	0.0463447	1	1	7.06664e-05	9606	Homo sapiens	MYD88		R-HSA-5602316
CCL2	-3.18254	3.06996e-49		CCL2		R-HSA-3311021	SMAD4 MH2 Domain Mutants in Cancer	1	3	0.00019685	0.367401	0.898784	0.0463447	1	1	7.06664e-05	9606	Homo sapiens	SMAD3		R-HSA-3311014
MT2A	-3.18107	2.65159e-126		MT2A		R-HSA-4085023	Defective GFPT1 causes CMSTA1	1	3	0.00019685	0.367401	0.898784	0.0463447	1	1	7.06664e-05	9606	Homo sapiens	BAALC		R-HSA-4085027
ACTG2	-3.17244	1.00927e-82		ACTG2		R-HSA-3315487	SMAD2/3 MH2 Domain Mutants in Cancer	1	3	0.00019685	0.367401	0.898784	0.0463447	1	1	7.06664e-05	9606	Homo sapiens	SMAD3		R-HSA-3315483
TMEM144	-3.15135	2.34115e-09		TMEM144		R-HSA-3304347	Loss of Function of SMAD4 in Cancer	1	3	0.00019685	0.367401	0.898784	0.0463447	1	1	7.06664e-05	9606	Homo sapiens	SMAD3		R-HSA-3311014
RP5-983L19.2	-3.14126	0.000388937		RP5-983L19.2		R-HSA-4793953	Defective B4GALT1 causes CDG-2d	1	3	0.00019685	0.367401	0.898784	0.0463447	1	1	7.06664e-05	9606	Homo sapiens	B4GALT1		R-HSA-4793956
CFH	-3.14109	8.49412e-133		CFH		R-HSA-5619045	Defective SLC34A2 causes pulmonary alveolar microlithiasis (PALM)	1	3	0.00019685	0.367401	0.898784	0.0463447	1	1	7.06664e-05	9606	Homo sapiens	SLC34A2		R-HSA-5651697
SH3TC2	-3.13952	1.31087e-20		SH3TC2		R-HSA-3359485	Defective CD320 causes MMATC	1	3	0.00019685	0.367401	0.898784	0.0463447	1	1	7.06664e-05	9606	Homo sapiens	TCN2		R-HSA-3325546
CD300C	-3.1389	2.91688e-05		CD300C		R-HSA-5602571	TRAF3 deficiency - HSE	1	3	0.00019685	0.367401	0.898784	0.0463447	1	1	7.06664e-05	9606	Homo sapiens	TLR3		R-HSA-5602624
TRIM14	-3.13179	1.14868e-81		TRIM14		R-HSA-5619052	Defective SLC9A9 causes autism 16 (AUTS16)	1	3	0.00019685	0.367401	0.898784	0.0463447	1	1	7.06664e-05	9606	Homo sapiens	SLC9A9		R-HSA-5661086
EGF	-3.12378	1.343e-07		EGF		R-HSA-5619101	Variant SLC6A20 contributes towards hyperglycinuria (HG) and iminoglycinuria (IG)	1	3	0.00019685	0.367401	0.898784	0.0463447	1	1	7.06664e-05	9606	Homo sapiens	SLC6A20		R-HSA-5660694
PLAT	-3.12222	1.33377e-38		PLAT		R-HSA-5687583	Defective SLC34A2 causes PALM	1	3	0.00019685	0.367401	0.898784	0.0463447	1	1	7.06664e-05	9606	Homo sapiens	SLC34A2		R-HSA-5687585
COL6A3	-3.12161	3.31833e-45		COL6A3		R-HSA-5579022	Defective GGT1 causes GLUTH	1	3	0.00019685	0.367401	0.898784	0.0463447	1	1	7.06664e-05	9606	Homo sapiens	GGT1		R-HSA-9035966
FAM198B	-3.11491	2.3099e-23		FAM198B		R-HSA-5678420	Defective ABCC9 causes CMD10, ATFB12 and Cantu syndrome	1	3	0.00019685	0.367401	0.898784	0.0463447	1	1	7.06664e-05	9606	Homo sapiens	ABCC9		R-HSA-5678418
WISP1	-3.11012	1.29343e-53		WISP1		R-HSA-190827	Transport of connexins along the secretory pathway	1	3	0.00019685	0.367401	0.898784	0.0463447	1	2	0.000141333	9606	Homo sapiens	GJA1		R-HSA-190686
APOBEC3G	-3.10676	5.33926e-40		APOBEC3G		R-HSA-176034	Interactions of Tat with host cellular proteins	1	3	0.00019685	0.367401	0.898784	0.0463447	1	2	0.000141333	9606	Homo sapiens	TAT		R-HSA-167234
RP11-524D16__A.3	-3.10202	2.19444e-07		RP11-524D16__A.3		R-HSA-190704	Oligomerization of connexins into connexons	1	3	0.00019685	0.367401	0.898784	0.0463447	1	3	0.000211999	9606	Homo sapiens	GJA1		R-HSA-190662
CD274	-3.09766	1.34564e-31		CD274		R-HSA-5213460	RIPK1-mediated regulated necrosis	8	45	0.00295276	0.381613	0.898784	0.0463447	17	29	0.00204933	9606	Homo sapiens	CASP8;MLKL;TNFSF10;FAS;CFLAR;BIRC3		R-HSA-3465429;R-HSA-9686930;R-HSA-5218891;R-HSA-9687638;R-HSA-9698844;R-HSA-9793444;R-HSA-9688832;R-HSA-5218906;R-HSA-5357828;R-HSA-5675456;R-HSA-5357927;R-HSA-5675470;R-HSA-5213462;R-HSA-9687625;R-HSA-5620975;R-HSA-9688456;R-HSA-9793451
TOMM20P2	-3.0962	0.000409649		TOMM20P2		R-HSA-5578775	Ion homeostasis	11	64	0.00419948	0.387897	0.898784	0.0463447	11	17	0.00120133	9606	Homo sapiens	ASPH;FXYD2;CAMK2A;ATP2B4;ABCC9;ATP1A2;FKBP9;CLIC2;SLC8A2		R-HSA-427910;R-HSA-5678261;R-HSA-418309;R-HSA-9684068;R-HSA-2855020;R-HSA-425661;R-HSA-5617182;R-HSA-9691566;R-HSA-5617179;R-HSA-936897;R-HSA-5617178
IGFBP5	-3.09383	5.48207e-26		IGFBP5		R-HSA-5633008	TP53 Regulates Transcription of Cell Death Genes	14	83	0.00544619	0.390391	0.898784	0.0463447	15	68	0.00480531	9606	Homo sapiens	CASP8;CASP10;IGFBP3;PERP;CASP1;BIRC5;FAS;PMAIP1		R-HSA-6799815;R-HSA-4331331;R-HSA-6797766;R-HSA-6800836;R-HSA-6800035;R-HSA-6797763;R-HSA-6798082;R-HSA-6798081;R-HSA-6800001;R-HSA-6800044;R-HSA-6800042;R-HSA-140214;R-HSA-6800816;R-HSA-6798139;R-HSA-6798138
RP1-193H18.2	-3.09062	6.102e-07		RP1-193H18.2		R-HSA-5083632	Defective C1GALT1C1 causes TNPS	4	21	0.00137795	0.398651	0.898784	0.0463447	1	1	7.06664e-05	9606	Homo sapiens	MUC1;MUC2;MUC12;MUC4		R-HSA-6785524
RP4-530I15.6	-3.06633	1.85951e-06		RP4-530I15.6		R-HSA-9702518	STAT5 activation downstream of FLT3 ITD mutants	4	21	0.00137795	0.398651	0.898784	0.0463447	4	14	0.000989329	9606	Homo sapiens	CDKN1A;BCL2L1		R-HSA-9698021;R-HSA-9698043;R-HSA-9698026;R-HSA-9698041
GPR65	-3.05883	9.20415e-05		GPR65		R-HSA-3304351	Signaling by TGF-beta Receptor Complex in Cancer	2	9	0.000590551	0.399065	0.898784	0.0463447	7	7	0.000494665	9606	Homo sapiens	SMAD3;TGFBR2		R-HSA-3645780;R-HSA-3311014;R-HSA-3304394;R-HSA-3656382;R-HSA-3315483;R-HSA-3642203;R-HSA-3656523
HERC6	-3.05869	9.58439e-124		HERC6		R-HSA-8964026	Chylomicron clearance	2	9	0.000590551	0.399065	0.898784	0.0463447	4	4	0.000282666	9606	Homo sapiens	LIPC;LDLR		R-HSA-174706;R-HSA-174624;R-HSA-174657;R-HSA-174808
RP11-211G23.2	-3.05828	0.000509296		RP11-211G23.2		R-HSA-3656244	Defective B4GALT1 causes B4GALT1-CDG (CDG-2d)	2	9	0.000590551	0.399065	0.898784	0.0463447	3	3	0.000211999	9606	Homo sapiens	B4GALT1;LUM		R-HSA-3656230;R-HSA-9035949;R-HSA-9035950
CCDC81	-3.05174	2.16118e-07		CCDC81		R-HSA-629587	Highly sodium permeable postsynaptic acetylcholine nicotinic receptors	2	9	0.000590551	0.399065	0.898784	0.0463447	2	2	0.000141333	9606	Homo sapiens	CHRNB2;CHRNA4		R-HSA-622325;R-HSA-629588
ISG20	-3.04832	2.68478e-91		ISG20		R-HSA-8951671	RUNX3 regulates YAP1-mediated transcription	2	9	0.000590551	0.399065	0.898784	0.0463447	2	3	0.000211999	9606	Homo sapiens	CTGF		R-HSA-8951695;R-HSA-1989766
PARP9	-3.04667	5.73069e-143		PARP9		R-HSA-159763	Transport of gamma-carboxylated protein precursors from the endoplasmic reticulum to the Golgi apparatus	2	9	0.000590551	0.399065	0.898784	0.0463447	2	9	0.000635997	9606	Homo sapiens	PROS1;GAS6		R-HSA-163809;R-HSA-159729
IFNA22P	-3.04484	0.000123097		IFNA22P		R-HSA-622323	Presynaptic nicotinic acetylcholine receptors	3	15	0.000984252	0.401178	0.898784	0.0463447	4	4	0.000282666	9606	Homo sapiens	CHRNB2;CHRNA1;CHRNA4		R-HSA-629599;R-HSA-622325;R-HSA-629588;R-HSA-622326
STMN3	-3.02328	1.83625e-23		STMN3		R-HSA-3772470	Negative regulation of TCF-dependent signaling by WNT ligand antagonists	3	15	0.000984252	0.401178	0.898784	0.0463447	4	5	0.000353332	9606	Homo sapiens	SFRP1;WNT5A;DKK1		R-HSA-3769401;R-HSA-3772441;R-HSA-3769370;R-HSA-5368586
PCDH18	-3.02137	3.77747e-32		PCDH18		R-HSA-418359	Reduction of cytosolic Ca++ levels	3	15	0.000984252	0.401178	0.898784	0.0463447	2	3	0.000211999	9606	Homo sapiens	ATP2B4;SLC8A2		R-HSA-418309;R-HSA-425661
FST	-3.02115	3.03696e-118		FST		R-HSA-5654689	PI-3K cascade:FGFR1	5	28	0.00183727	0.424482	0.898784	0.0463447	6	7	0.000494665	9606	Homo sapiens	FGF5;FGF1;FGF2;FGFR1		R-HSA-5654692;R-HSA-5654596;R-HSA-5654594;R-HSA-5654690;R-HSA-5654592;R-HSA-5654591
MRVI1	-3.00973	1.71946e-09		MRVI1		R-HSA-168638	NOD1/2 Signaling Pathway	7	41	0.00269029	0.435056	0.898784	0.0463447	5	18	0.00127199	9606	Homo sapiens	CASP8;CASP4;CASP1;TNFAIP3;BIRC3;MAP2K6		R-HSA-727819;R-HSA-688136;R-HSA-688137;R-HSA-1247960;R-HSA-622420
F3	-3.00368	3.2652e-81		F3		R-HSA-76002	Platelet activation, signaling and aggregation	46	293	0.0192257	0.443627	0.898784	0.0463447	71	117	0.00826797	9606	Homo sapiens	LGALS3BP;TOR4A;APP;ITIH3;SPARC;CXCL8;DAGLA;PROS1;SERPINE1;THBS1;PIK3CG;CLEC3B;GNA15;ISLR;GNGT2;RAC2;TIMP3;QSOX1;CD36;SRGN;ABCC4;TGFB2;GPR37;VWF;EGF;ACTN2;HGF;RARRES2;F2R;FN1;VEGFC;GP1BA;RAB27B;GNG11;SEPP1;VAV1;COL1A1;COL1A2;TMX3;PECAM1;SERPING1;LCP2;GAS6;F2RL2;VCL;F2RL3		R-HSA-418176;R-HSA-392195;R-HSA-429441;R-HSA-114697;R-HSA-396941;R-HSA-428941;R-HSA-443402;R-HSA-397835;R-HSA-429449;R-HSA-392202;R-HSA-481044;R-HSA-418581;R-HSA-418579;R-HSA-430096;R-HSA-418576;R-HSA-354066;R-HSA-354073;R-HSA-443418;R-HSA-418200;R-HSA-354087;R-HSA-442273;R-HSA-377644;R-HSA-114600;R-HSA-437932;R-HSA-377641;R-HSA-437162;R-HSA-377640;R-HSA-418091;R-HSA-377643;R-HSA-9708859;R-HSA-43…
DTX3L	-3.00188	1.82846e-125		DTX3L		R-HSA-418360	Platelet calcium homeostasis	6	35	0.00229659	0.443868	0.898784	0.0463447	3	8	0.000565331	9606	Homo sapiens	P2RX7;P2RX6;P2RX1;ATP2B4;SLC8A2		R-HSA-418309;R-HSA-425661;R-HSA-139855
CTHRC1	-3.00047	4.44021e-45		CTHRC1		R-HSA-4411364	Binding of TCF/LEF:CTNNB1 to target gene promoters	2	10	0.000656168	0.450978	0.898784	0.0463447	2	4	0.000282666	9606	Homo sapiens	MYC		R-HSA-4411367;R-HSA-4411357
COL17A1	-2.9964	3.48721e-05		COL17A1		R-HSA-9686347	Microbial modulation of RIPK1-mediated regulated necrosis	2	10	0.000656168	0.450978	0.898784	0.0463447	4	9	0.000635997	9606	Homo sapiens	CASP8;MLKL		R-HSA-9687458;R-HSA-9686343;R-HSA-9698677;R-HSA-2672196
BTN3A2	-2.99604	2.217e-47		BTN3A2		R-HSA-209822	Glycoprotein hormones	2	10	0.000656168	0.450978	0.898784	0.0463447	1	4	0.000282666	9606	Homo sapiens	INHBE		R-HSA-378975
LINC01021	-2.99593	7.6705e-08		LINC01021		R-HSA-159782	Removal of aminoterminal propeptides from gamma-carboxylated proteins	2	10	0.000656168	0.450978	0.898784	0.0463447	2	9	0.000635997	9606	Homo sapiens	PROS1;GAS6		R-HSA-163843;R-HSA-159773
TNFRSF19	-2.99069	3.10055e-74		TNFRSF19		R-HSA-445355	Smooth Muscle Contraction	10	61	0.00400262	0.45346	0.898784	0.0463447	8	16	0.00113066	9606	Homo sapiens	ACTA2;ANXA1;TPM4;CALD1;ITGA1;LMOD1;PDE5A;ACTG2;VCL;MYLK		R-HSA-445700;R-HSA-445813;R-HSA-445797;R-HSA-445699;R-HSA-9708104;R-HSA-5263628;R-HSA-445704;R-HSA-445705
CD4	-2.98829	2.61167e-07		CD4		R-HSA-982772	Growth hormone receptor signaling	5	29	0.00190289	0.453895	0.898784	0.0463447	7	28	0.00197866	9606	Homo sapiens	ADAM17;SOCS1;IRS1;STAT1;PRLR		R-HSA-1168768;R-HSA-982810;R-HSA-1168423;R-HSA-1168809;R-HSA-1168777;R-HSA-1168813;R-HSA-1168767
LUM	-2.98453	5.00804e-16		LUM		R-HSA-8985801	Regulation of cortical dendrite branching	1	4	0.000262467	0.456964	0.898784	0.0463447	2	2	0.000141333	9606	Homo sapiens	SLIT1		R-HSA-8985812;R-HSA-8985799
SNPH	-2.98337	9.29287e-75		SNPH		R-HSA-3642278	Loss of Function of TGFBR2 in Cancer	1	4	0.000262467	0.456964	0.898784	0.0463447	2	2	0.000141333	9606	Homo sapiens	TGFBR2		R-HSA-3645780;R-HSA-3642203
NPC1L1	-2.98276	3.53778e-19		NPC1L1		R-HSA-8854521	Interaction between PHLDA1 and AURKA	1	4	0.000262467	0.456964	0.898784	0.0463447	2	2	0.000141333	9606	Homo sapiens	PHLDA1		R-HSA-8853429;R-HSA-8853444
SH2D7	-2.98273	0.000790546		SH2D7		R-HSA-3560796	Defective PAPSS2 causes SEMD-PA	1	4	0.000262467	0.456964	0.898784	0.0463447	2	2	0.000141333	9606	Homo sapiens	PAPSS2		R-HSA-3560785;R-HSA-3560794
CD248	-2.98231	1.45749e-73		CD248		R-HSA-3359462	Defective AMN causes MGA1	1	4	0.000262467	0.456964	0.898784	0.0463447	1	1	7.06664e-05	9606	Homo sapiens	CUBN		R-HSA-3296477
PDGFRL	-2.97919	6.06574e-43		PDGFRL		R-HSA-9035968	Defective GGT1 in aflatoxin detoxification causes GLUTH	1	4	0.000262467	0.456964	0.898784	0.0463447	1	1	7.06664e-05	9606	Homo sapiens	GGT1		R-HSA-5602984
CDH6	-2.97625	4.82741e-54		CDH6		R-HSA-5684045	Defective ABCD1 causes ALD	1	4	0.000262467	0.456964	0.898784	0.0463447	1	1	7.06664e-05	9606	Homo sapiens	ABCD1		R-HSA-5684043
TEK	-2.96942	6.07724e-16		TEK		R-HSA-68881	Mitotic Metaphase/Anaphase Transition	1	4	0.000262467	0.456964	0.898784	0.0463447	1	1	7.06664e-05	9606	Homo sapiens	FBXO5		R-HSA-163010
TNFSF15	-2.95989	1.46088e-09		TNFSF15		R-HSA-9672391	Defective F8 cleavage by thrombin	1	4	0.000262467	0.456964	0.898784	0.0463447	1	1	7.06664e-05	9606	Homo sapiens	VWF		R-HSA-9666383
IP6K3	-2.95055	2.85644e-07		IP6K3		R-HSA-3645790	TGFBR2 Kinase Domain Mutants in Cancer	1	4	0.000262467	0.456964	0.898784	0.0463447	1	1	7.06664e-05	9606	Homo sapiens	TGFBR2		R-HSA-3645780
LPAR6	-2.93587	2.49129e-08		LPAR6		R-HSA-3359463	Defective CUBN causes MGA1	1	4	0.000262467	0.456964	0.898784	0.0463447	1	1	7.06664e-05	9606	Homo sapiens	CUBN		R-HSA-3296462
KIF25-AS1	-2.93465	0.000474479		KIF25-AS1		R-HSA-3656535	TGFBR1 LBD Mutants in Cancer	1	4	0.000262467	0.456964	0.898784	0.0463447	1	1	7.06664e-05	9606	Homo sapiens	TGFBR2		R-HSA-3656382
ADAMTSL1	-2.93291	4.24858e-08		ADAMTSL1		R-HSA-5619077	Defective SLC24A1 causes congenital stationary night blindness 1D (CSNB1D)	1	4	0.000262467	0.456964	0.898784	0.0463447	1	1	7.06664e-05	9606	Homo sapiens	SLC24A1		R-HSA-5625841
XDH	-2.93176	2.76719e-07		XDH		R-HSA-9818749	Regulation of NFE2L2 gene expression	1	4	0.000262467	0.456964	0.898784	0.0463447	2	3	0.000211999	9606	Homo sapiens	MYC		R-HSA-9762100;R-HSA-9762097
OXTR	-2.93035	2.25246e-35		OXTR		R-HSA-75064	mRNA Editing: A to I Conversion	1	4	0.000262467	0.456964	0.898784	0.0463447	3	6	0.000423998	9606	Homo sapiens	ADAR		R-HSA-75090;R-HSA-111237;R-HSA-77614
SIGLEC15	-2.92679	3.0097e-08		SIGLEC15		R-HSA-446343	Localization of the PINCH-ILK-PARVIN complex to focal adhesions	1	4	0.000262467	0.456964	0.898784	0.0463447	1	2	0.000141333	9606	Homo sapiens	ITGB1		R-HSA-432897
CARMN	-2.92406	1.48811e-05		CARMN		R-HSA-2473224	Antagonism of Activin by Follistatin	1	4	0.000262467	0.456964	0.898784	0.0463447	1	2	0.000141333	9606	Homo sapiens	FST		R-HSA-2473184
MYOM3	-2.92317	0.000383847		MYOM3		R-HSA-75102	C6 deamination of adenosine	1	4	0.000262467	0.456964	0.898784	0.0463447	1	2	0.000141333	9606	Homo sapiens	ADAR		R-HSA-77614
GIMAP2	-2.92185	3.7203e-06		GIMAP2		R-HSA-194306	Neurophilin interactions with VEGF and VEGFR	1	4	0.000262467	0.456964	0.898784	0.0463447	1	2	0.000141333	9606	Homo sapiens	NRP1		R-HSA-195408
FILIP1L	-2.92076	3.1688e-63		FILIP1L		R-HSA-844615	The AIM2 inflammasome	1	4	0.000262467	0.456964	0.898784	0.0463447	1	4	0.000282666	9606	Homo sapiens	CASP1		R-HSA-844618
EBI3	-2.91919	1.60111e-08		EBI3		R-HSA-9708296	tRNA-derived small RNA (tsRNA or tRNA-related fragment, tRF) biogenesis	1	4	0.000262467	0.456964	0.898784	0.0463447	1	4	0.000282666	9606	Homo sapiens	ANG		R-HSA-9708327
TMEM158	-2.9182	7.10131e-140		TMEM158		R-HSA-75108	Activation, myristolyation of BID and translocation to mitochondria	1	4	0.000262467	0.456964	0.898784	0.0463447	1	4	0.000282666	9606	Homo sapiens	CASP8		R-HSA-139898
GAPLINC	-2.91681	0.000537496		GAPLINC		R-HSA-2033519	Activated point mutants of FGFR2	4	23	0.00150919	0.465686	0.898784	0.0463447	6	10	0.000706664	9606	Homo sapiens	FGF5;FGF7;FGF1;FGF2		R-HSA-2033486;R-HSA-2077421;R-HSA-2033474;R-HSA-2077424;R-HSA-2033472;R-HSA-2033488
ZSCAN4	-2.91324	0.000449561		ZSCAN4		R-HSA-1606322	ZBP1(DAI) mediated induction of type I IFNs	4	23	0.00150919	0.465686	0.898784	0.0463447	4	11	0.00077733	9606	Homo sapiens	NFKBIA;DTX4;TLR3;MYD88		R-HSA-9604480;R-HSA-168910;R-HSA-168140;R-HSA-1606327
KRT7	-2.91092	3.3428e-20		KRT7		R-HSA-456926	Thrombin signalling through proteinase activated receptors (PARs)	6	36	0.0023622	0.470237	0.898784	0.0463447	16	16	0.00113066	9606	Homo sapiens	GNA15;GNGT2;F2R;GNG11;F2RL2;F2RL3		R-HSA-396996;R-HSA-397891;R-HSA-418176;R-HSA-114697;R-HSA-418158;R-HSA-396941;R-HSA-397835;R-HSA-418091;R-HSA-9708859;R-HSA-418163;R-HSA-9708866;R-HSA-114552;R-HSA-418172;R-HSA-418170;R-HSA-418200;R-HSA-114558
ZAN	-2.90902	0.00060286		ZAN		R-HSA-5655302	Signaling by FGFR1 in disease	8	49	0.00321522	0.472339	0.898784	0.0463447	28	35	0.00247332	9606	Homo sapiens	FGF5;STAT1;TIAF1;FGF1;FGF2;FGFR1		R-HSA-2023455;R-HSA-2023451;R-HSA-1839065;R-HSA-5654544;R-HSA-5654545;R-HSA-5655326;R-HSA-5655263;R-HSA-8853325;R-HSA-8853322;R-HSA-1888198;R-HSA-5655240;R-HSA-1839100;R-HSA-1839039;R-HSA-1839098;R-HSA-1839094;R-HSA-1839031;R-HSA-5655290;R-HSA-1982066;R-HSA-1839091;R-HSA-1982065;R-HSA-5655269;R-HSA-5655266;R-HSA-1839080;R-HSA-5655278;R-HSA-2023462;R-HSA-1839078;R-HSA-2023460;R-HSA-2023456
MAMDC2	-2.90867	1.9906e-17		MAMDC2		R-HSA-3000480	Scavenging by Class A Receptors	8	49	0.00321522	0.472339	0.898784	0.0463447	6	10	0.000706664	9606	Homo sapiens	COL1A1;COL3A1;COL1A2;SCARA5;COL4A2;COL4A1;MASP1		R-HSA-3221843;R-HSA-2173778;R-HSA-2187266;R-HSA-2507854;R-HSA-2203480;R-HSA-2299677
PSMB10	-2.90074	2.48531e-14		PSMB10		R-HSA-187577	SCF(Skp2)-mediated degradation of p27/p21	10	62	0.00406824	0.473447	0.898784	0.0463447	7	7	0.000494665	9606	Homo sapiens	PSMD10;CCNA2;CDKN1A;CCND1;PSME1;PSME2;SKP2;PSMB10;PSMB8;PSMB9		R-HSA-187552;R-HSA-187520;R-HSA-8848436;R-HSA-187574;R-HSA-187575;R-HSA-8848414;R-HSA-187545
RP11-320G24.1	-2.89736	4.47881e-06		RP11-320G24.1		R-HSA-181431	Acetylcholine binding and downstream events	3	17	0.00111549	0.480302	0.898784	0.0463447	6	6	0.000423998	9606	Homo sapiens	CHRNB2;CHRNA1;CHRNA4		R-HSA-629595;R-HSA-629596;R-HSA-629599;R-HSA-622325;R-HSA-629588;R-HSA-622326
G0S2	-2.89568	6.37322e-09		G0S2		R-HSA-190322	FGFR4 ligand binding and activation	3	17	0.00111549	0.480302	0.898784	0.0463447	4	4	0.000282666	9606	Homo sapiens	FGFR4;FGF1;FGF2		R-HSA-1307955;R-HSA-190326;R-HSA-1307963;R-HSA-190265
SLC2A5	-2.89534	0.000282116		SLC2A5		R-HSA-622327	Postsynaptic nicotinic acetylcholine receptors	3	17	0.00111549	0.480302	0.898784	0.0463447	4	4	0.000282666	9606	Homo sapiens	CHRNB2;CHRNA1;CHRNA4		R-HSA-629595;R-HSA-629596;R-HSA-622325;R-HSA-629588
NAV3	-2.89455	3.79729e-50		NAV3		R-HSA-190375	FGFR2c ligand binding and activation	3	17	0.00111549	0.480302	0.898784	0.0463447	2	2	0.000141333	9606	Homo sapiens	FGF5;FGF1;FGF2		R-HSA-190258;R-HSA-190413
ABCC9	-2.88945	5.50773e-07		ABCC9		R-HSA-1839130	Signaling by activated point mutants of FGFR3	3	17	0.00111549	0.480302	0.898784	0.0463447	2	6	0.000423998	9606	Homo sapiens	FGF5;FGF1;FGF2		R-HSA-2012074;R-HSA-2012073
LRRN3	-2.88849	5.00403e-30		LRRN3		R-HSA-2033514	FGFR3 mutant receptor activation	3	17	0.00111549	0.480302	0.898784	0.0463447	2	10	0.000706664	9606	Homo sapiens	FGF5;FGF1;FGF2		R-HSA-2012074;R-HSA-2012073
DLGAP1-AS1	-2.8874	9.12577e-20		DLGAP1-AS1		R-HSA-9683610	Maturation of nucleoprotein	3	17	0.00111549	0.480302	0.898784	0.0463447	1	9	0.000635997	9606	Homo sapiens	PARP10;PARP14;PARP9		R-HSA-9686061
BTN3A1	-2.88516	6.40381e-90		BTN3A1		R-HSA-446728	Cell junction organization	15	95	0.0062336	0.482498	0.898784	0.0463447	18	37	0.00261466	9606	Homo sapiens	ITGB1;COL17A1;CD151;CADM1;LAMB3;JUP;LAMC2;CLDN1;CLDN11;CDH6;CLDN7;CDH13;ANG;NECTIN4;NECTIN2		R-HSA-5692437;R-HSA-446083;R-HSA-419011;R-HSA-432897;R-HSA-433711;R-HSA-420591;R-HSA-420586;R-HSA-446089;R-HSA-420598;R-HSA-420019;R-HSA-420595;R-HSA-420592;R-HSA-432956;R-HSA-446077;R-HSA-419002;R-HSA-419003;R-HSA-432952;R-HSA-419001
FCAMR	-2.88457	0.00128423		FCAMR		R-HSA-5654688	SHC-mediated cascade:FGFR1	5	30	0.0019685	0.482881	0.898784	0.0463447	4	4	0.000282666	9606	Homo sapiens	FGF5;FGF1;FGF2;FGFR1		R-HSA-5654582;R-HSA-5654597;R-HSA-5654573;R-HSA-5654600
LAPTM5	-2.88436	0.000429229		LAPTM5		R-HSA-933542	TRAF6 mediated NF-kB activation	5	30	0.0019685	0.482881	0.898784	0.0463447	4	4	0.000282666	9606	Homo sapiens	IFIH1;NFKBIA;APP;DDX58;TRIM25		R-HSA-933530;R-HSA-168166;R-HSA-933528;R-HSA-168140
DIO2	-2.88327	1.86897e-09		DIO2		R-HSA-2173789	TGF-beta receptor signaling activates SMADs	8	50	0.00328084	0.494645	0.898784	0.0463447	31	44	0.00310932	9606	Homo sapiens	ITGB1;TGFB2;SMAD3;ITGA8;LTBP2;LTBP1;FBN1;TGFBR2		R-HSA-178178;R-HSA-2328033;R-HSA-2128994;R-HSA-4332235;R-HSA-2187368;R-HSA-173512;R-HSA-4332236;R-HSA-2187375;R-HSA-178189;R-HSA-170835;R-HSA-2187382;R-HSA-170843;R-HSA-2396029;R-HSA-2395320;R-HSA-170846;R-HSA-170847;R-HSA-170850;R-HSA-2395328;R-HSA-178218;R-HSA-2187401;R-HSA-173483;R-HSA-2127562;R-HSA-2187405;R-HSA-170861;R-HSA-170868;R-HSA-2169046;R-HSA-2179291;R-HSA-2187355;R-HSA-2169050;R-HSA…
RPLP0P2	-2.87754	3.00906e-28		RPLP0P2		R-HSA-937041	IKK complex recruitment mediated by RIP1	4	24	0.0015748	0.498206	0.898784	0.0463447	3	3	0.000211999	9606	Homo sapiens	LY96;CD14;BIRC3		R-HSA-168915;R-HSA-937029;R-HSA-168921
MMP3	-2.87562	1.67854e-10		MMP3		R-HSA-9709603	Impaired BRCA2 binding to PALB2	4	24	0.0015748	0.498206	0.898784	0.0463447	1	1	7.06664e-05	9606	Homo sapiens	RAD51AP1;RMI2;EXO1;NBN		R-HSA-9709601
TERT	-2.8683	3.18739e-33		TERT		R-HSA-1834941	STING mediated induction of host immune responses	4	24	0.0015748	0.498206	0.898784	0.0463447	10	19	0.00134266	9606	Homo sapiens	IFI16;STAT6;DTX4;TRIM21		R-HSA-1834939;R-HSA-3249379;R-HSA-2396007;R-HSA-3249378;R-HSA-3134822;R-HSA-3249371;R-HSA-3249370;R-HSA-1834951;R-HSA-3249372;R-HSA-3249390
RP11-54A9.1	-2.86813	2.09961e-19		RP11-54A9.1		R-HSA-447115	Interleukin-12 family signaling	15	96	0.00629921	0.49854	0.898784	0.0463447	103	114	0.00805597	9606	Homo sapiens	SERPINB2;GSTO2;STAT1;EBI3;IL31RA;STAT4;PSME2;IL12A;IL27;SOD2		R-HSA-8950415;R-HSA-8984963;R-HSA-8950405;R-HSA-8984964;R-HSA-8950681;R-HSA-8950426;R-HSA-447252;R-HSA-8950684;R-HSA-8950173;R-HSA-8950175;R-HSA-8950674;R-HSA-8950423;R-HSA-8950441;R-HSA-8952749;R-HSA-8983983;R-HSA-8950190;R-HSA-8950181;R-HSA-8950201;R-HSA-8983996;R-HSA-8950718;R-HSA-8950448;R-HSA-8950453;R-HSA-8950218;R-HSA-8950731;R-HSA-8950732;R-HSA-8984012;R-HSA-8950733;R-HSA-8984014;R-HSA-89…
SFTA1P	-2.85776	0.000293143		SFTA1P		R-HSA-2219530	Constitutive Signaling by Aberrant PI3K in Cancer	15	96	0.00629921	0.49854	0.898784	0.0463447	1	2	0.000141333	9606	Homo sapiens	PDGFRB;PDGFRA;IRS1;EGF;HGF;FGF1;FGF2;VAV1;EREG;FGF5;FGF7;RAC2;FGFR4;FGFR1		R-HSA-2400009
BIRC7	-2.85353	4.60373e-05		BIRC7		R-HSA-1169408	ISG15 antiviral mechanism	13	83	0.00544619	0.500162	0.898784	0.0463447	16	16	0.00113066	9606	Homo sapiens	HERC5;UBA7;DDX58;STAT1;MX2;MX1;TRIM25;EIF2AK2;UBE2L6;ISG15;IFIT1;USP18		R-HSA-1678841;R-HSA-936462;R-HSA-1169395;R-HSA-1678843;R-HSA-1169394;R-HSA-1678842;R-HSA-1169397;R-HSA-1169399;R-HSA-1169398;R-HSA-1169307;R-HSA-1176059;R-HSA-1169403;R-HSA-1169402;R-HSA-1169405;R-HSA-1169404;R-HSA-1169406
METTL7A	-2.84725	3.32713e-24		METTL7A		R-HSA-212718	EGFR interacts with phospholipase C-gamma	2	11	0.000721785	0.500241	0.898784	0.0463447	3	3	0.000211999	9606	Homo sapiens	EGF;EREG		R-HSA-212706;R-HSA-212710;R-HSA-212713
MYLK	-2.84702	3.93697e-96		MYLK		R-HSA-196025	Formation of annular gap junctions	2	11	0.000721785	0.500241	0.898784	0.0463447	2	2	0.000141333	9606	Homo sapiens	GJA1;DAB2		R-HSA-196017;R-HSA-196026
SYP	-2.8446	1.27708e-14		SYP		R-HSA-9020933	Interleukin-23 signaling	2	11	0.000721785	0.500241	0.898784	0.0463447	9	12	0.000847997	9606	Homo sapiens	IL31RA;STAT4		R-HSA-8950780;R-HSA-8950364;R-HSA-8950269;R-HSA-8952749;R-HSA-8950591;R-HSA-8950724;R-HSA-447130;R-HSA-8952823;R-HSA-8950583
OTOF	-2.83748	0.000309495		OTOF		R-HSA-8963676	Intestinal absorption	2	11	0.000721785	0.500241	0.898784	0.0463447	4	6	0.000423998	9606	Homo sapiens	NPC1L1;SLC2A5		R-HSA-265456;R-HSA-189222;R-HSA-265443;R-HSA-265545
PRSS23	-2.8342	8.16746e-117		PRSS23		R-HSA-444473	Formyl peptide receptors bind formyl peptides and many other ligands	2	11	0.000721785	0.500241	0.898784	0.0463447	2	3	0.000211999	9606	Homo sapiens	APP;ANXA1		R-HSA-444476;R-HSA-391913
TIMP3	-2.8334	2.93213e-195		TIMP3		R-HSA-425986	Sodium/Proton exchangers	2	11	0.000721785	0.500241	0.898784	0.0463447	2	4	0.000282666	9606	Homo sapiens	SLC9A9;SLC9A1		R-HSA-425965;R-HSA-425994
RP11-879F14.2	-2.83333	2.41459e-10		RP11-879F14.2		R-HSA-9637628	Modulation by Mtb of host immune system	2	11	0.000721785	0.500241	0.898784	0.0463447	2	6	0.000423998	9606	Homo sapiens	MRC1;B2M		R-HSA-9637635;R-HSA-9637605
RP11-221N13.3	-2.83229	3.01609e-07		RP11-221N13.3		R-HSA-69563	p53-Dependent G1 DNA Damage Response	11	70	0.00459318	0.502054	0.898784	0.0463447	9	22	0.00155466	9606	Homo sapiens	PSMD10;CCNA2;CDKN1A;CHEK2;PSME1;PSME2;PSMB10;PSMB8;PSMB9		R-HSA-69685;R-HSA-6803411;R-HSA-349426;R-HSA-69562;R-HSA-6803388;R-HSA-187934;R-HSA-6803403;R-HSA-264458;R-HSA-6803801
IRF7	-2.8264	2.91058e-20		IRF7		R-HSA-69580	p53-Dependent G1/S DNA damage checkpoint	11	70	0.00459318	0.502054	0.898784	0.0463447	9	22	0.00155466	9606	Homo sapiens	PSMD10;CCNA2;CDKN1A;CHEK2;PSME1;PSME2;PSMB10;PSMB8;PSMB9		R-HSA-69685;R-HSA-6803411;R-HSA-349426;R-HSA-69562;R-HSA-6803388;R-HSA-187934;R-HSA-6803403;R-HSA-264458;R-HSA-6803801
PLEKHA6	-2.82265	5.95384e-38		PLEKHA6		R-HSA-933541	TRAF6 mediated IRF7 activation	7	44	0.00288714	0.507255	0.898784	0.0463447	13	13	0.000918663	9606	Homo sapiens	IFIH1;DDX58;IFNB1;IRF7;TRIM25;IKBKE		R-HSA-9604499;R-HSA-933538;R-HSA-9705145;R-HSA-933536;R-HSA-933537;R-HSA-933533;R-HSA-933531;R-HSA-918230;R-HSA-933527;R-HSA-933525;R-HSA-1028820;R-HSA-1028819;R-HSA-9705323
LTBP1	-2.81582	7.70356e-181		LTBP1		R-HSA-9006936	Signaling by TGFB family members	21	136	0.00892388	0.508135	0.898784	0.0463447	82	125	0.0088333	9606	Homo sapiens	ITGB1;ACVRL1;TGFB2;SMAD3;STAT1;FST;SERPINE1;NOG;LTBP2;LTBP1;FSTL1;TGFBR2;GREM2;COL1A2;MYC;ITGA8;SCG2;FBN1		R-HSA-178178;R-HSA-2160931;R-HSA-9730967;R-HSA-2160932;R-HSA-8858369;R-HSA-2187303;R-HSA-2160935;R-HSA-870538;R-HSA-9736979;R-HSA-4332235;R-HSA-9736984;R-HSA-2187309;R-HSA-4332236;R-HSA-178189;R-HSA-9736966;R-HSA-2395320;R-HSA-209055;R-HSA-2187325;R-HSA-9736970;R-HSA-2187395;R-HSA-2134532;R-HSA-178218;R-HSA-2187401;R-HSA-173483;R-HSA-173481;R-HSA-2187405;R-HSA-1225919;R-HSA-2186643;R-HSA-173488;R…
ATP8B4	-2.79521	3.38154e-06		ATP8B4		R-HSA-5654693	FRS-mediated FGFR1 signaling	5	31	0.00203412	0.511315	0.898784	0.0463447	9	9	0.000635997	9606	Homo sapiens	FGF5;FGF1;FGF2;FGFR1		R-HSA-5654578;R-HSA-5654575;R-HSA-5654586;R-HSA-5654587;R-HSA-5654571;R-HSA-5654584;R-HSA-5654392;R-HSA-8941623;R-HSA-5654569
AL133493.2	-2.78185	7.26367e-06		AL133493.2		R-HSA-399956	CRMPs in Sema3A signaling	3	18	0.0011811	0.517984	0.898784	0.0463447	5	5	0.000353332	9606	Homo sapiens	NRP1;NOV;SEMA3A		R-HSA-399951;R-HSA-399946;R-HSA-399947;R-HSA-399931;R-HSA-399944
HBD	-2.78011	5.39767e-06		HBD		R-HSA-5654227	Phospholipase C-mediated cascade; FGFR3	3	18	0.0011811	0.517984	0.898784	0.0463447	3	3	0.000211999	9606	Homo sapiens	FGF5;FGF1;FGF2		R-HSA-5654148;R-HSA-5654224;R-HSA-5654222
OR51E2	-2.77294	4.54516e-05		OR51E2		R-HSA-418457	cGMP effects	3	18	0.0011811	0.517984	0.898784	0.0463447	3	4	0.000282666	9606	Homo sapiens	KCNMA1;PDE5A;MRVI1		R-HSA-418549;R-HSA-418442;R-HSA-418456
SLC51B	-2.7675	0.00210324		SLC51B		R-HSA-190372	FGFR3c ligand binding and activation	3	18	0.0011811	0.517984	0.898784	0.0463447	2	4	0.000282666	9606	Homo sapiens	FGF5;FGF1;FGF2		R-HSA-190388;R-HSA-190261
GRIP2	-2.76731	2.03777e-23		GRIP2		R-HSA-2160916	Hyaluronan uptake and degradation	3	18	0.0011811	0.517984	0.898784	0.0463447	3	10	0.000706664	9606	Homo sapiens	HMMR;CD44;SLC9A1		R-HSA-2160915;R-HSA-2160884;R-HSA-2160892
GJD3	-2.74889	0.00160197		GJD3		R-HSA-417957	P2Y receptors	3	18	0.0011811	0.517984	0.898784	0.0463447	3	13	0.000918663	9606	Homo sapiens	LPAR6;SERPINH1;TAPBP		R-HSA-417890;R-HSA-417825;R-HSA-417896
RP11-432M8.17	-2.74747	0.00220459		RP11-432M8.17		R-HSA-5654221	Phospholipase C-mediated cascade; FGFR2	4	25	0.00164042	0.529841	0.898784	0.0463447	3	3	0.000211999	9606	Homo sapiens	FGF5;FGF7;FGF1;FGF2		R-HSA-5654147;R-HSA-5654159;R-HSA-5654157
ARSI	-2.7421	8.32286e-35		ARSI		R-HSA-9701193	Defective homologous recombination repair (HRR) due to PALB2 loss of function	4	25	0.00164042	0.529841	0.898784	0.0463447	2	2	0.000141333	9606	Homo sapiens	RAD51AP1;RMI2;EXO1;NBN		R-HSA-9704408;R-HSA-9704330
HRCT1	-2.7375	0.00014253		HRCT1		R-HSA-9704646	Defective HDR through Homologous Recombination Repair (HRR) due to PALB2 loss of BRCA2/RAD51/RAD51C binding function	4	25	0.00164042	0.529841	0.898784	0.0463447	1	1	7.06664e-05	9606	Homo sapiens	RAD51AP1;RMI2;EXO1;NBN		R-HSA-9704408
RPL13AP20	-2.73418	4.34948e-08		RPL13AP20		R-HSA-9704331	Defective HDR through Homologous Recombination Repair (HRR) due to PALB2 loss of BRCA1 binding function	4	25	0.00164042	0.529841	0.898784	0.0463447	1	1	7.06664e-05	9606	Homo sapiens	RAD51AP1;RMI2;EXO1;NBN		R-HSA-9704330
RP11-352D3.2	-2.73235	0.00244782		RP11-352D3.2		R-HSA-9701192	Defective homologous recombination repair (HRR) due to BRCA1 loss of function	4	25	0.00164042	0.529841	0.898784	0.0463447	1	1	7.06664e-05	9606	Homo sapiens	RAD51AP1;RMI2;EXO1;NBN		R-HSA-9701199
CD36	-2.73105	2.16052e-05		CD36		R-HSA-140875	Common Pathway of Fibrin Clot Formation	4	25	0.00164042	0.529841	0.898784	0.0463447	13	29	0.00204933	9606	Homo sapiens	PROCR;SERPINE2;PROS1;F2R		R-HSA-141026;R-HSA-5606996;R-HSA-5607058;R-HSA-5607004;R-HSA-5607002;R-HSA-141040;R-HSA-5604929;R-HSA-140599;R-HSA-5602080;R-HSA-5591040;R-HSA-5591052;R-HSA-140696;R-HSA-5603467
ITGA2	-2.73098	6.6086e-104		ITGA2		R-HSA-391903	Eicosanoid ligand-binding receptors	4	25	0.00164042	0.529841	0.898784	0.0463447	5	15	0.00106	9606	Homo sapiens	PTGFR;PTGIR;PTGDR2;PTGER1		R-HSA-9718020;R-HSA-391942;R-HSA-391936;R-HSA-416929;R-HSA-391934
CFLAR-AS1	-2.72794	0.00222098		CFLAR-AS1		R-HSA-373753	Nephrin family interactions	4	25	0.00164042	0.529841	0.898784	0.0463447	3	13	0.000918663	9606	Homo sapiens	KIRREL3;ACTN2;IQGAP3		R-HSA-451377;R-HSA-451757;R-HSA-451403
HNMT	-2.72675	2.57378e-31		HNMT		R-HSA-3249367	STAT6-mediated induction of chemokines	1	5	0.000328084	0.53385	0.898784	0.0463447	6	6	0.000423998	9606	Homo sapiens	STAT6		R-HSA-3249379;R-HSA-3249378;R-HSA-3249371;R-HSA-3249370;R-HSA-3249372;R-HSA-3249390
IGHE	-2.72356	0.00253663		IGHE		R-HSA-8866906	TFAP2 (AP-2) family regulates transcription of other transcription factors	1	5	0.000328084	0.53385	0.898784	0.0463447	2	2	0.000141333	9606	Homo sapiens	CITED2		R-HSA-8864718;R-HSA-8864729
RP11-401P9.6	-2.7233	0.0022346		RP11-401P9.6		R-HSA-8853336	Signaling by plasma membrane FGFR1 fusions	1	5	0.000328084	0.53385	0.898784	0.0463447	2	2	0.000141333	9606	Homo sapiens	FGFR1		R-HSA-8853325;R-HSA-8853322
LINC00473	-2.72011	1.23251e-07		LINC00473		R-HSA-1368071	NR1D1 (REV-ERBA) represses gene expression	1	5	0.000328084	0.53385	0.898784	0.0463447	1	1	7.06664e-05	9606	Homo sapiens	NR1D1		R-HSA-5663252
HKDC1	-2.71076	0.000100063		HKDC1		R-HSA-5682113	Defective ABCA1 causes TGD	1	5	0.000328084	0.53385	0.898784	0.0463447	1	1	7.06664e-05	9606	Homo sapiens	ABCA1		R-HSA-5682111
CTSO	-2.71013	1.75873e-14		CTSO		R-HSA-8865999	MET activates PTPN11	1	5	0.000328084	0.53385	0.898784	0.0463447	1	1	7.06664e-05	9606	Homo sapiens	HGF		R-HSA-8865994
KISS1	-2.70581	4.55255e-08		KISS1		R-HSA-8875791	MET activates STAT3	1	5	0.000328084	0.53385	0.898784	0.0463447	2	4	0.000282666	9606	Homo sapiens	HGF		R-HSA-8875817;R-HSA-8875816
FENDRR	-2.70419	1.20338e-108		FENDRR		R-HSA-844623	The IPAF inflammasome	1	5	0.000328084	0.53385	0.898784	0.0463447	1	2	0.000141333	9606	Homo sapiens	CASP1		R-HSA-844617
GRIA4	-2.70206	1.97937e-21		GRIA4		R-HSA-170145	Phosphorylation of proteins involved in the G2/M transition by Cyclin A:Cdc2 complexes	1	5	0.000328084	0.53385	0.898784	0.0463447	1	2	0.000141333	9606	Homo sapiens	CCNA2		R-HSA-69756
CRABP2	-2.70104	1.44785e-35		CRABP2		R-HSA-427589	Type II Na+/Pi cotransporters	1	5	0.000328084	0.53385	0.898784	0.0463447	1	2	0.000141333	9606	Homo sapiens	SLC34A2		R-HSA-427656
PTGER1	-2.70102	1.07694e-06		PTGER1		R-HSA-8981607	Intracellular oxygen transport	1	5	0.000328084	0.53385	0.898784	0.0463447	2	6	0.000423998	9606	Homo sapiens	CYGB		R-HSA-8982617;R-HSA-5340214
KRT15	-2.68837	0.00183254		KRT15		R-HSA-380095	Tachykinin receptors bind tachykinins	1	5	0.000328084	0.53385	0.898784	0.0463447	1	3	0.000211999	9606	Homo sapiens	TAC3		R-HSA-383373
HRC	-2.68757	1.64289e-42		HRC		R-HSA-390650	Histamine receptors	1	5	0.000328084	0.53385	0.898784	0.0463447	2	7	0.000494665	9606	Homo sapiens	HRH1		R-HSA-390912;R-HSA-9692539
SPARC	-2.68422	1.3182e-65		SPARC		R-HSA-844455	The NLRP1 inflammasome	1	5	0.000328084	0.53385	0.898784	0.0463447	1	4	0.000282666	9606	Homo sapiens	BCL2L1		R-HSA-879201
CCBE1	-2.68037	3.85234e-109		CCBE1		R-HSA-69615	G1/S DNA Damage Checkpoints	11	72	0.00472441	0.539075	0.898784	0.0463447	11	26	0.00183733	9606	Homo sapiens	PSMD10;CCNA2;CDKN1A;CHEK2;PSME1;PSME2;PSMB10;PSMB8;PSMB9		R-HSA-69600;R-HSA-69685;R-HSA-6803411;R-HSA-349426;R-HSA-69608;R-HSA-69562;R-HSA-6803388;R-HSA-187934;R-HSA-6803403;R-HSA-264458;R-HSA-6803801
CD44	-2.66993	1.53701e-123		CD44		R-HSA-190873	Gap junction degradation	2	12	0.000787402	0.546565	0.898784	0.0463447	4	4	0.000282666	9606	Homo sapiens	GJA1;DAB2		R-HSA-196017;R-HSA-190519;R-HSA-196026;R-HSA-190829
MXRA5	-2.66588	6.50353e-08		MXRA5		R-HSA-2534343	Interaction With Cumulus Cells And The Zona Pellucida	2	12	0.000787402	0.546565	0.898784	0.0463447	1	2	0.000141333	9606	Homo sapiens	B4GALT1;ZP1		R-HSA-1297338
HIST1H2BE	-2.66446	4.8544e-06		HIST1H2BE		R-HSA-264870	Caspase-mediated cleavage of cytoskeletal proteins	2	12	0.000787402	0.546565	0.898784	0.0463447	4	10	0.000706664	9606	Homo sapiens	CASP7;CASP8		R-HSA-201639;R-HSA-201637;R-HSA-350319;R-HSA-201628
PLEKHA4	-2.66446	4.48577e-77		PLEKHA4		R-HSA-9619665	EGR2 and SOX10-mediated initiation of Schwann cell myelination	6	39	0.00255906	0.546836	0.898784	0.0463447	5	26	0.00183733	9606	Homo sapiens	DRP2;LAMA2;MPZ;LAMB1;LAMC1		R-HSA-9619666;R-HSA-9614787;R-HSA-9614790;R-HSA-9619668;R-HSA-9619669
DIRC3	-2.6634	0.000221423		DIRC3		R-HSA-5654228	Phospholipase C-mediated cascade; FGFR4	3	19	0.00124672	0.554136	0.898784	0.0463447	3	3	0.000211999	9606	Homo sapiens	FGFR4;FGF1;FGF2		R-HSA-5654151;R-HSA-5654163;R-HSA-5654169
DIRC3-AS1	-2.65953	0.00176936		DIRC3-AS1		R-HSA-168927	TICAM1, RIP1-mediated IKK complex recruitment	3	19	0.00124672	0.554136	0.898784	0.0463447	3	3	0.000211999	9606	Homo sapiens	TLR3;BIRC3		R-HSA-168930;R-HSA-9014343;R-HSA-9014342
CTC-436P18.3	-2.65658	0.00295765		CTC-436P18.3		R-HSA-193639	p75NTR signals via NF-kB	3	19	0.00124672	0.554136	0.898784	0.0463447	11	13	0.000918663	9606	Homo sapiens	NFKBIA;SQSTM1;MYD88		R-HSA-193665;R-HSA-209536;R-HSA-193686;R-HSA-193703;R-HSA-193684;R-HSA-193705;R-HSA-193641;R-HSA-193694;R-HSA-193695;R-HSA-193647;R-HSA-209566
PSG9	-2.65629	5.14462e-10		PSG9		R-HSA-1810476	RIP-mediated NFkB activation via ZBP1	3	19	0.00124672	0.554136	0.898784	0.0463447	3	4	0.000282666	9606	Homo sapiens	NFKBIA;TLR3;MYD88		R-HSA-9604480;R-HSA-168910;R-HSA-168140
B3GALT2	-2.65467	0.000573744		B3GALT2		R-HSA-190239	FGFR3 ligand binding and activation	3	19	0.00124672	0.554136	0.898784	0.0463447	4	6	0.000423998	9606	Homo sapiens	FGF5;FGF1;FGF2		R-HSA-190385;R-HSA-190263;R-HSA-190388;R-HSA-190261
FIBIN	-2.65238	1.91934e-14		FIBIN		R-HSA-399954	Sema3A PAK dependent Axon repulsion	3	19	0.00124672	0.554136	0.898784	0.0463447	3	6	0.000423998	9606	Homo sapiens	NRP1;NOV;SEMA3A		R-HSA-399939;R-HSA-399952;R-HSA-399930
TNXB	-2.65202	7.17106e-23		TNXB		R-HSA-5173105	O-linked glycosylation	20	133	0.00872703	0.556593	0.898784	0.0463447	18	27	0.00190799	9606	Homo sapiens	SEMA5A;GALNT12;SPON2;GALNT5;GALNT4;GALNT2;GALNT15;THBS1;THSD4;ADAMTS4;ADAMTSL1;MUC1;MUC2;ADAMTS1;ADAMTSL2;MUC12;MUC4;GALNT9;ADAMTS6		R-HSA-5694487;R-HSA-977071;R-HSA-5173005;R-HSA-1964505;R-HSA-913675;R-HSA-5173192;R-HSA-1964501;R-HSA-914017;R-HSA-914018;R-HSA-914012;R-HSA-914008;R-HSA-914010;R-HSA-981497;R-HSA-914005;R-HSA-981814;R-HSA-914006;R-HSA-6786012;R-HSA-981809
CHI3L1	-2.64362	0.000409559		CHI3L1		R-HSA-913709	O-linked glycosylation of mucins	11	73	0.00479003	0.557225	0.898784	0.0463447	16	16	0.00113066	9606	Homo sapiens	GALNT12;MUC1;GALNT5;MUC2;GALNT4;GALNT2;GALNT15;MUC12;MUC4;GALNT9		R-HSA-5694487;R-HSA-977071;R-HSA-1964505;R-HSA-913675;R-HSA-1964501;R-HSA-914017;R-HSA-914018;R-HSA-914012;R-HSA-914008;R-HSA-914010;R-HSA-981497;R-HSA-914005;R-HSA-981814;R-HSA-914006;R-HSA-6786012;R-HSA-981809
LINC01094	-2.64206	1.14254e-05		LINC01094		R-HSA-190241	FGFR2 ligand binding and activation	4	26	0.00170604	0.560464	0.898784	0.0463447	5	5	0.000353332	9606	Homo sapiens	FGF5;FGF7;FGF1;FGF2		R-HSA-5656070;R-HSA-190258;R-HSA-190260;R-HSA-190408;R-HSA-190413
CTD-2078B5.2	-2.64073	0.000482051		CTD-2078B5.2		R-HSA-9692916	SARS-CoV-1 activates/modulates innate immune responses	9	60	0.00393701	0.565203	0.898784	0.0463447	10	30	0.00211999	9606	Homo sapiens	BST2;IFIH1;NFKBIA;DDX58;CASP1;TRIM25;NLRP3;NMI;IKBKE		R-HSA-9685281;R-HSA-9731047;R-HSA-9735840;R-HSA-9731057;R-HSA-9693590;R-HSA-9693589;R-HSA-9711058;R-HSA-9685268;R-HSA-9710988;R-HSA-9685179
RP11-624L4.1	-2.64012	0.000948649		RP11-624L4.1		R-HSA-5357956	TNFR1-induced NFkappaB signaling pathway	5	33	0.00216535	0.566103	0.898784	0.0463447	5	5	0.000353332	9606	Homo sapiens	TNFAIP3;TRAF1;RBCK1;BIRC3		R-HSA-5357776;R-HSA-5357904;R-HSA-5357860;R-HSA-5357780;R-HSA-5357757
TIMD4	-2.64011	0.00345294		TIMD4		R-HSA-170834	Signaling by TGF-beta Receptor Complex	16	107	0.007021	0.566164	0.898784	0.0463447	77	100	0.00706664	9606	Homo sapiens	ITGB1;TGFB2;SMAD3;STAT1;SERPINE1;LTBP2;LTBP1;TGFBR2;COL1A2;MYC;ITGA8;SCG2;FBN1		R-HSA-178178;R-HSA-2160931;R-HSA-9730967;R-HSA-2160932;R-HSA-2187303;R-HSA-2160935;R-HSA-870538;R-HSA-9736979;R-HSA-4332235;R-HSA-9736984;R-HSA-2187309;R-HSA-4332236;R-HSA-178189;R-HSA-9736966;R-HSA-2395320;R-HSA-209055;R-HSA-2187325;R-HSA-9736970;R-HSA-2187395;R-HSA-2134532;R-HSA-178218;R-HSA-2187401;R-HSA-173483;R-HSA-173481;R-HSA-2187405;R-HSA-2186643;R-HSA-173488;R-HSA-9731111;R-HSA-9736992;R…
CLEC3B	-2.63939	0.000598728		CLEC3B		R-HSA-6798695	Neutrophil degranulation	72	480	0.0314961	0.575773	0.898784	0.0463447	10	10	0.000706664	9606	Homo sapiens	CDA;PIGR;CXCL8;ITGAM;B4GALT1;TNFAIP6;SLC2A5;CTSS;LGALS3;GLIPR1;ADGRE5;PLAU;ANPEP;TIMP2;C3AR1;OLR1;QSOX1;CD36;B2M;CTSC;SERPINB2;MME;MMP1;HLA-B;PLAUR;AMPD3;TNFRSF1B;CKAP4;FGR;CEACAM1;CRISPLD2;RAB37;HKDC1;PECAM1;PADI2;CHI3L1;CD300C;RAB7B;DOCK2;ACPP;CD44;VCL;MVP;FGL2;C5AR1;GPR84;IQGAP3;C3;CECR1;ALDH3B1;STOM;HAS2;CD14;AGA;METTL7A;GSDMD;ATP8B4;JUP;CMTM6;BST2;BST1;FCGR2A;SELL;VNN2;P2RX1;S100P;PTX3;CD248…		R-HSA-6798743;R-HSA-6799350;R-HSA-6798739;R-HSA-6800434;R-HSA-6798751;R-HSA-6798749;R-HSA-6798748;R-HSA-6798747;R-HSA-6800426;R-HSA-6798745
AC019172.2	-2.63509	0.00266991		AC019172.2		R-HSA-373076	Class A/1 (Rhodopsin-like receptors)	62	414	0.0271654	0.577626	0.898784	0.0463447	60	185	0.0130733	9606	Homo sapiens	CHRM2;APP;OXTR;CXCL8;PTGDR2;GPR65;ECE1;GRPR;CXCL5;CX3CL1;EDNRA;GPER1;CCRL2;BDKRB2;C3AR1;BDKRB1;CCR7;FFAR2;CCR3;CMKLR1;GPR39;PTGIR;EDN1;GPR37;ANXA1;F2R;SSTR1;SSTR3;TAPBP;UTS2B;HKDC1;PTGFR;SUCNR1;PTGER1;EI24;PLPPR4;C5AR1;LPAR1;HCAR2;C3;HRH1;CCL5;CCL3;SERPINH1;CCL2;TAC3;NTSR1;CCR1;CCL20;APLN;KISS1;CXCL10;CXCL11;LPAR6;ACKR4;ACKR3;F2RL2;F2RL3		R-HSA-391942;R-HSA-391936;R-HSA-390912;R-HSA-383373;R-HSA-8862733;R-HSA-444171;R-HSA-9718020;R-HSA-388503;R-HSA-390673;R-HSA-373791;R-HSA-444572;R-HSA-3296301;R-HSA-444838;R-HSA-388900;R-HSA-9656244;R-HSA-416929;R-HSA-417825;R-HSA-5336182;R-HSA-373813;R-HSA-8877620;R-HSA-9654054;R-HSA-444476;R-HSA-374207;R-HSA-419389;R-HSA-444731;R-HSA-374331;R-HSA-445113;R-HSA-373061;R-HSA-9731924;R-HSA-374214;R…
IGHA1	-2.63201	0.00180881		IGHA1		R-HSA-5357905	Regulation of TNFR1 signaling	8	54	0.00354331	0.58054	0.898784	0.0463447	27	39	0.00275599	9606	Homo sapiens	CASP8;TNFAIP3;TRAF1;RBCK1;CFLAR;IKBKE;BIRC3		R-HSA-9697747;R-HSA-5357845;R-HSA-9793680;R-HSA-9697750;R-HSA-9796691;R-HSA-9817362;R-HSA-9796626;R-HSA-9818975;R-HSA-9794008;R-HSA-9796379;R-HSA-5692550;R-HSA-9793988;R-HSA-3371360;R-HSA-5357828;R-HSA-9817411;R-HSA-9793679;R-HSA-5661517;R-HSA-9796617;R-HSA-9817397;R-HSA-5634228;R-HSA-5693108;R-HSA-5693055;R-HSA-2672196;R-HSA-9817400;R-HSA-9818789;R-HSA-5634221;R-HSA-5357928
LINC00211	-2.63146	0.00209825		LINC00211		R-HSA-168898	Toll-like Receptor Cascades	30	202	0.0132546	0.584396	0.898784	0.0463447	134	198	0.0139919	9606	Homo sapiens	APP;ITGAM;UNC93B1;NLRC5;LY96;USP18;CTSS;CTSO;CASP8;SOCS1;CTSK;CD14;CD36;IKBKE;MAP2K6;IKBIP;GSDMD;DUSP6;NFKBIA;TLR1;MAPK10;IRF7;S100P;TLR6;ALPK1;TLR3;MYD88;BIRC3		R-HSA-975118;R-HSA-177671;R-HSA-975115;R-HSA-975880;R-HSA-9013889;R-HSA-975878;R-HSA-975879;R-HSA-975111;R-HSA-9750942;R-HSA-975106;R-HSA-975874;R-HSA-9013895;R-HSA-975873;R-HSA-975134;R-HSA-5362500;R-HSA-203797;R-HSA-936985;R-HSA-177690;R-HSA-9758604;R-HSA-166168;R-HSA-450333;R-HSA-975125;R-HSA-177694;R-HSA-166175;R-HSA-177692;R-HSA-2562564;R-HSA-450348;R-HSA-450346;R-HSA-937022;R-HSA-450358;R-H…
GAS6	-2.6286	3.17579e-60		GAS6		R-HSA-399955	SEMA3A-Plexin repulsion signaling by inhibiting Integrin adhesion	3	20	0.00131234	0.588619	0.898784	0.0463447	6	8	0.000565331	9606	Homo sapiens	NRP1;NOV;SEMA3A		R-HSA-399942;R-HSA-399941;R-HSA-399934;R-HSA-399935;R-HSA-399933;R-HSA-399928
ADGRF4	-2.62328	0.000613452		ADGRF4		R-HSA-2485179	Activation of the phototransduction cascade	3	20	0.00131234	0.588619	0.898784	0.0463447	3	8	0.000565331	9606	Homo sapiens	SLC24A1;PDE6G;PDE6A		R-HSA-74065;R-HSA-74059;R-HSA-2514891
HSD17B2	-2.62304	1.91708e-30		HSD17B2		R-HSA-421270	Cell-cell junction organization	10	68	0.00446194	0.588809	0.898784	0.0463447	12	21	0.00148399	9606	Homo sapiens	CLDN11;CDH6;JUP;CADM1;CLDN7;CDH13;ANG;NECTIN4;CLDN1;NECTIN2		R-HSA-420598;R-HSA-5692437;R-HSA-419011;R-HSA-420019;R-HSA-420595;R-HSA-420592;R-HSA-433711;R-HSA-420591;R-HSA-420586;R-HSA-419002;R-HSA-419003;R-HSA-419001
PECAM1	-2.6221	0.000676879		PECAM1		R-HSA-1300642	Sperm Motility And Taxes	2	13	0.000853018	0.589794	0.898784	0.0463447	3	4	0.000282666	9606	Homo sapiens	CATSPER1;KCNU1		R-HSA-2534359;R-HSA-2534388;R-HSA-2534365
TNNT2	-2.61704	0.00264839		TNNT2		R-HSA-6799990	Metal sequestration by antimicrobial proteins	2	13	0.000853018	0.589794	0.898784	0.0463447	3	5	0.000353332	9606	Homo sapiens	HAS2;S100P		R-HSA-6798528;R-HSA-1222491;R-HSA-6798474
RP11-757G1.6	-2.6168	0.00312372		RP11-757G1.6		R-HSA-3215018	Processing and activation of SUMO	2	13	0.000853018	0.589794	0.898784	0.0463447	5	9	0.000635997	9606	Homo sapiens	SUMO3		R-HSA-2993769;R-HSA-2993784;R-HSA-2990842;R-HSA-2993781;R-HSA-2993763
LSAMP	-2.61562	2.18947e-06		LSAMP		R-HSA-9693928	Defective RIPK1-mediated regulated necrosis	2	13	0.000853018	0.589794	0.898784	0.0463447	5	10	0.000706664	9606	Homo sapiens	CASP8;MLKL		R-HSA-9687458;R-HSA-9686343;R-HSA-9698677;R-HSA-9693929;R-HSA-2672196
TAGLN	-2.61386	2.75047e-58		TAGLN		R-HSA-9664873	Pexophagy	2	13	0.000853018	0.589794	0.898784	0.0463447	5	13	0.000918663	9606	Homo sapiens	EPAS1;SQSTM1		R-HSA-9664881;R-HSA-9664880;R-HSA-9664855;R-HSA-9664871;R-HSA-9664892
BEST3	-2.61283	5.34369e-06		BEST3		R-HSA-209952	Peptide hormone biosynthesis	2	13	0.000853018	0.589794	0.898784	0.0463447	1	5	0.000353332	9606	Homo sapiens	INHBE		R-HSA-378975
ACTBL2	-2.61207	0.00371495		ACTBL2		R-HSA-9694614	Attachment and Entry	4	27	0.00177165	0.589968	0.898784	0.0463447	5	11	0.00077733	9606	Homo sapiens	NRP1;SDC3;SDC1;AGRN		R-HSA-9694579;R-HSA-9694661;R-HSA-9699007;R-HSA-9697423;R-HSA-9698988
RAD21L1	-2.61109	2.64939e-05		RAD21L1		R-HSA-6811558	PI5P, PP2A and IER3 Regulate PI3K/AKT Signaling	19	129	0.00846457	0.592527	0.898784	0.0463447	4	7	0.000494665	9606	Homo sapiens	PDGFRB;PDGFRA;CSF1;IRS1;EGF;HGF;FGF1;FGF2;VAV1;EREG;FGF5;IL1RL1;FGF7;RAC2;FGFR4;MYD88;IER3;FGFR1		R-HSA-2316434;R-HSA-8857925;R-HSA-6811472;R-HSA-6811454
APOBEC3D	-2.6048	4.38827e-08		APOBEC3D		R-HSA-173736	Alternative complement activation	1	6	0.000393701	0.599855	0.898784	0.0463447	9	9	0.000635997	9606	Homo sapiens	C3		R-HSA-183122;R-HSA-173745;R-HSA-183126;R-HSA-174551;R-HSA-183130;R-HSA-173754;R-HSA-173739;R-HSA-981539;R-HSA-173740
PDE7B	-2.60066	3.66987e-12		PDE7B		R-HSA-191650	Regulation of gap junction activity	1	6	0.000393701	0.599855	0.898784	0.0463447	4	4	0.000282666	9606	Homo sapiens	GJA1		R-HSA-191654;R-HSA-191636;R-HSA-191656;R-HSA-190541
CLIC2	-2.59877	1.11807e-12		CLIC2		R-HSA-1307965	betaKlotho-mediated ligand binding	1	6	0.000393701	0.599855	0.898784	0.0463447	2	2	0.000141333	9606	Homo sapiens	FGFR4		R-HSA-1307955;R-HSA-1307963
NID1	-2.59753	1.97354e-65		NID1		R-HSA-8952158	RUNX3 regulates BCL2L11 (BIM) transcription	1	6	0.000393701	0.599855	0.898784	0.0463447	2	2	0.000141333	9606	Homo sapiens	SMAD3		R-HSA-8952232;R-HSA-8952226
USP30-AS1	-2.59355	0.00326959		USP30-AS1		R-HSA-9754119	Drug-mediated inhibition of CDK4/CDK6 activity	1	6	0.000393701	0.599855	0.898784	0.0463447	2	2	0.000141333	9606	Homo sapiens	CCND1		R-HSA-9754129;R-HSA-9754130
LAMA4	-2.593	9.45838e-57		LAMA4		R-HSA-1251932	PLCG1 events in ERBB2 signaling	1	6	0.000393701	0.599855	0.898784	0.0463447	2	2	0.000141333	9606	Homo sapiens	EGF		R-HSA-1251922;R-HSA-1251944
IGFBP3	-2.59157	2.04515e-42		IGFBP3		R-HSA-5339717	Signaling by LRP5 mutants	1	6	0.000393701	0.599855	0.898784	0.0463447	1	1	7.06664e-05	9606	Homo sapiens	DKK1		R-HSA-5339711
LINC00704	-2.58697	0.00436634		LINC00704		R-HSA-390651	Dopamine receptors	1	6	0.000393701	0.599855	0.898784	0.0463447	2	4	0.000282666	9606	Homo sapiens	HKDC1		R-HSA-9654054;R-HSA-9656244
CD14	-2.58694	4.27115e-13		CD14		R-HSA-2408552	Methylation of MeSeH for excretion	1	6	0.000393701	0.599855	0.898784	0.0463447	1	2	0.000141333	9606	Homo sapiens	INMT		R-HSA-2408554
LINC01619	-2.58642	0.00096525		LINC01619		R-HSA-1296025	ATP sensitive Potassium channels	1	6	0.000393701	0.599855	0.898784	0.0463447	1	2	0.000141333	9606	Homo sapiens	ABCC9		R-HSA-1369017
GPR84	-2.58236	0.00404276		GPR84		R-HSA-9692913	SARS-CoV-1-mediated effects on programmed cell death	1	6	0.000393701	0.599855	0.898784	0.0463447	2	5	0.000353332	9606	Homo sapiens	BCL2L1		R-HSA-9704692;R-HSA-9704655
TFPI2	-2.5731	3.33858e-49		TFPI2		R-HSA-9705677	SARS-CoV-2 targets PDZ proteins in cell-cell junction	1	6	0.000393701	0.599855	0.898784	0.0463447	1	4	0.000282666	9606	Homo sapiens	GJA1		R-HSA-190541
PLSCR1	-2.57289	1.27353e-113		PLSCR1		R-HSA-9007892	Interleukin-38 signaling	1	6	0.000393701	0.599855	0.898784	0.0463447	1	5	0.000353332	9606	Homo sapiens	IL1R1		R-HSA-9007901
FUT3	-2.56238	0.00132076		FUT3		R-HSA-388479	Vasopressin-like receptors	1	6	0.000393701	0.599855	0.898784	0.0463447	1	7	0.000494665	9606	Homo sapiens	OXTR		R-HSA-388503
FER1L6	-2.55104	1.45413e-09		FER1L6		R-HSA-445989	TAK1-dependent IKK and NF-kappa-B activation	8	55	0.00360892	0.600937	0.898784	0.0463447	13	17	0.00120133	9606	Homo sapiens	IKBIP;NFKBIA;APP;CASP8;NLRC5;ALPK1;USP18		R-HSA-9749494;R-HSA-168166;R-HSA-9750226;R-HSA-9750942;R-HSA-9757951;R-HSA-9749464;R-HSA-9761344;R-HSA-9750946;R-HSA-9757954;R-HSA-9758604;R-HSA-9630923;R-HSA-9749487;R-HSA-9773803
RP11-118F19.1	-2.5507	0.0016057		RP11-118F19.1		R-HSA-397014	Muscle contraction	34	232	0.0152231	0.617328	0.898784	0.0463447	29	53	0.00374532	9606	Homo sapiens	KCNE4;CAMK2A;LMOD1;ATP1A2;ACTG2;SLC8A2;MYLK;CALD1;SCN7A;CLIC2;SCN3A;MYBPC2;ANXA1;TPM4;MME;ACTN2;ITGA1;ATP2B4;ABCC9;ACTA2;MYH3;ASPH;TNNT2;FXYD2;PDE5A;FKBP9;SCN2A;VCL;SCN2B;CES1		R-HSA-390597;R-HSA-5577237;R-HSA-427910;R-HSA-445700;R-HSA-9613264;R-HSA-390598;R-HSA-418309;R-HSA-390593;R-HSA-445699;R-HSA-390595;R-HSA-2855020;R-HSA-5617182;R-HSA-445704;R-HSA-5617179;R-HSA-936897;R-HSA-445705;R-HSA-5577050;R-HSA-5617178;R-HSA-9727567;R-HSA-9708104;R-HSA-5263628;R-HSA-5678261;R-HSA-445797;R-HSA-9727607;R-HSA-5576895;R-HSA-445813;R-HSA-9684068;R-HSA-425661;R-HSA-9691566
MGC16275	-2.54734	0.000194849		MGC16275		R-HSA-5656169	Termination of translesion DNA synthesis	5	35	0.00229659	0.617567	0.898784	0.0463447	8	9	0.000635997	9606	Homo sapiens	UBA7;KIAA0101;TRIM25;UBE2L6;ISG15		R-HSA-5653766;R-HSA-5653780;R-HSA-5653838;R-HSA-5653756;R-HSA-5653786;R-HSA-5653754;R-HSA-5653770;R-HSA-5655193
PIK3IP1	-2.54124	6.05022e-36		PIK3IP1		R-HSA-5654687	Downstream signaling of activated FGFR1	6	42	0.00275591	0.618065	0.898784	0.0463447	23	24	0.00169599	9606	Homo sapiens	FGF5;FLRT1;FGF1;FGF2;FGFR1		R-HSA-5654582;R-HSA-5654167;R-HSA-5654165;R-HSA-5654578;R-HSA-5654591;R-HSA-5654586;R-HSA-5654587;R-HSA-5654584;R-HSA-5654392;R-HSA-5654692;R-HSA-5654596;R-HSA-5654149;R-HSA-5654597;R-HSA-5654594;R-HSA-5654690;R-HSA-5656064;R-HSA-5654592;R-HSA-5654575;R-HSA-5654573;R-HSA-5654571;R-HSA-5654600;R-HSA-8941623;R-HSA-5654569
DUSP10	-2.53857	6.35323e-54		DUSP10		R-HSA-977068	Termination of O-glycan biosynthesis	4	28	0.00183727	0.618273	0.898784	0.0463447	4	4	0.000282666	9606	Homo sapiens	MUC1;MUC2;MUC12;MUC4		R-HSA-977071;R-HSA-981497;R-HSA-981814;R-HSA-981809
LOX	-2.53702	4.2162e-64		LOX		R-HSA-6803205	TP53 regulates transcription of several additional cell death genes whose specific roles in p53-dependent apoptosis remain uncertain	4	28	0.00183727	0.618273	0.898784	0.0463447	4	19	0.00134266	9606	Homo sapiens	PERP;BIRC5		R-HSA-6797766;R-HSA-6800836;R-HSA-6797763;R-HSA-6800816
CECR1	-2.53391	1.99443e-08		CECR1		R-HSA-180585	Vif-mediated degradation of APOBEC3G	8	56	0.00367454	0.620823	0.898784	0.0463447	4	4	0.000282666	9606	Homo sapiens	PSMD10;APOBEC3G;PSME1;PSME2;PSMB10;PSMB8;PSMB9		R-HSA-180602;R-HSA-180603;R-HSA-180555;R-HSA-180540
LY6E	-2.53382	6.32649e-90		LY6E		R-HSA-166016	Toll Like Receptor 4 (TLR4) Cascade	24	165	0.0108268	0.62089	0.898784	0.0463447	66	107	0.0075613	9606	Homo sapiens	IKBIP;APP;ITGAM;NLRC5;LY96;USP18;DUSP6;NFKBIA;TLR1;MAPK10;SOCS1;CASP8;IRF7;S100P;TLR6;CD14;CD36;ALPK1;IKBKE;MYD88;BIRC3;MAP2K6		R-HSA-177671;R-HSA-9750942;R-HSA-166286;R-HSA-166284;R-HSA-2559414;R-HSA-166038;R-HSA-5362500;R-HSA-9757954;R-HSA-203797;R-HSA-936985;R-HSA-9758604;R-HSA-166168;R-HSA-450333;R-HSA-166041;R-HSA-166175;R-HSA-2562564;R-HSA-450348;R-HSA-450346;R-HSA-937022;R-HSA-450358;R-HSA-9750946;R-HSA-2213017;R-HSA-166072;R-HSA-166082;R-HSA-2201316;R-HSA-2569057;R-HSA-9750226;R-HSA-166091;R-HSA-2562541;R-HSA-1681…
PCDHGA10	-2.53286	3.80269e-13		PCDHGA10		R-HSA-9651496	Defects of contact activation system (CAS) and kallikrein/kinin system (KKS)	3	21	0.00137795	0.621336	0.898784	0.0463447	6	18	0.00127199	9606	Homo sapiens	VWF;SERPING1;GP1BA		R-HSA-9665809;R-HSA-9651456;R-HSA-9673223;R-HSA-9651467;R-HSA-9666383;R-HSA-9650447
CCR7	-2.52924	0.00104027		CCR7		R-HSA-9671793	Diseases of hemostasis	3	21	0.00137795	0.621336	0.898784	0.0463447	6	18	0.00127199	9606	Homo sapiens	VWF;SERPING1;GP1BA		R-HSA-9665809;R-HSA-9651456;R-HSA-9673223;R-HSA-9651467;R-HSA-9666383;R-HSA-9650447
BDKRB2	-2.5266	1.76609e-42		BDKRB2		R-HSA-8878159	Transcriptional regulation by RUNX3	17	118	0.00774278	0.626498	0.898784	0.0463447	20	47	0.00332132	9606	Homo sapiens	PSMD10;CDKN1A;SMAD3;CCND1;MYC;PSME1;PSME2;HES1;PSMB10;PSMB8;CTGF;PSMB9		R-HSA-8952232;R-HSA-8878243;R-HSA-4411367;R-HSA-8878178;R-HSA-8951695;R-HSA-8952226;R-HSA-8952069;R-HSA-8878186;R-HSA-8952408;R-HSA-1980047;R-HSA-8952058;R-HSA-8878130;R-HSA-8952062;R-HSA-1989766;R-HSA-8878143;R-HSA-4396347;R-HSA-8951442;R-HSA-8878237;R-HSA-8951443;R-HSA-4411357
PLXNC1	-2.52591	7.49046e-12		PLXNC1		R-HSA-9694516	SARS-CoV-2 Infection	64	434	0.0284777	0.62703	0.898784	0.0463447	29	210	0.0148399	9606	Homo sapiens	APP;NRP1;SDC3;IFIH1;GJA1;MGAT5;TRIM25;NLRP3;SFN;IKBKE;B2M;DDX58;IFNB1;STAT1;CAV1;STAT2;HLA-B;ISG15;PARP9;HLA-F;PARP14;HLA-E;TLR1;PARP10;IRF7;SDC1;MASP1;AGRN		R-HSA-9754518;R-HSA-9696980;R-HSA-9729500;R-HSA-9729437;R-HSA-9755359;R-HSA-983426;R-HSA-9717658;R-HSA-190541;R-HSA-909726;R-HSA-9755328;R-HSA-9758529;R-HSA-9694341;R-HSA-9694661;R-HSA-9768142;R-HSA-9697423;R-HSA-918224;R-HSA-918225;R-HSA-9694579;R-HSA-9729725;R-HSA-9729279;R-HSA-9699007;R-HSA-9754745;R-HSA-9755258;R-HSA-9755244;R-HSA-9729454;R-HSA-9705320;R-HSA-9755368;R-HSA-9757097;R-HSA-9698988
IKZF3	-2.52508	0.0037407		IKZF3		R-HSA-9758890	Transport of RCbl within the body	2	14	0.000918635	0.629875	0.898784	0.0463447	6	9	0.000635997	9606	Homo sapiens	TCN2;LDLR		R-HSA-9759202;R-HSA-3000122;R-HSA-3000074;R-HSA-3000263;R-HSA-9759209;R-HSA-3000112
FAP	-2.52347	1.55495e-20		FAP		R-HSA-9664535	LTC4-CYSLTR mediated IL4 production	2	14	0.000918635	0.629875	0.898784	0.0463447	2	3	0.000211999	9606	Homo sapiens	GGT5;GGT1		R-HSA-9664306;R-HSA-266046
C12orf50	-2.52161	0.00528951		C12orf50		R-HSA-5658623	FGFRL1 modulation of FGFR1 signaling	2	14	0.000918635	0.629875	0.898784	0.0463447	1	2	0.000141333	9606	Homo sapiens	FGF5;FGF2		R-HSA-5654511
WFDC1	-2.52119	1.55495e-20		WFDC1		R-HSA-2559582	Senescence-Associated Secretory Phenotype (SASP)	13	91	0.00597113	0.631082	0.898784	0.0463447	13	22	0.00155466	9606	Homo sapiens	CCNA2;CDKN1A;IL6;CXCL8;IL1B;HIST1H2BE;TXNIP;IGFBP7;HIST1H2BD		R-HSA-3790137;R-HSA-4568740;R-HSA-3857305;R-HSA-3857308;R-HSA-3790130;R-HSA-3797202;R-HSA-3788725;R-HSA-3788724;R-HSA-3788745;R-HSA-3788748;R-HSA-3797196;R-HSA-3788705;R-HSA-3788708
POSTN	-2.51731	1.26616e-22		POSTN		R-HSA-201556	Signaling by ALK	6	43	0.00282152	0.640347	0.898784	0.0463447	30	40	0.00282666	9606	Homo sapiens	CD274;IRS1;MDK;MYC;PTN		R-HSA-9701524;R-HSA-9725332;R-HSA-9700120;R-HSA-201486;R-HSA-9700121;R-HSA-9700164;R-HSA-9701507;R-HSA-9725315;R-HSA-9667914;R-HSA-9700175;R-HSA-9700168;R-HSA-9700171;R-HSA-9700149;R-HSA-9700662;R-HSA-9701488;R-HSA-201510;R-HSA-9700156;R-HSA-201515;R-HSA-9725117;R-HSA-201519;R-HSA-9700154;R-HSA-9701562;R-HSA-201521;R-HSA-9700647;R-HSA-9701537;R-HSA-9701485;R-HSA-9700142;R-HSA-9700200;R-HSA-970064…
SPOCD1	-2.51646	6.75789e-46		SPOCD1		R-HSA-114604	GPVI-mediated activation cascade	6	43	0.00282152	0.640347	0.898784	0.0463447	14	25	0.00176666	9606	Homo sapiens	COL1A1;COL1A2;RAC2;LCP2;VAV1;PIK3CG		R-HSA-139842;R-HSA-442273;R-HSA-430158;R-HSA-114600;R-HSA-437932;R-HSA-434637;R-HSA-437162;R-HSA-429449;R-HSA-434633;R-HSA-453200;R-HSA-437936;R-HSA-437118;R-HSA-453183;R-HSA-429497
APOL2	-2.51626	2.59428e-17		APOL2		R-HSA-2173793	Transcriptional activity of SMAD2/SMAD3:SMAD4 heterotrimer	9	64	0.00419948	0.640897	0.898784	0.0463447	42	51	0.00360399	9606	Homo sapiens	SMAD3;COL1A2;STAT1;MYC;SERPINE1;SCG2		R-HSA-9730967;R-HSA-9733207;R-HSA-2187303;R-HSA-870538;R-HSA-9736979;R-HSA-9733203;R-HSA-2176491;R-HSA-9736984;R-HSA-2187309;R-HSA-2186607;R-HSA-9736966;R-HSA-2186741;R-HSA-1484099;R-HSA-2176503;R-HSA-2176502;R-HSA-2186747;R-HSA-209055;R-HSA-2187325;R-HSA-2187388;R-HSA-170847;R-HSA-9736970;R-HSA-2187395;R-HSA-2187330;R-HSA-2031355;R-HSA-173481;R-HSA-173545;R-HSA-9736959;R-HSA-9733247;R-HSA-217927…
CCRL2	-2.51536	9.10249e-05		CCRL2		R-HSA-75893	TNF signaling	9	64	0.00419948	0.640897	0.898784	0.0463447	36	56	0.00395732	9606	Homo sapiens	ADAM17;CASP8;TNFAIP3;TRAF1;RBCK1;CFLAR;IKBKE;BIRC3		R-HSA-9697747;R-HSA-5357776;R-HSA-5357904;R-HSA-5357845;R-HSA-9793680;R-HSA-5357780;R-HSA-9697750;R-HSA-9796691;R-HSA-9817362;R-HSA-9796626;R-HSA-9818975;R-HSA-3371385;R-HSA-9794008;R-HSA-9796379;R-HSA-5692550;R-HSA-9793988;R-HSA-3371360;R-HSA-5357828;R-HSA-9817411;R-HSA-9793679;R-HSA-5661517;R-HSA-9796617;R-HSA-9817397;R-HSA-5634228;R-HSA-5693108;R-HSA-5693055;R-HSA-75240;R-HSA-5357757;R-HSA-267…
AC017002.1	-2.51133	0.00149773		AC017002.1		R-HSA-9013508	NOTCH3 Intracellular Domain Regulates Transcription	5	36	0.0023622	0.641898	0.898784	0.0463447	7	22	0.00155466	9606	Homo sapiens	STAT1;HES1;PBX1		R-HSA-9021325;R-HSA-9013567;R-HSA-9021406;R-HSA-9014129;R-HSA-9021412;R-HSA-9013652;R-HSA-9021334
ACTN2	-2.51103	2.41175e-09		ACTN2		R-HSA-168188	Toll Like Receptor TLR6:TLR2 Cascade	19	133	0.00872703	0.644253	0.898784	0.0463447	39	78	0.00551198	9606	Homo sapiens	IKBIP;APP;NLRC5;LY96;USP18;DUSP6;NFKBIA;TLR1;MAPK10;SOCS1;CASP8;S100P;TLR6;CD14;CD36;ALPK1;MYD88;MAP2K6		R-HSA-166082;R-HSA-2201316;R-HSA-9750226;R-HSA-166091;R-HSA-9750942;R-HSA-168136;R-HSA-2201322;R-HSA-166286;R-HSA-9749464;R-HSA-166284;R-HSA-2559464;R-HSA-2559414;R-HSA-9761344;R-HSA-2262775;R-HSA-9757954;R-HSA-203797;R-HSA-9758604;R-HSA-166362;R-HSA-166363;R-HSA-9630923;R-HSA-450333;R-HSA-2262777;R-HSA-168162;R-HSA-9749494;R-HSA-168166;R-HSA-166119;R-HSA-450348;R-HSA-9757951;R-HSA-450346;R-HSA-9…
RP11-432M8.8	-2.50976	0.00478282		RP11-432M8.8		R-HSA-166058	MyD88:MAL(TIRAP) cascade initiated on plasma membrane	19	133	0.00872703	0.644253	0.898784	0.0463447	37	76	0.00537065	9606	Homo sapiens	IKBIP;APP;NLRC5;LY96;USP18;DUSP6;NFKBIA;TLR1;MAPK10;SOCS1;CASP8;S100P;TLR6;CD14;CD36;ALPK1;MYD88;MAP2K6		R-HSA-166082;R-HSA-2201316;R-HSA-9750226;R-HSA-166091;R-HSA-9750942;R-HSA-168136;R-HSA-2201322;R-HSA-166286;R-HSA-9749464;R-HSA-166284;R-HSA-2559414;R-HSA-9761344;R-HSA-2262775;R-HSA-9757954;R-HSA-203797;R-HSA-9758604;R-HSA-166362;R-HSA-166363;R-HSA-9630923;R-HSA-450333;R-HSA-2262777;R-HSA-168162;R-HSA-9749494;R-HSA-168166;R-HSA-166119;R-HSA-450348;R-HSA-9757951;R-HSA-450346;R-HSA-937059;R-HSA-93…
IL1R2	-2.50871	0.00535271		IL1R2		R-HSA-2024101	CS/DS degradation	4	29	0.00190289	0.64532	0.898784	0.0463447	3	10	0.000706664	9606	Homo sapiens	VCAN;NCAN;BGN;DCN		R-HSA-1793176;R-HSA-2022056;R-HSA-2065233
C5orf56	-2.5078	1.98348e-25		C5orf56		R-HSA-9634638	Estrogen-dependent nuclear events downstream of ESR-membrane signaling	4	29	0.00190289	0.64532	0.898784	0.0463447	3	12	0.000847997	9606	Homo sapiens	CCND1;EGF;EREG		R-HSA-9623355;R-HSA-9625465;R-HSA-9623341
IGFBP6	-2.50588	1.0722e-73		IGFBP6		R-HSA-8878166	Transcriptional regulation by RUNX2	21	147	0.00964567	0.648523	0.898784	0.0463447	21	84	0.00593598	9606	Homo sapiens	PSMD10;CDKN1A;STAT1;PSMB10;PSMB8;GLI2;PSMB9;COL1A1;LGALS3;MMP13;CCND1;PSME1;ITGBL1;PSME2;HES1;SKP2		R-HSA-8939688;R-HSA-9008456;R-HSA-8985644;R-HSA-9008015;R-HSA-8938382;R-HSA-9008110;R-HSA-8940001;R-HSA-8938371;R-HSA-8940007;R-HSA-8939801;R-HSA-8939833;R-HSA-9008475;R-HSA-8939706;R-HSA-8985627;R-HSA-9008412;R-HSA-9007999;R-HSA-9008177;R-HSA-9008433;R-HSA-9009362;R-HSA-8939829;R-HSA-8986294
LGALS3BP	-2.50585	1.46787e-123		LGALS3BP		R-HSA-5210891	Uptake and function of anthrax toxins	3	22	0.00144357	0.65223	0.898784	0.0463447	7	20	0.00141333	9606	Homo sapiens	ANTXR1;MAP2K6		R-HSA-5211405;R-HSA-5210909;R-HSA-5210923;R-HSA-5210921;R-HSA-5210935;R-HSA-5210947;R-HSA-5210944
FAM180A	-2.50138	2.79456e-11		FAM180A		R-HSA-139853	Elevation of cytosolic Ca2+ levels	3	22	0.00144357	0.65223	0.898784	0.0463447	1	5	0.000353332	9606	Homo sapiens	P2RX7;P2RX6;P2RX1		R-HSA-139855
RFX8	-2.49989	1.80696e-10		RFX8		R-HSA-399710	Activation of AMPA receptors	1	7	0.000459318	0.656517	0.898784	0.0463447	5	5	0.000353332	9606	Homo sapiens	GRIA4		R-HSA-420980;R-HSA-399712;R-HSA-420977;R-HSA-399711;R-HSA-420975
ARHGDIB	-2.49515	0.000623309		ARHGDIB		R-HSA-74713	IRS activation	1	7	0.000459318	0.656517	0.898784	0.0463447	3	3	0.000211999	9606	Homo sapiens	IRS1		R-HSA-74707;R-HSA-74711;R-HSA-74712
LRRN4CL	-2.495	4.27831e-07		LRRN4CL		R-HSA-9014826	Interleukin-36 pathway	1	7	0.000459318	0.656517	0.898784	0.0463447	3	3	0.000211999	9606	Homo sapiens	IL1R1		R-HSA-8848316;R-HSA-8848314;R-HSA-8940998
PCDHGC4	-2.49365	0.000341103		PCDHGC4		R-HSA-68911	G2 Phase	1	7	0.000459318	0.656517	0.898784	0.0463447	2	2	0.000141333	9606	Homo sapiens	CCNA2		R-HSA-187937;R-HSA-187959
ADGRA2	-2.49029	2.21723e-100		ADGRA2		R-HSA-190374	FGFR1c and Klotho ligand binding and activation	1	7	0.000459318	0.656517	0.898784	0.0463447	2	2	0.000141333	9606	Homo sapiens	FGFR1		R-HSA-191062;R-HSA-190268
MIR100HG	-2.48587	1.00579e-10		MIR100HG		R-HSA-9673221	Defective F9 activation	1	7	0.000459318	0.656517	0.898784	0.0463447	1	1	7.06664e-05	9606	Homo sapiens	GP1BA		R-HSA-9673223
RNF112	-2.48384	1.34992e-16		RNF112		R-HSA-390648	Muscarinic acetylcholine receptors	1	7	0.000459318	0.656517	0.898784	0.0463447	2	5	0.000353332	9606	Homo sapiens	CHRM2		R-HSA-390673;R-HSA-9704297
SLA	-2.48325	2.36231e-06		SLA		R-HSA-429593	Inositol transporters	1	7	0.000459318	0.656517	0.898784	0.0463447	1	3	0.000211999	9606	Homo sapiens	SLC5A11		R-HSA-429571
TRPA1	-2.4824	2.15862e-65		TRPA1		R-HSA-3296197	Hydroxycarboxylic acid-binding receptors	1	7	0.000459318	0.656517	0.898784	0.0463447	1	3	0.000211999	9606	Homo sapiens	HCAR2		R-HSA-444661
CEACAMP10	-2.47993	0.00656026		CEACAMP10		R-HSA-427652	Sodium-coupled phosphate cotransporters	1	7	0.000459318	0.656517	0.898784	0.0463447	1	3	0.000211999	9606	Homo sapiens	SLC34A2		R-HSA-427656
LINC00856	-2.47539	0.000290909		LINC00856		R-HSA-3065678	SUMO is transferred from E1 to E2 (UBE2I, UBC9)	1	7	0.000459318	0.656517	0.898784	0.0463447	1	3	0.000211999	9606	Homo sapiens	SUMO3		R-HSA-2993769
XXbac-B33L19.4	-2.47164	0.00420126		XXbac-B33L19.4		R-HSA-111464	SMAC(DIABLO)-mediated dissociation of IAP:caspase complexes	1	7	0.000459318	0.656517	0.898784	0.0463447	1	3	0.000211999	9606	Homo sapiens	CASP7		R-HSA-114392
DYDC2	-2.47147	0.00536309		DYDC2		R-HSA-111463	SMAC (DIABLO) binds to IAPs	1	7	0.000459318	0.656517	0.898784	0.0463447	1	4	0.000282666	9606	Homo sapiens	CASP7		R-HSA-114354
RND3	-2.46585	4.20492e-89		RND3		R-HSA-8941284	RUNX2 regulates chondrocyte maturation	1	7	0.000459318	0.656517	0.898784	0.0463447	1	4	0.000282666	9606	Homo sapiens	GLI2		R-HSA-8986294
TFPI	-2.46422	3.17372e-16		TFPI		R-HSA-5250971	Toxicity of botulinum toxin type C (botC)	1	7	0.000459318	0.656517	0.898784	0.0463447	1	5	0.000353332	9606	Homo sapiens	STX1B		R-HSA-181567
CHRM2	-2.45943	1.05446e-43		CHRM2		R-HSA-1606341	IRF3 mediated activation of type 1 IFN	1	7	0.000459318	0.656517	0.898784	0.0463447	1	6	0.000423998	9606	Homo sapiens	DTX4		R-HSA-1606327
AKR1C1	-2.45814	7.19472e-25		AKR1C1		R-HSA-1500931	Cell-Cell communication	19	134	0.00879265	0.656665	0.898784	0.0463447	21	60	0.00423998	9606	Homo sapiens	ITGB1;KIRREL3;COL17A1;CD151;CADM1;LAMB3;JUP;ACTN2;LAMC2;CLDN1;IQGAP3;CLDN11;CDH6;CLDN7;CDH13;ANG;NECTIN4;NECTIN2		R-HSA-5692437;R-HSA-446083;R-HSA-419011;R-HSA-432897;R-HSA-433711;R-HSA-420591;R-HSA-451757;R-HSA-420586;R-HSA-451403;R-HSA-446089;R-HSA-420598;R-HSA-420019;R-HSA-420595;R-HSA-420592;R-HSA-451377;R-HSA-432956;R-HSA-446077;R-HSA-419002;R-HSA-419003;R-HSA-432952;R-HSA-419001
UBE2L6	-2.45632	2.40039e-81		UBE2L6		R-HSA-109704	PI3K Cascade	8	58	0.00380577	0.658942	0.898784	0.0463447	1	6	0.000423998	9606	Homo sapiens	FGF5;FGF7;IRS1;FGFR4;FGF1;FGF2;FGFR1		R-HSA-109699
IL17B	-2.45168	0.00699854		IL17B		R-HSA-350562	Regulation of ornithine decarboxylase (ODC)	7	51	0.00334646	0.659905	0.898784	0.0463447	2	4	0.000282666	9606	Homo sapiens	PSMD10;NQO1;PSME1;PSME2;PSMB10;PSMB8;PSMB9		R-HSA-353125;R-HSA-350578
RP11-1080G15.1	-2.44943	0.00456199		RP11-1080G15.1		R-HSA-182971	EGFR downregulation	5	37	0.00242782	0.66524	0.898784	0.0463447	20	22	0.00155466	9606	Homo sapiens	SH3KBP1;EGF;SPRY1;PTPRK;EREG		R-HSA-8867047;R-HSA-183072;R-HSA-8867044;R-HSA-8867041;R-HSA-182986;R-HSA-183051;R-HSA-8951490;R-HSA-182990;R-HSA-183055;R-HSA-183084;R-HSA-182988;R-HSA-183058;R-HSA-182994;R-HSA-183089;R-HSA-182993;R-HSA-183002;R-HSA-183067;R-HSA-8864029;R-HSA-182969;R-HSA-183036
PLAUR	-2.44853	6.74654e-39		PLAUR		R-HSA-5694530	Cargo concentration in the ER	5	37	0.00242782	0.66524	0.898784	0.0463447	8	12	0.000847997	9606	Homo sapiens	MCFD2;COL7A1;FOLR3;CNIH3;CTSC		R-HSA-5694436;R-HSA-5694435;R-HSA-5694431;R-HSA-5694428;R-HSA-5694522;R-HSA-5694410;R-HSA-5694442;R-HSA-5694427
LINC01011	-2.44737	0.00019567		LINC01011		R-HSA-166166	MyD88-independent TLR4 cascade	17	121	0.00793963	0.665979	0.898784	0.0463447	44	72	0.00508798	9606	Homo sapiens	IKBIP;APP;NLRC5;LY96;USP18;DUSP6;NFKBIA;MAPK10;CASP8;IRF7;CD14;ALPK1;IKBKE;BIRC3;MAP2K6		R-HSA-177671;R-HSA-2569057;R-HSA-9750226;R-HSA-2562541;R-HSA-9750942;R-HSA-168136;R-HSA-937029;R-HSA-9749464;R-HSA-168915;R-HSA-9761344;R-HSA-5362500;R-HSA-9757954;R-HSA-203797;R-HSA-936985;R-HSA-9758604;R-HSA-9630923;R-HSA-450333;R-HSA-2201338;R-HSA-168921;R-HSA-166175;R-HSA-168162;R-HSA-9749494;R-HSA-936941;R-HSA-2562564;R-HSA-168166;R-HSA-166245;R-HSA-168933;R-HSA-5362486;R-HSA-450348;R-HSA-97…
RP11-426C22.4	-2.44515	1.51458e-21		RP11-426C22.4		R-HSA-937061	TRIF(TICAM1)-mediated TLR4 signaling	17	121	0.00793963	0.665979	0.898784	0.0463447	42	70	0.00494665	9606	Homo sapiens	IKBIP;APP;NLRC5;LY96;USP18;DUSP6;NFKBIA;MAPK10;CASP8;IRF7;CD14;ALPK1;IKBKE;BIRC3;MAP2K6		R-HSA-177671;R-HSA-2569057;R-HSA-9750226;R-HSA-2562541;R-HSA-9750942;R-HSA-168136;R-HSA-937029;R-HSA-9749464;R-HSA-168915;R-HSA-9761344;R-HSA-5362500;R-HSA-9757954;R-HSA-203797;R-HSA-936985;R-HSA-9758604;R-HSA-9630923;R-HSA-450333;R-HSA-2201338;R-HSA-168921;R-HSA-168162;R-HSA-9749494;R-HSA-936941;R-HSA-2562564;R-HSA-168166;R-HSA-166245;R-HSA-168933;R-HSA-5362486;R-HSA-450348;R-HSA-9757951;R-HSA-4…
IMPDH1P10	-2.4437	0.00407763		IMPDH1P10		R-HSA-166662	Lectin pathway of complement activation	2	15	0.000984252	0.666835	0.898784	0.0463447	6	6	0.000423998	9606	Homo sapiens	COLEC10;MASP1		R-HSA-166721;R-HSA-166726;R-HSA-2855054;R-HSA-8852509;R-HSA-2855077;R-HSA-2855125
IKBKE	-2.44326	8.51358e-44		IKBKE		R-HSA-180689	APOBEC3G mediated resistance to HIV-1 infection	2	15	0.000984252	0.666835	0.898784	0.0463447	3	3	0.000211999	9606	Homo sapiens	APOBEC3G		R-HSA-180630;R-HSA-180634;R-HSA-180632
TNS4	-2.44259	0.000384128		TNS4		R-HSA-209560	NF-kB is activated and signals survival	2	15	0.000984252	0.666835	0.898784	0.0463447	3	4	0.000282666	9606	Homo sapiens	NFKBIA;SQSTM1		R-HSA-209536;R-HSA-193703;R-HSA-193705
LIF	-2.43784	1.90811e-85		LIF		R-HSA-425561	Sodium/Calcium exchangers	2	15	0.000984252	0.666835	0.898784	0.0463447	2	4	0.000282666	9606	Homo sapiens	SLC24A1;SLC8A2		R-HSA-425678;R-HSA-425661
RP11-874J12.4	-2.43762	0.00197214		RP11-874J12.4		R-HSA-75035	Chk1/Chk2(Cds1) mediated inactivation of Cyclin B:Cdk1 complex	2	15	0.000984252	0.666835	0.898784	0.0463447	2	5	0.000353332	9606	Homo sapiens	CHEK2;SFN		R-HSA-75809;R-HSA-75016
COL8A1	-2.43466	5.06692e-95		COL8A1		R-HSA-159740	Gamma-carboxylation of protein precursors	2	15	0.000984252	0.666835	0.898784	0.0463447	2	9	0.000635997	9606	Homo sapiens	PROS1;GAS6		R-HSA-163810;R-HSA-159752
TGFBR2	-2.43293	5.64435e-113		TGFBR2		R-HSA-381183	ATF6 (ATF6-alpha) activates chaperone genes	2	15	0.000984252	0.666835	0.898784	0.0463447	1	5	0.000353332	9606	Homo sapiens	DDIT3		R-HSA-1791107
ALMS1-IT1	-2.42177	0.00245033		ALMS1-IT1		R-HSA-9703648	Signaling by FLT3 ITD and TKD mutants	4	30	0.0019685	0.67107	0.898784	0.0463447	4	24	0.00169599	9606	Homo sapiens	CDKN1A;BCL2L1		R-HSA-9698021;R-HSA-9698043;R-HSA-9698026;R-HSA-9698041
DOCK2	-2.42088	6.42315e-05		DOCK2		R-HSA-8862803	Deregulated CDK5 triggers multiple neurodegenerative pathways in Alzheimer's disease models	4	30	0.0019685	0.67107	0.898784	0.0463447	3	22	0.00155466	9606	Homo sapiens	APP;SOD2		R-HSA-8870710;R-HSA-8863009;R-HSA-8870703
LAMB3	-2.41511	1.67769e-16		LAMB3		R-HSA-8863678	Neurodegenerative Diseases	4	30	0.0019685	0.67107	0.898784	0.0463447	3	22	0.00155466	9606	Homo sapiens	APP;SOD2		R-HSA-8870710;R-HSA-8863009;R-HSA-8870703
FAM65B	-2.41442	4.82162e-14		FAM65B		R-HSA-201451	Signaling by BMP	4	30	0.0019685	0.67107	0.898784	0.0463447	2	17	0.00120133	9606	Homo sapiens	ACVRL1;GREM2;NOG;FSTL1		R-HSA-201810;R-HSA-8858369
DLGAP1-AS2	-2.41381	9.86028e-15		DLGAP1-AS2		R-HSA-181438	Toll Like Receptor 2 (TLR2) Cascade	19	136	0.00892388	0.680804	0.898784	0.0463447	41	80	0.00565331	9606	Homo sapiens	IKBIP;APP;NLRC5;LY96;USP18;DUSP6;NFKBIA;TLR1;MAPK10;SOCS1;CASP8;S100P;TLR6;CD14;CD36;ALPK1;MYD88;MAP2K6		R-HSA-166082;R-HSA-2201316;R-HSA-9750226;R-HSA-166091;R-HSA-9750942;R-HSA-168136;R-HSA-2201322;R-HSA-2559468;R-HSA-166286;R-HSA-9749464;R-HSA-166284;R-HSA-2559464;R-HSA-2559414;R-HSA-9761344;R-HSA-2262775;R-HSA-9757954;R-HSA-203797;R-HSA-9758604;R-HSA-166362;R-HSA-166363;R-HSA-9630923;R-HSA-450333;R-HSA-2262777;R-HSA-168162;R-HSA-9749494;R-HSA-168166;R-HSA-166119;R-HSA-450348;R-HSA-9757951;R-HSA-…
GS1-600G8.5	-2.41335	0.00658987		GS1-600G8.5		R-HSA-168179	Toll Like Receptor TLR1:TLR2 Cascade	19	136	0.00892388	0.680804	0.898784	0.0463447	39	78	0.00551198	9606	Homo sapiens	IKBIP;APP;NLRC5;LY96;USP18;DUSP6;NFKBIA;TLR1;MAPK10;SOCS1;CASP8;S100P;TLR6;CD14;CD36;ALPK1;MYD88;MAP2K6		R-HSA-166082;R-HSA-2201316;R-HSA-9750226;R-HSA-166091;R-HSA-9750942;R-HSA-168136;R-HSA-2201322;R-HSA-2559468;R-HSA-166286;R-HSA-9749464;R-HSA-166284;R-HSA-2559414;R-HSA-9761344;R-HSA-2262775;R-HSA-9757954;R-HSA-203797;R-HSA-9758604;R-HSA-166362;R-HSA-166363;R-HSA-9630923;R-HSA-450333;R-HSA-2262777;R-HSA-168162;R-HSA-9749494;R-HSA-168166;R-HSA-166119;R-HSA-450348;R-HSA-9757951;R-HSA-450346;R-HSA-9…
ESRRB	-2.41255	8.33581e-06		ESRRB		R-HSA-210993	Tie2 Signaling	3	23	0.00150919	0.681276	0.898784	0.0463447	14	14	0.000989329	9606	Homo sapiens	ANGPT2;ANGPT1;TEK		R-HSA-210881;R-HSA-210977;R-HSA-204871;R-HSA-204773;R-HSA-204779;R-HSA-204873;R-HSA-204813;R-HSA-204850;R-HSA-204824;R-HSA-210872;R-HSA-204863;R-HSA-210974;R-HSA-204798;R-HSA-204861
H19	-2.4118	4.65245e-08		H19		R-HSA-196791	Vitamin D (calciferol) metabolism	3	23	0.00150919	0.681276	0.898784	0.0463447	8	20	0.00141333	9606	Homo sapiens	CUBN;VDR;LDLR		R-HSA-8963864;R-HSA-9660192;R-HSA-8963915;R-HSA-209760;R-HSA-4546387;R-HSA-350158;R-HSA-350168;R-HSA-350186
ANGPT1	-2.41137	8.22854e-25		ANGPT1		R-HSA-9614657	FOXO-mediated transcription of cell death genes	3	23	0.00150919	0.681276	0.898784	0.0463447	4	15	0.00106	9606	Homo sapiens	CITED2;DDIT3		R-HSA-9621242;R-HSA-9622667;R-HSA-9622604;R-HSA-9621116
POPDC2	-2.40966	0.000292404		POPDC2		R-HSA-418038	Nucleotide-like (purinergic) receptors	3	23	0.00150919	0.681276	0.898784	0.0463447	3	15	0.00106	9606	Homo sapiens	LPAR6;SERPINH1;TAPBP		R-HSA-417890;R-HSA-417825;R-HSA-417896
CASS4	-2.40474	5.23352e-15		CASS4		R-HSA-452723	Transcriptional regulation of pluripotent stem cells	6	45	0.00295276	0.682497	0.898784	0.0463447	8	35	0.00247332	9606	Homo sapiens	EPAS1;DKK1;FGF2;PBX1		R-HSA-452838;R-HSA-480515;R-HSA-452894;R-HSA-480301;R-HSA-480204;R-HSA-2972977;R-HSA-2972960;R-HSA-452392
LINC00161	-2.40127	0.00819794		LINC00161		R-HSA-1296065	Inwardly rectifying K+ channels	5	38	0.00249344	0.687565	0.898784	0.0463447	4	7	0.000494665	9606	Homo sapiens	KCNJ6;GNGT2;KCNJ15;ABCC9;GNG11		R-HSA-1013020;R-HSA-1013013;R-HSA-1013012;R-HSA-1369017
RP11-622C24.1	-2.39873	0.00642543		RP11-622C24.1		R-HSA-1538133	G0 and Early G1	5	38	0.00249344	0.687565	0.898784	0.0463447	9	27	0.00190799	9606	Homo sapiens	TOP2A;CCNA2;MYC		R-HSA-1363303;R-HSA-8964475;R-HSA-8964588;R-HSA-1363314;R-HSA-188345;R-HSA-8964531;R-HSA-1363311;R-HSA-8964580;R-HSA-1363306
RP11-61A14.1	-2.39556	0.00691171		RP11-61A14.1		R-HSA-168164	Toll Like Receptor 3 (TLR3) Cascade	16	116	0.00761155	0.690412	0.898784	0.0463447	45	73	0.00515865	9606	Homo sapiens	IKBIP;APP;NLRC5;USP18;DUSP6;NFKBIA;MAPK10;CASP8;IRF7;ALPK1;IKBKE;TLR3;BIRC3;MAP2K6		R-HSA-9013963;R-HSA-177671;R-HSA-9750226;R-HSA-9013889;R-HSA-9750942;R-HSA-168136;R-HSA-9749464;R-HSA-9013895;R-HSA-9628444;R-HSA-9014343;R-HSA-9014342;R-HSA-9013979;R-HSA-847070;R-HSA-9013978;R-HSA-9761344;R-HSA-450259;R-HSA-9757954;R-HSA-203797;R-HSA-177690;R-HSA-9758604;R-HSA-9630923;R-HSA-450333;R-HSA-177694;R-HSA-168092;R-HSA-177692;R-HSA-9013974;R-HSA-168930;R-HSA-168162;R-HSA-9013992;R-HSA…
F2RL3	-2.38887	0.00912904		F2RL3		R-HSA-163841	Gamma carboxylation, hypusine formation and arylsulfatase activation	10	74	0.00485564	0.691122	0.898784	0.0463447	8	40	0.00282666	9606	Homo sapiens	STS;PROS1;ARSJ;ARSI;ARSG;GAS6;ARSE;SUMF2;SUMF1		R-HSA-163810;R-HSA-163843;R-HSA-1614362;R-HSA-163809;R-HSA-159729;R-HSA-1614336;R-HSA-159752;R-HSA-159773
C10orf55	-2.38827	4.29132e-05		C10orf55		R-HSA-373760	L1CAM interactions	18	130	0.00853018	0.691715	0.898784	0.0463447	11	54	0.00381598	9606	Homo sapiens	ITGB1;NRP1;SPTBN5;CNTNAP1;NCAN;ITGA2;ITGA1;LAMB1;LAMC1;ALCAM;ITGA10;SCN7A;SCN2A;SCN3A;SCN2B;FGFR1		R-HSA-373733;R-HSA-443780;R-HSA-443778;R-HSA-445088;R-HSA-374669;R-HSA-437230;R-HSA-392751;R-HSA-374686;R-HSA-445083;R-HSA-373739;R-HSA-374683
TNC	-2.38795	2.98904e-43		TNC		R-HSA-199418	Negative regulation of the PI3K/AKT network	19	137	0.0089895	0.692515	0.898784	0.0463447	4	10	0.000706664	9606	Homo sapiens	PDGFRB;PDGFRA;CSF1;IRS1;EGF;HGF;FGF1;FGF2;VAV1;EREG;FGF5;IL1RL1;FGF7;RAC2;FGFR4;MYD88;IER3;FGFR1		R-HSA-2316434;R-HSA-8857925;R-HSA-6811472;R-HSA-6811454
LOXL1	-2.38735	1.51175e-68		LOXL1		R-HSA-1296059	G protein gated Potassium channels	4	31	0.00203412	0.695499	0.898784	0.0463447	3	3	0.000211999	9606	Homo sapiens	KCNJ6;GNGT2;KCNJ15;GNG11		R-HSA-1013020;R-HSA-1013013;R-HSA-1013012
IL34	-2.38712	0.00172509		IL34		R-HSA-1296041	Activation of G protein gated Potassium channels	4	31	0.00203412	0.695499	0.898784	0.0463447	3	3	0.000211999	9606	Homo sapiens	KCNJ6;GNGT2;KCNJ15;GNG11		R-HSA-1013020;R-HSA-1013013;R-HSA-1013012
VEGFC	-2.38471	1.43238e-64		VEGFC		R-HSA-997272	Inhibition of voltage gated Ca2+ channels via Gbeta/gamma subunits	4	31	0.00203412	0.695499	0.898784	0.0463447	3	3	0.000211999	9606	Homo sapiens	KCNJ6;GNGT2;KCNJ15;GNG11		R-HSA-1013020;R-HSA-1013013;R-HSA-1013012
ECM2	-2.38451	0.000386095		ECM2		R-HSA-5693554	Resolution of D-loop Structures through Synthesis-Dependent Strand Annealing (SDSA)	4	31	0.00203412	0.695499	0.898784	0.0463447	1	1	7.06664e-05	9606	Homo sapiens	RAD51AP1;RMI2;EXO1;NBN		R-HSA-5693589
FXYD2	-2.38425	0.00871375		FXYD2		R-HSA-5654695	PI-3K cascade:FGFR2	4	31	0.00203412	0.695499	0.898784	0.0463447	6	7	0.000494665	9606	Homo sapiens	FGF5;FGF7;FGF1;FGF2		R-HSA-5654614;R-HSA-5654612;R-HSA-5654622;R-HSA-5654620;R-HSA-5654701;R-HSA-5654697
RAB27B	-2.38321	1.06714e-16		RAB27B		R-HSA-1187000	Fertilization	4	31	0.00203412	0.695499	0.898784	0.0463447	4	9	0.000635997	9606	Homo sapiens	CATSPER1;KCNU1;B4GALT1;ZP1		R-HSA-2534359;R-HSA-2534388;R-HSA-1297338;R-HSA-2534365
NCF1	-2.38319	0.00922249		NCF1		R-HSA-180534	Vpu mediated degradation of CD4	7	53	0.00347769	0.697822	0.898784	0.0463447	5	5	0.000353332	9606	Homo sapiens	PSMD10;CD4;PSME1;PSME2;PSMB10;PSMB8;PSMB9		R-HSA-180599;R-HSA-180597;R-HSA-180606;R-HSA-180591;R-HSA-180573
MYH16	-2.37741	0.0084501		MYH16		R-HSA-1236978	Cross-presentation of soluble exogenous antigens (endosomes)	7	53	0.00347769	0.697822	0.898784	0.0463447	5	6	0.000423998	9606	Homo sapiens	PSMD10;MRC1;PSME1;PSME2;PSMB10;PSMB8;PSMB9		R-HSA-1236970;R-HSA-1236939;R-HSA-1236955;R-HSA-1236940;R-HSA-1236941
HRASLS2	-2.37544	0.00354411		HRASLS2		R-HSA-209543	p75NTR recruits signalling complexes	2	16	0.00104987	0.700752	0.898784	0.0463447	8	9	0.000635997	9606	Homo sapiens	SQSTM1;MYD88		R-HSA-193665;R-HSA-193686;R-HSA-193684;R-HSA-193641;R-HSA-193694;R-HSA-193695;R-HSA-193647;R-HSA-209566
TMEM154	-2.37268	9.6219e-15		TMEM154		R-HSA-879415	Advanced glycosylation endproduct receptor signaling	2	16	0.00104987	0.700752	0.898784	0.0463447	3	4	0.000282666	9606	Homo sapiens	APP;LGALS3		R-HSA-879358;R-HSA-879411;R-HSA-879362
FOXF1	-2.37215	3.70879e-73		FOXF1		R-HSA-877312	Regulation of IFNG signaling	2	16	0.00104987	0.700752	0.898784	0.0463447	3	4	0.000282666	9606	Homo sapiens	SOCS1;STAT1		R-HSA-997326;R-HSA-877269;R-HSA-877281
RASL12	-2.37178	1.61618e-14		RASL12		R-HSA-179812	GRB2 events in EGFR signaling	2	16	0.00104987	0.700752	0.898784	0.0463447	2	3	0.000211999	9606	Homo sapiens	EGF;EREG		R-HSA-177938;R-HSA-177943
PIGR	-2.371	0.00862139		PIGR		R-HSA-8941856	RUNX3 regulates NOTCH signaling	2	16	0.00104987	0.700752	0.898784	0.0463447	4	7	0.000494665	9606	Homo sapiens	HES1		R-HSA-1980047;R-HSA-8878243;R-HSA-4396347;R-HSA-8878237
ITGBL1	-2.37049	4.09356e-06		ITGBL1		R-HSA-4641265	Repression of WNT target genes	2	16	0.00104987	0.700752	0.898784	0.0463447	4	7	0.000494665	9606	Homo sapiens	MYC		R-HSA-8944349;R-HSA-8944352;R-HSA-4641231;R-HSA-5229348
HIST1H2BD	-2.36938	2.12399e-26		HIST1H2BD		R-HSA-2691230	Signaling by NOTCH1 HD Domain Mutants in Cancer	2	16	0.00104987	0.700752	0.898784	0.0463447	2	6	0.000423998	9606	Homo sapiens	NEURL1B;ADAM17		R-HSA-2737728;R-HSA-2730752
ASS1P2	-2.36726	0.00064515		ASS1P2		R-HSA-2691232	Constitutive Signaling by NOTCH1 HD Domain Mutants	2	16	0.00104987	0.700752	0.898784	0.0463447	2	6	0.000423998	9606	Homo sapiens	NEURL1B;ADAM17		R-HSA-2737728;R-HSA-2730752
LINC00890	-2.36433	0.0100228		LINC00890		R-HSA-159854	Gamma-carboxylation, transport, and amino-terminal cleavage of proteins	2	16	0.00104987	0.700752	0.898784	0.0463447	6	27	0.00190799	9606	Homo sapiens	PROS1;GAS6		R-HSA-163810;R-HSA-163843;R-HSA-163809;R-HSA-159729;R-HSA-159752;R-HSA-159773
ENKUR	-2.36305	0.0101128		ENKUR		R-HSA-2197563	NOTCH2 intracellular domain regulates transcription	2	16	0.00104987	0.700752	0.898784	0.0463447	2	9	0.000635997	9606	Homo sapiens	HES1		R-HSA-2976716;R-HSA-2197562
SLC1A7	-2.36085	5.90515e-06		SLC1A7		R-HSA-5661231	Metallothioneins bind metals	2	16	0.00104987	0.700752	0.898784	0.0463447	5	27	0.00190799	9606	Homo sapiens	MT2A;CES1;MT1E		R-HSA-5662598;R-HSA-5662614;R-HSA-5662595;R-HSA-5662608;R-HSA-5662986
AC073072.5	-2.36046	0.00724692		AC073072.5		R-HSA-8964043	Plasma lipoprotein clearance	6	46	0.00301837	0.70232	0.898784	0.0463447	18	36	0.00254399	9606	Homo sapiens	CUBN;LIPC;NR1H3;LDLR;LIPA;CES3		R-HSA-171106;R-HSA-174624;R-HSA-174657;R-HSA-8854628;R-HSA-8865667;R-HSA-6784738;R-HSA-264834;R-HSA-171141;R-HSA-8937442;R-HSA-171087;R-HSA-174706;R-HSA-171122;R-HSA-171059;R-HSA-264848;R-HSA-6784735;R-HSA-6784734;R-HSA-174808;R-HSA-6784729
TRAPPC3L	-2.35431	0.00884009		TRAPPC3L		R-HSA-9033500	TYSND1 cleaves peroxisomal proteins	1	8	0.000524934	0.705159	0.898784	0.0463447	7	7	0.000494665	9606	Homo sapiens	TYSND1		R-HSA-9033529;R-HSA-9033515;R-HSA-9033530;R-HSA-9033520;R-HSA-9033490;R-HSA-9033506;R-HSA-9033524
RP11-536K7.3	-2.35299	0.00127472		RP11-536K7.3		R-HSA-5603029	IkBA variant leads to EDA-ID	1	8	0.000524934	0.705159	0.898784	0.0463447	2	2	0.000141333	9606	Homo sapiens	NFKBIA		R-HSA-5228811;R-HSA-9630921
KRT18P5	-2.34772	0.00243314		KRT18P5		R-HSA-176417	Phosphorylation of Emi1	1	8	0.000524934	0.705159	0.898784	0.0463447	2	2	0.000141333	9606	Homo sapiens	FBXO5		R-HSA-174122;R-HSA-174174
TMEM26	-2.34769	5.05076e-24		TMEM26		R-HSA-8849470	PTK6 Regulates Cell Cycle	1	8	0.000524934	0.705159	0.898784	0.0463447	2	2	0.000141333	9606	Homo sapiens	CCND1		R-HSA-8848436;R-HSA-8848414
LIPC	-2.34148	0.00831896		LIPC		R-HSA-5340588	Signaling by RNF43 mutants	1	8	0.000524934	0.705159	0.898784	0.0463447	1	1	7.06664e-05	9606	Homo sapiens	FZD6		R-HSA-5340587
ALPK2	-2.34123	7.05428e-39		ALPK2		R-HSA-166665	Terminal pathway of complement	1	8	0.000524934	0.705159	0.898784	0.0463447	4	5	0.000353332	9606	Homo sapiens	C7		R-HSA-173723;R-HSA-173720;R-HSA-173725;R-HSA-173709
SBF2-AS1	-2.34094	3.63269e-10		SBF2-AS1		R-HSA-5635851	GLI proteins bind promoters of Hh responsive genes to promote transcription	1	8	0.000524934	0.705159	0.898784	0.0463447	3	4	0.000282666	9606	Homo sapiens	GLI2		R-HSA-5635846;R-HSA-5635853;R-HSA-5635848
CNTNAP1	-2.33639	1.18093e-57		CNTNAP1		R-HSA-194313	VEGF ligand-receptor interactions	1	8	0.000524934	0.705159	0.898784	0.0463447	3	4	0.000282666	9606	Homo sapiens	VEGFC		R-HSA-195378;R-HSA-194310;R-HSA-194308
PCDHGB3	-2.3358	1.36629e-11		PCDHGB3		R-HSA-195399	VEGF binds to VEGFR leading to receptor dimerization	1	8	0.000524934	0.705159	0.898784	0.0463447	2	3	0.000211999	9606	Homo sapiens	VEGFC		R-HSA-194310;R-HSA-194308
CH25H	-2.33325	0.011014		CH25H		R-HSA-5653890	Lactose synthesis	1	8	0.000524934	0.705159	0.898784	0.0463447	2	3	0.000211999	9606	Homo sapiens	B4GALT1		R-HSA-5653878;R-HSA-5653886
IL16	-2.33298	8.51847e-18		IL16		R-HSA-167826	The fatty acid cycling model	1	8	0.000524934	0.705159	0.898784	0.0463447	3	6	0.000423998	9606	Homo sapiens	UCP3		R-HSA-166387;R-HSA-166214;R-HSA-166220
HILS1	-2.33093	0.0114872		HILS1		R-HSA-111459	Activation of caspases through apoptosome-mediated cleavage	1	8	0.000524934	0.705159	0.898784	0.0463447	1	2	0.000141333	9606	Homo sapiens	CASP7		R-HSA-114261
THSD4	-2.33024	6.23056e-51		THSD4		R-HSA-8981373	Intestinal hexose absorption	1	8	0.000524934	0.705159	0.898784	0.0463447	1	3	0.000211999	9606	Homo sapiens	SLC2A5		R-HSA-189222
SVEP1	-2.32695	1.79265e-50		SVEP1		R-HSA-111469	SMAC, XIAP-regulated apoptotic response	1	8	0.000524934	0.705159	0.898784	0.0463447	3	10	0.000706664	9606	Homo sapiens	CASP7		R-HSA-9627107;R-HSA-114354;R-HSA-114392
RP11-521D12.1	-2.32456	0.00663095		RP11-521D12.1		R-HSA-9667769	Acetylcholine inhibits contraction of outer hair cells	1	8	0.000524934	0.705159	0.898784	0.0463447	1	4	0.000282666	9606	Homo sapiens	KCNMA1		R-HSA-9667809
LINC01152	-2.32178	7.0833e-05		LINC01152		R-HSA-444821	Relaxin receptors	1	8	0.000524934	0.705159	0.898784	0.0463447	1	4	0.000282666	9606	Homo sapiens	EI24		R-HSA-444838
AC020571.3	-2.31962	0.000447507		AC020571.3		R-HSA-111457	Release of apoptotic factors from the mitochondria	1	8	0.000524934	0.705159	0.898784	0.0463447	1	4	0.000282666	9606	Homo sapiens	GSDMD		R-HSA-114284
MIR29A	-2.31826	1.96559e-09		MIR29A		R-HSA-8937144	Aryl hydrocarbon receptor signalling	1	8	0.000524934	0.705159	0.898784	0.0463447	1	5	0.000353332	9606	Homo sapiens	AHRR		R-HSA-8936851
WNT16	-2.31098	1.70601e-06		WNT16		R-HSA-2660826	Constitutive Signaling by NOTCH1 t(7;9)(NOTCH1:M1580_K2555) Translocation Mutant	1	8	0.000524934	0.705159	0.898784	0.0463447	1	5	0.000353332	9606	Homo sapiens	ADAM17		R-HSA-2666278
AC108676.1	-2.30958	0.00094565		AC108676.1		R-HSA-2660825	Signaling by NOTCH1 t(7;9)(NOTCH1:M1580_K2555) Translocation Mutant	1	8	0.000524934	0.705159	0.898784	0.0463447	1	5	0.000353332	9606	Homo sapiens	ADAM17		R-HSA-2666278
RP11-467J12.4	-2.30937	4.74852e-05		RP11-467J12.4		R-HSA-5362798	Release of Hh-Np from the secreting cell	1	8	0.000524934	0.705159	0.898784	0.0463447	1	5	0.000353332	9606	Homo sapiens	ADAM17		R-HSA-5362793
CTGF	-2.30846	3.84679e-49		CTGF		R-HSA-9605308	Diseases of Base Excision Repair	1	8	0.000524934	0.705159	0.898784	0.0463447	1	19	0.00134266	9606	Homo sapiens	NEIL3		R-HSA-9629245
RP11-351J23.1	-2.3077	0.0116387		RP11-351J23.1		R-HSA-392851	Prostacyclin signalling through prostacyclin receptor	3	24	0.0015748	0.708476	0.898784	0.0463447	5	5	0.000353332	9606	Homo sapiens	PTGIR;GNGT2;GNG11		R-HSA-9726949;R-HSA-392852;R-HSA-392870;R-HSA-391942;R-HSA-392874
SRPX2	-2.3053	1.38015e-52		SRPX2		R-HSA-5654710	PI-3K cascade:FGFR3	3	24	0.0015748	0.708476	0.898784	0.0463447	6	7	0.000494665	9606	Homo sapiens	FGF5;FGF1;FGF2		R-HSA-5654709;R-HSA-5654643;R-HSA-5654640;R-HSA-5654641;R-HSA-5654705;R-HSA-5654637
MVP	-2.30511	2.46117e-52		MVP		R-HSA-9694631	Maturation of nucleoprotein	3	24	0.0015748	0.708476	0.898784	0.0463447	1	14	0.000989329	9606	Homo sapiens	PARP10;PARP14;PARP9		R-HSA-9729279
MEST	-2.30482	3.81065e-114		MEST		R-HSA-5654726	Negative regulation of FGFR1 signaling	5	39	0.00255906	0.708857	0.898784	0.0463447	4	15	0.00106	9606	Homo sapiens	FGF5;FGF1;FGF2;FGFR1		R-HSA-5654514;R-HSA-5654672;R-HSA-5654560;R-HSA-5654673
ITGB1P1	-2.30428	7.27711e-06		ITGB1P1		R-HSA-5676590	NIK-->noncanonical NF-kB signaling	8	61	0.00400262	0.711656	0.898784	0.0463447	9	9	0.000635997	9606	Homo sapiens	PSMD10;PSME1;PSME2;MAP3K14;PSMB10;PSMB8;RELB;PSMB9		R-HSA-5607731;R-HSA-5668545;R-HSA-5607741;R-HSA-5607725;R-HSA-5607726;R-HSA-5607721;R-HSA-5607720;R-HSA-5607723;R-HSA-5607722
KCNH4	-2.30234	0.000954526		KCNH4		R-HSA-75815	Ubiquitin-dependent degradation of Cyclin D	7	54	0.00354331	0.715707	0.898784	0.0463447	5	5	0.000353332	9606	Homo sapiens	PSMD10;CCND1;PSME1;PSME2;PSMB10;PSMB8;PSMB9		R-HSA-75825;R-HSA-75824;R-HSA-75820;R-HSA-75823;R-HSA-75822
CTD-3247H4.2	-2.30225	0.00641462		CTD-3247H4.2		R-HSA-69601	Ubiquitin Mediated Degradation of Phosphorylated Cdc25A	7	54	0.00354331	0.715707	0.898784	0.0463447	2	4	0.000282666	9606	Homo sapiens	PSMD10;CHEK2;PSME1;PSME2;PSMB10;PSMB8;PSMB9		R-HSA-69600;R-HSA-69608
RAB7B	-2.29752	1.44484e-16		RAB7B		R-HSA-69610	p53-Independent DNA Damage Response	7	54	0.00354331	0.715707	0.898784	0.0463447	2	4	0.000282666	9606	Homo sapiens	PSMD10;CHEK2;PSME1;PSME2;PSMB10;PSMB8;PSMB9		R-HSA-69600;R-HSA-69608
AP000695.6	-2.29605	0.00624542		AP000695.6		R-HSA-69613	p53-Independent G1/S DNA damage checkpoint	7	54	0.00354331	0.715707	0.898784	0.0463447	2	4	0.000282666	9606	Homo sapiens	PSMD10;CHEK2;PSME1;PSME2;PSMB10;PSMB8;PSMB9		R-HSA-69600;R-HSA-69608
SNX18P24	-2.2949	0.0121334		SNX18P24		R-HSA-8934593	Regulation of RUNX1 Expression and Activity	4	32	0.00209974	0.718601	0.898784	0.0463447	14	19	0.00134266	9606	Homo sapiens	MOV10;H19;CCND1;PML		R-HSA-8938440;R-HSA-8935785;R-HSA-8938507;R-HSA-8937134;R-HSA-8936068;R-HSA-8865320;R-HSA-8938887;R-HSA-8935864;R-HSA-8939129;R-HSA-8935930;R-HSA-8936058;R-HSA-8938867;R-HSA-8935766;R-HSA-8938487
KRT34	-2.29442	0.00350745		KRT34		R-HSA-202733	Cell surface interactions at the vascular wall	36	257	0.0168635	0.720062	0.898784	0.0463447	45	65	0.00459331	9606	Homo sapiens	ITGB1;IGHM;ITGAM;SELPLG;PROS1;SDC3;SPN;OLR1;IGHA1;CD74;ANGPT2;ANGPT1;MMP1;ITGA3;CAV1;FN1;PSG1;PSG2;FCAMR;LAT2;COL1A1;PSG9;PROCR;CEACAM1;COL1A2;SELL;PSG5;PSG4;PECAM1;SDC1;TEK;GAS6;CD44;SCN2B		R-HSA-210881;R-HSA-210304;R-HSA-204871;R-HSA-8858498;R-HSA-204549;R-HSA-204873;R-HSA-8870732;R-HSA-202702;R-HSA-204813;R-HSA-114577;R-HSA-204434;R-HSA-202706;R-HSA-202704;R-HSA-202710;R-HSA-375135;R-HSA-204824;R-HSA-210974;R-HSA-202717;R-HSA-375131;R-HSA-202723;R-HSA-210977;R-HSA-202727;R-HSA-204773;R-HSA-2870221;R-HSA-210277;R-HSA-202724;R-HSA-204779;R-HSA-210283;R-HSA-210285;R-HSA-9679740;R-HSA…
FGL2	-2.29412	1.20264e-18		FGL2		R-HSA-451927	Interleukin-2 family signaling	6	47	0.00308399	0.72129	0.898784	0.0463447	32	59	0.00416932	9606	Homo sapiens	IL15RA;CSF2;STAT1;IL21R;STAT4;LGALS9		R-HSA-8985929;R-HSA-912527;R-HSA-8983371;R-HSA-8983307;R-HSA-8983309;R-HSA-8983374;R-HSA-8983425;R-HSA-8983424;R-HSA-8983299;R-HSA-9006850;R-HSA-8983300;R-HSA-8985988;R-HSA-508247;R-HSA-9006873;R-HSA-8983384;R-HSA-913374;R-HSA-9005980;R-HSA-8983378;R-HSA-913424;R-HSA-449115;R-HSA-8985943;R-HSA-9006870;R-HSA-8985900;R-HSA-8985966;R-HSA-8983394;R-HSA-9009700;R-HSA-8983335;R-HSA-5340385;R-HSA-453111…
IFITM2	-2.29372	5.72088e-60		IFITM2		R-HSA-1251985	Nuclear signaling by ERBB4	6	47	0.00308399	0.72129	0.898784	0.0463447	5	34	0.00240266	9606	Homo sapiens	ADAM17;SPARC;ADAP1;EREG		R-HSA-9612257;R-HSA-9612278;R-HSA-9612277;R-HSA-1251992;R-HSA-9612255
GPNMB	-2.29245	0.000803575		GPNMB		R-HSA-5576891	Cardiac conduction	20	147	0.00964567	0.726198	0.898784	0.0463447	17	33	0.00233199	9606	Homo sapiens	MME;KCNE4;CAMK2A;ATP2B4;ATP1A2;ABCC9;SLC8A2;ASPH;FXYD2;SCN7A;FKBP9;CLIC2;SCN2A;SCN3A;CES1;SCN2B		R-HSA-5577237;R-HSA-427910;R-HSA-9613264;R-HSA-5678261;R-HSA-9727607;R-HSA-418309;R-HSA-2855020;R-HSA-5576895;R-HSA-5617182;R-HSA-5617179;R-HSA-936897;R-HSA-5577050;R-HSA-5617178;R-HSA-9684068;R-HSA-425661;R-HSA-9727567;R-HSA-9691566
CAV1	-2.28599	6.70437e-96		CAV1		R-HSA-390522	Striated Muscle Contraction	5	40	0.00262467	0.729108	0.898784	0.0463447	4	4	0.000282666	9606	Homo sapiens	MYH3;MYBPC2;TPM4;ACTN2;TNNT2		R-HSA-390597;R-HSA-390598;R-HSA-390593;R-HSA-390595
SSTR3	-2.28579	0.003001		SSTR3		R-HSA-5685939	HDR through MMEJ (alt-NHEJ)	2	17	0.00111549	0.731747	0.898784	0.0463447	8	8	0.000565331	9606	Homo sapiens	POLQ;NBN		R-HSA-5687653;R-HSA-5687664;R-HSA-5687484;R-HSA-5687675;R-HSA-5687640;R-HSA-5687464;R-HSA-5687673;R-HSA-5687465
ABCA8	-2.28281	4.69943e-06		ABCA8		R-HSA-975110	TRAF6 mediated IRF7 activation in TLR7/8 or 9 signaling	2	17	0.00111549	0.731747	0.898784	0.0463447	5	5	0.000353332	9606	Homo sapiens	IRF7;MYD88		R-HSA-975118;R-HSA-933533;R-HSA-933531;R-HSA-975188;R-HSA-975106
HSPB6	-2.28121	2.24751e-37		HSPB6		R-HSA-9661069	Defective binding of RB1 mutants to E2F1,(E2F2, E2F3)	2	17	0.00111549	0.731747	0.898784	0.0463447	1	1	7.06664e-05	9606	Homo sapiens	CDKN1A;CCND1		R-HSA-9659782
C9orf84	-2.27912	0.00253663		C9orf84		R-HSA-8877330	RUNX1 and FOXP3 control the development of regulatory T lymphocytes (Tregs)	2	17	0.00111549	0.731747	0.898784	0.0463447	13	20	0.00141333	9606	Homo sapiens	FOXP3		R-HSA-8877414;R-HSA-8877348;R-HSA-8877345;R-HSA-8877391;R-HSA-8877421;R-HSA-8865547;R-HSA-8865546;R-HSA-8877192;R-HSA-8877493;R-HSA-8877396;R-HSA-8877490;R-HSA-8877369;R-HSA-9006422
GBP2	-2.27608	2.0401e-42		GBP2		R-HSA-1502540	Signaling by Activin	2	17	0.00111549	0.731747	0.898784	0.0463447	5	10	0.000706664	9606	Homo sapiens	SMAD3;FST		R-HSA-1549526;R-HSA-173488;R-HSA-2473184;R-HSA-1225919;R-HSA-170847
RIN1	-2.27517	4.09852e-48		RIN1		R-HSA-9659787	Aberrant regulation of mitotic G1/S transition in cancer due to RB1 defects	2	17	0.00111549	0.731747	0.898784	0.0463447	1	2	0.000141333	9606	Homo sapiens	CDKN1A;CCND1		R-HSA-9659782
IL27	-2.27404	0.00301679		IL27		R-HSA-2559584	Formation of Senescence-Associated Heterochromatin Foci (SAHF)	2	17	0.00111549	0.731747	0.898784	0.0463447	1	2	0.000141333	9606	Homo sapiens	CDKN1A;HMGA2		R-HSA-4647594
HBE1	-2.27264	9.06086e-07		HBE1		R-HSA-1475029	Reversible hydration of carbon dioxide	2	17	0.00111549	0.731747	0.898784	0.0463447	2	8	0.000565331	9606	Homo sapiens	CA12;CA9		R-HSA-1475025;R-HSA-1475017
DPP4	-2.27182	1.01906e-71		DPP4		R-HSA-381033	ATF6 (ATF6-alpha) activates chaperones	2	17	0.00111549	0.731747	0.898784	0.0463447	1	10	0.000706664	9606	Homo sapiens	DDIT3		R-HSA-1791107
THBS1	-2.26843	4.08747e-86		THBS1		R-HSA-174113	SCF-beta-TrCP mediated degradation of Emi1	7	55	0.00360892	0.732863	0.898784	0.0463447	3	3	0.000211999	9606	Homo sapiens	PSMD10;PSME1;PSME2;FBXO5;PSMB10;PSMB8;PSMB9		R-HSA-174209;R-HSA-174203;R-HSA-174159
P2RX7	-2.26329	2.2043e-17		P2RX7		R-HSA-9609523	Insertion of tail-anchored proteins into the endoplasmic reticulum membrane	3	25	0.00164042	0.733855	0.898784	0.0463447	7	7	0.000494665	9606	Homo sapiens	APP;PRNP;OTOF		R-HSA-9609921;R-HSA-9609860;R-HSA-9610442;R-HSA-9609899;R-HSA-9617595;R-HSA-9617596;R-HSA-9609917
RP11-114H23.2	-2.2606	0.0139122		RP11-114H23.2		R-HSA-5654720	PI-3K cascade:FGFR4	3	25	0.00164042	0.733855	0.898784	0.0463447	6	7	0.000494665	9606	Homo sapiens	FGFR4;FGF1;FGF2		R-HSA-5654662;R-HSA-5654659;R-HSA-5654669;R-HSA-5654717;R-HSA-5654714;R-HSA-5654667
ID1	-2.26005	1.17631e-30		ID1		R-HSA-445144	Signal transduction by L1	3	25	0.00164042	0.733855	0.898784	0.0463447	3	11	0.00077733	9606	Homo sapiens	ITGB1;NRP1;FGFR1		R-HSA-374669;R-HSA-437230;R-HSA-374686
EHF	-2.25976	0.0144085		EHF		R-HSA-1362277	Transcription of E2F targets under negative control by DREAM complex	3	25	0.00164042	0.733855	0.898784	0.0463447	3	12	0.000847997	9606	Homo sapiens	TOP2A;MYC		R-HSA-8964475;R-HSA-188345;R-HSA-8964531
CD7	-2.25912	5.97116e-08		CD7		R-HSA-8853884	Transcriptional Regulation by VENTX	6	48	0.00314961	0.739401	0.898784	0.0463447	7	13	0.000918663	9606	Homo sapiens	MOV10;IL6;CCND1;TXNIP		R-HSA-8853956;R-HSA-3857305;R-HSA-8853890;R-HSA-3209114;R-HSA-8853965;R-HSA-3790130;R-HSA-3209151
TGFBI	-2.25682	1.3471e-54		TGFBI		R-HSA-5654699	SHC-mediated cascade:FGFR2	4	33	0.00216535	0.740381	0.898784	0.0463447	4	4	0.000282666	9606	Homo sapiens	FGF5;FGF7;FGF1;FGF2		R-HSA-5654406;R-HSA-5654407;R-HSA-5654404;R-HSA-5654402
RP11-5C23.1	-2.25386	7.14705e-05		RP11-5C23.1		R-HSA-9734009	Defective Intrinsic Pathway for Apoptosis	4	33	0.00216535	0.740381	0.898784	0.0463447	3	24	0.00169599	9606	Homo sapiens	APP;SOD2		R-HSA-8870710;R-HSA-8863009;R-HSA-8870703
WFDC3	-2.25358	0.00619956		WFDC3		R-HSA-9013406	RHOQ GTPase cycle	8	63	0.00413386	0.743664	0.898784	0.0463447	1	5	0.000353332	9606	Homo sapiens	GJA1;JUP;CAV1;CDC42EP3;CDC42EP2;STOM;IQGAP3		R-HSA-9018746
C1orf54	-2.25343	3.67609e-31		C1orf54		R-HSA-8857538	PTK6 promotes HIF1A stabilization	1	9	0.000590551	0.746914	0.898784	0.0463447	6	6	0.000423998	9606	Homo sapiens	GPNMB		R-HSA-8857555;R-HSA-8857583;R-HSA-8857549;R-HSA-8857565;R-HSA-9634702;R-HSA-8857577
GALNT9	-2.24893	0.00865667		GALNT9		R-HSA-6806942	MET Receptor Activation	1	9	0.000590551	0.746914	0.898784	0.0463447	5	5	0.000353332	9606	Homo sapiens	HGF		R-HSA-6806974;R-HSA-6806957;R-HSA-6800299;R-HSA-6800298;R-HSA-6800200
TYRO3P	-2.24875	0.013615		TYRO3P		R-HSA-140180	COX reactions	1	9	0.000590551	0.746914	0.898784	0.0463447	2	2	0.000141333	9606	Homo sapiens	PTGS1		R-HSA-140355;R-HSA-140359
ACTA2	-2.2454	2.12154e-53		ACTA2		R-HSA-3656225	Defective CHST6 causes MCDC1	1	9	0.000590551	0.746914	0.898784	0.0463447	1	1	7.06664e-05	9606	Homo sapiens	LUM		R-HSA-3656269
NWD1	-2.24507	0.00688654		NWD1		R-HSA-3656243	Defective ST3GAL3 causes MCT12 and EIEE15	1	9	0.000590551	0.746914	0.898784	0.0463447	1	1	7.06664e-05	9606	Homo sapiens	LUM		R-HSA-3656258
MUC1	-2.24414	1.42786e-27		MUC1		R-HSA-1483152	Hydrolysis of LPE	1	9	0.000590551	0.746914	0.898784	0.0463447	2	3	0.000211999	9606	Homo sapiens	PLA2G4C		R-HSA-1482545;R-HSA-1482571
VWA5A	-2.2437	2.37522e-44		VWA5A		R-HSA-2980767	Activation of NIMA Kinases NEK9, NEK6, NEK7	1	9	0.000590551	0.746914	0.898784	0.0463447	2	4	0.000282666	9606	Homo sapiens	NEK6		R-HSA-2980720;R-HSA-2984258
PCDHGC3	-2.24365	3.37004e-94		PCDHGC3		R-HSA-8939256	RUNX1 regulates transcription of genes involved in WNT signaling	1	9	0.000590551	0.746914	0.898784	0.0463447	2	4	0.000282666	9606	Homo sapiens	FOXP3		R-HSA-8877879;R-HSA-8877884
AC104654.2	-2.24338	0.000543284		AC104654.2		R-HSA-427975	Proton/oligopeptide cotransporters	1	9	0.000590551	0.746914	0.898784	0.0463447	1	2	0.000141333	9606	Homo sapiens	SLC15A3		R-HSA-428007
PCDHGA6	-2.2431	1.08391e-16		PCDHGA6		R-HSA-434313	Intracellular metabolism of fatty acids regulates insulin secretion	1	9	0.000590551	0.746914	0.898784	0.0463447	1	2	0.000141333	9606	Homo sapiens	CD36		R-HSA-434381
SYCE2	-2.24169	0.000467464		SYCE2		R-HSA-350864	Regulation of thyroid hormone activity	1	9	0.000590551	0.746914	0.898784	0.0463447	1	2	0.000141333	9606	Homo sapiens	DIO2		R-HSA-209772
LSP1	-2.23972	0.00794653		LSP1		R-HSA-8964011	HDL clearance	1	9	0.000590551	0.746914	0.898784	0.0463447	2	5	0.000353332	9606	Homo sapiens	CUBN		R-HSA-264848;R-HSA-264834
TXNIP	-2.23411	1.37645e-86		TXNIP		R-HSA-9662001	Defective factor VIII causes hemophilia A	1	9	0.000590551	0.746914	0.898784	0.0463447	2	8	0.000565331	9606	Homo sapiens	VWF		R-HSA-9665809;R-HSA-9666383
TPM3P6	-2.23181	0.000608208		TPM3P6		R-HSA-433137	Sodium-coupled sulphate, di- and tri-carboxylate transporters	1	9	0.000590551	0.746914	0.898784	0.0463447	1	5	0.000353332	9606	Homo sapiens	SLC13A3		R-HSA-433101
ACPP	-2.22864	5.39767e-06		ACPP		R-HSA-164944	Nef and signal transduction	1	9	0.000590551	0.746914	0.898784	0.0463447	1	5	0.000353332	9606	Homo sapiens	DOCK2		R-HSA-200952
XPNPEP2	-2.22695	0.0137877		XPNPEP2		R-HSA-8874211	CREB3 factors activate genes	1	9	0.000590551	0.746914	0.898784	0.0463447	4	21	0.00148399	9606	Homo sapiens	CREB3L1		R-HSA-8874212;R-HSA-8874194;R-HSA-8874193;R-HSA-8874184
MOBP	-2.22508	0.0152613		MOBP		R-HSA-163765	ChREBP activates metabolic gene expression	1	9	0.000590551	0.746914	0.898784	0.0463447	1	6	0.000423998	9606	Homo sapiens	FAS		R-HSA-163733
2022-03-04	-2.22469	1.76254e-17		2022-03-04		R-HSA-447043	Neurofascin interactions	1	9	0.000590551	0.746914	0.898784	0.0463447	1	7	0.000494665	9606	Homo sapiens	CNTNAP1		R-HSA-373733
PCDHGA3	-2.22438	5.29172e-05		PCDHGA3		R-HSA-9675136	Diseases of DNA Double-Strand Break Repair	5	41	0.00269029	0.74832	0.898784	0.0463447	5	9	0.000635997	9606	Homo sapiens	RAD51AP1;RMI2;EXO1;NBN;RHNO1		R-HSA-9709601;R-HSA-9709571;R-HSA-9701199;R-HSA-9704408;R-HSA-9704330
STRA6	-2.22175	0.00782105		STRA6		R-HSA-9701190	Defective homologous recombination repair (HRR) due to BRCA2 loss of function	5	41	0.00269029	0.74832	0.898784	0.0463447	2	4	0.000282666	9606	Homo sapiens	RAD51AP1;RMI2;EXO1;NBN;RHNO1		R-HSA-9709601;R-HSA-9709571
PAMR1	-2.22089	1.29463e-19		PAMR1		R-HSA-8936459	RUNX1 regulates genes involved in megakaryocyte differentiation and platelet function	10	78	0.00511811	0.749852	0.898784	0.0463447	22	33	0.00233199	9606	Homo sapiens	NFE2;MOV10;HIST1H2BE;GP1BA;THBS1;HIST1H2BD		R-HSA-8936584;R-HSA-8936616;R-HSA-8937097;R-HSA-8937037;R-HSA-8936621;R-HSA-8936608;R-HSA-8936481;R-HSA-8938338;R-HSA-8936995;R-HSA-8937016;R-HSA-8938328;R-HSA-8937113;R-HSA-8937050;R-HSA-8935740;R-HSA-8936989;R-HSA-8937118;R-HSA-8937022;R-HSA-8935730;R-HSA-8936979;R-HSA-8935731;R-HSA-8936628;R-HSA-8936599
LCP2	-2.22054	0.0118079		LCP2		R-HSA-373755	Semaphorin interactions	9	71	0.00465879	0.753774	0.898784	0.0463447	20	41	0.00289732	9606	Homo sapiens	ITGB1;SEMA5A;NRP1;NOV;SEMA3A;ITGA1;PLXNB3;PLXNC1		R-HSA-399942;R-HSA-399941;R-HSA-399939;R-HSA-434990;R-HSA-399951;R-HSA-434989;R-HSA-399946;R-HSA-399947;R-HSA-399944;R-HSA-416725;R-HSA-373750;R-HSA-399952;R-HSA-399934;R-HSA-419646;R-HSA-399935;R-HSA-399933;R-HSA-399930;R-HSA-416698;R-HSA-399931;R-HSA-399928
RP11-150O12.6	-2.22041	3.3006e-05		RP11-150O12.6		R-HSA-9616222	Transcriptional regulation of granulopoiesis	9	71	0.00465879	0.753774	0.898784	0.0463447	9	27	0.00190799	9606	Homo sapiens	CDKN1A;MYC;HIST1H2BE;IL6R;HIST1H2BD;PML		R-HSA-9634433;R-HSA-9618582;R-HSA-8865505;R-HSA-9618586;R-HSA-9617064;R-HSA-9618584;R-HSA-9634430;R-HSA-9634445;R-HSA-9624668
PSORS1C1	-2.2203	0.00109715		PSORS1C1		R-HSA-202040	G-protein activation	3	26	0.00170604	0.757456	0.898784	0.0463447	6	6	0.000423998	9606	Homo sapiens	GNA15;GNGT2;GNG11		R-HSA-167408;R-HSA-167415;R-HSA-167429;R-HSA-167419;R-HSA-167433;R-HSA-112271
NRM	-2.21744	2.15893e-11		NRM		R-HSA-5654704	SHC-mediated cascade:FGFR3	3	26	0.00170604	0.757456	0.898784	0.0463447	4	4	0.000282666	9606	Homo sapiens	FGF5;FGF1;FGF2		R-HSA-5654646;R-HSA-5654647;R-HSA-5654625;R-HSA-5654634
IGFBP4	-2.21661	2.36957e-90		IGFBP4		R-HSA-1368082	RORA activates gene expression	3	26	0.00170604	0.757456	0.898784	0.0463447	3	4	0.000282666	9606	Homo sapiens	HELZ2;SREBF1		R-HSA-1368081;R-HSA-1801587;R-HSA-5663293
SYTL5	-2.21416	0.000167812		SYTL5		R-HSA-109606	Intrinsic Pathway for Apoptosis	8	64	0.00419948	0.75871	0.898784	0.0463447	16	63	0.00445198	9606	Homo sapiens	GSDMD;CASP7;CASP8;PMAIP1;SFN;BCL2L1		R-HSA-139906;R-HSA-4331331;R-HSA-508163;R-HSA-508162;R-HSA-114284;R-HSA-6790025;R-HSA-9627107;R-HSA-114354;R-HSA-140214;R-HSA-114261;R-HSA-139898;R-HSA-114392;R-HSA-139899;R-HSA-140216;R-HSA-140217;R-HSA-4331327
RP11-1094M14.5	-2.21197	0.0141852		RP11-1094M14.5		R-HSA-8847993	ERBB2 Activates PTK6 Signaling	2	18	0.0011811	0.759967	0.898784	0.0463447	2	2	0.000141333	9606	Homo sapiens	EGF;EREG		R-HSA-8848005;R-HSA-8847995
PDGFRB	-2.21125	2.01015e-57		PDGFRB		R-HSA-8963896	HDL assembly	2	18	0.0011811	0.759967	0.898784	0.0463447	7	9	0.000635997	9606	Homo sapiens	ABCA1;GPR37		R-HSA-216723;R-HSA-5682103;R-HSA-5682084;R-HSA-264758;R-HSA-5682101;R-HSA-216727;R-HSA-216757
RP4-756G23.5	-2.21024	0.000186632		RP4-756G23.5		R-HSA-804914	Transport of fatty acids	2	18	0.0011811	0.759967	0.898784	0.0463447	1	2	0.000141333	9606	Homo sapiens	APOD;PTGDS		R-HSA-5229283
RP11-59D5__B.2	-2.20641	0.0160653		RP11-59D5__B.2		R-HSA-5578768	Physiological factors	2	18	0.0011811	0.759967	0.898784	0.0463447	2	6	0.000423998	9606	Homo sapiens	MME;CES1		R-HSA-9727607;R-HSA-9727567
TRIM55	-2.20588	0.00012873		TRIM55		R-HSA-1433559	Regulation of KIT signaling	2	18	0.0011811	0.759967	0.898784	0.0463447	2	8	0.000565331	9606	Homo sapiens	SOCS1;SH2B3		R-HSA-1433410;R-HSA-1562640
CTD-3035D6.2	-2.20022	0.0166212		CTD-3035D6.2		R-HSA-9701898	STAT3 nuclear events downstream of ALK signaling	2	18	0.0011811	0.759967	0.898784	0.0463447	2	10	0.000706664	9606	Homo sapiens	CD274		R-HSA-9701537;R-HSA-9701562
TXLNB	-2.19988	1.0578e-06		TXLNB		R-HSA-975163	IRAK2 mediated activation of TAK1 complex upon TLR7/8 or 9 stimulation	2	18	0.0011811	0.759967	0.898784	0.0463447	1	5	0.000353332	9606	Homo sapiens	LY96;CD14		R-HSA-450358
GALNT5	-2.19862	1.04557e-08		GALNT5		R-HSA-2032785	YAP1- and WWTR1 (TAZ)-stimulated gene expression	2	18	0.0011811	0.759967	0.898784	0.0463447	1	9	0.000635997	9606	Homo sapiens	CTGF		R-HSA-1989766
RP11-381O6.1	-2.19743	0.00324825		RP11-381O6.1		R-HSA-5654700	FRS-mediated FGFR2 signaling	4	34	0.00223097	0.760858	0.898784	0.0463447	9	9	0.000635997	9606	Homo sapiens	FGF5;FGF7;FGF1;FGF2		R-HSA-5654615;R-HSA-5654608;R-HSA-5654607;R-HSA-5654399;R-HSA-8941618;R-HSA-5654605;R-HSA-5654397;R-HSA-5654618;R-HSA-5654603
COL15A1	-2.1949	1.01206e-16		COL15A1		R-HSA-936837	Ion transport by P-type ATPases	9	72	0.00472441	0.767665	0.898784	0.0463447	6	17	0.00120133	9606	Homo sapiens	ATP8B4;ATP8B3;ATP8B1;FXYD2;CAMK2A;ATP2B4;ATP1A2		R-HSA-427910;R-HSA-418309;R-HSA-9684068;R-HSA-947591;R-HSA-939763;R-HSA-936897
ACVRL1	-2.19381	4.4986e-30		ACVRL1		R-HSA-211733	Regulation of activated PAK-2p34 by proteasome mediated degradation	6	50	0.00328084	0.773056	0.898784	0.0463447	1	2	0.000141333	9606	Homo sapiens	PSMD10;PSME1;PSME2;PSMB10;PSMB8;PSMB9		R-HSA-211715
EDA2R	-2.18819	1.32175e-13		EDA2R		R-HSA-112399	IRS-mediated signalling	8	65	0.00426509	0.773118	0.898784	0.0463447	4	9	0.000635997	9606	Homo sapiens	FGF5;FGF7;IRS1;FGFR4;FGF1;FGF2;FGFR1		R-HSA-74737;R-HSA-74736;R-HSA-109699;R-HSA-109817
NOV	-2.18765	4.65986e-35		NOV		R-HSA-6791312	TP53 Regulates Transcription of Cell Cycle Genes	8	65	0.00426509	0.773118	0.898784	0.0463447	15	42	0.00296799	9606	Homo sapiens	CCNA2;CDKN1A;PLK2;SFN		R-HSA-6801637;R-HSA-6803875;R-HSA-6801666;R-HSA-6801675;R-HSA-6803403;R-HSA-6801641;R-HSA-6803892;R-HSA-6803411;R-HSA-6803890;R-HSA-6803858;R-HSA-6803871;R-HSA-69562;R-HSA-6803388;R-HSA-187934;R-HSA-6803801
RP11-264K23.1	-2.18747	0.0182541		RP11-264K23.1		R-HSA-6809371	Formation of the cornified envelope	18	138	0.00905512	0.778167	0.898784	0.0463447	14	27	0.00190799	9606	Homo sapiens	KRT81;KRT80;JUP;KRT4;TCHH;KRT79;KRT34;KRT7;KRT86;PPL;TGM1;KRT17;KRT15;PERP		R-HSA-6814695;R-HSA-6814374;R-HSA-6814734;R-HSA-6810894;R-HSA-6814764;R-HSA-6814187;R-HSA-6810357;R-HSA-6811539;R-HSA-6814387;R-HSA-6810899;R-HSA-8942224;R-HSA-6810843;R-HSA-6814298;R-HSA-6810937
TGM2	-2.18743	7.08706e-110		TGM2		R-HSA-5654706	FRS-mediated FGFR3 signaling	3	27	0.00177165	0.779336	0.898784	0.0463447	9	9	0.000635997	9606	Homo sapiens	FGF5;FGF1;FGF2		R-HSA-5654631;R-HSA-5654628;R-HSA-8941628;R-HSA-5654416;R-HSA-5654623;R-HSA-5654413;R-HSA-5654408;R-HSA-5654633;R-HSA-5654409
ITGA11	-2.18682	7.17068e-39		ITGA11		R-HSA-438066	Unblocking of NMDA receptors, glutamate binding and activation	3	27	0.00177165	0.779336	0.898784	0.0463447	5	5	0.000353332	9606	Homo sapiens	ACTN2;CAMK2A;GRIA4		R-HSA-432164;R-HSA-438037;R-HSA-432162;R-HSA-432172;R-HSA-9614185
YY2	-2.18638	8.83087e-07		YY2		R-HSA-5654719	SHC-mediated cascade:FGFR4	3	27	0.00177165	0.779336	0.898784	0.0463447	4	4	0.000282666	9606	Homo sapiens	FGFR4;FGF1;FGF2		R-HSA-5654423;R-HSA-5654428;R-HSA-5654426;R-HSA-5654425
SLC13A3	-2.18471	8.77539e-20		SLC13A3		R-HSA-9705462	Inactivation of CSF3 (G-CSF) signaling	3	27	0.00177165	0.779336	0.898784	0.0463447	8	9	0.000635997	9606	Homo sapiens	SOCS1;STAT1		R-HSA-9705461;R-HSA-9705729;R-HSA-9705458;R-HSA-9705726;R-HSA-9705465;R-HSA-9705738;R-HSA-9705466;R-HSA-9705467
SOCS1	-2.18435	3.46799e-17		SOCS1		R-HSA-2022377	Metabolism of Angiotensinogen to Angiotensins	3	27	0.00177165	0.779336	0.898784	0.0463447	4	20	0.00141333	9606	Homo sapiens	MME;ANPEP;CES1		R-HSA-9619024;R-HSA-2022396;R-HSA-2022393;R-HSA-2022368
AC002480.4	-2.18367	0.0184006		AC002480.4		R-HSA-174403	Glutathione synthesis and recycling	3	27	0.00177165	0.779336	0.898784	0.0463447	1	9	0.000635997	9606	Homo sapiens	GGT5;GGT1		R-HSA-8943279
RP11-334A14.8	-2.18068	0.0129646		RP11-334A14.8		R-HSA-9709570	Impaired BRCA2 binding to RAD51	4	35	0.00229659	0.780056	0.898784	0.0463447	1	1	7.06664e-05	9606	Homo sapiens	RMI2;EXO1;NBN;RHNO1		R-HSA-9709571
KCNJ6	-2.18045	0.000327222		KCNJ6		R-HSA-5357801	Programmed Cell Death	32	237	0.0155512	0.780144	0.898784	0.0463447	69	193	0.0136386	9606	Homo sapiens	PSMD10;LY96;PSMB10;CASP7;CASP8;CASP4;MRC1;TNFSF10;CASP1;PMAIP1;SFN;CD14;GSDMD;MLKL;IL18;CFLAR;PSMB8;PSMB9;IRF1;IL1B;PSME1;FAS;PSME2;BCL2L1;BIRC3		R-HSA-211715;R-HSA-139906;R-HSA-9710101;R-HSA-9686930;R-HSA-4331331;R-HSA-508163;R-HSA-5218891;R-HSA-508162;R-HSA-9710353;R-HSA-9647643;R-HSA-9647645;R-HSA-9710106;R-HSA-9698844;R-HSA-9647619;R-HSA-9688832;R-HSA-351894;R-HSA-5218906;R-HSA-5675456;R-HSA-5675470;R-HSA-351901;R-HSA-9688456;R-HSA-9647631;R-HSA-201628;R-HSA-9693324;R-HSA-201634;R-HSA-2562564;R-HSA-449058;R-HSA-201639;R-HSA-201637;R-HS…
AC006273.5	-2.17678	0.000680864		AC006273.5		R-HSA-3781865	Diseases of glycosylation	27	202	0.0132546	0.780553	0.898784	0.0463447	28	77	0.00544131	9606	Homo sapiens	GALNT12;SEMA5A;SPON2;B4GALT1;NCAN;SDC3;THBS1;PAPSS2;THSD4;ADAMTS4;ADAMTSL1;MUC1;MUC2;EXTL1;ADAMTS1;ADAMTSL2;MUC12;BAALC;CHST14;MUC4;ADAMTS6;LUM;BGN;DCN;EXT1;VCAN;SDC1;AGRN		R-HSA-3636919;R-HSA-9036289;R-HSA-3656254;R-HSA-9036290;R-HSA-4420365;R-HSA-3656230;R-HSA-3595175;R-HSA-3560804;R-HSA-6785524;R-HSA-5096537;R-HSA-3560802;R-HSA-5096532;R-HSA-3595178;R-HSA-4085027;R-HSA-3595176;R-HSA-9035949;R-HSA-9035950;R-HSA-3560785;R-HSA-3560794;R-HSA-4793956;R-HSA-9036283;R-HSA-3656261;R-HSA-9036285;R-HSA-3656258;R-HSA-3656257;R-HSA-3656269;R-HSA-6785565;R-HSA-3656267
CSF1	-2.1752	1.47617e-81		CSF1		R-HSA-1793185	Chondroitin sulfate/dermatan sulfate metabolism	9	73	0.00479003	0.78099	0.898784	0.0463447	21	28	0.00197866	9606	Homo sapiens	CSGALNACT1;VCAN;NCAN;SDC3;BGN;SDC1;CHST14;AGRN;DCN		R-HSA-2022911;R-HSA-1971487;R-HSA-1889981;R-HSA-1793176;R-HSA-9638064;R-HSA-1971482;R-HSA-2018682;R-HSA-1971483;R-HSA-1889978;R-HSA-2065233;R-HSA-1878002;R-HSA-2022065;R-HSA-9632034;R-HSA-2022063;R-HSA-2022061;R-HSA-9632033;R-HSA-2022056;R-HSA-2022052;R-HSA-2018659;R-HSA-1971491;R-HSA-1889955
ABI3BP	-2.17204	1.34616e-05		ABI3BP		R-HSA-2219528	PI3K/AKT Signaling in Cancer	16	124	0.00813648	0.781379	0.898784	0.0463447	2	21	0.00148399	9606	Homo sapiens	PDGFRB;PDGFRA;CDKN1A;IRS1;EGF;HGF;FGF1;FGF2;VAV1;EREG;FGF5;FGF7;RAC2;FGFR4;FGFR1		R-HSA-2399969;R-HSA-2400009
CTC-529P8.1	-2.17088	0.019092		CTC-529P8.1		R-HSA-167590	Nef Mediated CD4 Down-regulation	1	10	0.000656168	0.782759	0.898784	0.0463447	5	5	0.000353332	9606	Homo sapiens	CD4		R-HSA-167537;R-HSA-167601;R-HSA-200879;R-HSA-167566;R-HSA-167597
TAPBPL	-2.17023	2.26862e-43		TAPBPL		R-HSA-8851907	MET activates PI3K/AKT signaling	1	10	0.000656168	0.782759	0.898784	0.0463447	5	5	0.000353332	9606	Homo sapiens	HGF		R-HSA-8851908;R-HSA-8852019;R-HSA-8851954;R-HSA-8851919;R-HSA-8851933
FN1	-2.16894	1.96102e-22		FN1		R-HSA-203641	NOSTRIN mediated eNOS trafficking	1	10	0.000656168	0.782759	0.898784	0.0463447	4	4	0.000282666	9606	Homo sapiens	CAV1		R-HSA-203716;R-HSA-203625;R-HSA-203662;R-HSA-203565
SAMHD1	-2.16314	2.80252e-94		SAMHD1		R-HSA-8849473	PTK6 Expression	1	10	0.000656168	0.782759	0.898784	0.0463447	3	3	0.000211999	9606	Homo sapiens	EPAS1		R-HSA-8848804;R-HSA-8856930;R-HSA-8848812
KLHDC7A	-2.16312	1.56131e-08		KLHDC7A		R-HSA-112412	SOS-mediated signalling	1	10	0.000656168	0.782759	0.898784	0.0463447	2	2	0.000141333	9606	Homo sapiens	IRS1		R-HSA-74736;R-HSA-109817
RP11-112L6.3	-2.16306	0.00236586		RP11-112L6.3		R-HSA-9031525	NR1H2 & NR1H3 regulate gene expression to limit cholesterol uptake	1	10	0.000656168	0.782759	0.898784	0.0463447	2	2	0.000141333	9606	Homo sapiens	NR1H3		R-HSA-9623366;R-HSA-9623365
RP11-158H5.8	-2.16274	0.00523042		RP11-158H5.8		R-HSA-9632974	NR1H2 & NR1H3 regulate gene expression linked to gluconeogenesis	1	10	0.000656168	0.782759	0.898784	0.0463447	2	2	0.000141333	9606	Homo sapiens	NR1H3		R-HSA-9028524;R-HSA-9605051
RNF212B	-2.15843	0.00873829		RNF212B		R-HSA-9031528	NR1H2 & NR1H3 regulate gene expression linked to triglyceride lipolysis in adipose	1	10	0.000656168	0.782759	0.898784	0.0463447	2	2	0.000141333	9606	Homo sapiens	NR1H3		R-HSA-9608048;R-HSA-9608039
IFIT1B	-2.15761	0.0197678		IFIT1B		R-HSA-190371	FGFR3b ligand binding and activation	1	10	0.000656168	0.782759	0.898784	0.0463447	2	2	0.000141333	9606	Homo sapiens	FGF1		R-HSA-190385;R-HSA-190263
FAM183BP	-2.1568	0.00554177		FAM183BP		R-HSA-162791	Attachment of GPI anchor to uPAR	1	10	0.000656168	0.782759	0.898784	0.0463447	2	2	0.000141333	9606	Homo sapiens	PLAUR		R-HSA-162836;R-HSA-162729
TARID	-2.15672	9.15393e-06		TARID		R-HSA-5576890	Phase 3 - rapid repolarisation	1	10	0.000656168	0.782759	0.898784	0.0463447	3	4	0.000282666	9606	Homo sapiens	KCNE4		R-HSA-5577237;R-HSA-9613264;R-HSA-5577050
COL4A6	-2.15538	0.00319957		COL4A6		R-HSA-9603381	Activated NTRK3 signals through PI3K	1	10	0.000656168	0.782759	0.898784	0.0463447	2	5	0.000353332	9606	Homo sapiens	IRS1		R-HSA-9603445;R-HSA-9603437
ICAM4	-2.15493	2.69554e-05		ICAM4		R-HSA-8964041	LDL remodeling	1	10	0.000656168	0.782759	0.898784	0.0463447	1	3	0.000211999	9606	Homo sapiens	CETP		R-HSA-266350
ZNF541	-2.15492	0.0198032		ZNF541		R-HSA-8948747	Regulation of PTEN localization	1	10	0.000656168	0.782759	0.898784	0.0463447	1	4	0.000282666	9606	Homo sapiens	PML		R-HSA-6807118
IL18	-2.154	0.015762		IL18		R-HSA-426117	Cation-coupled Chloride cotransporters	1	10	0.000656168	0.782759	0.898784	0.0463447	1	4	0.000282666	9606	Homo sapiens	SLC12A7		R-HSA-426155
TM4SF18	-2.15391	0.00613813		TM4SF18		R-HSA-2892245	POU5F1 (OCT4), SOX2, NANOG repress genes related to differentiation	1	10	0.000656168	0.782759	0.898784	0.0463447	1	7	0.000494665	9606	Homo sapiens	DKK1		R-HSA-2972977
PCDHGB1	-2.1524	2.41472e-15		PCDHGB1		R-HSA-975155	MyD88 dependent cascade initiated on endosome	15	117	0.00767717	0.78342	0.898784	0.0463447	38	75	0.00529998	9606	Homo sapiens	IKBIP;APP;NLRC5;LY96;USP18;DUSP6;NFKBIA;MAPK10;CASP8;IRF7;CD14;ALPK1;MYD88;MAP2K6		R-HSA-975118;R-HSA-975180;R-HSA-975115;R-HSA-9750226;R-HSA-975111;R-HSA-975175;R-HSA-9750942;R-HSA-168136;R-HSA-975106;R-HSA-975170;R-HSA-9749464;R-HSA-975134;R-HSA-933533;R-HSA-9761344;R-HSA-933531;R-HSA-9757954;R-HSA-203797;R-HSA-9758604;R-HSA-9630923;R-HSA-975188;R-HSA-450333;R-HSA-975125;R-HSA-168162;R-HSA-9749494;R-HSA-168166;R-HSA-450348;R-HSA-9757951;R-HSA-450346;R-HSA-450358;R-HSA-975100;…
FAM196B	-2.15188	2.97566e-23		FAM196B		R-HSA-9682385	FLT3 signaling in disease	5	43	0.00282152	0.783668	0.898784	0.0463447	15	52	0.00367465	9606	Homo sapiens	CDKN1A;TIAF1;BCL2L1		R-HSA-9703440;R-HSA-9703441;R-HSA-9703442;R-HSA-9698043;R-HSA-9698041;R-HSA-9703430;R-HSA-9698021;R-HSA-9703437;R-HSA-9698026;R-HSA-9703438;R-HSA-9703439;R-HSA-9703432;R-HSA-9703433;R-HSA-9703434;R-HSA-9703435
FKBP9	-2.14658	2.67475e-41		FKBP9		R-HSA-1368108	BMAL1:CLOCK,NPAS2 activates circadian gene expression	5	43	0.00282152	0.783668	0.898784	0.0463447	5	20	0.00141333	9606	Homo sapiens	HELZ2;DBP;SERPINE1		R-HSA-879724;R-HSA-5663124;R-HSA-5663132;R-HSA-549364;R-HSA-879762
AC116366.5	-2.1445	0.0215385		AC116366.5		R-HSA-69202	Cyclin E associated events during G1/S transition	11	88	0.00577428	0.784251	0.898784	0.0463447	12	20	0.00141333	9606	Homo sapiens	PSMD10;CCNA2;CDKN1A;CCND1;MYC;PSME1;PSME2;SKP2;PSMB10;PSMB8;PSMB9		R-HSA-187552;R-HSA-187520;R-HSA-8848436;R-HSA-187574;R-HSA-187575;R-HSA-187828;R-HSA-198613;R-HSA-8932400;R-HSA-8848414;R-HSA-188345;R-HSA-69562;R-HSA-187545
TMEM35A	-2.14387	3.45965e-18		TMEM35A		R-HSA-9673767	Signaling by PDGFRA transmembrane, juxtamembrane and kinase domain mutants	2	19	0.00124672	0.785578	0.898784	0.0463447	7	7	0.000494665	9606	Homo sapiens	PDGFRA;STAT1		R-HSA-9672177;R-HSA-9672176;R-HSA-9672164;R-HSA-9672170;R-HSA-9672168;R-HSA-9672175;R-HSA-9672172
RP11-158D2.2	-2.14157	0.0192965		RP11-158D2.2		R-HSA-9673770	Signaling by PDGFRA extracellular domain mutants	2	19	0.00124672	0.785578	0.898784	0.0463447	7	7	0.000494665	9606	Homo sapiens	PDGFRA;STAT1		R-HSA-9672163;R-HSA-9672162;R-HSA-9672178;R-HSA-9672159;R-HSA-9672174;R-HSA-9672158;R-HSA-9672173
IRF2BPL	-2.14114	7.2636e-94		IRF2BPL		R-HSA-450385	Butyrate Response Factor 1 (BRF1) binds and destabilizes mRNA	2	19	0.00124672	0.785578	0.898784	0.0463447	6	6	0.000423998	9606	Homo sapiens	B9D2;ZFP36L1		R-HSA-450406;R-HSA-450517;R-HSA-482788;R-HSA-450474;R-HSA-450490;R-HSA-450488
RP11-404P21.9	-2.13839	0.000224677		RP11-404P21.9		R-HSA-937072	TRAF6-mediated induction of TAK1 complex within TLR4 complex	2	19	0.00124672	0.785578	0.898784	0.0463447	6	6	0.000423998	9606	Homo sapiens	LY96;CD14		R-HSA-450358;R-HSA-936952;R-HSA-936985;R-HSA-936951;R-HSA-937075;R-HSA-936947
IL1B	-2.13828	0.0216658		IL1B		R-HSA-180336	SHC1 events in EGFR signaling	2	19	0.00124672	0.785578	0.898784	0.0463447	4	4	0.000282666	9606	Homo sapiens	EGF;EREG		R-HSA-177936;R-HSA-177925;R-HSA-177945;R-HSA-177933
RP11-114H23.1	-2.13555	0.0194143		RP11-114H23.1		R-HSA-8964315	G beta:gamma signalling through BTK	2	19	0.00124672	0.785578	0.898784	0.0463447	3	3	0.000211999	9606	Homo sapiens	GNGT2;GNG11		R-HSA-8964317;R-HSA-8964271;R-HSA-8964241
SEMA3A	-2.13395	1.42975e-53		SEMA3A		R-HSA-6785631	ERBB2 Regulates Cell Motility	2	19	0.00124672	0.785578	0.898784	0.0463447	2	2	0.000141333	9606	Homo sapiens	EGF;EREG		R-HSA-6785636;R-HSA-6785648
GAL3ST1	-2.13389	0.000428653		GAL3ST1		R-HSA-9755779	SARS-CoV-2 targets host intracellular signalling and regulatory pathways	2	19	0.00124672	0.785578	0.898784	0.0463447	2	5	0.000353332	9606	Homo sapiens	CAV1;SFN		R-HSA-9754518;R-HSA-9729500
ACTG1P20	-2.13252	0.000201683		ACTG1P20		R-HSA-419408	Lysosphingolipid and LPA receptors	2	19	0.00124672	0.785578	0.898784	0.0463447	2	5	0.000353332	9606	Homo sapiens	PLPPR4;LPAR1		R-HSA-6797630;R-HSA-419389
SEMA3C	-2.13108	3.79517e-36		SEMA3C		R-HSA-3270619	IRF3-mediated induction of type I IFN	2	19	0.00124672	0.785578	0.898784	0.0463447	2	5	0.000353332	9606	Homo sapiens	IFI16;DTX4		R-HSA-1834939;R-HSA-2396007
BMP5	-2.13049	0.00109893		BMP5		R-HSA-975577	N-Glycan antennae elongation	2	19	0.00124672	0.785578	0.898784	0.0463447	2	6	0.000423998	9606	Homo sapiens	B4GALT1;MGAT5		R-HSA-975919;R-HSA-975916
TAP2	-2.12803	0.00281882		TAP2		R-HSA-5607761	Dectin-1 mediated noncanonical NF-kB signaling	8	66	0.00433071	0.786891	0.898784	0.0463447	9	9	0.000635997	9606	Homo sapiens	PSMD10;PSME1;PSME2;MAP3K14;PSMB10;PSMB8;RELB;PSMB9		R-HSA-5660965;R-HSA-5607731;R-HSA-5607741;R-HSA-5607725;R-HSA-5607726;R-HSA-5607721;R-HSA-5607720;R-HSA-5607723;R-HSA-5607722
EREG	-2.12623	2.01939e-05		EREG		R-HSA-4086398	Ca2+ pathway	10	81	0.00531496	0.788565	0.898784	0.0463447	17	27	0.00190799	9606	Homo sapiens	MOV10;GNGT2;PDE6G;MYC;CAMK2A;WNT5A;FZD6;PDE6A;GNG11		R-HSA-8944362;R-HSA-4332358;R-HSA-4332359;R-HSA-4086392;R-HSA-4332356;R-HSA-4332388;R-HSA-4411365;R-HSA-4086393;R-HSA-4332363;R-HSA-4518575;R-HSA-398193;R-HSA-3965444;R-HSA-3965446;R-HSA-3965447;R-HSA-3965441;R-HSA-4518585;R-HSA-398040
TNFRSF14	-2.12609	1.11216e-05		TNFRSF14		R-HSA-168181	Toll Like Receptor 7/8 (TLR7/8) Cascade	15	118	0.00774278	0.793576	0.898784	0.0463447	38	79	0.00558264	9606	Homo sapiens	IKBIP;APP;NLRC5;LY96;USP18;DUSP6;NFKBIA;MAPK10;CASP8;IRF7;CD14;ALPK1;MYD88;MAP2K6		R-HSA-975118;R-HSA-975180;R-HSA-975115;R-HSA-9750226;R-HSA-975111;R-HSA-975175;R-HSA-9750942;R-HSA-168136;R-HSA-975106;R-HSA-975170;R-HSA-9749464;R-HSA-975134;R-HSA-933533;R-HSA-9761344;R-HSA-933531;R-HSA-9757954;R-HSA-203797;R-HSA-9758604;R-HSA-9630923;R-HSA-975188;R-HSA-450333;R-HSA-975125;R-HSA-168162;R-HSA-9749494;R-HSA-168166;R-HSA-450348;R-HSA-9757951;R-HSA-450346;R-HSA-450358;R-HSA-975100;…
ASB2	-2.12571	0.0233327		ASB2		R-HSA-174178	APC/C:Cdh1 mediated degradation of Cdc20 and other APC/C:Cdh1 targeted proteins in late mitosis/early G1	9	74	0.00485564	0.793751	0.898784	0.0463447	6	6	0.000423998	9606	Homo sapiens	PSMD10;PSME1;TXNIP;PSME2;SKP2;AURKB;PSMB10;PSMB8;PSMB9		R-HSA-174195;R-HSA-9686980;R-HSA-9686969;R-HSA-174088;R-HSA-174105;R-HSA-188191
PDE6A	-2.1231	0.0223927		PDE6A		R-HSA-69541	Stabilization of p53	7	59	0.00387139	0.794191	0.898784	0.0463447	3	15	0.00106	9606	Homo sapiens	PSMD10;CHEK2;PSME1;PSME2;PSMB10;PSMB8;PSMB9		R-HSA-69685;R-HSA-349426;R-HSA-264458
CD38	-2.12123	0.0232422		CD38		R-HSA-9008059	Interleukin-37 signaling	4	36	0.0023622	0.79801	0.898784	0.0463447	12	14	0.000989329	9606	Homo sapiens	SMAD3;CASP1;IL18R1;IL18BP		R-HSA-9008587;R-HSA-9012556;R-HSA-9008684;R-HSA-9012542;R-HSA-9008894;R-HSA-9008577;R-HSA-8848335;R-HSA-9012689;R-HSA-9008928;R-HSA-9009072;R-HSA-9008692;R-HSA-9009910
KLF17	-2.11905	0.0225599		KLF17		R-HSA-9687139	Aberrant regulation of mitotic cell cycle due to RB1 defects	4	36	0.0023622	0.79801	0.898784	0.0463447	2	3	0.000211999	9606	Homo sapiens	CDKN1A;CCND1;TXNIP;SKP2		R-HSA-9687377;R-HSA-9659782
PHLDA1	-2.11868	1.3327e-93		PHLDA1		R-HSA-5654712	FRS-mediated FGFR4 signaling	3	28	0.00183727	0.799562	0.898784	0.0463447	9	9	0.000635997	9606	Homo sapiens	FGFR4;FGF1;FGF2		R-HSA-5654422;R-HSA-5654663;R-HSA-5654658;R-HSA-5654418;R-HSA-8941613;R-HSA-5654655;R-HSA-5654653;R-HSA-5654651;R-HSA-5654664
NMI	-2.11769	5.52079e-36		NMI		R-HSA-8964038	LDL clearance	3	28	0.00183727	0.799562	0.898784	0.0463447	11	20	0.00141333	9606	Homo sapiens	LDLR;LIPA;CES3		R-HSA-171122;R-HSA-171106;R-HSA-171059;R-HSA-8865667;R-HSA-6784738;R-HSA-171141;R-HSA-6784735;R-HSA-6784734;R-HSA-8937442;R-HSA-171087;R-HSA-6784729
TEX29	-2.11633	0.00677518		TEX29		R-HSA-9793380	Formation of paraxial mesoderm	3	28	0.00183727	0.799562	0.898784	0.0463447	2	12	0.000847997	9606	Homo sapiens	COL4A1;NOG;FGFR1		R-HSA-9793383;R-HSA-9794058
AC007292.3	-2.11267	0.0212355		AC007292.3		R-HSA-1226099	Signaling by FGFR in disease	10	82	0.00538058	0.800453	0.898784	0.0463447	73	99	0.00699597	9606	Homo sapiens	FGF5;FGF7;STAT1;TIAF1;FGFR4;FGF1;FGF2;FGFR1		R-HSA-2023455;R-HSA-5655252;R-HSA-2046363;R-HSA-2023451;R-HSA-5655248;R-HSA-5655262;R-HSA-5655263;R-HSA-5654748;R-HSA-5655235;R-HSA-5655233;R-HSA-5655247;R-HSA-5655244;R-HSA-5655245;R-HSA-5655243;R-HSA-5655240;R-HSA-5655241;R-HSA-5655284;R-HSA-5655285;R-HSA-1839039;R-HSA-2012086;R-HSA-5655295;R-HSA-2012087;R-HSA-1839031;R-HSA-5655290;R-HSA-5655289;R-HSA-5655270;R-HSA-5655268;R-HSA-5655269;R-HSA-2…
LURAP1L	-2.10771	1.02086e-16		LURAP1L		R-HSA-69656	Cyclin A:Cdk2-associated events at S phase entry	11	90	0.00590551	0.806959	0.898784	0.0463447	18	19	0.00134266	9606	Homo sapiens	PSMD10;CCNA2;CDKN1A;CCND1;MYC;PSME1;PSME2;SKP2;PSMB10;PSMB8;PSMB9		R-HSA-187552;R-HSA-187520;R-HSA-174273;R-HSA-174054;R-HSA-187948;R-HSA-187916;R-HSA-187949;R-HSA-8848436;R-HSA-187574;R-HSA-187575;R-HSA-174164;R-HSA-187828;R-HSA-198613;R-HSA-8848414;R-HSA-188345;R-HSA-187545;R-HSA-187934;R-HSA-174110
MFAP4	-2.10749	8.0047e-59		MFAP4		R-HSA-354194	GRB2:SOS provides linkage to MAPK signaling for Integrins	2	20	0.00131234	0.808751	0.898784	0.0463447	2	2	0.000141333	9606	Homo sapiens	VWF;FN1		R-HSA-354165;R-HSA-354087
SLC16A6	-2.1059	2.82092e-36		SLC16A6		R-HSA-9687136	Aberrant regulation of mitotic exit in cancer due to RB1 defects	2	20	0.00131234	0.808751	0.898784	0.0463447	1	1	7.06664e-05	9606	Homo sapiens	TXNIP;SKP2		R-HSA-9687377
RP11-432M8.9	-2.10392	0.0200947		RP11-432M8.9		R-HSA-210744	Regulation of gene expression in late stage (branching morphogenesis) pancreatic bud precursor cells	2	20	0.00131234	0.808751	0.898784	0.0463447	2	4	0.000282666	9606	Homo sapiens	HES1		R-HSA-1980047;R-HSA-210836
SSBP3-AS1	-2.10293	0.0248393		SSBP3-AS1		R-HSA-388844	Receptor-type tyrosine-protein phosphatases	2	20	0.00131234	0.808751	0.898784	0.0463447	2	6	0.000423998	9606	Homo sapiens	SLITRK6;LRRC4B		R-HSA-6798258;R-HSA-6797803
RPSAP52	-2.10225	0.00293425		RPSAP52		R-HSA-9706369	Negative regulation of FLT3	2	20	0.00131234	0.808751	0.898784	0.0463447	3	12	0.000847997	9606	Homo sapiens	SLA;SH2B3		R-HSA-9706293;R-HSA-9706319;R-HSA-9706315
RN7SKP11	-2.10011	0.0247154		RN7SKP11		R-HSA-1362300	Transcription of E2F targets under negative control by p107 (RBL1) and p130 (RBL2) in complex with HDAC1	2	20	0.00131234	0.808751	0.898784	0.0463447	2	8	0.000565331	9606	Homo sapiens	CCNA2		R-HSA-8964588;R-HSA-8964580
CTD-2349P21.12	-2.10009	0.0201858		CTD-2349P21.12		R-HSA-164940	Nef mediated downregulation of MHC class I complex cell surface expression	1	11	0.000721785	0.813529	0.898784	0.0463447	4	4	0.000282666	9606	Homo sapiens	B2M		R-HSA-182243;R-HSA-182279;R-HSA-182263;R-HSA-182286
RP11-462G12.1	-2.09885	1.19247e-05		RP11-462G12.1		R-HSA-3785653	Myoclonic epilepsy of Lafora	1	11	0.000721785	0.813529	0.898784	0.0463447	2	2	0.000141333	9606	Homo sapiens	PPP1R3C		R-HSA-3797226;R-HSA-3791349
BEST2	-2.09847	0.0150295		BEST2		R-HSA-1169092	Activation of RAS in B cells	1	11	0.000721785	0.813529	0.898784	0.0463447	2	2	0.000141333	9606	Homo sapiens	RASGRP3		R-HSA-1168374;R-HSA-1168636
TNFSF14	-2.09793	0.0241776		TNFSF14		R-HSA-8875656	MET receptor recycling	1	11	0.000721785	0.813529	0.898784	0.0463447	2	2	0.000141333	9606	Homo sapiens	HGF		R-HSA-8875661;R-HSA-8875659
LINC01204	-2.09736	0.0251705		LINC01204		R-HSA-9768778	Regulation of NPAS4 mRNA translation	1	11	0.000721785	0.813529	0.898784	0.0463447	2	2	0.000141333	9606	Homo sapiens	MOV10		R-HSA-9768788;R-HSA-9768782
CETP	-2.09597	0.0248684		CETP		R-HSA-167827	The proton buffering model	1	11	0.000721785	0.813529	0.898784	0.0463447	1	1	7.06664e-05	9606	Homo sapiens	UCP3		R-HSA-170026
COL3A1	-2.09457	3.56651e-12		COL3A1		R-HSA-5250958	Toxicity of botulinum toxin type B (botB)	1	11	0.000721785	0.813529	0.898784	0.0463447	3	5	0.000353332	9606	Homo sapiens	SYT2		R-HSA-5244402;R-HSA-5244404;R-HSA-5244397
PIK3CG	-2.09046	0.00162106		PIK3CG		R-HSA-8985947	Interleukin-9 signaling	1	11	0.000721785	0.813529	0.898784	0.0463447	6	13	0.000918663	9606	Homo sapiens	STAT1		R-HSA-8985929;R-HSA-8985981;R-HSA-8985900;R-HSA-8985966;R-HSA-8985988;R-HSA-8985943
FCRLA	-2.09039	0.0196653		FCRLA		R-HSA-442380	Zinc influx into cells by the SLC39 gene family	1	11	0.000721785	0.813529	0.898784	0.0463447	1	6	0.000423998	9606	Homo sapiens	SLC39A6		R-HSA-442317
OMP	-2.09037	0.0243115		OMP		R-HSA-8939242	RUNX1 regulates transcription of genes involved in differentiation of keratinocytes	1	11	0.000721785	0.813529	0.898784	0.0463447	1	8	0.000565331	9606	Homo sapiens	CTSO;CTSK		R-HSA-8938121
RP11-396O20.2	-2.0881	0.0212701		RP11-396O20.2		R-HSA-1462054	Alpha-defensins	1	11	0.000721785	0.813529	0.898784	0.0463447	1	12	0.000847997	9606	Homo sapiens	CD4		R-HSA-1471314
CLEC7A	-2.08659	0.0264568		CLEC7A		R-HSA-186763	Downstream signal transduction	4	37	0.00242782	0.814762	0.898784	0.0463447	16	16	0.00113066	9606	Homo sapiens	PDGFRB;PDGFRA;STAT1;STAT6		R-HSA-382052;R-HSA-186819;R-HSA-1524182;R-HSA-382055;R-HSA-186826;R-HSA-380780;R-HSA-380782;R-HSA-186798;R-HSA-382056;R-HSA-1524186;R-HSA-382058;R-HSA-186765;R-HSA-186834;R-HSA-186800;R-HSA-186778;R-HSA-186780
ECE1	-2.08556	3.88016e-134		ECE1		R-HSA-5693568	Resolution of D-loop Structures through Holliday Junction Intermediates	4	37	0.00242782	0.814762	0.898784	0.0463447	7	9	0.000635997	9606	Homo sapiens	RAD51AP1;RMI2;EXO1;NBN		R-HSA-5686469;R-HSA-5686483;R-HSA-5693539;R-HSA-5693584;R-HSA-5686398;R-HSA-5686410;R-HSA-5686440
VCAN	-2.08515	1.12796e-07		VCAN		R-HSA-5693579	Homologous DNA Pairing and Strand Exchange	5	45	0.00295276	0.815042	0.898784	0.0463447	4	10	0.000706664	9606	Homo sapiens	RAD51AP1;RMI2;EXO1;NBN;RHNO1		R-HSA-5693620;R-HSA-5685838;R-HSA-5685341;R-HSA-5693561
CD69	-2.0841	0.0247406		CD69		R-HSA-164952	The role of Nef in HIV-1 replication and disease pathogenesis	3	29	0.00190289	0.81821	0.898784	0.0463447	10	20	0.00141333	9606	Homo sapiens	CD4;DOCK2;B2M		R-HSA-182243;R-HSA-167537;R-HSA-167601;R-HSA-182279;R-HSA-182263;R-HSA-200952;R-HSA-200879;R-HSA-167566;R-HSA-182286;R-HSA-167597
COL4A1	-2.08206	2.30968e-61		COL4A1		R-HSA-392451	G beta:gamma signalling through PI3Kgamma	3	29	0.00190289	0.81821	0.898784	0.0463447	2	4	0.000282666	9606	Homo sapiens	GNGT2;GNG11;PIK3CG		R-HSA-392295;R-HSA-392300
CD22	-2.07968	1.67632e-05		CD22		R-HSA-1369062	ABC transporters in lipid homeostasis	3	29	0.00190289	0.81821	0.898784	0.0463447	4	11	0.00077733	9606	Homo sapiens	ABCA6;ABCA8;ABCD1		R-HSA-1369028;R-HSA-382613;R-HSA-1369052;R-HSA-382575
CD96	-2.07923	0.0179107		CD96		R-HSA-9648895	Response of EIF2AK1 (HRI) to heme deficiency	3	29	0.00190289	0.81821	0.898784	0.0463447	7	20	0.00141333	9606	Homo sapiens	DDIT3		R-HSA-9650722;R-HSA-9635927;R-HSA-9635912;R-HSA-9655071;R-HSA-9653742;R-HSA-9655086;R-HSA-9653724
TCHH	-2.07806	9.4918e-07		TCHH		R-HSA-5362768	Hh mutants are degraded by ERAD	7	61	0.00400262	0.820568	0.898784	0.0463447	5	6	0.000423998	9606	Homo sapiens	PSMD10;CADM1;PSME1;PSME2;PSMB10;PSMB8;PSMB9		R-HSA-5387392;R-HSA-5362450;R-HSA-5483238;R-HSA-5387386;R-HSA-5387389
RP11-514D23.2	-2.0772	0.00687337		RP11-514D23.2		R-HSA-168138	Toll Like Receptor 9 (TLR9) Cascade	15	121	0.00793963	0.822004	0.898784	0.0463447	38	80	0.00565331	9606	Homo sapiens	IKBIP;APP;NLRC5;LY96;USP18;DUSP6;NFKBIA;MAPK10;CASP8;IRF7;CD14;ALPK1;MYD88;MAP2K6		R-HSA-975118;R-HSA-975180;R-HSA-975115;R-HSA-9750226;R-HSA-975111;R-HSA-975175;R-HSA-9750942;R-HSA-168136;R-HSA-975106;R-HSA-975170;R-HSA-9749464;R-HSA-975134;R-HSA-933533;R-HSA-9761344;R-HSA-933531;R-HSA-9757954;R-HSA-203797;R-HSA-9758604;R-HSA-9630923;R-HSA-975188;R-HSA-450333;R-HSA-975125;R-HSA-168162;R-HSA-9749494;R-HSA-168166;R-HSA-450348;R-HSA-9757951;R-HSA-450346;R-HSA-450358;R-HSA-975100;…
SSTR1	-2.07574	7.16716e-06		SSTR1		R-HSA-9020591	Interleukin-12 signaling	10	84	0.00551181	0.822736	0.898784	0.0463447	52	56	0.00395732	9606	Homo sapiens	SERPINB2;GSTO2;IL31RA;STAT4;PSME2;IL12A;SOD2		R-HSA-9617941;R-HSA-8950415;R-HSA-8950533;R-HSA-8950681;R-HSA-8950426;R-HSA-447252;R-HSA-8950684;R-HSA-8950173;R-HSA-8950175;R-HSA-8950292;R-HSA-8950423;R-HSA-8950057;R-HSA-8950314;R-HSA-8950190;R-HSA-8950575;R-HSA-8950181;R-HSA-8950567;R-HSA-8950328;R-HSA-8950201;R-HSA-8950586;R-HSA-8950718;R-HSA-8950448;R-HSA-8950322;R-HSA-8950581;R-HSA-8950344;R-HSA-8950218;R-HSA-8950347;R-HSA-8950732;R-HSA-89…
IL32	-2.07563	2.83184e-29		IL32		R-HSA-2428928	IRS-related events triggered by IGF1R	8	69	0.00452756	0.824477	0.898784	0.0463447	6	12	0.000847997	9606	Homo sapiens	FGF5;FGF7;IRS1;FGFR4;FGF1;FGF2;FGFR1		R-HSA-74737;R-HSA-74736;R-HSA-109699;R-HSA-2428930;R-HSA-109817;R-HSA-2428926
HTATSF1P2	-2.07552	3.74869e-07		HTATSF1P2		R-HSA-453276	Regulation of mitotic cell cycle	11	92	0.00603675	0.827852	0.898784	0.0463447	36	40	0.00282666	9606	Homo sapiens	PSMD10;CCNA2;PSME1;TXNIP;PSME2;FBXO5;SKP2;AURKB;PSMB10;PSMB8;PSMB9		R-HSA-174144;R-HSA-174209;R-HSA-174088;R-HSA-174159;R-HSA-174157;R-HSA-179410;R-HSA-174227;R-HSA-188371;R-HSA-174224;R-HSA-174097;R-HSA-9686980;R-HSA-174171;R-HSA-174235;R-HSA-174104;R-HSA-174105;R-HSA-179417;R-HSA-174238;R-HSA-174174;R-HSA-188191;R-HSA-179421;R-HSA-174119;R-HSA-174058;R-HSA-174122;R-HSA-9686969;R-HSA-174120;R-HSA-174057;R-HSA-174121;R-HSA-174255;R-HSA-141423;R-HSA-174195;R-HSA-1…
NEAT1	-2.07316	3.12611e-61		NEAT1		R-HSA-174143	APC/C-mediated degradation of cell cycle proteins	11	92	0.00603675	0.827852	0.898784	0.0463447	36	40	0.00282666	9606	Homo sapiens	PSMD10;CCNA2;PSME1;TXNIP;PSME2;FBXO5;SKP2;AURKB;PSMB10;PSMB8;PSMB9		R-HSA-174144;R-HSA-174209;R-HSA-174088;R-HSA-174159;R-HSA-174157;R-HSA-179410;R-HSA-174227;R-HSA-188371;R-HSA-174224;R-HSA-174097;R-HSA-9686980;R-HSA-174171;R-HSA-174235;R-HSA-174104;R-HSA-174105;R-HSA-179417;R-HSA-174238;R-HSA-174174;R-HSA-188191;R-HSA-179421;R-HSA-174119;R-HSA-174058;R-HSA-174122;R-HSA-9686969;R-HSA-174120;R-HSA-174057;R-HSA-174121;R-HSA-174255;R-HSA-141423;R-HSA-174195;R-HSA-1…
RP11-803D5.1	-2.0711	0.00967394		RP11-803D5.1		R-HSA-9013694	Signaling by NOTCH4	11	92	0.00603675	0.827852	0.898784	0.0463447	4	20	0.00141333	9606	Homo sapiens	ACTA2;PSMD10;SMAD3;PSME1;PSME2;HES1;PSMB10;PSMB8;PSMB9		R-HSA-9604642;R-HSA-9605414;R-HSA-9013711;R-HSA-9604664
RP11-845M18.6	-2.07079	0.0196122		RP11-845M18.6		R-HSA-1963640	GRB2 events in ERBB2 signaling	2	21	0.00137795	0.829663	0.898784	0.0463447	4	4	0.000282666	9606	Homo sapiens	EGF;EREG		R-HSA-1250498;R-HSA-1306969;R-HSA-1250488;R-HSA-1306972
RP11-449P15.2	-2.0704	0.0111162		RP11-449P15.2		R-HSA-8964616	G beta:gamma signalling through CDC42	2	21	0.00137795	0.829663	0.898784	0.0463447	5	6	0.000423998	9606	Homo sapiens	GNGT2;GNG11		R-HSA-8964634;R-HSA-8964604;R-HSA-8964605;R-HSA-8964614;R-HSA-8964599
MUC4	-2.07035	0.0265616		MUC4		R-HSA-3000471	Scavenging by Class B Receptors	2	21	0.00137795	0.829663	0.898784	0.0463447	3	5	0.000353332	9606	Homo sapiens	SSC5D;CD36		R-HSA-2187264;R-HSA-2247512;R-HSA-8878603
SCN7A	-2.06856	7.27676e-07		SCN7A		R-HSA-3134975	Regulation of innate immune responses to cytosolic DNA	2	21	0.00137795	0.829663	0.898784	0.0463447	5	9	0.000635997	9606	Homo sapiens	DTX4;TRIM21		R-HSA-3249392;R-HSA-8948703;R-HSA-3249386;R-HSA-3134946;R-HSA-8948709
HLA-DMA	-2.06798	2.9756e-07		HLA-DMA		R-HSA-432047	Passive transport by Aquaporins	2	21	0.00137795	0.829663	0.898784	0.0463447	4	8	0.000565331	9606	Homo sapiens	AQP5;AQP3		R-HSA-507871;R-HSA-507870;R-HSA-507869;R-HSA-507868
RP11-29H23.5	-2.06778	0.00107222		RP11-29H23.5		R-HSA-6804114	TP53 Regulates Transcription of Genes Involved in G2 Cell Cycle Arrest	2	21	0.00137795	0.829663	0.898784	0.0463447	5	11	0.00077733	9606	Homo sapiens	SFN		R-HSA-6803892;R-HSA-6803875;R-HSA-6803890;R-HSA-6803858;R-HSA-6803871
RP11-554I8.2	-2.06652	0.0124552		RP11-554I8.2		R-HSA-8876725	Protein methylation	2	21	0.00137795	0.829663	0.898784	0.0463447	2	9	0.000635997	9606	Homo sapiens	METTL10;ART3		R-HSA-8879123;R-HSA-8932413
FAM50B	-2.06646	0.000663689		FAM50B		R-HSA-5660526	Response to metal ions	2	21	0.00137795	0.829663	0.898784	0.0463447	5	31	0.00219066	9606	Homo sapiens	MT2A;CES1;MT1E		R-HSA-5662598;R-HSA-5662614;R-HSA-5662595;R-HSA-5662608;R-HSA-5662986
CRB1	-2.06348	0.0131148		CRB1		R-HSA-2892247	POU5F1 (OCT4), SOX2, NANOG activate genes related to proliferation	2	21	0.00137795	0.829663	0.898784	0.0463447	2	16	0.00113066	9606	Homo sapiens	FGF2		R-HSA-480515;R-HSA-2972960
C15orf52	-2.06342	4.66734e-45		C15orf52		R-HSA-9690406	Transcriptional regulation of testis differentiation	2	21	0.00137795	0.829663	0.898784	0.0463447	2	18	0.00127199	9606	Homo sapiens	PTGDS		R-HSA-9692129;R-HSA-9692154
UTS2B	-2.06247	0.00530485		UTS2B		R-HSA-5693537	Resolution of D-Loop Structures	4	38	0.00249344	0.830355	0.898784	0.0463447	8	10	0.000706664	9606	Homo sapiens	RAD51AP1;RMI2;EXO1;NBN		R-HSA-5693589;R-HSA-5686469;R-HSA-5686483;R-HSA-5693539;R-HSA-5693584;R-HSA-5686398;R-HSA-5686410;R-HSA-5686440
SUCNR1	-2.06228	0.027384		SUCNR1		R-HSA-5668599	RHO GTPases Activate NADPH Oxidases	4	38	0.00249344	0.830355	0.898784	0.0463447	11	14	0.000989329	9606	Homo sapiens	NCF1;NCF2;RAC2;S100P		R-HSA-9626832;R-HSA-9626880;R-HSA-9626816;R-HSA-9626848;R-HSA-9626817;R-HSA-5668629;R-HSA-5218827;R-HSA-5218841;R-HSA-5668735;R-HSA-5668605;R-HSA-5668731
SH3RF3-AS1	-2.06155	0.000132995		SH3RF3-AS1		R-HSA-9013407	RHOH GTPase cycle	4	38	0.00249344	0.830355	0.898784	0.0463447	2	3	0.000211999	9606	Homo sapiens	JUP;CAV1;ARHGDIB;STOM		R-HSA-9018754;R-HSA-9018758
XIRP2	-2.06133	0.0247774		XIRP2		R-HSA-9675126	Diseases of mitotic cell cycle	4	38	0.00249344	0.830355	0.898784	0.0463447	2	5	0.000353332	9606	Homo sapiens	CDKN1A;CCND1;TXNIP;SKP2		R-HSA-9687377;R-HSA-9659782
C4A	-2.06035	0.0023424		C4A		R-HSA-111465	Apoptotic cleavage of cellular proteins	4	38	0.00249344	0.830355	0.898784	0.0463447	10	38	0.00268532	9606	Homo sapiens	CASP7;CASP8;MRC1;BIRC3		R-HSA-201634;R-HSA-202960;R-HSA-351894;R-HSA-201639;R-HSA-351936;R-HSA-201637;R-HSA-351901;R-HSA-9029680;R-HSA-350319;R-HSA-201628
MMP19	-2.05717	3.13279e-35		MMP19		R-HSA-1980145	Signaling by NOTCH2	4	38	0.00249344	0.830355	0.898784	0.0463447	4	20	0.00141333	9606	Homo sapiens	NEURL1B;MDK;HES1		R-HSA-2976716;R-HSA-2197562;R-HSA-2974737;R-HSA-2172172
AKNAD1	-2.05588	0.0129457		AKNAD1		R-HSA-9762114	GSK3B and BTRC:CUL1-mediated-degradation of NFE2L2	6	54	0.00354331	0.830398	0.898784	0.0463447	1	4	0.000282666	9606	Homo sapiens	PSMD10;PSME1;PSME2;PSMB10;PSMB8;PSMB9		R-HSA-9762096
RP4-644L1.2	-2.05468	0.0277295		RP4-644L1.2		R-HSA-349425	Autodegradation of the E3 ubiquitin ligase COP1	6	54	0.00354331	0.830398	0.898784	0.0463447	1	5	0.000353332	9606	Homo sapiens	PSMD10;PSME1;PSME2;PSMB10;PSMB8;PSMB9		R-HSA-264458
PTPN22	-2.05348	0.0154782		PTPN22		R-HSA-169911	Regulation of Apoptosis	6	54	0.00354331	0.830398	0.898784	0.0463447	1	5	0.000353332	9606	Homo sapiens	PSMD10;PSME1;PSME2;PSMB10;PSMB8;PSMB9		R-HSA-211715
KDELC2	-2.0529	5.4006e-54		KDELC2		R-HSA-9675135	Diseases of DNA repair	6	54	0.00354331	0.830398	0.898784	0.0463447	6	34	0.00240266	9606	Homo sapiens	RAD51AP1;NEIL3;RMI2;EXO1;NBN;RHNO1		R-HSA-9709601;R-HSA-9709571;R-HSA-9701199;R-HSA-9704408;R-HSA-9704330;R-HSA-9629245
RP11-649A18.12	-2.05205	0.000589968		RP11-649A18.12		R-HSA-5610783	Degradation of GLI2 by the proteasome	7	62	0.00406824	0.832729	0.898784	0.0463447	5	5	0.000353332	9606	Homo sapiens	PSMD10;PSME1;PSME2;PSMB10;PSMB8;GLI2;PSMB9		R-HSA-5610757;R-HSA-5610717;R-HSA-5610718;R-HSA-5610745;R-HSA-5610730
AP001258.4	-2.05188	6.38787e-09		AP001258.4		R-HSA-8856825	Cargo recognition for clathrin-mediated endocytosis	14	115	0.00754593	0.83412	0.898784	0.0463447	7	15	0.00106	9606	Homo sapiens	SCARB2;CHRM2;SYT2;SGIP1;EGF;SH3KBP1;WNT5A;EREG;CD4;DAB2;SYT11;IL7R;LDLR		R-HSA-8866279;R-HSA-8863463;R-HSA-8866277;R-HSA-8863472;R-HSA-8863471;R-HSA-8866269;R-HSA-8866283
PAXIP1-AS2	-2.04999	2.23898e-13		PAXIP1-AS2		R-HSA-428930	Thromboxane signalling through TP receptor	3	30	0.0019685	0.83536	0.898784	0.0463447	6	8	0.000565331	9606	Homo sapiens	GNA15;GNGT2;GNG11		R-HSA-428918;R-HSA-428917;R-HSA-428752;R-HSA-428750;R-HSA-428749;R-HSA-428909
NRXN1	-2.04766	0.0291657		NRXN1		R-HSA-418592	ADP signalling through P2Y purinoceptor 1	3	30	0.0019685	0.83536	0.898784	0.0463447	4	7	0.000494665	9606	Homo sapiens	GNA15;GNGT2;GNG11		R-HSA-418581;R-HSA-418579;R-HSA-418576;R-HSA-428941
CTD-2521M24.13	-2.04681	0.0267601		CTD-2521M24.13		R-HSA-2855086	Ficolins bind to repetitive carbohydrate structures on the target cell surface	1	12	0.000787402	0.839942	0.898784	0.0463447	3	3	0.000211999	9606	Homo sapiens	MASP1		R-HSA-2855054;R-HSA-2855077;R-HSA-2855125
IL15RA	-2.04583	8.57507e-26		IL15RA		R-HSA-9700645	ALK mutants bind TKIs	1	12	0.000787402	0.839942	0.898784	0.0463447	1	1	7.06664e-05	9606	Homo sapiens	FN1		R-HSA-9700131
QPRT	-2.04417	1.23809e-24		QPRT		R-HSA-2465910	MASTL Facilitates Mitotic Progression	1	12	0.000787402	0.839942	0.898784	0.0463447	3	4	0.000282666	9606	Homo sapiens	MASTL		R-HSA-2430533;R-HSA-2430535;R-HSA-2168079
PRKCDBP	-2.04379	3.5959e-25		PRKCDBP		R-HSA-450341	Activation of the AP-1 family of transcription factors	1	12	0.000787402	0.839942	0.898784	0.0463447	2	5	0.000353332	9606	Homo sapiens	MAPK10		R-HSA-168053;R-HSA-168136
PSG4	-2.04282	0.00555671		PSG4		R-HSA-8866907	Activation of the TFAP2 (AP-2) family of transcription factors	1	12	0.000787402	0.839942	0.898784	0.0463447	1	4	0.000282666	9606	Homo sapiens	CITED2		R-HSA-8864307
CCL3	-2.04255	0.0264261		CCL3		R-HSA-193692	Regulated proteolysis of p75NTR	1	12	0.000787402	0.839942	0.898784	0.0463447	1	5	0.000353332	9606	Homo sapiens	ADAM17		R-HSA-193679
RIBC2	-2.04164	5.72632e-05		RIBC2		R-HSA-428542	Regulation of commissural axon pathfinding by SLIT and ROBO	1	12	0.000787402	0.839942	0.898784	0.0463447	1	5	0.000353332	9606	Homo sapiens	SLIT1		R-HSA-373715
HFE	-2.04126	4.15699e-40		HFE		R-HSA-450520	HuR (ELAVL1) binds and stabilizes mRNA	1	12	0.000787402	0.839942	0.898784	0.0463447	1	7	0.000494665	9606	Homo sapiens	GPRC5A		R-HSA-450595
ALDH3B1	-2.04076	1.07151e-43		ALDH3B1		R-HSA-9006934	Signaling by Receptor Tyrosine Kinases	86	623	0.0408793	0.842364	0.898784	0.0463447	393	746	0.0527171	9606	Homo sapiens	ITGB1;NRP1;SPARC;NCF1;SH3KBP1;NCF2;IRS1;LAMC2;PLAT;LAMC1;PTPRK;FGF1;FGF2;FGF5;FGF7;MDK;MYC;TNS4;TNS3;PDGFRB;PDGFRA;ITGA3;HGF;ITGA2;F3;DUSP6;VAV1;EREG;ADAM17;HSH2D;COL4A2;VGF;COL4A1;COL6A2;COL6A1;COL4A5;COL6A3;ATP6V0D2;CD274;LAMA2;RRAD;LAMA4;COL11A1;PTN;THBS1;THBS3;SOCS1;FLRT1;PDGFC;STAT6;SH2B3;EGR1;LAMB3;JUP;STAT1;EGF;CAV1;FN1;VEGFC;LAMB1;ADAP1;FOSL1;COL1A1;COL3A1;COL1A2;COL5A1;AXL;COL5A3;ID1;COL…		R-HSA-9701524;R-HSA-5654614;R-HSA-5654615;R-HSA-5654612;R-HSA-5654608;R-HSA-9613460;R-HSA-1562640;R-HSA-5654622;R-HSA-5654623;R-HSA-5654620;R-HSA-5654618;R-HSA-5654596;R-HSA-5654597;R-HSA-5654594;R-HSA-5654592;R-HSA-203797;R-HSA-9701507;R-HSA-1250315;R-HSA-5654607;R-HSA-9613451;R-HSA-5654605;R-HSA-5654603;R-HSA-5654600;R-HSA-5654646;R-HSA-5654647;R-HSA-1250353;R-HSA-5654643;R-HSA-9620663;R-HSA-56…
AURKB	-2.03821	2.37461e-05		AURKB		R-HSA-975138	TRAF6 mediated induction of NFkB and MAP kinases upon TLR7/8 or 9 activation	14	116	0.00761155	0.842716	0.898784	0.0463447	23	60	0.00423998	9606	Homo sapiens	IKBIP;APP;NLRC5;LY96;USP18;DUSP6;NFKBIA;MAPK10;CASP8;CD14;ALPK1;MYD88;MAP2K6		R-HSA-168162;R-HSA-9749494;R-HSA-168166;R-HSA-9750226;R-HSA-9750942;R-HSA-168136;R-HSA-450348;R-HSA-9757951;R-HSA-450346;R-HSA-9749464;R-HSA-450358;R-HSA-975100;R-HSA-9761344;R-HSA-9750946;R-HSA-9757954;R-HSA-203797;R-HSA-168053;R-HSA-9758604;R-HSA-9630923;R-HSA-450333;R-HSA-9749487;R-HSA-450296;R-HSA-9773803
RBM43	-2.03696	5.96121e-15		RBM43		R-HSA-8854050	FBXL7 down-regulates AURKA during mitotic entry and in early mitosis	6	55	0.00360892	0.842762	0.898784	0.0463447	2	6	0.000423998	9606	Homo sapiens	PSMD10;PSME1;PSME2;PSMB10;PSMB8;PSMB9		R-HSA-8854071;R-HSA-8854044
ART3	-2.03694	0.0263916		ART3		R-HSA-1234174	Cellular response to hypoxia	10	86	0.00564304	0.843074	0.898784	0.0463447	16	20	0.00141333	9606	Homo sapiens	PSMD10;CITED2;EPAS1;PSME1;PSME2;CA9;PSMB10;PSMB8;PSMB9		R-HSA-1234163;R-HSA-1234161;R-HSA-1234166;R-HSA-1234167;R-HSA-1234164;R-HSA-1235035;R-HSA-1234171;R-HSA-1234169;R-HSA-1235070;R-HSA-1234175;R-HSA-1234172;R-HSA-1235037;R-HSA-8932184;R-HSA-1234179;R-HSA-1234183;R-HSA-1234159
PROCR	-2.03668	8.13727e-62		PROCR		R-HSA-1660662	Glycosphingolipid metabolism	10	86	0.00564304	0.843074	0.898784	0.0463447	5	32	0.00226132	9606	Homo sapiens	GALC;STS;SMPD1;ARSJ;ARSI;ARSG;ARSE;SUMF2;SUMF1		R-HSA-1614362;R-HSA-1614336;R-HSA-1606564;R-HSA-1605797;R-HSA-1606839
RP11-22L13.1	-2.03631	0.0306193		RP11-22L13.1		R-HSA-9012852	Signaling by NOTCH3	7	63	0.00413386	0.844228	0.898784	0.0463447	10	37	0.00261466	9606	Homo sapiens	NEURL1B;STAT1;EGF;HES1;PBX1		R-HSA-9018573;R-HSA-9021325;R-HSA-9013069;R-HSA-9018572;R-HSA-9013567;R-HSA-9021406;R-HSA-9014129;R-HSA-9021412;R-HSA-9013652;R-HSA-9021334
ENPP6	-2.03584	0.0172108		ENPP6		R-HSA-2022928	HS-GAG biosynthesis	4	39	0.00255906	0.84484	0.898784	0.0463447	13	14	0.000989329	9606	Homo sapiens	EXT1;EXTL1;SDC3;SDC1;AGRN		R-HSA-2076383;R-HSA-2076508;R-HSA-2076371;R-HSA-2024108;R-HSA-2022860;R-HSA-2022856;R-HSA-2076392;R-HSA-2022887;R-HSA-2022919;R-HSA-2024100;R-HSA-2076419;R-HSA-2076611;R-HSA-2022851
GAS6-AS2	-2.0355	1.26885e-13		GAS6-AS2		R-HSA-5685938	HDR through Single Strand Annealing (SSA)	4	39	0.00255906	0.84484	0.898784	0.0463447	4	6	0.000423998	9606	Homo sapiens	RMI2;EXO1;NBN;RHNO1		R-HSA-5686642;R-HSA-5686657;R-HSA-5693564;R-HSA-5693580
IPO9-AS1	-2.03472	0.00794698		IPO9-AS1		R-HSA-110330	Recognition and association of DNA glycosylase with site containing an affected purine	4	39	0.00255906	0.84484	0.898784	0.0463447	4	10	0.000706664	9606	Homo sapiens	NEIL3;HIST1H2BE;HIST1H2BD		R-HSA-9629365;R-HSA-9629195;R-HSA-9629358;R-HSA-9629373
RAC2	-2.03433	3.60036e-15		RAC2		R-HSA-2559586	DNA Damage/Telomere Stress Induced Senescence	8	71	0.00465879	0.846536	0.898784	0.0463447	15	18	0.00127199	9606	Homo sapiens	CCNA2;CDKN1A;HMGA2;HIST1H2BE;NBN;HIST1H2BD		R-HSA-5682044;R-HSA-3786258;R-HSA-4647594;R-HSA-6792712;R-HSA-4647593;R-HSA-3785768;R-HSA-5682020;R-HSA-5693540;R-HSA-5682018;R-HSA-3785711;R-HSA-5693612;R-HSA-4647613;R-HSA-69562;R-HSA-5682026;R-HSA-187934
S100P	-2.03383	0.0300541		S100P		R-HSA-168142	Toll Like Receptor 10 (TLR10) Cascade	13	109	0.00715223	0.846582	0.898784	0.0463447	33	71	0.00501731	9606	Homo sapiens	IKBIP;NFKBIA;TLR1;MAPK10;APP;CASP8;NLRC5;ALPK1;USP18;MYD88;DUSP6;MAP2K6		R-HSA-9750226;R-HSA-975880;R-HSA-975878;R-HSA-975879;R-HSA-9750942;R-HSA-168136;R-HSA-975874;R-HSA-9749464;R-HSA-975873;R-HSA-9761344;R-HSA-9757954;R-HSA-203797;R-HSA-9758604;R-HSA-9630923;R-HSA-450333;R-HSA-168162;R-HSA-975852;R-HSA-9749494;R-HSA-975853;R-HSA-168166;R-HSA-450348;R-HSA-9757951;R-HSA-450346;R-HSA-168947;R-HSA-975866;R-HSA-9750946;R-HSA-975865;R-HSA-168053;R-HSA-975861;R-HSA-974948…
FHL2	-2.02906	2.16196e-116		FHL2		R-HSA-975871	MyD88 cascade initiated on plasma membrane	13	109	0.00715223	0.846582	0.898784	0.0463447	32	70	0.00494665	9606	Homo sapiens	IKBIP;NFKBIA;TLR1;MAPK10;APP;CASP8;NLRC5;ALPK1;USP18;MYD88;DUSP6;MAP2K6		R-HSA-9750226;R-HSA-975880;R-HSA-975878;R-HSA-975879;R-HSA-9750942;R-HSA-168136;R-HSA-975874;R-HSA-9749464;R-HSA-975873;R-HSA-9761344;R-HSA-9757954;R-HSA-203797;R-HSA-9758604;R-HSA-9630923;R-HSA-450333;R-HSA-168162;R-HSA-975852;R-HSA-9749494;R-HSA-975853;R-HSA-168166;R-HSA-450348;R-HSA-9757951;R-HSA-450346;R-HSA-975866;R-HSA-9750946;R-HSA-975865;R-HSA-168053;R-HSA-975861;R-HSA-9749487;R-HSA-45029…
CPN2	-2.028	0.027635		CPN2		R-HSA-168176	Toll Like Receptor 5 (TLR5) Cascade	13	109	0.00715223	0.846582	0.898784	0.0463447	32	71	0.00501731	9606	Homo sapiens	IKBIP;NFKBIA;TLR1;MAPK10;APP;CASP8;NLRC5;ALPK1;USP18;MYD88;DUSP6;MAP2K6		R-HSA-9750226;R-HSA-975880;R-HSA-975878;R-HSA-975879;R-HSA-9750942;R-HSA-168136;R-HSA-975874;R-HSA-9749464;R-HSA-975873;R-HSA-9761344;R-HSA-9757954;R-HSA-203797;R-HSA-9758604;R-HSA-9630923;R-HSA-450333;R-HSA-168162;R-HSA-975852;R-HSA-9749494;R-HSA-975853;R-HSA-168166;R-HSA-450348;R-HSA-9757951;R-HSA-450346;R-HSA-975866;R-HSA-9750946;R-HSA-975865;R-HSA-168053;R-HSA-975861;R-HSA-9749487;R-HSA-45029…
RP11-231C14.7	-2.02549	0.0279126		RP11-231C14.7		R-HSA-382556	ABC-family proteins mediated transport	15	124	0.00813648	0.847438	0.898784	0.0463447	12	27	0.00190799	9606	Homo sapiens	ABCC3;PSMD10;ABCC4;CADM1;ABCA6;ABCA4;ABCC9;ABCA8;PSMB10;PSMB8;PSMB9;PSME1;PSME2;ABCD1		R-HSA-1369028;R-HSA-382613;R-HSA-8866551;R-HSA-1454916;R-HSA-5678261;R-HSA-8866546;R-HSA-1467457;R-HSA-1369052;R-HSA-8866542;R-HSA-382575;R-HSA-1467466;R-HSA-8866553
WARS	-2.02527	1.42544e-76		WARS		R-HSA-109582	Hemostasis	112	803	0.0526903	0.847859	0.898784	0.0463447	196	338	0.0238852	9606	Homo sapiens	APP;SPARC;SERPINE2;PROS1;SERPINE1;PLAT;SLC8A2;ISLR;PLAU;ACTN2;HGF;HBE1;F2R;PSG1;PSG2;SEPP1;PSG9;FCAMR;PROCR;TMX3;PSG5;PSG4;SERPING1;KIF20A;VCL;SDC3;IGHA1;NFE2;TGFB2;RARRES2;CAV1;FN1;RAB27B;GNG11;COL1A1;COL1A2;SELL;ITGA10;SDC1;MRVI1;SCN2B;LGALS3BP;ITGB1;IGHM;CXCL8;DAGLA;ITGAM;HBD;PIK3CG;KIF15;SPN;GNGT2;RAC2;TIMP3;OLR1;QSOX1;CD36;SRGN;ABCC4;PTGIR;GPR37;SERPINB2;VWF;MMP1;ITGA3;ITGA2;ITGA1;PLAUR;KIF2…		R-HSA-5606996;R-HSA-418309;R-HSA-392195;R-HSA-432129;R-HSA-114697;R-HSA-432143;R-HSA-5607004;R-HSA-443402;R-HSA-397835;R-HSA-204813;R-HSA-392202;R-HSA-5607002;R-HSA-432148;R-HSA-5604929;R-HSA-140823;R-HSA-430096;R-HSA-158747;R-HSA-158744;R-HSA-140825;R-HSA-204824;R-HSA-158750;R-HSA-443418;R-HSA-210974;R-HSA-210977;R-HSA-158756;R-HSA-435244;R-HSA-204850;R-HSA-5676133;R-HSA-426032;R-HSA-453183;R-HS…
TIAF1	-2.02445	3.39022e-13		TIAF1		R-HSA-372708	p130Cas linkage to MAPK signaling for integrins	2	22	0.00144357	0.84849	0.898784	0.0463447	3	3	0.000211999	9606	Homo sapiens	VWF;FN1		R-HSA-372693;R-HSA-372705;R-HSA-372697
C1QTNF7	-2.02306	0.00874637		C1QTNF7		R-HSA-1963642	PI3K events in ERBB2 signaling	2	22	0.00144357	0.84849	0.898784	0.0463447	5	7	0.000494665	9606	Homo sapiens	EGF;EREG		R-HSA-1306963;R-HSA-1306979;R-HSA-1306965;R-HSA-1250346;R-HSA-1306957
SPATA18	-2.02271	1.10557e-13		SPATA18		R-HSA-1614517	Sulfide oxidation to sulfate	2	22	0.00144357	0.84849	0.898784	0.0463447	4	6	0.000423998	9606	Homo sapiens	CD151;SQRDL		R-HSA-1614665;R-HSA-1614618;R-HSA-1614605;R-HSA-1614546
XIRP1	-2.02199	0.000839272		XIRP1		R-HSA-164938	Nef-mediates down modulation of cell surface receptors by recruiting them to clathrin adapters	2	22	0.00144357	0.84849	0.898784	0.0463447	9	15	0.00106	9606	Homo sapiens	CD4;B2M		R-HSA-182243;R-HSA-167537;R-HSA-167601;R-HSA-182279;R-HSA-182263;R-HSA-200879;R-HSA-167566;R-HSA-182286;R-HSA-167597
PCDHB7	-2.02032	1.6601e-06		PCDHB7		R-HSA-2142770	Synthesis of 15-eicosatetraenoic acid derivatives	2	22	0.00144357	0.84849	0.898784	0.0463447	2	4	0.000282666	9606	Homo sapiens	GPX1;LIPA		R-HSA-2162002;R-HSA-2161791
PCDHGA2	-2.02013	2.25309e-17		PCDHGA2		R-HSA-400511	Synthesis, secretion, and inactivation of Glucose-dependent Insulinotropic Polypeptide (GIP)	2	22	0.00144357	0.84849	0.898784	0.0463447	3	7	0.000494665	9606	Homo sapiens	DPP4;FAP;SPC25		R-HSA-9023627;R-HSA-9023626;R-HSA-400496
CA12	-2.01978	3.62304e-19		CA12		R-HSA-6798163	Choline catabolism	2	22	0.00144357	0.84849	0.898784	0.0463447	2	8	0.000565331	9606	Homo sapiens	SLC44A1;SARDH		R-HSA-6797956;R-HSA-6797913
TSSC2	-2.01557	0.00189145		TSSC2		R-HSA-9013106	RHOC GTPase cycle	9	79	0.00518373	0.849371	0.898784	0.0463447	2	6	0.000423998	9606	Homo sapiens	STARD13;JUP;CAV1;STOM;ARHGAP18;IQGAP3;CIT		R-HSA-9013111;R-HSA-9013110
CHRNA4	-2.01464	5.32161e-06		CHRNA4		R-HSA-420029	Tight junction interactions	3	31	0.00203412	0.851096	0.898784	0.0463447	1	3	0.000211999	9606	Homo sapiens	CLDN11;CLDN7;CLDN1		R-HSA-420019
AKR1B10	-2.00886	0.0207111		AKR1B10		R-HSA-9634597	GPER1 signaling	6	56	0.00367454	0.854385	0.898784	0.0463447	7	10	0.000706664	9606	Homo sapiens	ITGB1;GNGT2;GPER1;FN1;ADCY7;GNG11		R-HSA-9624017;R-HSA-163617;R-HSA-392129;R-HSA-9036301;R-HSA-9036307;R-HSA-9624014;R-HSA-9036308
COL1A1	-2.00878	1.46227e-53		COL1A1		R-HSA-450408	AUF1 (hnRNP D0) binds and destabilizes mRNA	6	56	0.00367454	0.854385	0.898784	0.0463447	1	4	0.000282666	9606	Homo sapiens	PSMD10;PSME1;PSME2;PSMB10;PSMB8;PSMB9		R-HSA-450466
RP11-30P6.6	-2.00772	0.00542041		RP11-30P6.6		R-HSA-174084	Autodegradation of Cdh1 by Cdh1:APC/C	7	64	0.00419948	0.855084	0.898784	0.0463447	2	2	0.000141333	9606	Homo sapiens	PSMD10;PSME1;TXNIP;PSME2;PSMB10;PSMB8;PSMB9		R-HSA-174058;R-HSA-174057
LINC01504	-2.00727	0.0107967		LINC01504		R-HSA-5387390	Hh mutants abrogate ligand secretion	7	64	0.00419948	0.855084	0.898784	0.0463447	5	7	0.000494665	9606	Homo sapiens	PSMD10;CADM1;PSME1;PSME2;PSMB10;PSMB8;PSMB9		R-HSA-5387392;R-HSA-5362450;R-HSA-5483238;R-HSA-5387386;R-HSA-5387389
ATP6V0D2	-2.00535	0.0259257		ATP6V0D2		R-HSA-110313	Translesion synthesis by Y family DNA polymerases bypasses lesions on DNA template	5	48	0.00314961	0.855139	0.898784	0.0463447	8	28	0.00197866	9606	Homo sapiens	UBA7;KIAA0101;TRIM25;UBE2L6;ISG15		R-HSA-5653766;R-HSA-5653780;R-HSA-5653838;R-HSA-5653756;R-HSA-5653786;R-HSA-5653754;R-HSA-5653770;R-HSA-5655193
RP11-620J15.2	-2.00438	0.0228899		RP11-620J15.2		R-HSA-74751	Insulin receptor signalling cascade	8	72	0.00472441	0.856707	0.898784	0.0463447	10	25	0.00176666	9606	Homo sapiens	FGF5;FGF7;IRS1;FGFR4;FGF1;FGF2;FGFR1		R-HSA-74737;R-HSA-74736;R-HSA-109699;R-HSA-74707;R-HSA-74711;R-HSA-109817;R-HSA-74712;R-HSA-74747;R-HSA-5686315;R-HSA-109823
SLC22A4	-2.00407	2.23777e-19		SLC22A4		R-HSA-5358346	Hedgehog ligand biogenesis	8	72	0.00472441	0.856707	0.898784	0.0463447	6	15	0.00106	9606	Homo sapiens	PSMD10;ADAM17;CADM1;PSME1;PSME2;PSMB10;PSMB8;PSMB9		R-HSA-5362448;R-HSA-5362437;R-HSA-5362441;R-HSA-5362793;R-HSA-5362459;R-HSA-5362412
UNC13A	-2.00109	2.46249e-13		UNC13A		R-HSA-2428924	IGF1R signaling cascade	8	72	0.00472441	0.856707	0.898784	0.0463447	6	17	0.00120133	9606	Homo sapiens	FGF5;FGF7;IRS1;FGFR4;FGF1;FGF2;FGFR1		R-HSA-74737;R-HSA-74736;R-HSA-109699;R-HSA-2428930;R-HSA-109817;R-HSA-2428926
FAIM2	-2.0009	4.14599e-20		FAIM2		R-HSA-418346	Platelet homeostasis	14	118	0.00774278	0.858884	0.898784	0.0463447	19	31	0.00219066	9606	Homo sapiens	PTGIR;ATP2B4;GNG11;SLC8A2;FGR;P2RX7;P2RX6;GNGT2;P2RX1;KCNMA1;PECAM1;PDE5A;MRVI1		R-HSA-392870;R-HSA-391942;R-HSA-418309;R-HSA-419490;R-HSA-210277;R-HSA-432129;R-HSA-432143;R-HSA-435244;R-HSA-8948034;R-HSA-418442;R-HSA-139855;R-HSA-392874;R-HSA-9726949;R-HSA-392852;R-HSA-432148;R-HSA-418549;R-HSA-210294;R-HSA-425661;R-HSA-418456
SBSN	-2.00037	0.00130578		SBSN		R-HSA-9692914	SARS-CoV-1-host interactions	14	118	0.00774278	0.858884	0.898784	0.0463447	16	48	0.00339199	9606	Homo sapiens	SMAD3;DDX58;CAV1;SERPINE1;NMI;IFIH1;NFKBIA;BST2;CASP1;TRIM25;NLRP3;SFN;IKBKE;BCL2L1		R-HSA-9704692;R-HSA-9731057;R-HSA-9693590;R-HSA-9693589;R-HSA-9727922;R-HSA-9711058;R-HSA-9685268;R-HSA-9685179;R-HSA-9731034;R-HSA-9685281;R-HSA-9731047;R-HSA-9735840;R-HSA-9710988;R-HSA-9737710;R-HSA-9704655;R-HSA-9727919
AC016831.7	-2.00031	0.00563612		AC016831.7		R-HSA-69473	G2/M DNA damage checkpoint	9	80	0.00524934	0.85893	0.898784	0.0463447	7	12	0.000847997	9606	Homo sapiens	RMI2;EXO1;CHEK2;HIST1H2BE;SFN;NBN;HIST1H2BD;RHNO1		R-HSA-75809;R-HSA-5683735;R-HSA-69891;R-HSA-6799332;R-HSA-5683792;R-HSA-5683774;R-HSA-75016
RP11-488C13.1	-1.99975	0.0250495				R-HSA-173107	Binding and entry of HIV virion	1	13	0.000853018	0.862615	0.898784	0.0463447	8	8	0.000565331	9606	Homo sapiens	CD4		R-HSA-164515;R-HSA-164500;R-HSA-164507;R-HSA-164521;R-HSA-164510;R-HSA-164524;R-HSA-164508;R-HSA-164509
ARL14	-1.99886	0.0325429				R-HSA-9014325	TICAM1,TRAF6-dependent induction of TAK1 complex	1	13	0.000853018	0.862615	0.898784	0.0463447	6	6	0.000423998	9606	Homo sapiens	TLR3		R-HSA-847070;R-HSA-450259;R-HSA-177690;R-HSA-177694;R-HSA-177692;R-HSA-9628444
RP11-443P15.2	-1.99862	0.000142187				R-HSA-8875555	MET activates RAP1 and RAC1	1	13	0.000853018	0.862615	0.898784	0.0463447	5	5	0.000353332	9606	Homo sapiens	HGF		R-HSA-8875591;R-HSA-8875558;R-HSA-8875540;R-HSA-8875568;R-HSA-8875576
PCDHB17P	-1.99704	0.000295107				R-HSA-5140745	WNT5A-dependent internalization of FZD2, FZD5 and ROR2	1	13	0.000853018	0.862615	0.898784	0.0463447	2	2	0.000141333	9606	Homo sapiens	WNT5A		R-HSA-5140747;R-HSA-5140741
RRAD	-1.99395	2.42082e-15				R-HSA-451308	Activation of Ca-permeable Kainate Receptor	1	13	0.000853018	0.862615	0.898784	0.0463447	2	2	0.000141333	9606	Homo sapiens	GRIK5		R-HSA-451283;R-HSA-451311
KIF25	-1.98894	0.0325837				R-HSA-198203	PI3K/AKT activation	1	13	0.000853018	0.862615	0.898784	0.0463447	4	5	0.000353332	9606	Homo sapiens	IRS1		R-HSA-198211;R-HSA-198295;R-HSA-198315;R-HSA-198266
SPTLC3	-1.98871	8.60648e-06				R-HSA-174362	Transport and synthesis of PAPS	1	13	0.000853018	0.862615	0.898784	0.0463447	2	4	0.000282666	9606	Homo sapiens	PAPSS2		R-HSA-174389;R-HSA-174392
RP11-640L9.2	-1.98544	0.0167393				R-HSA-74749	Signal attenuation	1	13	0.000853018	0.862615	0.898784	0.0463447	3	7	0.000494665	9606	Homo sapiens	IRS1		R-HSA-74747;R-HSA-5686315;R-HSA-109823
VASN	-1.98236	3.1488e-05				R-HSA-2179392	EGFR Transactivation by Gastrin	1	13	0.000853018	0.862615	0.898784	0.0463447	2	6	0.000423998	9606	Homo sapiens	MMP1;MMP3		R-HSA-2179413;R-HSA-2179402
ZNFX1	-1.98025	1.02392e-119				R-HSA-426048	Arachidonate production from DAG	1	13	0.000853018	0.862615	0.898784	0.0463447	1	3	0.000211999	9606	Homo sapiens	DAGLA		R-HSA-426032
CIITA	-1.97804	0.0173828				R-HSA-9668250	Defective factor IX causes hemophilia B	1	13	0.000853018	0.862615	0.898784	0.0463447	1	4	0.000282666	9606	Homo sapiens	GP1BA		R-HSA-9673223
HEG1	-1.97793	8.72377e-62				R-HSA-111932	CaMK IV-mediated phosphorylation of CREB	1	13	0.000853018	0.862615	0.898784	0.0463447	2	13	0.000918663	9606	Homo sapiens	CAMK2A		R-HSA-442725;R-HSA-9617583
SLC8A2	-1.97778	1.56303e-07				R-HSA-2586552	Signaling by Leptin	1	13	0.000853018	0.862615	0.898784	0.0463447	2	19	0.00134266	9606	Homo sapiens	IRS1		R-HSA-2671873;R-HSA-2671862
TAP1	-1.97677	1.3878e-62				R-HSA-4641258	Degradation of DVL	6	57	0.00374016	0.865292	0.898784	0.0463447	2	7	0.000494665	9606	Homo sapiens	PSMD10;PSME1;PSME2;PSMB10;PSMB8;PSMB9		R-HSA-1504193;R-HSA-4641260
SGIP1	-1.97537	9.08387e-37				R-HSA-4641257	Degradation of AXIN	6	57	0.00374016	0.865292	0.898784	0.0463447	2	8	0.000565331	9606	Homo sapiens	PSMD10;PSME1;PSME2;PSMB10;PSMB8;PSMB9		R-HSA-3640874;R-HSA-4641256
DAW1	-1.97522	0.0117273				R-HSA-9604323	Negative regulation of NOTCH4 signaling	6	57	0.00374016	0.865292	0.898784	0.0463447	1	6	0.000423998	9606	Homo sapiens	PSMD10;PSME1;PSME2;PSMB10;PSMB8;PSMB9		R-HSA-9604642
TMEM109	-1.97392	5.33033e-63				R-HSA-8941858	Regulation of RUNX3 expression and activity	6	57	0.00374016	0.865292	0.898784	0.0463447	1	9	0.000635997	9606	Homo sapiens	PSMD10;PSME1;PSME2;PSMB10;PSMB8;PSMB9		R-HSA-8952408
C8orf46	-1.97328	0.000363033				R-HSA-5625900	RHO GTPases activate CIT	2	23	0.00150919	0.865402	0.898784	0.0463447	6	6	0.000423998	9606	Homo sapiens	CIT		R-HSA-5671972;R-HSA-5671970;R-HSA-5625901;R-HSA-5671919;R-HSA-8981443;R-HSA-5671993
ARHGAP18	-1.97293	3.93781e-31				R-HSA-416993	Trafficking of GluR2-containing AMPA receptors	2	23	0.00150919	0.865402	0.898784	0.0463447	3	3	0.000211999	9606	Homo sapiens	GRIP2;GRIA4		R-HSA-421007;R-HSA-416639;R-HSA-416985
NCAN	-1.97168	0.000143049				R-HSA-418217	G beta:gamma signalling through PLC beta	2	23	0.00150919	0.865402	0.898784	0.0463447	2	2	0.000141333	9606	Homo sapiens	GNGT2;GNG11		R-HSA-398193;R-HSA-398040
SSC5D	-1.97154	2.32228e-24				R-HSA-180292	GAB1 signalosome	2	23	0.00150919	0.865402	0.898784	0.0463447	9	11	0.00077733	9606	Homo sapiens	EGF;EREG		R-HSA-177923;R-HSA-177939;R-HSA-177926;R-HSA-177927;R-HSA-177924;R-HSA-177941;R-HSA-177930;R-HSA-177944;R-HSA-177935
SRGN	-1.97151	0.0360679				R-HSA-432142	Platelet sensitization by LDL	2	23	0.00150919	0.865402	0.898784	0.0463447	7	9	0.000635997	9606	Homo sapiens	FGR;PECAM1		R-HSA-432148;R-HSA-210294;R-HSA-210277;R-HSA-432129;R-HSA-432143;R-HSA-435244;R-HSA-8948034
NID2	-1.97132	4.63898e-35				R-HSA-1839117	Signaling by cytosolic FGFR1 fusion mutants	2	23	0.00150919	0.865402	0.898784	0.0463447	7	14	0.000989329	9606	Homo sapiens	STAT1;TIAF1		R-HSA-1839039;R-HSA-1839080;R-HSA-1839065;R-HSA-1839078;R-HSA-1888198;R-HSA-1839031;R-HSA-1839091
CST2	-1.97094	0.0368917				R-HSA-500657	Presynaptic function of Kainate receptors	2	23	0.00150919	0.865402	0.898784	0.0463447	1	2	0.000141333	9606	Homo sapiens	GNGT2;GNG11		R-HSA-500717
VWF	-1.96744	1.05917e-06				R-HSA-2979096	NOTCH2 Activation and Transmission of Signal to the Nucleus	2	23	0.00150919	0.865402	0.898784	0.0463447	2	11	0.00077733	9606	Homo sapiens	NEURL1B;MDK		R-HSA-2974737;R-HSA-2172172
GJA5	-1.96722	0.0243858				R-HSA-111471	Apoptotic factor-mediated response	2	23	0.00150919	0.865402	0.898784	0.0463447	5	28	0.00197866	9606	Homo sapiens	GSDMD;CASP7		R-HSA-9627107;R-HSA-114354;R-HSA-114261;R-HSA-114392;R-HSA-114284
TRIM21	-1.96549	5.7236e-89				R-HSA-9703465	Signaling by FLT3 fusion proteins	3	32	0.00209974	0.865504	0.898784	0.0463447	13	18	0.00127199	9606	Homo sapiens	CDKN1A;TIAF1		R-HSA-9703440;R-HSA-9703441;R-HSA-9703442;R-HSA-9698043;R-HSA-9698041;R-HSA-9703430;R-HSA-9703437;R-HSA-9703438;R-HSA-9703439;R-HSA-9703432;R-HSA-9703433;R-HSA-9703434;R-HSA-9703435
ZMIZ1-AS1	-1.96448	1.31841e-06				R-HSA-3295583	TRP channels	3	32	0.00209974	0.865504	0.898784	0.0463447	4	7	0.000494665	9606	Homo sapiens	MLKL;TRPA1;TRPC4		R-HSA-9701141;R-HSA-3295579;R-HSA-9701055;R-HSA-9701211
CA9	-1.96032	0.0132383				R-HSA-2122948	Activated NOTCH1 Transmits Signal to the Nucleus	3	32	0.00209974	0.865504	0.898784	0.0463447	11	21	0.00148399	9606	Homo sapiens	NEURL1B;ADAM17;DTX4		R-HSA-157632;R-HSA-1980125;R-HSA-1980109;R-HSA-1912398;R-HSA-1980122;R-HSA-1980074;R-HSA-1980123;R-HSA-1980118;R-HSA-1912357;R-HSA-1980112;R-HSA-373706
GPSM3	-1.95918	0.000160083				R-HSA-8950505	Gene and protein expression by JAK-STAT signaling after Interleukin-12 stimulation	8	73	0.00479003	0.866328	0.898784	0.0463447	36	36	0.00254399	9606	Homo sapiens	SERPINB2;GSTO2;STAT4;PSME2;SOD2		R-HSA-8950344;R-HSA-8950218;R-HSA-8950732;R-HSA-9617941;R-HSA-8950415;R-HSA-8950721;R-HSA-8950533;R-HSA-8950213;R-HSA-8950681;R-HSA-8950426;R-HSA-8950684;R-HSA-8950365;R-HSA-8950173;R-HSA-9006431;R-HSA-8950367;R-HSA-8950175;R-HSA-8950623;R-HSA-8981073;R-HSA-8950480;R-HSA-8950608;R-HSA-8950225;R-HSA-8950292;R-HSA-8950314;R-HSA-8950634;R-HSA-8950637;R-HSA-8950190;R-HSA-8950567;R-HSA-8950328;R-HSA-8…
RP11-474B16.1	-1.95721	0.0393899				R-HSA-174184	Cdc20:Phospho-APC/C mediated degradation of Cyclin A	8	73	0.00479003	0.866328	0.898784	0.0463447	3	3	0.000211999	9606	Homo sapiens	PSMD10;CCNA2;PSME1;TXNIP;PSME2;PSMB10;PSMB8;PSMB9		R-HSA-174171;R-HSA-174104;R-HSA-174255
YBX1P4	-1.95364	0.0400398				R-HSA-68949	Orc1 removal from chromatin	8	73	0.00479003	0.866328	0.898784	0.0463447	3	4	0.000282666	9606	Homo sapiens	PSMD10;CCNA2;PSME1;PSME2;SKP2;PSMB10;PSMB8;PSMB9		R-HSA-68944;R-HSA-68946;R-HSA-68948
APOBEC3B	-1.95052	1.94803e-23				R-HSA-2404192	Signaling by Type 1 Insulin-like Growth Factor 1 Receptor (IGF1R)	8	73	0.00479003	0.866328	0.898784	0.0463447	6	19	0.00134266	9606	Homo sapiens	FGF5;FGF7;IRS1;FGFR4;FGF1;FGF2;FGFR1		R-HSA-74737;R-HSA-74736;R-HSA-109699;R-HSA-2428930;R-HSA-109817;R-HSA-2428926
DNAH5	-1.95023	3.21645e-14				R-HSA-9656223	Signaling by RAF1 mutants	5	49	0.00321522	0.866783	0.898784	0.0463447	5	7	0.000494665	9606	Homo sapiens	VWF;CAMK2A;FN1;IQGAP3;VCL		R-HSA-9656211;R-HSA-9656209;R-HSA-9656215;R-HSA-9656214;R-HSA-9656212
ALOX5AP	-1.94571	0.0372071				R-HSA-977225	Amyloid fiber formation	10	89	0.0058399	0.870108	0.898784	0.0463447	15	33	0.00233199	9606	Homo sapiens	TSPAN15;APP;HAS2;HIST1H2BE;UBE2L6;TGFBI;B2M;HIST1H2BD;ITM2B		R-HSA-8871494;R-HSA-9010091;R-HSA-5660757;R-HSA-6783332;R-HSA-977224;R-HSA-5660753;R-HSA-9010113;R-HSA-976734;R-HSA-9010074;R-HSA-8871506;R-HSA-5658496;R-HSA-9010096;R-HSA-5692495;R-HSA-9010034;R-HSA-977136
RP11-329N15.3	-1.94549	0.0378982				R-HSA-9680350	Signaling by CSF1 (M-CSF) in myeloid cells	4	41	0.00269029	0.870689	0.898784	0.0463447	14	14	0.000989329	9606	Homo sapiens	CSF1;STAT1;IL34;PIK3CG		R-HSA-389156;R-HSA-389159;R-HSA-9733330;R-HSA-9733331;R-HSA-9817983;R-HSA-9680349;R-HSA-9680348;R-HSA-9818010;R-HSA-9733316;R-HSA-9680385;R-HSA-9680389;R-HSA-9733314;R-HSA-9680388;R-HSA-9733323
TYSND1	-1.94495	1.08895e-29				R-HSA-190861	Gap junction assembly	4	41	0.00269029	0.870689	0.898784	0.0463447	10	16	0.00113066	9606	Homo sapiens	GJA1;GJC2;GJD3;GJA5		R-HSA-191072;R-HSA-190662;R-HSA-190790;R-HSA-190788;R-HSA-190682;R-HSA-190520;R-HSA-191737;R-HSA-190686;R-HSA-190782;R-HSA-190877
CCDC152	-1.94473	0.0318537				R-HSA-5654727	Negative regulation of FGFR2 signaling	4	41	0.00269029	0.870689	0.898784	0.0463447	3	14	0.000989329	9606	Homo sapiens	FGF5;FGF7;FGF1;FGF2		R-HSA-5654677;R-HSA-5654562;R-HSA-5654729
LINC01554	-1.94412	0.0390096				R-HSA-5607764	CLEC7A (Dectin-1) signaling	14	120	0.00787402	0.873728	0.898784	0.0463447	20	45	0.00317999	9606	Homo sapiens	NFKBIA;PSMD10;CASP8;CLEC7A;IL1B;PSME1;PSME2;MAP3K14;PSMB10;PSMB8;RELB;PSMB9		R-HSA-5660662;R-HSA-5660663;R-HSA-5607728;R-HSA-5607731;R-HSA-5607741;R-HSA-202541;R-HSA-5607738;R-HSA-5660665;R-HSA-5660965;R-HSA-5607750;R-HSA-5607745;R-HSA-5607725;R-HSA-5660622;R-HSA-5607724;R-HSA-5607726;R-HSA-5607758;R-HSA-5607721;R-HSA-5607720;R-HSA-5607723;R-HSA-5607722
ARHGAP25	-1.94376	0.0224799				R-HSA-2672351	Stimuli-sensing channels	14	120	0.00787402	0.873728	0.898784	0.0463447	13	33	0.00233199	9606	Homo sapiens	TTYH2;MLKL;TRPA1;ASPH;TRPC4;CLCA2;STOM;FKBP9;CLIC2;BEST2;BEST3;TPCN1		R-HSA-2744361;R-HSA-8863494;R-HSA-9701141;R-HSA-9659568;R-HSA-2855020;R-HSA-3295579;R-HSA-2685505;R-HSA-2752067;R-HSA-9701055;R-HSA-2684901;R-HSA-9701211;R-HSA-5333671;R-HSA-2744242
FAS	-1.94263	1.30269e-23				R-HSA-5678895	Defective CFTR causes cystic fibrosis	7	66	0.00433071	0.874949	0.898784	0.0463447	4	8	0.000565331	9606	Homo sapiens	PSMD10;CADM1;PSME1;PSME2;PSMB10;PSMB8;PSMB9		R-HSA-8866854;R-HSA-8866858;R-HSA-8866857;R-HSA-8866856
AC017060.1	-1.94048	0.0393899				R-HSA-4608870	Asymmetric localization of PCP proteins	7	66	0.00433071	0.874949	0.898784	0.0463447	3	7	0.000494665	9606	Homo sapiens	PSMD10;WNT5A;PSME1;PSME2;PSMB10;PSMB8;PSMB9		R-HSA-4608855;R-HSA-5099886;R-HSA-4608825
RP11-218E20.3	-1.94005	0.0368912				R-HSA-179419	APC:Cdc20 mediated degradation of cell cycle proteins prior to satisfation of the cell cycle checkpoint	8	74	0.00485564	0.875417	0.898784	0.0463447	6	6	0.000423998	9606	Homo sapiens	PSMD10;CCNA2;PSME1;TXNIP;PSME2;PSMB10;PSMB8;PSMB9		R-HSA-179410;R-HSA-174171;R-HSA-174104;R-HSA-179417;R-HSA-174255;R-HSA-179421
ADAMTS1	-1.93961	2.41637e-51				R-HSA-912446	Meiotic recombination	6	58	0.00380577	0.875512	0.898784	0.0463447	6	9	0.000635997	9606	Homo sapiens	DMC1;HIST1H2BE;MND1;NBN;HIST1H2BD		R-HSA-912458;R-HSA-912503;R-HSA-9023941;R-HSA-912496;R-HSA-1214188;R-HSA-9023943
RP11-879F14.3	-1.93917	0.0409055				R-HSA-991365	Activation of GABAB receptors	5	50	0.00328084	0.877627	0.898784	0.0463447	8	8	0.000565331	9606	Homo sapiens	KCNJ6;GNGT2;KCNJ15;ADCY7;GNG11		R-HSA-170674;R-HSA-1013020;R-HSA-170666;R-HSA-1013013;R-HSA-1013012;R-HSA-392206;R-HSA-170686;R-HSA-170671
FGF2	-1.93825	1.40212e-53				R-HSA-977444	GABA B receptor activation	5	50	0.00328084	0.877627	0.898784	0.0463447	8	9	0.000635997	9606	Homo sapiens	KCNJ6;GNGT2;KCNJ15;ADCY7;GNG11		R-HSA-170674;R-HSA-1013020;R-HSA-170666;R-HSA-1013013;R-HSA-1013012;R-HSA-392206;R-HSA-170686;R-HSA-170671
PDE5A	-1.93812	1.11396e-38				R-HSA-5655332	Signaling by FGFR3 in disease	3	33	0.00216535	0.878669	0.898784	0.0463447	13	21	0.00148399	9606	Homo sapiens	FGF5;FGF1;FGF2		R-HSA-5655285;R-HSA-5655315;R-HSA-5655262;R-HSA-5655295;R-HSA-5655289;R-HSA-5655270;R-HSA-2077420;R-HSA-2012074;R-HSA-2012073;R-HSA-5655247;R-HSA-5655244;R-HSA-5655277;R-HSA-5655243
C11orf21	-1.93769	0.035261				R-HSA-9754189	Germ layer formation at gastrulation	2	24	0.0015748	0.880565	0.898784	0.0463447	7	11	0.00077733	9606	Homo sapiens	SMAD3;COL4A1		R-HSA-9756948;R-HSA-9756724;R-HSA-9758501;R-HSA-9754480;R-HSA-452353;R-HSA-452331;R-HSA-480378
LHFPL3-AS2	-1.93718	0.0150292				R-HSA-2142688	Synthesis of 5-eicosatetraenoic acids	2	24	0.0015748	0.880565	0.898784	0.0463447	2	4	0.000282666	9606	Homo sapiens	GPX1;ALOX5AP		R-HSA-265296;R-HSA-2161946
ASPA	-1.9362	0.0169932				R-HSA-8851708	Signaling by FGFR2 IIIa TM	2	24	0.0015748	0.880565	0.898784	0.0463447	1	2	0.000141333	9606	Homo sapiens	FGF1;FGF2		R-HSA-8853320
PCDHGB7	-1.93515	0.000598728				R-HSA-9645460	Alpha-protein kinase 1 signaling pathway	1	14	0.000918635	0.882077	0.898784	0.0463447	10	10	0.000706664	9606	Homo sapiens	ALPK1		R-HSA-9645442;R-HSA-9645394;R-HSA-9645520;R-HSA-9645414;R-HSA-9645524;R-HSA-9645428;R-HSA-9645481;R-HSA-9645535;R-HSA-9645406;R-HSA-9645501
ADTRP	-1.93448	0.00533038				R-HSA-210990	PECAM1 interactions	1	14	0.000918635	0.882077	0.898784	0.0463447	7	7	0.000494665	9606	Homo sapiens	PECAM1		R-HSA-210291;R-HSA-210290;R-HSA-210304;R-HSA-210294;R-HSA-210277;R-HSA-210283;R-HSA-210285
ITGB2-AS1	-1.93334	0.0404043				R-HSA-112308	Presynaptic depolarization and calcium channel opening	1	14	0.000918635	0.882077	0.898784	0.0463447	1	1	7.06664e-05	9606	Homo sapiens	CACNA1E		R-HSA-210420
SFRP1	-1.93254	3.49312e-148				R-HSA-451306	Ionotropic activity of kainate receptors	1	14	0.000918635	0.882077	0.898784	0.0463447	2	4	0.000282666	9606	Homo sapiens	GRIK5		R-HSA-451283;R-HSA-451311
TNS2	-1.93163	3.66469e-68				R-HSA-177135	Conjugation of benzoate with glycine	1	14	0.000918635	0.882077	0.898784	0.0463447	1	2	0.000141333	9606	Homo sapiens	GLYATL1		R-HSA-159566
GPX1	-1.93091	3.215e-63				R-HSA-9614399	Regulation of localization of FOXO transcription factors	1	14	0.000918635	0.882077	0.898784	0.0463447	1	5	0.000353332	9606	Homo sapiens	SFN		R-HSA-9614562
PYCARD-AS1	-1.93059	0.0246977				R-HSA-5682910	LGI-ADAM interactions	1	14	0.000918635	0.882077	0.898784	0.0463447	1	5	0.000353332	9606	Homo sapiens	STX1B		R-HSA-5682802
AC137932.6	-1.92949	0.00788786				R-HSA-9635465	Suppression of apoptosis	1	14	0.000918635	0.882077	0.898784	0.0463447	1	7	0.000494665	9606	Homo sapiens	RNF213		R-HSA-9635609
LINC00880	-1.92933	0.03884				R-HSA-5654696	Downstream signaling of activated FGFR2	4	42	0.00275591	0.882162	0.898784	0.0463447	22	23	0.00162533	9606	Homo sapiens	FGF5;FGF7;FGF1;FGF2		R-HSA-5654614;R-HSA-5654615;R-HSA-5654612;R-HSA-5654608;R-HSA-5654622;R-HSA-5654399;R-HSA-5654620;R-HSA-5654397;R-HSA-5654618;R-HSA-5654406;R-HSA-5654407;R-HSA-5654404;R-HSA-5654402;R-HSA-5654147;R-HSA-5654607;R-HSA-5654159;R-HSA-8941618;R-HSA-5654701;R-HSA-5654605;R-HSA-5654157;R-HSA-5654603;R-HSA-5654697
CRISPLD2	-1.92922	7.19469e-45				R-HSA-1482839	Acyl chain remodelling of PE	4	42	0.00275591	0.882162	0.898784	0.0463447	4	9	0.000635997	9606	Homo sapiens	RARRES3;C1R;PLA2G4C;HRASLS2;NES		R-HSA-1482646;R-HSA-1482892;R-HSA-8858298;R-HSA-1482667
PLCD4	-1.92736	1.99648e-07				R-HSA-5693616	Presynaptic phase of homologous DNA pairing and strand exchange	4	42	0.00275591	0.882162	0.898784	0.0463447	2	7	0.000494665	9606	Homo sapiens	RMI2;EXO1;NBN;RHNO1		R-HSA-5685341;R-HSA-5693561
RP11-63E5.1	-1.92686	0.0434454				R-HSA-110328	Recognition and association of DNA glycosylase with site containing an affected pyrimidine	4	42	0.00275591	0.882162	0.898784	0.0463447	2	21	0.00148399	9606	Homo sapiens	NEIL3;HIST1H2BE;HIST1H2BD		R-HSA-9629369;R-HSA-9629372
IL20RB	-1.92236	1.2589e-05				R-HSA-5687128	MAPK6/MAPK4 signaling	12	106	0.00695538	0.882449	0.898784	0.0463447	7	40	0.00282666	9606	Homo sapiens	PSMD10;MOV10;MMP2;MYC;CDC42EP3;PSME1;CDC42EP2;PSME2;PSMB10;PSMB8;PSMB9		R-HSA-5692775;R-HSA-5687103;R-HSA-5687115;R-HSA-5687083;R-HSA-5687099;R-HSA-5687112;R-HSA-5687113
RP11-432M8.11	-1.92157	0.0436641				R-HSA-69017	CDK-mediated phosphorylation and removal of Cdc6	8	75	0.00492126	0.883992	0.898784	0.0463447	3	4	0.000282666	9606	Homo sapiens	PSMD10;CCNA2;PSME1;TXNIP;PSME2;PSMB10;PSMB8;PSMB9		R-HSA-69015;R-HSA-69016;R-HSA-69005
CRIM1	-1.9197	8.13727e-62				R-HSA-201722	Formation of the beta-catenin:TCF transactivating complex	7	67	0.00439633	0.884004	0.898784	0.0463447	6	13	0.000918663	9606	Homo sapiens	TERT;MYC;HIST1H2BE;SCG2;HIST1H2BD		R-HSA-3322422;R-HSA-4411367;R-HSA-3364026;R-HSA-3364014;R-HSA-4411357;R-HSA-3451147
SNAPC1	-1.91781	9.6341e-21				R-HSA-176408	Regulation of APC/C activators between G1/S and early anaphase	9	83	0.00544619	0.884714	0.898784	0.0463447	11	14	0.000989329	9606	Homo sapiens	PSMD10;CCNA2;PSME1;TXNIP;PSME2;FBXO5;PSMB10;PSMB8;PSMB9		R-HSA-188371;R-HSA-174209;R-HSA-174097;R-HSA-174122;R-HSA-174203;R-HSA-174139;R-HSA-174235;R-HSA-174174;R-HSA-141423;R-HSA-174079;R-HSA-174159
DRAM1	-1.91665	1.09221e-65				R-HSA-9013409	RHOJ GTPase cycle	6	59	0.00387139	0.885074	0.898784	0.0463447	3	3	0.000211999	9606	Homo sapiens	GJA1;JUP;CAV1;RHOJ;STOM;IQGAP3		R-HSA-9017488;R-HSA-9017507;R-HSA-9017491
RP4-621F18.2	-1.91578	0.00138399				R-HSA-1433557	Signaling by SCF-KIT	5	51	0.00334646	0.88771	0.898784	0.0463447	8	39	0.00275599	9606	Homo sapiens	SOCS1;STAT1;SH2B3;VAV1		R-HSA-1433415;R-HSA-1433542;R-HSA-1433456;R-HSA-1433410;R-HSA-1562640;R-HSA-1470012;R-HSA-1470010;R-HSA-1470009
CLMP	-1.91501	1.37448e-41				R-HSA-1989781	PPARA activates gene expression	21	175	0.0114829	0.890011	0.898784	0.0463447	41	41	0.00289732	9606	Homo sapiens	ABCA1;SREBF1;FHL2;G0S2;NR1H3;NR1D1;HELZ2;GLIPR1;MED20;ANKRD1;AHRR;ANGPTL4;CD36		R-HSA-1655826;R-HSA-1989778;R-HSA-1989779;R-HSA-560517;R-HSA-1989776;R-HSA-1989777;R-HSA-1989774;R-HSA-560473;R-HSA-1989775;R-HSA-1989772;R-HSA-1989773;R-HSA-1989770;R-HSA-1368065;R-HSA-1989771;R-HSA-1989768;R-HSA-1989767;R-HSA-1989764;R-HSA-1989765;R-HSA-1989762;R-HSA-1989760;R-HSA-1989761;R-HSA-1989758;R-HSA-1989759;R-HSA-879724;R-HSA-1989756;R-HSA-1989757;R-HSA-1989754;R-HSA-1989755;R-HSA-1989…
F2R	-1.91417	4.21958e-76				R-HSA-171306	Packaging Of Telomere Ends	3	34	0.00223097	0.890675	0.898784	0.0463447	2	2	0.000141333	9606	Homo sapiens	HIST1H2BE;HIST1H2BD		R-HSA-181450;R-HSA-176700
DNAH17	-1.91387	0.00602048				R-HSA-451326	Activation of kainate receptors upon glutamate binding	3	34	0.00223097	0.890675	0.898784	0.0463447	3	6	0.000423998	9606	Homo sapiens	GNGT2;GRIK5;GNG11		R-HSA-451283;R-HSA-451311;R-HSA-500717
MYH15	-1.91375	0.00644025				R-HSA-73728	RNA Polymerase I Promoter Opening	3	34	0.00223097	0.890675	0.898784	0.0463447	1	2	0.000141333	9606	Homo sapiens	HIST1H2BE;HIST1H2BD		R-HSA-73718
PRAMEF1	-1.91265	0.0323938				R-HSA-73614	Pyrimidine salvage	3	34	0.00223097	0.890675	0.898784	0.0463447	3	10	0.000706664	9606	Homo sapiens	CDA;TK2;TYMP		R-HSA-73608;R-HSA-112266;R-HSA-109759
SNCG	-1.91235	3.40097e-07				R-HSA-5654732	Negative regulation of FGFR3 signaling	3	34	0.00223097	0.890675	0.898784	0.0463447	3	14	0.000989329	9606	Homo sapiens	FGF5;FGF1;FGF2		R-HSA-5654679;R-HSA-5654565;R-HSA-5654730
KLK6	-1.91205	0.0410658				R-HSA-8940973	RUNX2 regulates osteoblast differentiation	3	34	0.00223097	0.890675	0.898784	0.0463447	3	24	0.00169599	9606	Homo sapiens	COL1A1;HES1		R-HSA-8985627;R-HSA-8985644;R-HSA-9008177
CPED1	-1.91093	1.09838e-38				R-HSA-163125	Post-translational modification: synthesis of GPI-anchored proteins	13	115	0.00754593	0.891468	0.898784	0.0463447	3	16	0.00113066	9606	Homo sapiens	PINLYP;NTM;PLAUR;LSAMP;THY1;ART3;BST1;VNN2;XPNPEP2;RECK;LY6E;SPRN;TECTA		R-HSA-162836;R-HSA-162729;R-HSA-8940388
GPR39	-1.91008	8.10767e-11				R-HSA-176409	APC/C:Cdc20 mediated degradation of mitotic proteins	8	76	0.00498688	0.892072	0.898784	0.0463447	13	13	0.000918663	9606	Homo sapiens	PSMD10;CCNA2;PSME1;TXNIP;PSME2;PSMB10;PSMB8;PSMB9		R-HSA-174144;R-HSA-174120;R-HSA-174121;R-HSA-174255;R-HSA-174157;R-HSA-179410;R-HSA-174227;R-HSA-174202;R-HSA-174171;R-HSA-174104;R-HSA-179417;R-HSA-174238;R-HSA-179421
KRT17	-1.90926	0.0412674				R-HSA-174154	APC/C:Cdc20 mediated degradation of Securin	7	68	0.00446194	0.892503	0.898784	0.0463447	3	3	0.000211999	9606	Homo sapiens	PSMD10;PSME1;TXNIP;PSME2;PSMB10;PSMB8;PSMB9		R-HSA-174144;R-HSA-174202;R-HSA-174121
ICAM2	-1.90887	0.00250598				R-HSA-1839126	FGFR2 mutant receptor activation	4	43	0.00282152	0.892738	0.898784	0.0463447	7	18	0.00127199	9606	Homo sapiens	FGF5;FGF7;FGF1;FGF2		R-HSA-2033486;R-HSA-2077421;R-HSA-2033474;R-HSA-2077424;R-HSA-2033472;R-HSA-2033488;R-HSA-8853320
CD34	-1.90707	0.016589				R-HSA-8941326	RUNX2 regulates bone development	4	43	0.00282152	0.892738	0.898784	0.0463447	4	32	0.00226132	9606	Homo sapiens	COL1A1;HES1;GLI2		R-HSA-8985627;R-HSA-8985644;R-HSA-9008177;R-HSA-8986294
USP50	-1.90435	0.0259501				R-HSA-6807004	Negative regulation of MET activity	2	25	0.00164042	0.894134	0.898784	0.0463447	8	12	0.000847997	9606	Homo sapiens	SH3KBP1;HGF		R-HSA-6807027;R-HSA-8875490;R-HSA-6807008;R-HSA-8875183;R-HSA-8874685;R-HSA-8875451;R-HSA-8875482;R-HSA-9735946
ASPH	-1.90346	9.91883e-32				R-HSA-428643	Organic anion transporters	2	25	0.00164042	0.894134	0.898784	0.0463447	3	9	0.000635997	9606	Homo sapiens	CD151;SLC25A22		R-HSA-8875623;R-HSA-1614546;R-HSA-372843
SMOC2	-1.90288	0.0381632				R-HSA-190828	Gap junction trafficking	5	52	0.00341207	0.89707	0.898784	0.0463447	14	20	0.00141333	9606	Homo sapiens	GJA1;DAB2;GJC2;GJD3;GJA5		R-HSA-191072;R-HSA-190662;R-HSA-190790;R-HSA-190788;R-HSA-190829;R-HSA-196017;R-HSA-190519;R-HSA-190682;R-HSA-196026;R-HSA-190520;R-HSA-191737;R-HSA-190686;R-HSA-190782;R-HSA-190877
RP1-102K2.8	-1.90244	0.0361223				R-HSA-8864260	Transcriptional regulation by the AP-2 (TFAP2) family of transcription factors	5	52	0.00341207	0.89707	0.898784	0.0463447	9	44	0.00310932	9606	Homo sapiens	CDKN1A;YY2;CITED2;MYC		R-HSA-8864453;R-HSA-8864307;R-HSA-8864466;R-HSA-8865265;R-HSA-8865280;R-HSA-8864718;R-HSA-8865244;R-HSA-8864729;R-HSA-8865256
LIMA1	-1.90199	1.01283e-76				R-HSA-977606	Regulation of Complement cascade	16	139	0.00912073	0.898209	0.898784	0.0463447	40	42	0.00296799	9606	Homo sapiens	CFH;C1S;CD81;C1R;PROS1;C5AR1;CPN2;C4B;C3;C4A;VTN;C7;C3AR1;SERPING1;MASP1		R-HSA-977359;R-HSA-977615;R-HSA-8853252;R-HSA-964811;R-HSA-8852481;R-HSA-977605;R-HSA-981637;R-HSA-3266557;R-HSA-977602;R-HSA-8852874;R-HSA-976768;R-HSA-8852809;R-HSA-977375;R-HSA-981535;R-HSA-977629;R-HSA-977626;R-HSA-981658;R-HSA-977371;R-HSA-1006169;R-HSA-2530429;R-HSA-977363;R-HSA-977619;R-HSA-981648;R-HSA-444647;R-HSA-8852580;R-HSA-976810;R-HSA-375395;R-HSA-976743;R-HSA-8851436;R-HSA-2530445…
LINC01123	-1.90167	0.0304143				R-HSA-9623433	NR1H2 & NR1H3 regulate gene expression to control bile acid homeostasis	1	15	0.000984252	0.898784	0.898784	0.0463447	6	6	0.000423998	9606	Homo sapiens	NR1H3		R-HSA-9631296;R-HSA-9029517;R-HSA-9029580;R-HSA-9029566;R-HSA-9029536;R-HSA-9607342
MRC1	-1.90167	0.0359928				R-HSA-6783984	Glycine degradation	1	15	0.000984252	0.898784	0.898784	0.0463447	3	3	0.000211999	9606	Homo sapiens	PPL		R-HSA-5694018;R-HSA-5693967;R-HSA-5693977
IER3	-1.9013	0.000306319				R-HSA-1250342	PI3K events in ERBB4 signaling	1	15	0.000984252	0.898784	0.898784	0.0463447	2	2	0.000141333	9606	Homo sapiens	EREG		R-HSA-1250370;R-HSA-1250353
MARVELD1	-1.90086	9.47682e-38				R-HSA-5693548	Sensing of DNA Double Strand Breaks	1	15	0.000984252	0.898784	0.898784	0.0463447	7	9	0.000635997	9606	Homo sapiens	NBN		R-HSA-5684006;R-HSA-3785768;R-HSA-5693540;R-HSA-75174;R-HSA-5682044;R-HSA-5693612;R-HSA-5684008
ID3	-1.89986	1.6301e-18				R-HSA-3000497	Scavenging by Class H Receptors	1	15	0.000984252	0.898784	0.898784	0.0463447	2	4	0.000282666	9606	Homo sapiens	SPARC		R-HSA-2247513;R-HSA-2197770
RP11-622C24.2	-1.89937	0.0061755				R-HSA-202670	ERKs are inactivated	1	15	0.000984252	0.898784	0.898784	0.0463447	1	2	0.000141333	9606	Homo sapiens	DUSP6		R-HSA-203797
XKR7	-1.89857	0.0182541				R-HSA-9758881	Uptake of dietary cobalamins into enterocytes	1	15	0.000984252	0.898784	0.898784	0.0463447	2	7	0.000494665	9606	Homo sapiens	CUBN		R-HSA-3000137;R-HSA-3000103
IGHEP2	-1.89807	0.0473786				R-HSA-68884	Mitotic Telophase/Cytokinesis	1	15	0.000984252	0.898784	0.898784	0.0463447	1	4	0.000282666	9606	Homo sapiens	KIF20A		R-HSA-156723
RP1-68D18.4	-1.89645	0.0126897				R-HSA-416550	Sema4D mediated inhibition of cell attachment and migration	1	15	0.000984252	0.898784	0.898784	0.0463447	1	6	0.000423998	9606	Homo sapiens	PLXNB3		R-HSA-419646
GAL3ST4	-1.89105	3.64152e-16				R-HSA-111461	Cytochrome c-mediated apoptotic response	1	15	0.000984252	0.898784	0.898784	0.0463447	1	12	0.000847997	9606	Homo sapiens	CASP7		R-HSA-114261
RP11-597D13.9	-1.88702	0.0353829				R-HSA-176814	Activation of APC/C and APC/C:Cdc20 mediated degradation of mitotic proteins	8	77	0.00505249	0.899675	0.899675	0.0459145	15	15	0.00106	9606	Homo sapiens	PSMD10;CCNA2;PSME1;TXNIP;PSME2;PSMB10;PSMB8;PSMB9		R-HSA-174144;R-HSA-174119;R-HSA-174120;R-HSA-174121;R-HSA-174255;R-HSA-174157;R-HSA-179410;R-HSA-174227;R-HSA-174132;R-HSA-174202;R-HSA-174171;R-HSA-174104;R-HSA-179417;R-HSA-174238;R-HSA-179421
RP4-583P15.10	-1.88529	0.0348092				R-HSA-400206	Regulation of lipid metabolism by PPARalpha	21	177	0.0116142	0.900341	0.900341	0.0455931	42	45	0.00317999	9606	Homo sapiens	ABCA1;SREBF1;FHL2;G0S2;NR1H3;NR1D1;HELZ2;GLIPR1;MED20;ANKRD1;AHRR;ANGPTL4;CD36		R-HSA-400143;R-HSA-1655826;R-HSA-1989778;R-HSA-1989779;R-HSA-560517;R-HSA-1989776;R-HSA-1989777;R-HSA-1989774;R-HSA-560473;R-HSA-1989775;R-HSA-1989772;R-HSA-1989773;R-HSA-1989770;R-HSA-1368065;R-HSA-1989771;R-HSA-1989768;R-HSA-1989767;R-HSA-1989764;R-HSA-1989765;R-HSA-1989762;R-HSA-1989760;R-HSA-1989761;R-HSA-1989758;R-HSA-1989759;R-HSA-879724;R-HSA-1989756;R-HSA-1989757;R-HSA-1989754;R-HSA-19897…
RP6-91H8.3	-1.88347	0.04063				R-HSA-9758941	Gastrulation	7	69	0.00452756	0.90047	0.90047	0.0455307	17	37	0.00261466	9606	Homo sapiens	SMAD3;FOXF1;COL4A1;CLDN7;NOG;FGFR1		R-HSA-9759860;R-HSA-9759892;R-HSA-9756948;R-HSA-9756724;R-HSA-9756439;R-HSA-9754480;R-HSA-9796209;R-HSA-9759859;R-HSA-452353;R-HSA-452331;R-HSA-9758501;R-HSA-9793383;R-HSA-9759751;R-HSA-9796225;R-HSA-480378;R-HSA-9759882;R-HSA-9794058
P4HA3	-1.8833	6.59253e-07				R-HSA-5654708	Downstream signaling of activated FGFR3	3	35	0.00229659	0.901605	0.901605	0.0449836	22	23	0.00162533	9606	Homo sapiens	FGF5;FGF1;FGF2		R-HSA-5654646;R-HSA-5654647;R-HSA-5654709;R-HSA-5654643;R-HSA-5654224;R-HSA-5654640;R-HSA-5654416;R-HSA-5654641;R-HSA-5654705;R-HSA-5654623;R-HSA-5654631;R-HSA-5654148;R-HSA-5654628;R-HSA-8941628;R-HSA-5654625;R-HSA-5654222;R-HSA-5654637;R-HSA-5654413;R-HSA-5654634;R-HSA-5654408;R-HSA-5654633;R-HSA-5654409
RP11-18B3.2	-1.88287	0.0493884				R-HSA-9674555	Signaling by CSF3 (G-CSF)	3	35	0.00229659	0.901605	0.901605	0.0449836	13	21	0.00148399	9606	Homo sapiens	SOCS1;STAT1		R-HSA-9705461;R-HSA-9674550;R-HSA-9705458;R-HSA-9705726;R-HSA-9705465;R-HSA-9705466;R-HSA-9705467;R-HSA-9674563;R-HSA-9674562;R-HSA-9674567;R-HSA-9705729;R-HSA-9674542;R-HSA-9705738
CYR61	-1.88279	4.39836e-41				R-HSA-392154	Nitric oxide stimulates guanylate cyclase	3	35	0.00229659	0.901605	0.901605	0.0449836	3	7	0.000494665	9606	Homo sapiens	KCNMA1;PDE5A;MRVI1		R-HSA-418549;R-HSA-418442;R-HSA-418456
AC092675.3	-1.88218	0.0471835				R-HSA-420092	Glucagon-type ligand receptors	3	35	0.00229659	0.901605	0.901605	0.0449836	2	8	0.000565331	9606	Homo sapiens	GNGT2;GLP2R;GNG11		R-HSA-381612;R-HSA-420123
RPSAP13	-1.8803	0.0420945				R-HSA-5654733	Negative regulation of FGFR4 signaling	3	35	0.00229659	0.901605	0.901605	0.0449836	3	14	0.000989329	9606	Homo sapiens	FGFR4;FGF1;FGF2		R-HSA-5654566;R-HSA-5654734;R-HSA-5654684
SH3BGRL	-1.87852	4.03224e-30				R-HSA-199220	Vitamin B5 (pantothenate) metabolism	3	35	0.00229659	0.901605	0.901605	0.0449836	2	12	0.000847997	9606	Homo sapiens	VNN2;FAS		R-HSA-199202;R-HSA-8938300
PLS3	-1.87497	3.8505e-36				R-HSA-177929	Signaling by EGFR	6	61	0.00400262	0.90234	0.90234	0.0446298	43	49	0.00346265	9606	Homo sapiens	ADAM17;EGF;SH3KBP1;SPRY1;PTPRK;EREG		R-HSA-177922;R-HSA-177923;R-HSA-177926;R-HSA-177927;R-HSA-177924;R-HSA-177925;R-HSA-177930;R-HSA-182986;R-HSA-183051;R-HSA-8951490;R-HSA-177934;R-HSA-182990;R-HSA-177935;R-HSA-183055;R-HSA-182988;R-HSA-177933;R-HSA-177938;R-HSA-183058;R-HSA-182994;R-HSA-177939;R-HSA-177936;R-HSA-177937;R-HSA-182993;R-HSA-177942;R-HSA-177943;R-HSA-177941;R-HSA-177946;R-HSA-183002;R-HSA-183067;R-HSA-177944;R-HSA-88…
TRIM5	-1.87391	1.20614e-45				R-HSA-6802948	Signaling by high-kinase activity BRAF mutants	4	44	0.00288714	0.902472	0.902472	0.0445664	4	6	0.000423998	9606	Homo sapiens	VWF;FN1;IQGAP3;VCL		R-HSA-6802912;R-HSA-6802911;R-HSA-6802910;R-HSA-6803227
TAT	-1.8734	0.0424813				R-HSA-5689896	Ovarian tumor domain proteases	4	44	0.00288714	0.902472	0.902472	0.0445664	7	14	0.000989329	9606	Homo sapiens	IFIH1;DDX58;TRIM25;TNFAIP3		R-HSA-5690870;R-HSA-688136;R-HSA-936381;R-HSA-8869506;R-HSA-5690845;R-HSA-5690827;R-HSA-5690856
KIAA2012	-1.87331	0.0479552				R-HSA-2172127	DAP12 interactions	5	53	0.00347769	0.905746	0.905746	0.0429934	21	33	0.00233199	9606	Homo sapiens	SIGLEC15;HLA-B;LCP2;B2M;HLA-E		R-HSA-2424484;R-HSA-2424485;R-HSA-2424486;R-HSA-2424487;R-HSA-2424480;R-HSA-2424481;R-HSA-210309;R-HSA-2424482;R-HSA-2395439;R-HSA-2395412;R-HSA-210289;R-HSA-2272753;R-HSA-2396561;R-HSA-2396594;R-HSA-2424476;R-HSA-2272795;R-HSA-210298;R-HSA-2172123;R-HSA-2396606;R-HSA-2395801;R-HSA-2172126
TM4SF1	-1.87302	5.95254e-124				R-HSA-76009	Platelet Aggregation (Plug Formation)	5	53	0.00347769	0.905746	0.905746	0.0429934	16	27	0.00190799	9606	Homo sapiens	COL1A1;COL1A2;VWF;FN1;GP1BA		R-HSA-354149;R-HSA-429415;R-HSA-354087;R-HSA-372705;R-HSA-429441;R-HSA-377644;R-HSA-354124;R-HSA-377641;R-HSA-377640;R-HSA-377643;R-HSA-354165;R-HSA-372693;R-HSA-354066;R-HSA-354073;R-HSA-372697;R-HSA-429529
RP5-907D15.4	-1.87129	0.0223169				R-HSA-9660821	ADORA2B mediated anti-inflammatory cytokines production	5	53	0.00347769	0.905746	0.905746	0.0429934	7	12	0.000847997	9606	Homo sapiens	IL6;GNGT2;ADCY7;GNG11		R-HSA-9660819;R-HSA-163617;R-HSA-392129;R-HSA-9662710;R-HSA-9662708;R-HSA-9660824;R-HSA-9660828
CACNA1E	-1.8673	0.00234814				R-HSA-392170	ADP signalling through P2Y purinoceptor 12	2	26	0.00170604	0.906257	0.906257	0.0427485	3	4	0.000282666	9606	Homo sapiens	GNGT2;GNG11		R-HSA-392195;R-HSA-392187;R-HSA-392202
RP11-121P12.1	-1.86715	0.0276365				R-HSA-196836	Vitamin C (ascorbate) metabolism	2	26	0.00170604	0.906257	0.906257	0.0427485	1	9	0.000635997	9606	Homo sapiens	GSTO2		R-HSA-198813
C8orf34	-1.86682	0.0106167				R-HSA-1834949	Cytosolic sensors of pathogen-associated DNA	8	78	0.00511811	0.906821	0.906821	0.0424784	21	50	0.00353332	9606	Homo sapiens	NFKBIA;IFI16;IRF7;STAT6;DTX4;TRIM21;TLR3;MYD88		R-HSA-1834939;R-HSA-3249392;R-HSA-2396007;R-HSA-3134953;R-HSA-3134822;R-HSA-3249371;R-HSA-3249370;R-HSA-168910;R-HSA-3134946;R-HSA-8948709;R-HSA-3249372;R-HSA-168140;R-HSA-1606327;R-HSA-9604480;R-HSA-3249379;R-HSA-3249378;R-HSA-9604487;R-HSA-8948703;R-HSA-3249386;R-HSA-1834951;R-HSA-3249390
LTBP2	-1.86475	9.15073e-46				R-HSA-166658	Complement cascade	18	156	0.0102362	0.907966	0.907966	0.0419304	68	72	0.00508798	9606	Homo sapiens	COLEC10;CFH;C1S;CD81;C1R;PROS1;C5AR1;CPN2;C4B;C3;C4A;VTN;C7;C3AR1;SERPING1;MASP1		R-HSA-8853252;R-HSA-8852481;R-HSA-166795;R-HSA-166792;R-HSA-981637;R-HSA-8852874;R-HSA-976768;R-HSA-2855077;R-HSA-173709;R-HSA-981535;R-HSA-981658;R-HSA-173723;R-HSA-8852509;R-HSA-173720;R-HSA-981648;R-HSA-173725;R-HSA-166817;R-HSA-976810;R-HSA-2855054;R-HSA-173739;R-HSA-2530445;R-HSA-2855047;R-HSA-981539;R-HSA-8852266;R-HSA-173740;R-HSA-981665;R-HSA-1006143;R-HSA-173745;R-HSA-2530453;R-HSA-89514…
MUC2	-1.86472	0.0322478				R-HSA-5654736	Signaling by FGFR1	6	62	0.00406824	0.910103	0.910103	0.0409095	34	48	0.00339199	9606	Homo sapiens	FGF5;FLRT1;FGF1;FGF2;FGFR1		R-HSA-5654167;R-HSA-5654165;R-HSA-5654672;R-HSA-5654673;R-HSA-5654596;R-HSA-5654149;R-HSA-5654597;R-HSA-5654594;R-HSA-191062;R-HSA-5656064;R-HSA-5654592;R-HSA-190427;R-HSA-5654600;R-HSA-190429;R-HSA-5654582;R-HSA-5654578;R-HSA-5654514;R-HSA-190245;R-HSA-5654591;R-HSA-5654586;R-HSA-5654587;R-HSA-5654584;R-HSA-5654392;R-HSA-190256;R-HSA-5654692;R-HSA-5654690;R-HSA-5654560;R-HSA-5654575;R-HSA-565451…
FFAR2	-1.8646	0.0499515				R-HSA-5610780	Degradation of GLI1 by the proteasome	6	62	0.00406824	0.910103	0.910103	0.0409095	2	6	0.000423998	9606	Homo sapiens	PSMD10;PSME1;PSME2;PSMB10;PSMB8;PSMB9		R-HSA-5610758;R-HSA-5610760
PCDHGA7	-1.86458	7.4381e-13				R-HSA-5610785	GLI3 is processed to GLI3R by the proteasome	6	62	0.00406824	0.910103	0.910103	0.0409095	1	5	0.000353332	9606	Homo sapiens	PSMD10;PSME1;PSME2;PSMB10;PSMB8;PSMB9		R-HSA-5610754
CHEK2	-1.86354	4.42026e-16				R-HSA-110331	Cleavage of the damaged purine	4	45	0.00295276	0.911416	0.911416	0.0402834	4	9	0.000635997	9606	Homo sapiens	NEIL3;HIST1H2BE;HIST1H2BD		R-HSA-9629216;R-HSA-9629492;R-HSA-9629483;R-HSA-9629470
CLDN7	-1.86291	0.00841193				R-HSA-5334118	DNA methylation	3	36	0.0023622	0.911538	0.911538	0.040225	7	7	0.000494665	9606	Homo sapiens	HIST1H2BE;HIST1H2BD		R-HSA-5334097;R-HSA-5334160;R-HSA-5334099;R-HSA-5334179;R-HSA-5334164;R-HSA-5334151;R-HSA-5334152
MGARP	-1.86151	1.62657e-07				R-HSA-5626467	RHO GTPases activate IQGAPs	3	36	0.0023622	0.911538	0.911538	0.040225	5	5	0.000353332	9606	Homo sapiens	IQGAP3;SCG2		R-HSA-5626549;R-HSA-5626469;R-HSA-5672304;R-HSA-5626507;R-HSA-5672329
CXCL5	-1.86035	0.0469819				R-HSA-5654716	Downstream signaling of activated FGFR4	3	36	0.0023622	0.911538	0.911538	0.040225	22	23	0.00162533	9606	Homo sapiens	FGFR4;FGF1;FGF2		R-HSA-5654422;R-HSA-5654423;R-HSA-5654418;R-HSA-5654163;R-HSA-8941613;R-HSA-5654655;R-HSA-5654428;R-HSA-5654717;R-HSA-5654653;R-HSA-5654714;R-HSA-5654426;R-HSA-5654651;R-HSA-5654169;R-HSA-5654425;R-HSA-5654662;R-HSA-5654151;R-HSA-5654663;R-HSA-5654658;R-HSA-5654659;R-HSA-5654669;R-HSA-5654667;R-HSA-5654664
SLC2A14	-1.8603	0.0515054				R-HSA-2424491	DAP12 signaling	3	36	0.0023622	0.911538	0.911538	0.040225	15	17	0.00120133	9606	Homo sapiens	LCP2;B2M;HLA-E		R-HSA-2424484;R-HSA-2424485;R-HSA-2424486;R-HSA-2424487;R-HSA-2424480;R-HSA-2424481;R-HSA-2424482;R-HSA-2395439;R-HSA-2395412;R-HSA-210289;R-HSA-2396561;R-HSA-2396594;R-HSA-2424476;R-HSA-2396606;R-HSA-2395801
PARP12	-1.86008	1.35755e-35				R-HSA-114452	Activation of BH3-only proteins	3	36	0.0023622	0.911538	0.911538	0.040225	7	19	0.00134266	9606	Homo sapiens	PMAIP1;SFN		R-HSA-139906;R-HSA-4331331;R-HSA-140214;R-HSA-139899;R-HSA-140216;R-HSA-140217;R-HSA-4331327
DCAF4L1	-1.85978	0.00148252				R-HSA-5223345	Miscellaneous transport and binding events	3	36	0.0023622	0.911538	0.911538	0.040225	3	13	0.000918663	9606	Homo sapiens	NIPAL3;LRRC8D;ADD3		R-HSA-5336453;R-HSA-5226999;R-HSA-8941543
EIF2AK2	-1.85908	8.17052e-51				R-HSA-8851805	MET activates RAS signaling	1	16	0.00104987	0.913124	0.913124	0.0394701	10	10	0.000706664	9606	Homo sapiens	HGF		R-HSA-8851877;R-HSA-8851859;R-HSA-8851827;R-HSA-8851890;R-HSA-8851842;R-HSA-8851888;R-HSA-8851900;R-HSA-8851804;R-HSA-8851899;R-HSA-8851866
CFAP161	-1.85878	0.0135069				R-HSA-8983432	Interleukin-15 signaling	1	16	0.00104987	0.913124	0.913124	0.0394701	14	17	0.00120133	9606	Homo sapiens	IL15RA		R-HSA-8983371;R-HSA-8983307;R-HSA-8983309;R-HSA-8983374;R-HSA-8983425;R-HSA-8983424;R-HSA-8983299;R-HSA-8983394;R-HSA-9009700;R-HSA-8983300;R-HSA-8983335;R-HSA-8983384;R-HSA-8983378;R-HSA-449115
TBXAS1	-1.85579	4.15637e-27				R-HSA-9027276	Erythropoietin activates Phosphoinositide-3-kinase (PI3K)	1	16	0.00104987	0.913124	0.913124	0.0394701	4	7	0.000494665	9606	Homo sapiens	PIK3CG		R-HSA-9021627;R-HSA-9027275;R-HSA-9012657;R-HSA-9027280
RP5-875H18.9	-1.85271	0.0276171				R-HSA-177128	Conjugation of salicylate with glycine	1	16	0.00104987	0.913124	0.913124	0.0394701	1	2	0.000141333	9606	Homo sapiens	GLYATL1		R-HSA-159574
SCN2B	-1.85238	0.0523605				R-HSA-8951936	RUNX3 regulates p14-ARF	1	16	0.00104987	0.913124	0.913124	0.0394701	3	8	0.000565331	9606	Homo sapiens	CCND1		R-HSA-8952058;R-HSA-8952062;R-HSA-8952069
ABCA1	-1.85208	2.46209e-36				R-HSA-8866427	VLDLR internalisation and degradation	1	16	0.00104987	0.913124	0.913124	0.0394701	1	4	0.000282666	9606	Homo sapiens	NR1H3		R-HSA-8854628
CHRNB2	-1.85197	0.0233785				R-HSA-418890	Role of second messengers in netrin-1 signaling	1	16	0.00104987	0.913124	0.913124	0.0394701	1	4	0.000282666	9606	Homo sapiens	TRPC4		R-HSA-622390
RP3-391O22.3	-1.85125	0.0520639				R-HSA-5687613	Diseases associated with surfactant metabolism	1	16	0.00104987	0.913124	0.913124	0.0394701	1	7	0.000494665	9606	Homo sapiens	SLC34A2		R-HSA-5687585
RP11-875O11.3	-1.85053	0.00972557				R-HSA-198323	AKT phosphorylates targets in the cytosol	1	16	0.00104987	0.913124	0.913124	0.0394701	1	9	0.000635997	9606	Homo sapiens	CDKN1A		R-HSA-198613
KIRREL3	-1.85024	2.50143e-09				R-HSA-9617629	Regulation of FOXO transcriptional activity by acetylation	1	16	0.00104987	0.913124	0.913124	0.0394701	1	9	0.000635997	9606	Homo sapiens	TXNIP		R-HSA-9617735
SERPINH1	-1.85011	6.27389e-37				R-HSA-435354	Zinc transporters	1	16	0.00104987	0.913124	0.913124	0.0394701	1	13	0.000918663	9606	Homo sapiens	SLC39A6		R-HSA-442317
DTX4	-1.85	1.74631e-36				R-HSA-975634	Retinoid metabolism and transport	8	79	0.00518373	0.91353	0.91353	0.039277	6	28	0.00197866	9606	Homo sapiens	AKR1B10;AKR1C1;SDC3;SDC1;AGRN;LDLR;PLB1		R-HSA-975594;R-HSA-2404131;R-HSA-2424254;R-HSA-2423785;R-HSA-2429643;R-HSA-2855252
DNAH17-AS1	-1.84759	0.0308879				R-HSA-6802955	Paradoxical activation of RAF signaling by kinase inactive BRAF	5	54	0.00354331	0.913777	0.913777	0.0391599	5	7	0.000494665	9606	Homo sapiens	VWF;CAMK2A;FN1;IQGAP3;VCL		R-HSA-6802918;R-HSA-6803234;R-HSA-6802943;R-HSA-6802942;R-HSA-6802941
RP11-354P11.4	-1.84753	0.0492301				R-HSA-6802946	Signaling by moderate kinase activity BRAF mutants	5	54	0.00354331	0.913777	0.913777	0.0391599	5	7	0.000494665	9606	Homo sapiens	VWF;CAMK2A;FN1;IQGAP3;VCL		R-HSA-6802919;R-HSA-6802916;R-HSA-6802914;R-HSA-6803230;R-HSA-6802921
CDCP1	-1.8465	2.97913e-85				R-HSA-9649948	Signaling downstream of RAS mutants	5	54	0.00354331	0.913777	0.913777	0.0391599	5	7	0.000494665	9606	Homo sapiens	VWF;CAMK2A;FN1;IQGAP3;VCL		R-HSA-6803233;R-HSA-6802926;R-HSA-6802925;R-HSA-6802924;R-HSA-6802922
SPATA4	-1.84522	0.0523541				R-HSA-6802949	Signaling by RAS mutants	5	54	0.00354331	0.913777	0.913777	0.0391599	5	9	0.000635997	9606	Homo sapiens	VWF;CAMK2A;FN1;IQGAP3;VCL		R-HSA-6803233;R-HSA-6802926;R-HSA-6802925;R-HSA-6802924;R-HSA-6802922
SLC9A9	-1.8444	5.18092e-24				R-HSA-442982	Ras activation upon Ca2+ influx through NMDA receptor	2	27	0.00177165	0.917071	0.917071	0.0375971	2	2	0.000141333	9606	Homo sapiens	ACTN2;CAMK2A		R-HSA-442732;R-HSA-442760
SCG2	-1.84235	6.29549e-07				R-HSA-9671555	Signaling by PDGFR in disease	2	27	0.00177165	0.917071	0.917071	0.0375971	20	24	0.00169599	9606	Homo sapiens	PDGFRA;STAT1		R-HSA-9672178;R-HSA-9672177;R-HSA-9672176;R-HSA-9674427;R-HSA-9672159;R-HSA-9674398;R-HSA-9674430;R-HSA-9672158;R-HSA-9674397;R-HSA-9672163;R-HSA-9672162;R-HSA-9672164;R-HSA-9672170;R-HSA-9674408;R-HSA-9672168;R-HSA-9672175;R-HSA-9674414;R-HSA-9672174;R-HSA-9672173;R-HSA-9672172
CTC-559E9.5	-1.84225	0.0126877				R-HSA-211979	Eicosanoids	2	27	0.00177165	0.917071	0.917071	0.0375971	3	6	0.000423998	9606	Homo sapiens	TBXAS1;CYP4F11		R-HSA-211873;R-HSA-76500;R-HSA-215526
CPA5	-1.84097	0.0541734				R-HSA-9617324	Negative regulation of NMDA receptor-mediated neuronal transmission	2	27	0.00177165	0.917071	0.917071	0.0375971	2	4	0.000282666	9606	Homo sapiens	ACTN2;CAMK2A		R-HSA-9619449;R-HSA-9617326
FAM167B	-1.84095	0.00465347				R-HSA-73927	Depurination	4	46	0.00301837	0.919622	0.919622	0.0363907	8	19	0.00134266	9606	Homo sapiens	NEIL3;HIST1H2BE;HIST1H2BD		R-HSA-9629216;R-HSA-9629492;R-HSA-9629365;R-HSA-9629483;R-HSA-9629195;R-HSA-9629470;R-HSA-9629358;R-HSA-9629373
MALRD1	-1.84053	0.00657152				R-HSA-399719	Trafficking of AMPA receptors	3	37	0.00242782	0.920551	0.920551	0.035952	4	4	0.000282666	9606	Homo sapiens	CAMK2A;GRIP2;GRIA4		R-HSA-416320;R-HSA-421007;R-HSA-416639;R-HSA-416985
CLEC14A	-1.83863	2.21129e-11				R-HSA-1234176	Oxygen-dependent proline hydroxylation of Hypoxia-inducible Factor Alpha	7	72	0.00472441	0.921419	0.921419	0.0355431	8	12	0.000847997	9606	Homo sapiens	PSMD10;EPAS1;PSME1;PSME2;PSMB10;PSMB8;PSMB9		R-HSA-1234163;R-HSA-1234179;R-HSA-1234166;R-HSA-1234183;R-HSA-1234169;R-HSA-1234159;R-HSA-1234175;R-HSA-1234172
PATL2	-1.83695	0.0172958				R-HSA-1169091	Activation of NF-kappaB in B cells	7	72	0.00472441	0.921419	0.921419	0.0355431	4	10	0.000706664	9606	Homo sapiens	PSMD10;NFKBIA;PSME1;PSME2;PSMB10;PSMB8;PSMB9		R-HSA-1168640;R-HSA-1168643;R-HSA-1168642;R-HSA-1168638
LINC01497	-1.83517	0.0434357				R-HSA-400253	Circadian Clock	11	105	0.00688976	0.924174	0.924174	0.0342462	29	59	0.00416932	9606	Homo sapiens	PER2;HELZ2;SREBF1;DBP;SERPINE1;NR1D1		R-HSA-549385;R-HSA-5663252;R-HSA-5663124;R-HSA-1368081;R-HSA-400256;R-HSA-5663132;R-HSA-5663258;R-HSA-400267;R-HSA-400342;R-HSA-1368069;R-HSA-1368065;R-HSA-1368140;R-HSA-5663118;R-HSA-5663245;R-HSA-400219;R-HSA-879762;R-HSA-879724;R-HSA-1368119;R-HSA-5663155;R-HSA-1801587;R-HSA-1856948;R-HSA-549475;R-HSA-5663293;R-HSA-5663271;R-HSA-5663265;R-HSA-400382;R-HSA-549364;R-HSA-549493;R-HSA-5663273
GDAP1L1	-1.83454	0.0154616				R-HSA-170660	Adenylate cyclase activating pathway	1	17	0.00111549	0.925434	0.925434	0.0336547	4	4	0.000282666	9606	Homo sapiens	ADCY7		R-HSA-170672;R-HSA-170676;R-HSA-170677;R-HSA-170685
WDR66	-1.83341	3.06879e-10				R-HSA-389359	CD28 dependent Vav1 pathway	1	17	0.00111549	0.925434	0.925434	0.0336547	4	6	0.000423998	9606	Homo sapiens	VAV1		R-HSA-389348;R-HSA-389350;R-HSA-389352;R-HSA-389354
RP11-1334A24.5	-1.83326	3.13963e-06				R-HSA-9796292	Formation of axial mesoderm	1	17	0.00111549	0.925434	0.925434	0.0336547	2	4	0.000282666	9606	Homo sapiens	SMAD3		R-HSA-9796209;R-HSA-9796225
RP11-59C5.3	-1.83288	0.0019518				R-HSA-1222449	Mtb iron assimilation by chelation	1	17	0.00111549	0.925434	0.925434	0.0336547	3	10	0.000706664	9606	Homo sapiens	HAS2		R-HSA-1222641;R-HSA-8951549;R-HSA-8951552
FSTL1	-1.832	2.44521e-60				R-HSA-6811555	PI5P Regulates TP53 Acetylation	1	17	0.00111549	0.925434	0.925434	0.0336547	1	8	0.000565331	9606	Homo sapiens	MAP2K6		R-HSA-8877691
LINC00484	-1.83068	0.0564479				R-HSA-3238698	WNT ligand biogenesis and trafficking	2	28	0.00183727	0.926703	0.926703	0.0330593	8	12	0.000847997	9606	Homo sapiens	WNT5A;WNT16		R-HSA-3247840;R-HSA-3238691;R-HSA-3247843;R-HSA-3247844;R-HSA-3238694;R-HSA-3781941;R-HSA-3247837;R-HSA-3781943
CSAG1	-1.82987	0.0415095				R-HSA-2173788	Downregulation of TGF-beta receptor signaling	2	28	0.00183727	0.926703	0.926703	0.0330593	18	28	0.00197866	9606	Homo sapiens	SMAD3;TGFBR2		R-HSA-178178;R-HSA-2128994;R-HSA-178218;R-HSA-2187401;R-HSA-173483;R-HSA-2187368;R-HSA-173512;R-HSA-2127562;R-HSA-2187405;R-HSA-2187375;R-HSA-178189;R-HSA-2169046;R-HSA-2187382;R-HSA-2179291;R-HSA-2187355;R-HSA-2169050;R-HSA-2179293;R-HSA-2187358
PCDHGB8P	-1.82746	0.0381785				R-HSA-400451	Free fatty acids regulate insulin secretion	2	28	0.00183727	0.926703	0.926703	0.0330593	5	8	0.000565331	9606	Homo sapiens	GNA15;CD36		R-HSA-400023;R-HSA-416530;R-HSA-399998;R-HSA-434381;R-HSA-400027
RPL23AP67	-1.82653	0.0562838				R-HSA-9670439	Signaling by phosphorylated juxtamembrane, extracellular and kinase domain KIT mutants	2	28	0.00183727	0.926703	0.926703	0.0330593	4	11	0.00077733	9606	Homo sapiens	STAT1		R-HSA-9670417;R-HSA-9670416;R-HSA-9670426;R-HSA-9670412
GRPR	-1.82617	0.016517				R-HSA-6804115	TP53 regulates transcription of additional cell cycle genes whose exact role in the p53 pathway remain uncertain	2	28	0.00183727	0.926703	0.926703	0.0330593	4	14	0.000989329	9606	Homo sapiens	PLK2		R-HSA-6801637;R-HSA-6801666;R-HSA-6801675;R-HSA-6801641
IL7	-1.82608	0.036391				R-HSA-71384	Ethanol oxidation	2	28	0.00183727	0.926703	0.926703	0.0330593	2	8	0.000565331	9606	Homo sapiens	ADH1B;ALDH1A1		R-HSA-71707;R-HSA-71691
RP11-321E2.10	-1.82592	NA				R-HSA-9013507	NOTCH3 Activation and Transmission of Signal to the Nucleus	2	28	0.00183727	0.926703	0.926703	0.0330593	3	15	0.00106	9606	Homo sapiens	NEURL1B;EGF		R-HSA-9018573;R-HSA-9013069;R-HSA-9018572
PCDHGB2	-1.82576	8.93971e-08				R-HSA-9669938	Signaling by KIT in disease	2	28	0.00183727	0.926703	0.926703	0.0330593	4	26	0.00183733	9606	Homo sapiens	STAT1		R-HSA-9670417;R-HSA-9670416;R-HSA-9670426;R-HSA-9670412
SUMF2	-1.82546	2.56052e-73				R-HSA-189200	Cellular hexose transport	2	28	0.00183727	0.926703	0.926703	0.0330593	2	18	0.00127199	9606	Homo sapiens	SLC2A14;SLC2A10		R-HSA-429094;R-HSA-8981553
NKAPL	-1.82538	0.000858658				R-HSA-168799	Neurotoxicity of clostridium toxins	2	28	0.00183727	0.926703	0.926703	0.0330593	4	40	0.00282666	9606	Homo sapiens	STX1B;SYT2		R-HSA-5244402;R-HSA-5244404;R-HSA-5244397;R-HSA-181567
MUSK	-1.82387	0.0411219				R-HSA-2173795	Downregulation of SMAD2/3:SMAD4 transcriptional activity	3	38	0.00249344	0.928717	0.928717	0.0321166	22	27	0.00190799	9606	Homo sapiens	SMAD3;STAT1;SERPINE1		R-HSA-2187395;R-HSA-9730967;R-HSA-2187330;R-HSA-870538;R-HSA-2176491;R-HSA-173481;R-HSA-173545;R-HSA-2179274;R-HSA-2179276;R-HSA-2186607;R-HSA-9736966;R-HSA-9731111;R-HSA-2186741;R-HSA-2176503;R-HSA-2176502;R-HSA-2186747;R-HSA-209055;R-HSA-2187325;R-HSA-870449;R-HSA-2187388;R-HSA-9736970;R-HSA-2106591
MPP4	-1.82381	2.96692e-05				R-HSA-69481	G2/M Checkpoints	17	153	0.0100394	0.928943	0.928943	0.032011	12	24	0.00169599	9606	Homo sapiens	PSMD10;RMI2;PSMB10;PSMB8;PSMB9;EXO1;CHEK2;MRC1;PSME1;HIST1H2BE;PSME2;SFN;NBN;GTSE1;HIST1H2BD;RHNO1		R-HSA-75809;R-HSA-5683735;R-HSA-69891;R-HSA-6799332;R-HSA-8852354;R-HSA-5683792;R-HSA-8852337;R-HSA-176298;R-HSA-5683774;R-HSA-8852351;R-HSA-75016;R-HSA-176318
CD68	-1.8233	0.0577854				R-HSA-109581	Apoptosis	22	192	0.0125984	0.931986	0.931986	0.0305907	37	142	0.0100346	9606	Homo sapiens	GSDMD;PSMD10;LY96;CFLAR;PSMB10;PSMB8;PSMB9;CASP7;CASP8;MRC1;TNFSF10;PSME1;FAS;PMAIP1;PSME2;SFN;CD14;BCL2L1;BIRC3		R-HSA-211715;R-HSA-139906;R-HSA-4331331;R-HSA-508163;R-HSA-351936;R-HSA-508162;R-HSA-3465459;R-HSA-202960;R-HSA-3371360;R-HSA-351894;R-HSA-114261;R-HSA-73945;R-HSA-351901;R-HSA-114392;R-HSA-3465448;R-HSA-201628;R-HSA-201634;R-HSA-2562564;R-HSA-201639;R-HSA-141159;R-HSA-141156;R-HSA-201637;R-HSA-350319;R-HSA-3371359;R-HSA-114284;R-HSA-6790025;R-HSA-9627107;R-HSA-139952;R-HSA-351863;R-HSA-114354;R-…
FTH1P16	-1.82212	0.00119521				R-HSA-71240	Tryptophan catabolism	4	48	0.00314961	0.934017	0.934017	0.0296451	4	16	0.00113066	9606	Homo sapiens	KYNU;KMO;IDO1		R-HSA-198563;R-HSA-71217;R-HSA-71200;R-HSA-888614
DRP2	-1.82195	1.88385e-31				R-HSA-5619084	ABC transporter disorders	10	99	0.00649606	0.934244	0.934244	0.0295395	7	23	0.00162533	9606	Homo sapiens	ABCA1;PSMD10;CADM1;PSME1;PSME2;ABCC9;ABCD1;PSMB10;PSMB8;PSMB9		R-HSA-8866854;R-HSA-5678418;R-HSA-5682111;R-HSA-8866858;R-HSA-5684043;R-HSA-8866857;R-HSA-8866856
IFNL1	-1.82155	0.0569809				R-HSA-157858	Gap junction trafficking and regulation	5	57	0.00374016	0.934366	0.934366	0.0294832	18	24	0.00169599	9606	Homo sapiens	GJA1;DAB2;GJC2;GJD3;GJA5		R-HSA-191072;R-HSA-191654;R-HSA-190662;R-HSA-190790;R-HSA-190788;R-HSA-191656;R-HSA-190829;R-HSA-190541;R-HSA-196017;R-HSA-190519;R-HSA-191636;R-HSA-190682;R-HSA-196026;R-HSA-190520;R-HSA-191737;R-HSA-190686;R-HSA-190782;R-HSA-190877
PVT1	-1.82108	7.58158e-17				R-HSA-73893	DNA Damage Bypass	5	57	0.00374016	0.934366	0.934366	0.0294832	8	34	0.00240266	9606	Homo sapiens	UBA7;KIAA0101;TRIM25;UBE2L6;ISG15		R-HSA-5653766;R-HSA-5653780;R-HSA-5653838;R-HSA-5653756;R-HSA-5653786;R-HSA-5653754;R-HSA-5653770;R-HSA-5655193
STOM	-1.81998	2.32424e-86				R-HSA-9013405	RHOD GTPase cycle	5	57	0.00374016	0.934366	0.934366	0.0294832	1	9	0.000635997	9606	Homo sapiens	NOV;CAV1;PLXNB3;ADD3;TOR1AIP1		R-HSA-9693198
SHISA5	-1.81861	4.79617e-43				R-HSA-983712	Ion channel transport	24	208	0.0136483	0.934978	0.934978	0.0291985	20	51	0.00360399	9606	Homo sapiens	ATP8B4;ATP8B3;TTYH2;MLKL;TRPA1;ATP8B1;TRPC4;CAMK2A;ATP2B4;ATP1A2;BEST2;BEST3;TPCN1;ASPH;FXYD2;CLCA2;STOM;FKBP9;CLIC2;ATP6V0D2		R-HSA-2744361;R-HSA-427910;R-HSA-8863494;R-HSA-9701141;R-HSA-9659568;R-HSA-418309;R-HSA-2855020;R-HSA-947591;R-HSA-3295579;R-HSA-2685505;R-HSA-2752067;R-HSA-9701055;R-HSA-2684901;R-HSA-936897;R-HSA-9701211;R-HSA-5252133;R-HSA-5333671;R-HSA-9684068;R-HSA-2744242;R-HSA-939763
IL18BP	-1.81827	2.62899e-25				R-HSA-211935	Fatty acids	2	29	0.00190289	0.935272	0.935272	0.0290623	3	4	0.000282666	9606	Homo sapiens	CYP2J2;CYP4F11		R-HSA-76466;R-HSA-211924;R-HSA-211983
ARSE	-1.81809	7.73245e-13				R-HSA-5655291	Signaling by FGFR4 in disease	1	18	0.0011811	0.936	0.936	0.0287243	15	15	0.00106	9606	Homo sapiens	FGFR4		R-HSA-5655351;R-HSA-5655252;R-HSA-5655348;R-HSA-5655284;R-HSA-2046363;R-HSA-5655347;R-HSA-5655248;R-HSA-5655313;R-HSA-2012086;R-HSA-2012087;R-HSA-5655235;R-HSA-5655341;R-HSA-2038946;R-HSA-5655336;R-HSA-2038944
CKAP4	-1.81608	4.18236e-47				R-HSA-1170546	Prolactin receptor signaling	1	18	0.0011811	0.936	0.936	0.0287243	14	14	0.000989329	9606	Homo sapiens	PRLR		R-HSA-1675473;R-HSA-1369080;R-HSA-1369114;R-HSA-1369115;R-HSA-1370500;R-HSA-976991;R-HSA-1671691;R-HSA-982810;R-HSA-1364044;R-HSA-1302698;R-HSA-1170539;R-HSA-1370505;R-HSA-1671687;R-HSA-1364043
AC017074.2	-1.81361	0.0474008				R-HSA-166187	Mitochondrial Uncoupling	1	18	0.0011811	0.936	0.936	0.0287243	4	9	0.000635997	9606	Homo sapiens	UCP3		R-HSA-166387;R-HSA-166214;R-HSA-170026;R-HSA-166220
CX3CL1	-1.81335	3.68088e-13				R-HSA-1483115	Hydrolysis of LPC	1	18	0.0011811	0.936	0.936	0.0287243	2	6	0.000423998	9606	Homo sapiens	PLA2G4C		R-HSA-1482629;R-HSA-1482696
CCND1	-1.81297	1.31769e-68				R-HSA-205043	NRIF signals cell death from the nucleus	1	18	0.0011811	0.936	0.936	0.0287243	2	7	0.000494665	9606	Homo sapiens	SQSTM1		R-HSA-204947;R-HSA-205008
CPA2	-1.81214	0.0588843				R-HSA-6814848	Glycerophospholipid catabolism	1	18	0.0011811	0.936	0.936	0.0287243	1	7	0.000494665	9606	Homo sapiens	ENPP6		R-HSA-6814797
PML	-1.80979	2.49456e-44				R-HSA-193144	Estrogen biosynthesis	1	18	0.0011811	0.936	0.936	0.0287243	1	8	0.000565331	9606	Homo sapiens	HSD17B2		R-HSA-8862137
FRMD6	-1.80794	1.74418e-61				R-HSA-9725370	Signaling by ALK fusions and activated point mutants	6	66	0.00433071	0.936035	0.936035	0.0287079	14	29	0.00204933	9606	Homo sapiens	RNF213;TPM4;IRS1;FN1;SQSTM1;VCL		R-HSA-9712084;R-HSA-9700181;R-HSA-9712085;R-HSA-9701810;R-HSA-9712082;R-HSA-9700179;R-HSA-9712083;R-HSA-9700190;R-HSA-9712088;R-HSA-9724090;R-HSA-9700193;R-HSA-9724099;R-HSA-9712078;R-HSA-9712079
PADI3	-1.80764	0.0600474				R-HSA-9700206	Signaling by ALK in cancer	6	66	0.00433071	0.936035	0.936035	0.0287079	15	37	0.00261466	9606	Homo sapiens	RNF213;TPM4;IRS1;FN1;SQSTM1;VCL		R-HSA-9712084;R-HSA-9700181;R-HSA-9712085;R-HSA-9701810;R-HSA-9712082;R-HSA-9700179;R-HSA-9712083;R-HSA-9700190;R-HSA-9712088;R-HSA-9724090;R-HSA-9700193;R-HSA-9700131;R-HSA-9724099;R-HSA-9712078;R-HSA-9712079
SOX15	-1.80629	0.0113489				R-HSA-399721	Glutamate binding, activation of AMPA receptors and synaptic plasticity	3	39	0.00255906	0.936105	0.936105	0.0286756	9	9	0.000635997	9606	Homo sapiens	CAMK2A;GRIP2;GRIA4		R-HSA-420980;R-HSA-416320;R-HSA-399712;R-HSA-420977;R-HSA-421007;R-HSA-416639;R-HSA-399711;R-HSA-420975;R-HSA-416985
LINC01234	-1.80619	0.0360679				R-HSA-397795	G-protein beta:gamma signalling	3	39	0.00255906	0.936105	0.936105	0.0286756	12	15	0.00106	9606	Homo sapiens	GNGT2;GNG11;PIK3CG		R-HSA-392295;R-HSA-8964634;R-HSA-8964604;R-HSA-8964605;R-HSA-8964317;R-HSA-8964271;R-HSA-398193;R-HSA-392300;R-HSA-8964241;R-HSA-8964614;R-HSA-398040;R-HSA-8964599
DPYS	-1.80604	0.0454663				R-HSA-9022692	Regulation of MECP2 expression and activity	3	39	0.00255906	0.936105	0.936105	0.0286756	5	14	0.000989329	9606	Homo sapiens	MOV10;CAMK2A;AURKB		R-HSA-9023132;R-HSA-9021183;R-HSA-9021182;R-HSA-9006992;R-HSA-9615501
UNCX	-1.80416	0.0601108				R-HSA-8852276	The role of GTSE1 in G2/M progression after G2 checkpoint	8	83	0.00544619	0.936383	0.936383	0.0285463	10	10	0.000706664	9606	Homo sapiens	PSMD10;CDKN1A;PSME1;PSME2;GTSE1;PSMB10;PSMB8;PSMB9		R-HSA-8852324;R-HSA-8852354;R-HSA-8852306;R-HSA-8852337;R-HSA-8852351;R-HSA-8852317;R-HSA-8852331;R-HSA-8852362;R-HSA-8852298;R-HSA-8852280
ZC3HAV1	-1.80403	1.2906e-67				R-HSA-8939902	Regulation of RUNX2 expression and activity	8	83	0.00544619	0.936383	0.936383	0.0285463	8	32	0.00226132	9606	Homo sapiens	PSMD10;STAT1;PSME1;PSME2;SKP2;PSMB10;PSMB8;PSMB9		R-HSA-8939688;R-HSA-8939801;R-HSA-9008475;R-HSA-8939706;R-HSA-9008015;R-HSA-9007999;R-HSA-9008110;R-HSA-9009362
FAM26E	-1.80301	2.52473e-22				R-HSA-9013026	RHOB GTPase cycle	7	75	0.00492126	0.938426	0.938426	0.0276	2	6	0.000423998	9606	Homo sapiens	STARD13;JUP;CAV1;STOM;IQGAP3;CIT		R-HSA-9013022;R-HSA-9013024
LINC00922	-1.80139	0.0523437				R-HSA-2162123	Synthesis of Prostaglandins (PG) and Thromboxanes (TX)	5	58	0.00380577	0.94018	0.94018	0.0267891	9	33	0.00233199	9606	Homo sapiens	TBXAS1;RAB7B;PTGDS;PTGS1;PTGES		R-HSA-140355;R-HSA-2161620;R-HSA-76500;R-HSA-2314678;R-HSA-140359;R-HSA-265295;R-HSA-9677320;R-HSA-2161660;R-HSA-2161613
RP5-1142A6.10	-1.80125	0.000635448				R-HSA-5674135	MAP2K and MAPK activation	4	49	0.00321522	0.940301	0.940301	0.0267331	8	12	0.000847997	9606	Homo sapiens	VWF;FN1;IQGAP3;VCL		R-HSA-9657603;R-HSA-5672980;R-HSA-5672978;R-HSA-9657606;R-HSA-5672972;R-HSA-5672973;R-HSA-9657608;R-HSA-9657599
PCDHGA12	-1.80104	4.32625e-05				R-HSA-5423646	Aflatoxin activation and detoxification	4	49	0.00321522	0.940301	0.940301	0.0267331	3	18	0.00127199	9606	Homo sapiens	GGT5;GGT1;CYP3A5		R-HSA-5433072;R-HSA-5423664;R-HSA-156526
LINC01426	-1.79951	0.0139333				R-HSA-196807	Nicotinate metabolism	8	84	0.00551181	0.941196	0.941196	0.02632	7	29	0.00204933	9606	Homo sapiens	PARP10;BST1;NT5E;NNMT;QPRT;CD38;PARP14;PARP9		R-HSA-8938073;R-HSA-8940074;R-HSA-8938076;R-HSA-197268;R-HSA-5359451;R-HSA-8870346;R-HSA-8940070
VIT	-1.79926	NA				R-HSA-9033241	Peroxisomal protein import	6	67	0.00439633	0.941378	0.941378	0.0262358	10	26	0.00183733	9606	Homo sapiens	NUDT7;ACOX2;ACOT2;TYSND1;PIPOX;DDO		R-HSA-9033529;R-HSA-9033515;R-HSA-9033530;R-HSA-9033233;R-HSA-9033520;R-HSA-9033235;R-HSA-9033490;R-HSA-9033506;R-HSA-9033236;R-HSA-9033524
MT1E	-1.7981	5.55212e-09				R-HSA-416476	G alpha (q) signalling events	34	285	0.0187008	0.94161	0.94161	0.026129	20	35	0.00247332	9606	Homo sapiens	RGS18;APP;PTGFR;OXTR;DAGLA;PTGER1;GPR65;LPAR1;GRPR;RGS4;GNA15;EDNRA;HRH1;GNGT2;GRK5;SERPINH1;BDKRB2;BDKRB1;TAC3;FFAR2;NTSR1;GPR39;EDN1;ANXA1;MMP1;MMP3;F2R;GNG11;TAPBP;KISS1;UTS2B;LPAR6;F2RL2;F2RL3		R-HSA-8982025;R-HSA-416358;R-HSA-114688;R-HSA-416516;R-HSA-749448;R-HSA-8982026;R-HSA-749452;R-HSA-8982017;R-HSA-398188;R-HSA-2179402;R-HSA-400586;R-HSA-379048;R-HSA-418582;R-HSA-8964280;R-HSA-2179413;R-HSA-8964284;R-HSA-426032;R-HSA-416510;R-HSA-750993;R-HSA-8964340
CTSK	-1.79709	5.04684e-10				R-HSA-1482788	Acyl chain remodelling of PC	3	40	0.00262467	0.942779	0.942779	0.0255902	5	9	0.000635997	9606	Homo sapiens	C1R;PLA2G4C;NES;PLB1		R-HSA-1482533;R-HSA-1482547;R-HSA-1482816;R-HSA-1602399;R-HSA-1482827
RP11-336K24.12	-1.79665	0.00295537				R-HSA-4090294	SUMOylation of intracellular receptors	3	40	0.00262467	0.942779	0.942779	0.0255902	7	25	0.00176666	9606	Homo sapiens	VDR;SUMO3;NR1H3		R-HSA-4719448;R-HSA-4720446;R-HSA-4546387;R-HSA-4719423;R-HSA-4720432;R-HSA-4755524;R-HSA-4755526
CES1	-1.79512	0.000898589				R-HSA-68616	Assembly of the ORC complex at the origin of replication	3	40	0.00262467	0.942779	0.942779	0.0255902	2	11	0.00077733	9606	Homo sapiens	HIST1H2BE;HIST1H2BD		R-HSA-9749197;R-HSA-9749098
EFEMP1	-1.79378	1.12273e-56				R-HSA-9665686	Signaling by ERBB2 TMD/JMD mutants	2	30	0.0019685	0.942884	0.942884	0.0255417	10	13	0.000918663	9606	Homo sapiens	EGF;EREG		R-HSA-9665699;R-HSA-9665698;R-HSA-9665697;R-HSA-9665701;R-HSA-9665700;R-HSA-9665707;R-HSA-9665706;R-HSA-9665705;R-HSA-9665704;R-HSA-9665709
RP11-334E6.12	-1.79262	0.00404453				R-HSA-8963889	Assembly of active LPL and LIPC lipase complexes	2	30	0.0019685	0.942884	0.942884	0.0255417	6	12	0.000847997	9606	Homo sapiens	LIPC;ANGPTL4		R-HSA-6784676;R-HSA-6784628;R-HSA-6785181;R-HSA-6785213;R-HSA-5694109;R-HSA-6785178
SLC12A8	-1.7915	3.21593e-32				R-HSA-8963898	Plasma lipoprotein assembly	2	30	0.0019685	0.942884	0.942884	0.0255417	7	19	0.00134266	9606	Homo sapiens	ABCA1;GPR37		R-HSA-216723;R-HSA-5682103;R-HSA-5682084;R-HSA-264758;R-HSA-5682101;R-HSA-216727;R-HSA-216757
ANGPTL2	-1.78986	1.43484e-45				R-HSA-5621575	CD209 (DC-SIGN) signaling	2	30	0.0019685	0.942884	0.942884	0.0255417	2	11	0.00077733	9606	Homo sapiens	ICAM2;RELB		R-HSA-5660980;R-HSA-5621571
SPC24	-1.78723	3.12785e-11				R-HSA-450531	Regulation of mRNA stability by proteins that bind AU-rich elements	9	93	0.00610236	0.944141	0.944141	0.0249633	10	26	0.00183733	9606	Homo sapiens	PSMD10;GPRC5A;PSME1;PSME2;B9D2;PSMB10;PSMB8;ZFP36L1;PSMB9		R-HSA-450406;R-HSA-450422;R-HSA-450517;R-HSA-482788;R-HSA-450466;R-HSA-450595;R-HSA-450431;R-HSA-450474;R-HSA-450490;R-HSA-450488
LDB2	-1.78639	4.28316e-21				R-HSA-8948700	Competing endogenous RNAs (ceRNAs) regulate PTEN translation	1	19	0.00124672	0.945069	0.945069	0.0245365	11	11	0.00077733	9606	Homo sapiens	MOV10		R-HSA-8948536;R-HSA-8948602;R-HSA-8948651;R-HSA-8948524;R-HSA-8948621;R-HSA-8948623;R-HSA-8948641;R-HSA-8948594;R-HSA-8948612;R-HSA-8948582;R-HSA-8948583
SNORA65	-1.78477	0.0455546				R-HSA-170670	Adenylate cyclase inhibitory pathway	1	19	0.00124672	0.945069	0.945069	0.0245365	5	5	0.000353332	9606	Homo sapiens	ADCY7		R-HSA-170674;R-HSA-170666;R-HSA-392206;R-HSA-170686;R-HSA-170671
NTM	-1.7847	9.60499e-15				R-HSA-2173791	TGF-beta receptor signaling in EMT (epithelial to mesenchymal transition)	1	19	0.00124672	0.945069	0.945069	0.0245365	5	6	0.000423998	9606	Homo sapiens	TGFBR2		R-HSA-2160931;R-HSA-2160932;R-HSA-2134532;R-HSA-2160935;R-HSA-2134519
RPS4XP17	-1.78397	0.0246987				R-HSA-111447	Activation of BAD and translocation to mitochondria	1	19	0.00124672	0.945069	0.945069	0.0245365	2	5	0.000353332	9606	Homo sapiens	SFN		R-HSA-139906;R-HSA-139899
C5orf15	-1.78327	1.2792e-32				R-HSA-9027284	Erythropoietin activates RAS	1	19	0.00124672	0.945069	0.945069	0.0245365	3	8	0.000565331	9606	Homo sapiens	VAV1		R-HSA-9029151;R-HSA-9029150;R-HSA-9029158
RP11-366L20.2	-1.78271	0.0477798				R-HSA-2142712	Synthesis of 12-eicosatetraenoic acid derivatives	1	19	0.00124672	0.945069	0.945069	0.0245365	2	6	0.000423998	9606	Homo sapiens	GPX1		R-HSA-2161959;R-HSA-2161999
TMEM92-AS1	-1.7821	0.0457167				R-HSA-8875360	InlB-mediated entry of Listeria monocytogenes into host cell	1	19	0.00124672	0.945069	0.945069	0.0245365	2	8	0.000565331	9606	Homo sapiens	SH3KBP1		R-HSA-8876262;R-HSA-8876255
KB-1732A1.1	-1.78089	5.17362e-05				R-HSA-450513	Tristetraprolin (TTP, ZFP36) binds and destabilizes mRNA	1	19	0.00124672	0.945069	0.945069	0.0245365	1	4	0.000282666	9606	Homo sapiens	B9D2		R-HSA-450431
NYAP2	-1.7803	0.0570781				R-HSA-8849175	Threonine catabolism	1	19	0.00124672	0.945069	0.945069	0.0245365	1	4	0.000282666	9606	Homo sapiens	SDSL		R-HSA-9014627
RP1-46F2.3	-1.78026	NA				R-HSA-446353	Cell-extracellular matrix interactions	1	19	0.00124672	0.945069	0.945069	0.0245365	1	10	0.000706664	9606	Homo sapiens	ITGB1		R-HSA-432897
PDGFRA	-1.77908	8.71535e-44				R-HSA-418885	DCC mediated attractive signaling	1	19	0.00124672	0.945069	0.945069	0.0245365	1	12	0.000847997	9606	Homo sapiens	ABLIM3		R-HSA-418865
MXRA8	-1.77843	1.03985e-12				R-HSA-4615885	SUMOylation of DNA replication proteins	4	50	0.00328084	0.946034	0.946034	0.024093	4	8	0.000565331	9606	Homo sapiens	TOP2A;SUMO3;BIRC5;AURKB		R-HSA-4641350;R-HSA-5228525;R-HSA-4641342;R-HSA-4655355
RP11-405M12.4	-1.777	NA				R-HSA-2644606	Constitutive Signaling by NOTCH1 PEST Domain Mutants	6	68	0.00446194	0.94632	0.94632	0.0239622	6	21	0.00148399	9606	Homo sapiens	NEURL1B;ADAM17;MYC;HES1		R-HSA-2220944;R-HSA-2220979;R-HSA-2769007;R-HSA-2220985;R-HSA-4396393;R-HSA-4396392
COL5A2	-1.77615	2.3289e-29				R-HSA-2644602	Signaling by NOTCH1 PEST Domain Mutants in Cancer	6	68	0.00446194	0.94632	0.94632	0.0239622	6	21	0.00148399	9606	Homo sapiens	NEURL1B;ADAM17;MYC;HES1		R-HSA-2220944;R-HSA-2220979;R-HSA-2769007;R-HSA-2220985;R-HSA-4396393;R-HSA-4396392
PCDHA1	-1.77538	0.0223064				R-HSA-2894858	Signaling by NOTCH1 HD+PEST Domain Mutants in Cancer	6	68	0.00446194	0.94632	0.94632	0.0239622	6	21	0.00148399	9606	Homo sapiens	NEURL1B;ADAM17;MYC;HES1		R-HSA-2900765;R-HSA-2220976;R-HSA-2220979;R-HSA-2220985;R-HSA-4396393;R-HSA-4396392
IRF9	-1.77438	2.63687e-06				R-HSA-2894862	Constitutive Signaling by NOTCH1 HD+PEST Domain Mutants	6	68	0.00446194	0.94632	0.94632	0.0239622	6	21	0.00148399	9606	Homo sapiens	NEURL1B;ADAM17;MYC;HES1		R-HSA-2900765;R-HSA-2220976;R-HSA-2220979;R-HSA-2220985;R-HSA-4396393;R-HSA-4396392
CCDC150P1	-1.77405	0.00755952				R-HSA-2644603	Signaling by NOTCH1 in Cancer	6	68	0.00446194	0.94632	0.94632	0.0239622	11	39	0.00275599	9606	Homo sapiens	NEURL1B;ADAM17;MYC;HES1		R-HSA-2900765;R-HSA-2220976;R-HSA-2220944;R-HSA-2220979;R-HSA-2769007;R-HSA-2220985;R-HSA-2737728;R-HSA-2730752;R-HSA-4396393;R-HSA-4396392;R-HSA-2666278
KRT81	-1.77308	0.0148838				R-HSA-3299685	Detoxification of Reactive Oxygen Species	6	68	0.00446194	0.94632	0.94632	0.0239622	8	34	0.00240266	9606	Homo sapiens	GPX1;NCF1;NCF2;GPX8;SOD2;SOD3		R-HSA-3299682;R-HSA-3299680;R-HSA-3341296;R-HSA-3697838;R-HSA-3323013;R-HSA-1222376;R-HSA-71676;R-HSA-4837364
RP3-467N11.2	-1.77175	0.0527772				R-HSA-9759194	Nuclear events mediated by NFE2L2	11	110	0.00721785	0.946414	0.946414	0.0239187	7	48	0.00339199	9606	Homo sapiens	PSMD10;NQO1;MYC;PSME1;PSME2;SQSTM1;PSMB10;PSMB8;PSMB9		R-HSA-9762100;R-HSA-9759157;R-HSA-9759141;R-HSA-9762096;R-HSA-9762097;R-HSA-9759186;R-HSA-9759147
STAT1	-1.76995	1.5055e-71				R-HSA-174824	Plasma lipoprotein assembly, remodeling, and clearance	10	102	0.00669291	0.947136	0.947136	0.0235875	34	86	0.00607731	9606	Homo sapiens	ABCA1;CUBN;CETP;LIPC;GPR37;NR1H3;ANGPTL4;LDLR;LIPA;CES3		R-HSA-174657;R-HSA-6784676;R-HSA-8865667;R-HSA-6784738;R-HSA-264834;R-HSA-171141;R-HSA-5694109;R-HSA-171087;R-HSA-216723;R-HSA-6784628;R-HSA-216727;R-HSA-264848;R-HSA-349404;R-HSA-6785213;R-HSA-174808;R-HSA-266328;R-HSA-171106;R-HSA-5682103;R-HSA-174624;R-HSA-5682101;R-HSA-8854628;R-HSA-266350;R-HSA-8937442;R-HSA-174706;R-HSA-171122;R-HSA-171059;R-HSA-5682084;R-HSA-264758;R-HSA-216757;R-HSA-67847…
MISP	-1.76942	1.65212e-13				R-HSA-69052	Switching of origins to a post-replicative state	9	94	0.00616798	0.948255	0.948255	0.0230747	6	10	0.000706664	9606	Homo sapiens	PSMD10;CCNA2;PSME1;TXNIP;PSME2;SKP2;PSMB10;PSMB8;PSMB9		R-HSA-68944;R-HSA-68946;R-HSA-68948;R-HSA-69015;R-HSA-69016;R-HSA-69005
SCG5	-1.76809	0.0249607				R-HSA-392518	Signal amplification	3	41	0.00269029	0.948801	0.948801	0.0228248	13	19	0.00134266	9606	Homo sapiens	GNA15;GNGT2;GNG11		R-HSA-392195;R-HSA-428750;R-HSA-428749;R-HSA-428941;R-HSA-428909;R-HSA-392202;R-HSA-428918;R-HSA-418581;R-HSA-428917;R-HSA-418579;R-HSA-428752;R-HSA-418576;R-HSA-392187
PRR7-AS1	-1.76691	0.0672453				R-HSA-6814122	Cooperation of PDCL (PhLP1) and TRiC/CCT in G-protein beta folding	3	41	0.00269029	0.948801	0.948801	0.0228248	2	11	0.00077733	9606	Homo sapiens	GNA15;GNGT2;GNG11		R-HSA-6814418;R-HSA-8850560
PTK7	-1.76676	3.8505e-36				R-HSA-187037	Signaling by NTRK1 (TRKA)	15	143	0.0093832	0.949496	0.949496	0.0225069	34	102	0.00720797	9606	Homo sapiens	FOSL1;EGR1;VGF;RRAD;IRS1;ID1;ID3;F3;DUSP6		R-HSA-9613202;R-HSA-198211;R-HSA-9031624;R-HSA-9613207;R-HSA-9613460;R-HSA-9613210;R-HSA-9031616;R-HSA-9613213;R-HSA-9612483;R-HSA-198295;R-HSA-203797;R-HSA-9621386;R-HSA-9613451;R-HSA-9621385;R-HSA-9031575;R-HSA-9612493;R-HSA-9621042;R-HSA-9620723;R-HSA-9620663;R-HSA-198315;R-HSA-9621048;R-HSA-9621054;R-HSA-9612514;R-HSA-9613219;R-HSA-9612516;R-HSA-9621035;R-HSA-198266;R-HSA-9621032;R-HSA-961207…
SERPING1	-1.76669	0.0008743				R-HSA-9620244	Long-term potentiation	2	31	0.00203412	0.94964	0.94964	0.0224412	5	7	0.000494665	9606	Homo sapiens	ACTN2;CAMK2A		R-HSA-445367;R-HSA-442725;R-HSA-9612085;R-HSA-9618750;R-HSA-9617583
PLEKHN1	-1.76554	3.06527e-06				R-HSA-3296469	Defects in cobalamin (B12) metabolism	2	31	0.00203412	0.94964	0.94964	0.0224412	4	14	0.000989329	9606	Homo sapiens	CUBN;TCN2		R-HSA-3325546;R-HSA-3299657;R-HSA-3296462;R-HSA-3296477
ITGB1	-1.76496	4.16471e-40				R-HSA-2453864	Retinoid cycle disease events	2	31	0.00203412	0.94964	0.94964	0.0224412	2	16	0.00113066	9606	Homo sapiens	ABCA4;STRA6		R-HSA-2466802;R-HSA-2453818
CD200R1	-1.76475	0.0461555				R-HSA-9675143	Diseases of the neuronal system	2	31	0.00203412	0.94964	0.94964	0.0224412	2	17	0.00120133	9606	Homo sapiens	ABCA4;STRA6		R-HSA-2466802;R-HSA-2453818
PCDHGA5	-1.76456	0.00147851				R-HSA-2474795	Diseases associated with visual transduction	2	31	0.00203412	0.94964	0.94964	0.0224412	2	17	0.00120133	9606	Homo sapiens	ABCA4;STRA6		R-HSA-2466802;R-HSA-2453818
RP11-449D8.5	-1.76355	0.038713				R-HSA-5339562	Uptake and actions of bacterial toxins	5	60	0.00393701	0.950436	0.950436	0.0220771	11	66	0.00466398	9606	Homo sapiens	STX1B;SYT2;ANTXR1;MAP2K6		R-HSA-5211405;R-HSA-5244402;R-HSA-5210909;R-HSA-5244404;R-HSA-5210923;R-HSA-5210921;R-HSA-5210935;R-HSA-5210947;R-HSA-5244397;R-HSA-181567;R-HSA-5210944
LINC00886	-1.76305	0.00150728				R-HSA-73621	Pyrimidine catabolism	4	51	0.00334646	0.95126	0.95126	0.0217009	6	17	0.00120133	9606	Homo sapiens	NT5E;CDCP1;MARVELD1;DPYS;TYMP		R-HSA-73618;R-HSA-73589;R-HSA-73620;R-HSA-73591;R-HSA-112265;R-HSA-109291
RP11-693N9.2	-1.76292	0.0180746				R-HSA-110329	Cleavage of the damaged pyrimidine	4	51	0.00334646	0.95126	0.95126	0.0217009	2	20	0.00141333	9606	Homo sapiens	NEIL3;HIST1H2BE;HIST1H2BD		R-HSA-9629499;R-HSA-9629497
LINC01091	-1.76021	0.0581347				R-HSA-73928	Depyrimidination	4	51	0.00334646	0.95126	0.95126	0.0217009	4	41	0.00289732	9606	Homo sapiens	NEIL3;HIST1H2BE;HIST1H2BD		R-HSA-9629499;R-HSA-9629497;R-HSA-9629369;R-HSA-9629372
LINC00326	-1.75985	0.0547				R-HSA-6804756	Regulation of TP53 Activity through Phosphorylation	9	95	0.0062336	0.9521	0.9521	0.0213174	6	26	0.00183733	9606	Homo sapiens	CCNA2;RMI2;EXO1;CHEK2;NBN;TAF9B;AURKB;RHNO1		R-HSA-6805399;R-HSA-6805126;R-HSA-6805109;R-HSA-6799332;R-HSA-69685;R-HSA-6805122
RP11-359E10.1	-1.75908	0.00192303				R-HSA-5099900	WNT5A-dependent internalization of FZD4	1	20	0.00131234	0.952854	0.952854	0.0209738	5	5	0.000353332	9606	Homo sapiens	WNT5A		R-HSA-5138459;R-HSA-5099899;R-HSA-5138441;R-HSA-5138432;R-HSA-5138433
ABI3	-1.75882	3.90658e-10				R-HSA-176412	Phosphorylation of the APC/C	1	20	0.00131234	0.952854	0.952854	0.0209738	2	2	0.000141333	9606	Homo sapiens	TXNIP		R-HSA-174119;R-HSA-174132
TAC3	-1.75846	0.00162643				R-HSA-9673324	WNT5:FZD7-mediated leishmania damping	1	20	0.00131234	0.952854	0.952854	0.0209738	7	9	0.000635997	9606	Homo sapiens	WNT5A		R-HSA-9673794;R-HSA-9673346;R-HSA-9673296;R-HSA-9673797;R-HSA-9673349;R-HSA-9673284;R-HSA-9673288
RP11-54H7.4	-1.75737	0.0332598				R-HSA-9664420	Killing mechanisms	1	20	0.00131234	0.952854	0.952854	0.0209738	7	9	0.000635997	9606	Homo sapiens	WNT5A		R-HSA-9673794;R-HSA-9673346;R-HSA-9673296;R-HSA-9673797;R-HSA-9673349;R-HSA-9673284;R-HSA-9673288
ANXA1	-1.75722	5.13652e-12				R-HSA-434316	Fatty Acids bound to GPR40 (FFAR1) regulate insulin secretion	1	20	0.00131234	0.952854	0.952854	0.0209738	4	6	0.000423998	9606	Homo sapiens	GNA15		R-HSA-400023;R-HSA-416530;R-HSA-399998;R-HSA-400027
PMAIP1	-1.75606	3.34414e-43				R-HSA-399997	Acetylcholine regulates insulin secretion	1	20	0.00131234	0.952854	0.952854	0.0209738	4	7	0.000494665	9606	Homo sapiens	GNA15		R-HSA-400023;R-HSA-399998;R-HSA-400027;R-HSA-399995
OSTN-AS1	-1.75546	0.0554403				R-HSA-9603798	Class I peroxisomal membrane protein import	1	20	0.00131234	0.952854	0.952854	0.0209738	3	6	0.000423998	9606	Homo sapiens	ABCD1		R-HSA-9603784;R-HSA-9603775;R-HSA-9603804
RP11-361H10.3	-1.75533	0.0552146				R-HSA-8963684	Tyrosine catabolism	1	20	0.00131234	0.952854	0.952854	0.0209738	2	6	0.000423998	9606	Homo sapiens	TAT		R-HSA-71155;R-HSA-517444
TNFRSF9	-1.75286	0.0708058				R-HSA-9708530	Regulation of BACH1 activity	1	20	0.00131234	0.952854	0.952854	0.0209738	2	8	0.000565331	9606	Homo sapiens	SKP2		R-HSA-9708517;R-HSA-9708525
PTGFR	-1.75016	7.76787e-07				R-HSA-5635838	Activation of SMO	1	20	0.00131234	0.952854	0.952854	0.0209738	2	9	0.000635997	9606	Homo sapiens	EVC		R-HSA-5632679;R-HSA-5633051
C1R	-1.74991	1.02875e-63				R-HSA-450604	KSRP (KHSRP) binds and destabilizes mRNA	1	20	0.00131234	0.952854	0.952854	0.0209738	1	5	0.000353332	9606	Homo sapiens	B9D2		R-HSA-450422
NR1D1	-1.74938	3.27673e-42				R-HSA-70350	Fructose catabolism	1	20	0.00131234	0.952854	0.952854	0.0209738	1	5	0.000353332	9606	Homo sapiens	ALDH1A1		R-HSA-6813749
CYP2T1P	-1.7491	0.0668845				R-HSA-3232118	SUMOylation of transcription factors	1	20	0.00131234	0.952854	0.952854	0.0209738	2	11	0.00077733	9606	Homo sapiens	SUMO3		R-HSA-2997706;R-HSA-3465545
VGF	-1.74859	3.38576e-07				R-HSA-1638091	Heparan sulfate/heparin (HS-GAG) metabolism	8	87	0.00570866	0.953761	0.953761	0.0205602	21	33	0.00233199	9606	Homo sapiens	EXT1;VCAN;EXTL1;NCAN;SDC3;BGN;SDC1;AGRN;DCN		R-HSA-2076383;R-HSA-1889981;R-HSA-9638064;R-HSA-2076508;R-HSA-1667005;R-HSA-1889978;R-HSA-2024084;R-HSA-2076371;R-HSA-1878002;R-HSA-2024108;R-HSA-2022860;R-HSA-2022856;R-HSA-2076392;R-HSA-2022887;R-HSA-2022919;R-HSA-2024100;R-HSA-2076419;R-HSA-2076611;R-HSA-2022851;R-HSA-1889955;R-HSA-1678694
RFPL4AL1	-1.74761	0.071802				R-HSA-8866654	E3 ubiquitin ligases ubiquitinate target proteins	5	61	0.00400262	0.954941	0.954941	0.0200236	4	16	0.00113066	9606	Homo sapiens	TMEM129;HLA-B;HIST1H2BE;HIST1H2BD		R-HSA-8943080;R-HSA-8943083;R-HSA-8942099;R-HSA-8942101
SP140L	-1.7466	3.83595e-20				R-HSA-400042	Adrenaline,noradrenaline inhibits insulin secretion	2	32	0.00209974	0.955628	0.955628	0.0197112	4	6	0.000423998	9606	Homo sapiens	GNGT2;GNG11		R-HSA-400037;R-HSA-400097;R-HSA-400046;R-HSA-400092
GPX1P1	-1.74632	0.00469107				R-HSA-1643713	Signaling by EGFR in Cancer	2	32	0.00209974	0.955628	0.955628	0.0197112	22	42	0.00296799	9606	Homo sapiens	EGF;EREG		R-HSA-1225978;R-HSA-1225947;R-HSA-1226014;R-HSA-1225950;R-HSA-1225951;R-HSA-1226012;R-HSA-1225949;R-HSA-5638137;R-HSA-1220610;R-HSA-1220611;R-HSA-1247842;R-HSA-1247841;R-HSA-1226016;R-HSA-1225952;R-HSA-1225956;R-HSA-1220612;R-HSA-1247844;R-HSA-1225957;R-HSA-1220613;R-HSA-1225960;R-HSA-1225961;R-HSA-1169421
LHFPL3-AS1	-1.74577	0.0427069				R-HSA-69273	Cyclin A/B1/B2 associated events during G2/M transition	2	32	0.00209974	0.955628	0.955628	0.0197112	9	25	0.00176666	9606	Homo sapiens	CCNA2;FOXM1		R-HSA-4088141;R-HSA-170087;R-HSA-4088024;R-HSA-170116;R-HSA-170084;R-HSA-170088;R-HSA-170158;R-HSA-69756;R-HSA-170156
FBXO39	-1.74447	0.0688815				R-HSA-5689901	Metalloprotease DUBs	2	32	0.00209974	0.955628	0.955628	0.0197112	2	6	0.000423998	9606	Homo sapiens	STAMBPL1;NLRP3		R-HSA-5696547;R-HSA-5691439
CD81-AS1	-1.74127	0.0328478				R-HSA-2142691	Synthesis of Leukotrienes (LT) and Eoxins (EX)	4	52	0.00341207	0.956016	0.956016	0.0195349	9	20	0.00141333	9606	Homo sapiens	GGT5;ALOX5AP;CYP4F11;GGT1		R-HSA-2161792;R-HSA-2161745;R-HSA-211873;R-HSA-265296;R-HSA-266050;R-HSA-9707186;R-HSA-266051;R-HSA-2161768;R-HSA-266046
EID3	-1.74111	8.46027e-08				R-HSA-5658442	Regulation of RAS by GAPs	6	71	0.00465879	0.958977	0.958977	0.0181919	1	5	0.000353332	9606	Homo sapiens	PSMD10;PSME1;PSME2;PSMB10;PSMB8;PSMB9		R-HSA-5658430
LINC00707	-1.73884	0.00312971				R-HSA-1221632	Meiotic synapsis	5	62	0.00406824	0.959069	0.959069	0.0181503	6	6	0.000423998	9606	Homo sapiens	SYCE2;HIST1H2BE;HIST1H2BD;REC8		R-HSA-912505;R-HSA-912408;R-HSA-912389;R-HSA-912470;R-HSA-912467;R-HSA-912450
NBAT1	-1.73737	0.0720651				R-HSA-9696264	RND3 GTPase cycle	3	43	0.00282152	0.959113	0.959113	0.0181301	2	2	0.000141333	9606	Homo sapiens	CAV1;RND3;CKAP4		R-HSA-9696267;R-HSA-9696268
NDUFB4P11	-1.73576	0.0676819				R-HSA-9696273	RND1 GTPase cycle	3	43	0.00282152	0.959113	0.959113	0.0181301	1	2	0.000141333	9606	Homo sapiens	NOV;CAV1;EPSTI1		R-HSA-9696271
AC009237.8	-1.73363	1.62922e-08				R-HSA-1250347	SHC1 events in ERBB4 signaling	1	21	0.00137795	0.959535	0.959535	0.017939	4	4	0.000282666	9606	Homo sapiens	EREG		R-HSA-1250357;R-HSA-1250383;R-HSA-1250380;R-HSA-1250348
ADAMTS7P3	-1.73281	0.0741306				R-HSA-141430	Inactivation of APC/C via direct inhibition of the APC/C complex	1	21	0.00137795	0.959535	0.959535	0.017939	1	2	0.000141333	9606	Homo sapiens	TXNIP		R-HSA-141423
CBX3P2	-1.72854	0.0123704				R-HSA-141405	Inhibition of the proteolytic activity of APC/C required for the onset of anaphase by mitotic spindle checkpoint components	1	21	0.00137795	0.959535	0.959535	0.017939	1	3	0.000211999	9606	Homo sapiens	TXNIP		R-HSA-141423
CPA6	-1.72785	0.0384998				R-HSA-5576893	Phase 2 - plateau phase	1	21	0.00137795	0.959535	0.959535	0.017939	1	3	0.000211999	9606	Homo sapiens	KCNE4		R-HSA-5577050
SPATA1	-1.7266	0.0223122				R-HSA-964975	Vitamins B6 activation to pyridoxal phosphate	1	21	0.00137795	0.959535	0.959535	0.017939	1	6	0.000423998	9606	Homo sapiens	AOX1		R-HSA-3204311
KIF20A	-1.72601	0.000104353				R-HSA-8866910	TFAP2 (AP-2) family regulates transcription of growth factors and their receptors	1	21	0.00137795	0.959535	0.959535	0.017939	2	18	0.00127199	9606	Homo sapiens	YY2		R-HSA-8864453;R-HSA-8864466
LINC00327	-1.72505	0.0120773				R-HSA-351202	Metabolism of polyamines	7	80	0.00524934	0.959629	0.959629	0.0178968	2	17	0.00120133	9606	Homo sapiens	PSMD10;NQO1;PSME1;PSME2;PSMB10;PSMB8;PSMB9		R-HSA-353125;R-HSA-350578
ITIH6	-1.72462	0.0687837				R-HSA-432040	Vasopressin regulates renal water homeostasis via Aquaporins	4	53	0.00347769	0.96034	0.96034	0.0175749	6	15	0.00106	9606	Homo sapiens	GNGT2;ADCY7;AQP3;GNG11		R-HSA-163617;R-HSA-445714;R-HSA-432195;R-HSA-422320;R-HSA-432188;R-HSA-164377
ZP1	-1.7246	0.0521425				R-HSA-5693607	Processing of DNA double-strand break ends	8	89	0.0058399	0.960748	0.960748	0.0173904	15	17	0.00120133	9606	Homo sapiens	CCNA2;RMI2;EXO1;HIST1H2BE;NBN;HIST1H2BD;RHNO1		R-HSA-5684887;R-HSA-5684052;R-HSA-5684882;R-HSA-5685011;R-HSA-5684081;R-HSA-5693542;R-HSA-5684071;R-HSA-5685156;R-HSA-5684096;R-HSA-5685985;R-HSA-5684140;R-HSA-5684108;R-HSA-5685994;R-HSA-5684875;R-HSA-5693608
KCNU1	-1.72099	0.0754071				R-HSA-6806667	Metabolism of fat-soluble vitamins	8	89	0.0058399	0.960748	0.960748	0.0173904	6	34	0.00240266	9606	Homo sapiens	AKR1B10;AKR1C1;SDC3;SDC1;AGRN;LDLR;PLB1		R-HSA-975594;R-HSA-2404131;R-HSA-2424254;R-HSA-2423785;R-HSA-2429643;R-HSA-2855252
TNFAIP3	-1.72078	3.08651e-25				R-HSA-6803204	TP53 Regulates Transcription of Genes Involved in Cytochrome C Release	2	33	0.00216535	0.960931	0.960931	0.0173079	2	25	0.00176666	9606	Homo sapiens	PMAIP1		R-HSA-4331331;R-HSA-140214
STAT2	-1.72076	4.32275e-55				R-HSA-1474165	Reproduction	12	123	0.00807087	0.961994	0.961994	0.0168276	16	24	0.00169599	9606	Homo sapiens	CATSPER1;SYCE2;KCNU1;B4GALT1;DMC1;HIST1H2BE;ZP1;MND1;NBN;HIST1H2BD;REC8		R-HSA-912458;R-HSA-912389;R-HSA-1297338;R-HSA-9023941;R-HSA-9023943;R-HSA-912450;R-HSA-2534359;R-HSA-2534388;R-HSA-912505;R-HSA-912408;R-HSA-912503;R-HSA-912470;R-HSA-2534365;R-HSA-912496;R-HSA-912467;R-HSA-1214188
NLRP3	-1.71948	0.0510251				R-HSA-9645723	Diseases of programmed cell death	9	98	0.00643045	0.962157	0.962157	0.0167542	9	37	0.00261466	9606	Homo sapiens	APP;CASP8;MLKL;HIST1H2BE;SOD2;HIST1H2BD		R-HSA-9687458;R-HSA-8870710;R-HSA-9686343;R-HSA-9698677;R-HSA-8863009;R-HSA-8870703;R-HSA-9693929;R-HSA-2672196;R-HSA-9710490
SCARB2	-1.71875	2.95286e-41				R-HSA-9753281	Paracetamol ADME	5	63	0.00413386	0.962847	0.962847	0.0164426	3	12	0.000847997	9606	Homo sapiens	ABCC3;GGT5;ABCC4;GGT1		R-HSA-9753284;R-HSA-9753634;R-HSA-9753283
ADCY7	-1.71858	3.47975e-34				R-HSA-212300	PRC2 methylates histones and DNA	3	44	0.00288714	0.963506	0.963506	0.0161457	4	4	0.000282666	9606	Homo sapiens	HIST1H2BE;HIST1H2BD		R-HSA-212263;R-HSA-212222;R-HSA-212269;R-HSA-212252
RP11-121C6.5	-1.71819	0.0467297				R-HSA-2024096	HS-GAG degradation	3	44	0.00288714	0.963506	0.963506	0.0161457	3	14	0.000989329	9606	Homo sapiens	SDC3;SDC1;AGRN		R-HSA-1667005;R-HSA-2024084;R-HSA-1678694
FGR	-1.71807	0.0544212				R-HSA-1296071	Potassium Channels	10	107	0.007021	0.963735	0.963735	0.0160424	8	20	0.00141333	9606	Homo sapiens	KCNF1;KCNJ6;KCNH4;GNGT2;KCNMA1;KCNJ15;ABCC9;KCNN3;KCNN4;GNG11		R-HSA-1296035;R-HSA-1013020;R-HSA-1296039;R-HSA-1296037;R-HSA-1013013;R-HSA-1013012;R-HSA-1296127;R-HSA-1369017
AGAP1-IT1	-1.7174	0.0606076				R-HSA-774815	Nucleosome assembly	4	54	0.00354331	0.964268	0.964268	0.0158024	3	4	0.000282666	9606	Homo sapiens	HJURP;HIST1H2BE;HIST1H2BD		R-HSA-606287;R-HSA-606289;R-HSA-606326
AMPD3	-1.71641	1.82252e-16				R-HSA-606279	Deposition of new CENPA-containing nucleosomes at the centromere	4	54	0.00354331	0.964268	0.964268	0.0158024	3	4	0.000282666	9606	Homo sapiens	HJURP;HIST1H2BE;HIST1H2BD		R-HSA-606287;R-HSA-606289;R-HSA-606326
ABCC3	-1.71616	2.15626e-52				R-HSA-75153	Apoptotic execution phase	4	54	0.00354331	0.964268	0.964268	0.0158024	11	57	0.00402798	9606	Homo sapiens	CASP7;CASP8;MRC1;BIRC3		R-HSA-201634;R-HSA-351863;R-HSA-202960;R-HSA-351894;R-HSA-201639;R-HSA-351936;R-HSA-201637;R-HSA-351901;R-HSA-9029680;R-HSA-350319;R-HSA-201628
RP13-128O4.3	-1.71564	0.00388443				R-HSA-4086400	PCP/CE pathway	9	99	0.00649606	0.965061	0.965061	0.015445	17	24	0.00169599	9606	Homo sapiens	PSMD10;WNT5A;FZD6;PSME1;RAC2;PSME2;PSMB10;PSMB8;PSMB9		R-HSA-3858491;R-HSA-5099886;R-HSA-5140747;R-HSA-4551555;R-HSA-5138441;R-HSA-3858482;R-HSA-3858480;R-HSA-5140741;R-HSA-5138432;R-HSA-5138433;R-HSA-4608855;R-HSA-3858475;R-HSA-5138459;R-HSA-5099899;R-HSA-4551571;R-HSA-4551570;R-HSA-4608825
C1orf189	-1.71453	0.0545817				R-HSA-190840	Microtubule-dependent trafficking of connexons from Golgi to the plasma membrane	1	22	0.00144357	0.965271	0.965271	0.0153509	2	2	0.000141333	9606	Homo sapiens	GJA1		R-HSA-190520;R-HSA-190782
SPATS2L	-1.71446	5.84118e-74				R-HSA-176407	Conversion from APC/C:Cdc20 to APC/C:Cdh1 in late anaphase	1	22	0.00144357	0.965271	0.965271	0.0153509	2	3	0.000211999	9606	Homo sapiens	TXNIP		R-HSA-174224;R-HSA-174070
B2M	-1.7141	2.1745e-89				R-HSA-4641263	Regulation of FZD by ubiquitination	1	22	0.00144357	0.965271	0.965271	0.0153509	3	6	0.000423998	9606	Homo sapiens	FZD6		R-HSA-4641236;R-HSA-4641253;R-HSA-4641249
KRT18P52	-1.71321	0.075757				R-HSA-5205685	PINK1-PRKN Mediated Mitophagy	1	22	0.00144357	0.965271	0.965271	0.0153509	3	8	0.000565331	9606	Homo sapiens	SQSTM1		R-HSA-5205663;R-HSA-5205673;R-HSA-5205649
ALDH1A2	-1.71306	0.00220713				R-HSA-2022857	Keratan sulfate degradation	1	22	0.00144357	0.965271	0.965271	0.0153509	2	7	0.000494665	9606	Homo sapiens	LUM		R-HSA-2046239;R-HSA-1793217
MIR4435-2HG	-1.71211	2.52399e-42				R-HSA-2408550	Metabolism of ingested H2SeO4 and H2SeO3 into H2Se	1	22	0.00144357	0.965271	0.965271	0.0153509	2	7	0.000494665	9606	Homo sapiens	PAPSS2		R-HSA-2408540;R-HSA-2408525
KIAA1324	-1.7113	8.26516e-07				R-HSA-5358606	Mismatch repair (MMR) directed by MSH2:MSH3 (MutSbeta)	1	22	0.00144357	0.965271	0.965271	0.0153509	2	9	0.000635997	9606	Homo sapiens	EXO1		R-HSA-5358545;R-HSA-5358619
RP11-347C12.11	-1.71128	0.035784				R-HSA-3229121	Glycogen storage diseases	1	22	0.00144357	0.965271	0.965271	0.0153509	2	10	0.000706664	9606	Homo sapiens	PPP1R3C		R-HSA-3797226;R-HSA-3791349
APCDD1L	-1.71091	1.80211e-25				R-HSA-5358565	Mismatch repair (MMR) directed by MSH2:MSH6 (MutSalpha)	1	22	0.00144357	0.965271	0.965271	0.0153509	2	10	0.000706664	9606	Homo sapiens	EXO1		R-HSA-5358597;R-HSA-5358599
CCDC89	-1.70998	0.000104635				R-HSA-9768759	Regulation of NPAS4 gene expression	1	22	0.00144357	0.965271	0.965271	0.0153509	2	11	0.00077733	9606	Homo sapiens	MOV10		R-HSA-9768788;R-HSA-9768782
KCCAT211	-1.70722	NA				R-HSA-5637812	Signaling by EGFRvIII in Cancer	1	22	0.00144357	0.965271	0.965271	0.0153509	1	18	0.00127199	9606	Homo sapiens	EGF		R-HSA-5638137
RP11-114H23.3	-1.70676	0.0739571				R-HSA-5637810	Constitutive Signaling by EGFRvIII	1	22	0.00144357	0.965271	0.965271	0.0153509	1	18	0.00127199	9606	Homo sapiens	EGF		R-HSA-5638137
RP5-1125N11.2	-1.70632	0.0130923				R-HSA-171319	Telomere Extension By Telomerase	2	34	0.00223097	0.965622	0.965622	0.0151927	8	10	0.000706664	9606	Homo sapiens	CCNA2;TERT		R-HSA-163090;R-HSA-163120;R-HSA-163099;R-HSA-163096;R-HSA-164616;R-HSA-9686521;R-HSA-164617;R-HSA-164620
AP000695.4	-1.70593	0.0299305				R-HSA-9757110	Prednisone ADME	2	34	0.00223097	0.965622	0.965622	0.0151927	2	14	0.000989329	9606	Homo sapiens	HSD11B1;AKR1C1		R-HSA-9757706;R-HSA-9758682
C5orf66	-1.70034	2.29907e-10				R-HSA-6802952	Signaling by BRAF and RAF1 fusions	6	73	0.00479003	0.965839	0.965839	0.0150952	5	5	0.000353332	9606	Homo sapiens	VWF;CAMK2A;FN1;ZC3HAV1;IQGAP3;VCL		R-HSA-6802935;R-HSA-6802934;R-HSA-6802933;R-HSA-6802932;R-HSA-6802927
RP11-362F19.1	-1.70024	0.0778968				R-HSA-1236394	Signaling by ERBB4	7	82	0.00538058	0.966075	0.966075	0.0149891	16	52	0.00367465	9606	Homo sapiens	ADAM17;SPARC;EGF;ADAP1;EREG		R-HSA-1250353;R-HSA-9612278;R-HSA-1250357;R-HSA-9612277;R-HSA-1251992;R-HSA-9612255;R-HSA-1250370;R-HSA-9612257;R-HSA-1250315;R-HSA-1977958;R-HSA-1977959;R-HSA-1250383;R-HSA-1236398;R-HSA-1250380;R-HSA-1250348;R-HSA-1250220
SUMO3	-1.69952	7.24058e-41				R-HSA-1168372	Downstream signaling events of B Cell Receptor (BCR)	8	91	0.00597113	0.96677	0.96677	0.0146767	6	15	0.00106	9606	Homo sapiens	PSMD10;NFKBIA;PSME1;PSME2;PSMB10;PSMB8;RASGRP3;PSMB9		R-HSA-1168640;R-HSA-1168643;R-HSA-1168642;R-HSA-1168374;R-HSA-1168636;R-HSA-1168638
ANGPTL4	-1.69949	2.96576e-13				R-HSA-195253	Degradation of beta-catenin by the destruction complex	8	91	0.00597113	0.96677	0.96677	0.0146767	5	23	0.00162533	9606	Homo sapiens	PSMD10;MYC;PSME1;PSME2;PSMB10;PSMB8;PSMB9		R-HSA-8944349;R-HSA-8944352;R-HSA-4641231;R-HSA-2130282;R-HSA-5229348
CCDC85B	-1.69915	2.68404e-14				R-HSA-389948	PD-1 signaling	3	45	0.00295276	0.967451	0.967451	0.0143712	4	5	0.000353332	9606	Homo sapiens	CD274;CD4;PDCD1LG2		R-HSA-389762;R-HSA-388828;R-HSA-389759;R-HSA-389758
GREM2	-1.69858	1.50607e-06				R-HSA-427359	SIRT1 negatively regulates rRNA expression	3	45	0.00295276	0.967451	0.967451	0.0143712	3	5	0.000353332	9606	Homo sapiens	HIST1H2BE;HIST1H2BD		R-HSA-427527;R-HSA-427514;R-HSA-427528
P2RX6	-1.69751	7.75494e-05				R-HSA-3858494	Beta-catenin independent WNT signaling	17	166	0.0108924	0.967831	0.967831	0.0142004	34	51	0.00360399	9606	Homo sapiens	PSMD10;PDE6G;CAMK2A;WNT5A;FZD6;GNG11;PSMB10;PSMB8;PSMB9;MOV10;GNGT2;MYC;RAC2;PSME1;PSME2;PDE6A		R-HSA-3858491;R-HSA-4332358;R-HSA-5140747;R-HSA-4332359;R-HSA-4086392;R-HSA-4551555;R-HSA-4332356;R-HSA-4086393;R-HSA-5138441;R-HSA-3858482;R-HSA-4332363;R-HSA-3858480;R-HSA-5140741;R-HSA-5138432;R-HSA-5138433;R-HSA-4608855;R-HSA-3858475;R-HSA-5138459;R-HSA-4551571;R-HSA-4551570;R-HSA-398040;R-HSA-8944362;R-HSA-5099886;R-HSA-4332388;R-HSA-4411365;R-HSA-4518575;R-HSA-5099899;R-HSA-398193;R-HSA-396…
TCEA1P4	-1.69613	0.0184668				R-HSA-8948751	Regulation of PTEN stability and activity	6	74	0.00485564	0.968861	0.968861	0.0137386	1	13	0.000918663	9606	Homo sapiens	PSMD10;PSME1;PSME2;PSMB10;PSMB8;PSMB9		R-HSA-8850992
RP11-383J24.1	-1.69591	0.0809263				R-HSA-381340	Transcriptional regulation of white adipocyte differentiation	10	109	0.00715223	0.968946	0.968946	0.0137004	14	19	0.00134266	9606	Homo sapiens	HELZ2;SREBF1;CEBPD;MED20;NR2F2;ANGPTL4;CD36		R-HSA-1183058;R-HSA-560491;R-HSA-381377;R-HSA-560493;R-HSA-381283;R-HSA-1183003;R-HSA-560517;R-HSA-560472;R-HSA-560473;R-HSA-560510;R-HSA-381309;R-HSA-977271;R-HSA-560498;R-HSA-977392
FRMPD4	-1.69384	4.1187e-05				R-HSA-9013404	RAC2 GTPase cycle	8	92	0.00603675	0.969456	0.969456	0.013472	10	10	0.000706664	9606	Homo sapiens	ITGB1;NCF1;NCF2;CAV1;RAC2;DOCK2;IQGAP3;VAV1		R-HSA-9014424;R-HSA-9014296;R-HSA-9714480;R-HSA-9714481;R-HSA-9714483;R-HSA-9714477;R-HSA-9014293;R-HSA-9014420;R-HSA-9014295;R-HSA-9014294
STC2	-1.69353	1.13333e-07				R-HSA-1500620	Meiosis	8	92	0.00603675	0.969456	0.969456	0.013472	12	15	0.00106	9606	Homo sapiens	SYCE2;DMC1;HIST1H2BE;MND1;NBN;HIST1H2BD;REC8		R-HSA-912505;R-HSA-912408;R-HSA-912458;R-HSA-912389;R-HSA-912503;R-HSA-912470;R-HSA-9023941;R-HSA-912496;R-HSA-9023943;R-HSA-912467;R-HSA-1214188;R-HSA-912450
SLIT1	-1.69261	0.0429154				R-HSA-5632684	Hedgehog 'on' state	8	92	0.00603675	0.969456	0.969456	0.013472	16	37	0.00261466	9606	Homo sapiens	PSMD10;EVC;PSME1;PSME2;PSMB10;PSMB8;GLI2;PSMB9		R-HSA-5635860;R-HSA-5635856;R-HSA-5635859;R-HSA-5635868;R-HSA-5633051;R-HSA-5635845;R-HSA-5632679;R-HSA-5635846;R-HSA-5635841;R-HSA-5635843;R-HSA-5610723;R-HSA-5635842;R-HSA-5635853;R-HSA-5635855;R-HSA-5635854;R-HSA-5635848
SOD2	-1.69211	2.12552e-65				R-HSA-5684996	MAPK1/MAPK3 signaling	38	329	0.0215879	0.969533	0.969533	0.0134373	17	82	0.00579464	9606	Homo sapiens	PSMD10;APP;SPTBN5;CSF2;IRS1;CAMK2A;FGF1;IQGAP3;FGF2;PSMB10;RASGRP3;FGF5;FGF7;DUSP10;IL6R;PDGFRB;PDGFRA;ANGPT1;VWF;DUSP1;EGF;ACTN2;HGF;FN1;DUSP6;PSMB8;EREG;PSMB9;IL6;PSME1;PSME2;TEK;FGFR4;VCL;BCL2L1;FGFR1		R-HSA-109857;R-HSA-5672980;R-HSA-109858;R-HSA-5672978;R-HSA-5675376;R-HSA-5658430;R-HSA-9653595;R-HSA-9657599;R-HSA-9657603;R-HSA-5672965;R-HSA-9657606;R-HSA-5672972;R-HSA-5675373;R-HSA-5672973;R-HSA-9657608;R-HSA-9647982;R-HSA-5672969
PLAC1	-1.69205	0.0643301				R-HSA-9664565	Signaling by ERBB2 KD Mutants	2	35	0.00229659	0.969769	0.969769	0.0133316	13	17	0.00120133	9606	Homo sapiens	EGF;EREG		R-HSA-9665009;R-HSA-9664976;R-HSA-9664567;R-HSA-9664983;R-HSA-9664918;R-HSA-9664950;R-HSA-9664991;R-HSA-9664933;R-HSA-9665034;R-HSA-9665000;R-HSA-9665032;R-HSA-9664588;R-HSA-9664940
RALGAPA1P1	-1.69157	0.00427829				R-HSA-9006335	Signaling by Erythropoietin	2	35	0.00229659	0.969769	0.969769	0.0133316	7	25	0.00176666	9606	Homo sapiens	VAV1;PIK3CG		R-HSA-9021627;R-HSA-9027275;R-HSA-9029151;R-HSA-9029150;R-HSA-9012657;R-HSA-9027280;R-HSA-9029158
PLXDC1	-1.68978	0.0311787				R-HSA-450282	MAPK targets/ Nuclear events mediated by MAP kinases	2	35	0.00229659	0.969769	0.969769	0.0133316	3	16	0.00113066	9606	Homo sapiens	MAPK10;DUSP6		R-HSA-203797;R-HSA-168053;R-HSA-168136
ADH1B	-1.68953	0.0633411				R-HSA-9818027	NFE2L2 regulating anti-oxidant/detoxification enzymes	2	35	0.00229659	0.969769	0.969769	0.0133316	2	24	0.00169599	9606	Homo sapiens	NQO1		R-HSA-9759141;R-HSA-9759186
NFE2L3	-1.68915	3.17257e-33				R-HSA-9665348	Signaling by ERBB2 ECD mutants	1	23	0.00150919	0.970193	0.970193	0.0131418	13	15	0.00106	9606	Homo sapiens	EGF		R-HSA-9665407;R-HSA-9665406;R-HSA-9665404;R-HSA-9665411;R-HSA-9665410;R-HSA-9665409;R-HSA-9665408;R-HSA-9665415;R-HSA-9665413;R-HSA-9665417;R-HSA-9665416;R-HSA-9665389;R-HSA-9665388
MIR99AHG	-1.68871	0.0757073				R-HSA-156711	Polo-like kinase mediated events	1	23	0.00150919	0.970193	0.970193	0.0131418	12	15	0.00106	9606	Homo sapiens	FOXM1		R-HSA-4088298;R-HSA-4088299;R-HSA-4088152;R-HSA-4088441;R-HSA-4088134;R-HSA-4088439;R-HSA-4088309;R-HSA-4088306;R-HSA-4088130;R-HSA-4088162;R-HSA-4088307;R-HSA-4088305
CYTL1	-1.68773	5.48516e-12				R-HSA-2142670	Synthesis of epoxy (EET) and dihydroxyeicosatrienoic acids (DHET)	1	23	0.00150919	0.970193	0.970193	0.0131418	2	3	0.000211999	9606	Homo sapiens	CYP2J2		R-HSA-2161890;R-HSA-2161899
C4B	-1.68703	0.0185367				R-HSA-190872	Transport of connexons to the plasma membrane	1	23	0.00150919	0.970193	0.970193	0.0131418	2	3	0.000211999	9606	Homo sapiens	GJA1		R-HSA-190520;R-HSA-190782
RP11-432J24.3	-1.68606	NA				R-HSA-164378	PKA activation in glucagon signalling	1	23	0.00150919	0.970193	0.970193	0.0131418	1	2	0.000141333	9606	Homo sapiens	ADCY7		R-HSA-164377
PKD1L1	-1.68588	0.00171415				R-HSA-163615	PKA activation	1	23	0.00150919	0.970193	0.970193	0.0131418	1	4	0.000282666	9606	Homo sapiens	ADCY7		R-HSA-111930
RP11-346C4.3	-1.68567	0.00699186				R-HSA-5358508	Mismatch Repair	1	23	0.00150919	0.970193	0.970193	0.0131418	4	17	0.00120133	9606	Homo sapiens	EXO1		R-HSA-5358545;R-HSA-5358597;R-HSA-5358599;R-HSA-5358619
NLRP10	-1.68551	0.0835086				R-HSA-1912420	Pre-NOTCH Processing in Golgi	1	23	0.00150919	0.970193	0.970193	0.0131418	1	8	0.000565331	9606	Homo sapiens	B4GALT1		R-HSA-1912352
LINC00152	-1.68444	3.29112e-24				R-HSA-8849932	Synaptic adhesion-like molecules	1	23	0.00150919	0.970193	0.970193	0.0131418	1	8	0.000565331	9606	Homo sapiens	GRIA4		R-HSA-8849881
MR1	-1.68399	1.40433e-24				R-HSA-6804760	Regulation of TP53 Activity through Methylation	1	23	0.00150919	0.970193	0.970193	0.0131418	1	12	0.000847997	9606	Homo sapiens	CHEK2		R-HSA-6804266
TDRD12	-1.68347	0.0706617				R-HSA-5218920	VEGFR2 mediated vascular permeability	3	46	0.00301837	0.97099	0.97099	0.0127851	7	15	0.00106	9606	Homo sapiens	JUP;CAV1;VAV1		R-HSA-5357472;R-HSA-202129;R-HSA-202144;R-HSA-5357445;R-HSA-5357477;R-HSA-5357483;R-HSA-202110
CTB-119C2.1	-1.68174	0.0579131				R-HSA-9035034	RHOF GTPase cycle	3	46	0.00301837	0.97099	0.97099	0.0127851	1	3	0.000211999	9606	Homo sapiens	CAV1;ADD3;TOR1AIP1		R-HSA-9693125
RP11-462L8.1	-1.68123	0.0375165				R-HSA-975576	N-glycan antennae elongation in the medial/trans-Golgi	3	46	0.00301837	0.97099	0.97099	0.0127851	3	14	0.000989329	9606	Homo sapiens	B4GALT1;MGAT5;FUT3		R-HSA-975919;R-HSA-975916;R-HSA-5693925
CASP4	-1.68083	1.11619e-40				R-HSA-5693571	Nonhomologous End-Joining (NHEJ)	4	56	0.00367454	0.97106	0.97106	0.0127538	4	13	0.000918663	9606	Homo sapiens	HIST1H2BE;NBN;HIST1H2BD		R-HSA-5686900;R-HSA-5686704;R-HSA-5693599;R-HSA-5686685
AC007787.3	-1.68068	0.0654222				R-HSA-1980143	Signaling by NOTCH1	7	84	0.00551181	0.971571	0.971571	0.0125256	16	39	0.00275599	9606	Homo sapiens	NEURL1B;ADAM17;MYC;HES1;DTX4		R-HSA-157632;R-HSA-1980125;R-HSA-1980122;R-HSA-1980123;R-HSA-1980118;R-HSA-1980112;R-HSA-373706;R-HSA-4396371;R-HSA-1980047;R-HSA-1980109;R-HSA-1912398;R-HSA-1980074;R-HSA-1912357;R-HSA-4396347;R-HSA-1912359;R-HSA-1980067
ACTBP7	-1.67963	0.082288				R-HSA-9679506	SARS-CoV Infections	80	639	0.0419291	0.971821	0.971821	0.0124137	53	401	0.0283372	9606	Homo sapiens	ITGB1;APP;IGHM;NRP1;SH3KBP1;SERPINE1;SDC3;ATP1A2;IFIH1;GJA1;MGAT5;CASP1;TRIM25;NLRP3;SFN;IKBKE;IL6R;B2M;SMAD3;DDX58;IFNB1;IL1R1;STAT1;CAV1;STAT2;HLA-B;ISG15;NMI;PARP9;HLA-F;PARP14;VAV1;HLA-E;NFKBIA;TLR1;PARP10;BST2;FXYD2;IRF7;SDC1;MASP1;AGRN;BCL2L1		R-HSA-9754518;R-HSA-9693590;R-HSA-9693589;R-HSA-9685268;R-HSA-9729437;R-HSA-983426;R-HSA-9717658;R-HSA-9691421;R-HSA-909726;R-HSA-9694341;R-HSA-9710988;R-HSA-9697423;R-HSA-9681294;R-HSA-9696179;R-HSA-9727922;R-HSA-9685179;R-HSA-9729725;R-HSA-9699007;R-HSA-9685281;R-HSA-9735840;R-HSA-9729454;R-HSA-9727919;R-HSA-9757097;R-HSA-9686061;R-HSA-9698988;R-HSA-9678935;R-HSA-9711058;R-HSA-9696980;R-HSA-972…
RP11-337C18.8	-1.67913	0.00757877				R-HSA-2559583	Cellular Senescence	21	200	0.0131234	0.971941	0.971941	0.0123602	46	90	0.00635997	9606	Homo sapiens	CDKN1A;CXCL8;IFNB1;HMGA2;MAPK10;CCNA2;MOV10;IL6;IL1B;ID1;HIST1H2BE;TXNIP;IGFBP7;NBN;HIST1H2BD;MAP2K6		R-HSA-3790137;R-HSA-8979082;R-HSA-3228469;R-HSA-168136;R-HSA-3790130;R-HSA-3788725;R-HSA-3788724;R-HSA-3209151;R-HSA-3229089;R-HSA-3223200;R-HSA-3785768;R-HSA-3785711;R-HSA-3240295;R-HSA-3788705;R-HSA-450333;R-HSA-187934;R-HSA-3788708;R-HSA-3229102;R-HSA-168162;R-HSA-4568740;R-HSA-3857305;R-HSA-3238999;R-HSA-3857308;R-HSA-3209111;R-HSA-3209114;R-HSA-5682044;R-HSA-450348;R-HSA-3797202;R-HSA-378625…
AGBL2	-1.67883	2.89942e-05				R-HSA-6802957	Oncogenic MAPK signaling	8	93	0.00610236	0.971942	0.971942	0.0123595	30	46	0.00325065	9606	Homo sapiens	DUSP10;VWF;CAMK2A;FN1;ZC3HAV1;IQGAP3;VCL;DUSP6		R-HSA-9656211;R-HSA-6802919;R-HSA-6802918;R-HSA-9656209;R-HSA-9652816;R-HSA-6802916;R-HSA-9656215;R-HSA-9656214;R-HSA-6802914;R-HSA-6803234;R-HSA-6803233;R-HSA-6802912;R-HSA-9656212;R-HSA-6802927;R-HSA-6802926;R-HSA-6802925;R-HSA-6802924;R-HSA-6802922;R-HSA-6802921;R-HSA-6802935;R-HSA-6802934;R-HSA-6802933;R-HSA-6802932;R-HSA-6802943;R-HSA-6802942;R-HSA-6802941;R-HSA-6802911;R-HSA-6802910;R-HSA-6…
MMRN2	-1.6786	0.0289515				R-HSA-74752	Signaling by Insulin receptor	9	102	0.00669291	0.972609	0.972609	0.0120616	12	34	0.00240266	9606	Homo sapiens	FGF5;FGF7;IRS1;FGFR4;FGF1;FGF2;ATP6V0D2;FGFR1		R-HSA-74737;R-HSA-74736;R-HSA-109699;R-HSA-74723;R-HSA-74707;R-HSA-5252133;R-HSA-74711;R-HSA-109817;R-HSA-74712;R-HSA-74747;R-HSA-5686315;R-HSA-109823
CREB3L1	-1.67845	2.11234e-59				R-HSA-2022854	Keratan sulfate biosynthesis	2	36	0.0023622	0.973432	0.973432	0.0116946	8	9	0.000635997	9606	Homo sapiens	B4GALT1;LUM		R-HSA-2046175;R-HSA-2046222;R-HSA-2025724;R-HSA-2046285;R-HSA-2046298;R-HSA-2025723;R-HSA-2046265;R-HSA-2046180
RSF1-IT1	-1.67779	0.082464				R-HSA-1250196	SHC1 events in ERBB2 signaling	2	36	0.0023622	0.973432	0.973432	0.0116946	4	6	0.000423998	9606	Homo sapiens	EGF;EREG		R-HSA-1250195;R-HSA-1250486;R-HSA-1963578;R-HSA-1250463
HNRNPA1P53	-1.67649	0.0793559				R-HSA-1227990	Signaling by ERBB2 in Cancer	2	36	0.0023622	0.973432	0.973432	0.0116946	36	62	0.00438132	9606	Homo sapiens	EGF;EREG		R-HSA-9664976;R-HSA-9664983;R-HSA-9664918;R-HSA-9664991;R-HSA-9665411;R-HSA-9665410;R-HSA-9665409;R-HSA-9665408;R-HSA-9665415;R-HSA-9665413;R-HSA-9665034;R-HSA-9665417;R-HSA-9665416;R-HSA-9665032;R-HSA-9664588;R-HSA-9665009;R-HSA-9664567;R-HSA-9664950;R-HSA-9665407;R-HSA-9665406;R-HSA-9665404;R-HSA-9665699;R-HSA-9665698;R-HSA-9665697;R-HSA-9665701;R-HSA-9664933;R-HSA-9665700;R-HSA-9665707;R-HSA-9…
LETM2	-1.67562	2.6305e-09				R-HSA-8863795	Downregulation of ERBB2 signaling	2	36	0.0023622	0.973432	0.973432	0.0116946	4	14	0.000989329	9606	Homo sapiens	EGF;EREG		R-HSA-1963563;R-HSA-8864125;R-HSA-8863804;R-HSA-8864105
APLN	-1.67412	1.34993e-06				R-HSA-193807	Synthesis of bile acids and bile salts via 27-hydroxycholesterol	2	36	0.0023622	0.973432	0.973432	0.0116946	3	12	0.000847997	9606	Homo sapiens	HSD3B7;AKR1C1		R-HSA-193841;R-HSA-193800;R-HSA-193816
CTD-2017C7.2	-1.67402	0.0631201				R-HSA-9009391	Extra-nuclear estrogen signaling	10	111	0.00728346	0.973472	0.973472	0.0116765	11	39	0.00275599	9606	Homo sapiens	GNGT2;CCND1;CAV2;EGF;MMP1;CAV1;MMP2;MMP3;GNG11;EREG		R-HSA-9624272;R-HSA-9021068;R-HSA-9021596;R-HSA-9625482;R-HSA-9021601;R-HSA-9623355;R-HSA-9021600;R-HSA-9625465;R-HSA-9625487;R-HSA-9021079;R-HSA-9623341
TMEM255A	-1.67369	0.0794084				R-HSA-2122947	NOTCH1 Intracellular Domain Regulates Transcription	4	57	0.00374016	0.973984	0.973984	0.011448	5	18	0.00127199	9606	Homo sapiens	MYC;HES1		R-HSA-4396371;R-HSA-1980047;R-HSA-4396347;R-HSA-1912359;R-HSA-1980067
LPAR1	-1.67333	1.92439e-52				R-HSA-9662360	Sensory processing of sound by inner hair cells of the cochlea	6	76	0.00498688	0.97418	0.97418	0.0113607	3	7	0.000494665	9606	Homo sapiens	ESPNL;KCNMA1;XIRP2;OTOF;FAM65B;SYP		R-HSA-9667761;R-HSA-9662096;R-HSA-9659380
KB-1440D3.14	-1.67294	0.0856987				R-HSA-141444	Amplification of signal from unattached kinetochores via a MAD2 inhibitory signal	8	94	0.00616798	0.974243	0.974243	0.0113327	4	4	0.000282666	9606	Homo sapiens	BIRC5;KIF2C;B9D2;AURKB;NDC80;SKA1;SPC24;SPC25		R-HSA-141409;R-HSA-141431;R-HSA-141422;R-HSA-141439
AF064858.8	-1.67203	0.0390896				R-HSA-141424	Amplification of signal from the kinetochores	8	94	0.00616798	0.974243	0.974243	0.0113327	4	4	0.000282666	9606	Homo sapiens	BIRC5;KIF2C;B9D2;AURKB;NDC80;SKA1;SPC24;SPC25		R-HSA-141409;R-HSA-141431;R-HSA-141422;R-HSA-141439
LSMEM2	-1.66921	0.086707				R-HSA-174048	APC/C:Cdc20 mediated degradation of Cyclin B	1	24	0.0015748	0.974418	0.974418	0.0112546	3	3	0.000211999	9606	Homo sapiens	TXNIP		R-HSA-174227;R-HSA-174120;R-HSA-174157
MPZ	-1.66893	0.0134215				R-HSA-9013422	RHOBTB1 GTPase cycle	1	24	0.0015748	0.974418	0.974418	0.0112546	1	2	0.000141333	9606	Homo sapiens	PDE5A		R-HSA-9018778
C1RL	-1.66748	3.22745e-30				R-HSA-3322077	Glycogen synthesis	1	24	0.0015748	0.974418	0.974418	0.0112546	10	22	0.00155466	9606	Homo sapiens	PPP1R3C		R-HSA-3781001;R-HSA-3781018;R-HSA-3781021;R-HSA-3781023;R-HSA-3781009;R-HSA-3781024;R-HSA-3780995;R-HSA-3781011;R-HSA-3780994;R-HSA-3780997
MLKL	-1.66564	1.10318e-23				R-HSA-156587	Amino Acid conjugation	1	24	0.0015748	0.974418	0.974418	0.0112546	2	6	0.000423998	9606	Homo sapiens	GLYATL1		R-HSA-159574;R-HSA-159566
MMP13	-1.66461	0.0803907				R-HSA-159424	Conjugation of carboxylic acids	1	24	0.0015748	0.974418	0.974418	0.0112546	2	6	0.000423998	9606	Homo sapiens	GLYATL1		R-HSA-159574;R-HSA-159566
RECK	-1.66446	6.71892e-44				R-HSA-429958	mRNA decay by 3' to 5' exoribonuclease	1	24	0.0015748	0.974418	0.974418	0.0112546	1	3	0.000211999	9606	Homo sapiens	B9D2		R-HSA-430028
DCN	-1.66439	3.48111e-127				R-HSA-881907	Gastrin-CREB signalling pathway via PKC and MAPK	1	24	0.0015748	0.974418	0.974418	0.0112546	2	9	0.000635997	9606	Homo sapiens	MMP1;MMP3		R-HSA-2179413;R-HSA-2179402
RP11-231D20.2	-1.66387	0.0847233				R-HSA-8964058	HDL remodeling	1	24	0.0015748	0.974418	0.974418	0.0112546	2	13	0.000918663	9606	Homo sapiens	CETP		R-HSA-349404;R-HSA-266328
ABCA4	-1.66376	0.036				R-HSA-912631	Regulation of signaling by CBL	1	24	0.0015748	0.974418	0.974418	0.0112546	1	7	0.000494665	9606	Homo sapiens	VAV1		R-HSA-912727
CLEC2B	-1.66315	3.69605e-15				R-HSA-5693565	Recruitment and ATM-mediated phosphorylation of repair and signaling proteins at DNA double strand breaks	5	67	0.00439633	0.974967	0.974967	0.01101	32	39	0.00275599	9606	Homo sapiens	CHEK2;HIST1H2BE;NBN;HIST1H2BD		R-HSA-5682967;R-HSA-5683735;R-HSA-69891;R-HSA-5682965;R-HSA-5683986;R-HSA-5683792;R-HSA-5693598;R-HSA-5682588;R-HSA-5683930;R-HSA-5682586;R-HSA-5683801;R-HSA-5682629;R-HSA-5683077;R-HSA-5693583;R-HSA-5683405;R-HSA-5682992;R-HSA-5693566;R-HSA-5683774;R-HSA-5683967;R-HSA-5683964;R-HSA-5683384;R-HSA-5683385;R-HSA-5682598;R-HSA-5682983;R-HSA-5693602;R-HSA-5693536;R-HSA-5683425;R-HSA-5682607;R-HSA-568…
ATP5J2-PTCD1	-1.66307	0.0730813				R-HSA-9755511	KEAP1-NFE2L2 pathway	14	146	0.00958005	0.976102	0.976102	0.0105049	22	78	0.00551198	9606	Homo sapiens	PSMD10;NQO1;CDKN1A;MYC;PSME1;PSME2;SKP2;SQSTM1;TRIM21;PSMB10;PSMB8;PSMB9		R-HSA-9762100;R-HSA-9766645;R-HSA-9766677;R-HSA-9759157;R-HSA-9759158;R-HSA-9762096;R-HSA-9762097;R-HSA-9759154;R-HSA-9759186;R-HSA-9766687;R-HSA-8932355;R-HSA-8932327;R-HSA-9759172;R-HSA-9766532;R-HSA-9708517;R-HSA-9759141;R-HSA-9759169;R-HSA-9766656;R-HSA-9761900;R-HSA-9708525;R-HSA-9755306;R-HSA-9759147
PDE6G	-1.66277	0.048365				R-HSA-5655253	Signaling by FGFR2 in disease	4	58	0.00380577	0.976629	0.976629	0.0102702	17	28	0.00197866	9606	Homo sapiens	FGF5;FGF7;FGF1;FGF2		R-HSA-5654748;R-HSA-5655323;R-HSA-5655320;R-HSA-2077424;R-HSA-2033488;R-HSA-8853320;R-HSA-2033486;R-HSA-5655268;R-HSA-2077421;R-HSA-5655301;R-HSA-5655233;R-HSA-5655343;R-HSA-5655245;R-HSA-5655339;R-HSA-2033474;R-HSA-5655241;R-HSA-2033472
IL17RE	-1.66239	4.28859e-10				R-HSA-9748787	Azathioprine ADME	4	58	0.00380577	0.976629	0.976629	0.0102702	4	18	0.00127199	9606	Homo sapiens	ABCC4;XDH;VAV1;SLC28A3		R-HSA-9751201;R-HSA-9750546;R-HSA-9751037;R-HSA-9748991
NCKAP5	-1.66226	1.97877e-24				R-HSA-203615	eNOS activation	2	37	0.00242782	0.976663	0.976663	0.0102551	6	20	0.00141333	9606	Homo sapiens	CAV1;CYGB		R-HSA-202129;R-HSA-202144;R-HSA-203712;R-HSA-5340226;R-HSA-5340214;R-HSA-202110
LINC00920	-1.65989	0.0871465				R-HSA-5683057	MAPK family signaling cascades	44	380	0.0249344	0.976896	0.976896	0.0101518	24	122	0.0086213	9606	Homo sapiens	PSMD10;APP;SPTBN5;CSF2;IRS1;CAMK2A;FGF1;IQGAP3;FGF2;PSMB10;RASGRP3;FGF5;FGF7;DUSP10;MYC;IL6R;PDGFRB;PDGFRA;ANGPT1;VWF;DUSP1;EGF;ACTN2;MMP2;HGF;FN1;DUSP6;PSMB8;EREG;PSMB9;MOV10;IL6;CDC42EP3;PSME1;CDC42EP2;PSME2;TEK;FGFR4;VCL;BCL2L1;FGFR1		R-HSA-109857;R-HSA-5672980;R-HSA-109858;R-HSA-5672978;R-HSA-5675376;R-HSA-5658430;R-HSA-9653595;R-HSA-5687103;R-HSA-9657599;R-HSA-5687099;R-HSA-9657603;R-HSA-5692775;R-HSA-5672965;R-HSA-9657606;R-HSA-5672972;R-HSA-5675373;R-HSA-5672973;R-HSA-9657608;R-HSA-5687115;R-HSA-5687083;R-HSA-9647982;R-HSA-5687112;R-HSA-5687113;R-HSA-5672969
PCDHGA11	-1.65944	0.000138562				R-HSA-9670095	Inhibition of DNA recombination at telomere	3	48	0.00314961	0.977005	0.977005	0.0101034	3	4	0.000282666	9606	Homo sapiens	HIST1H2BE;HIST1H2BD		R-HSA-9670114;R-HSA-9670149;R-HSA-9670101
LDB3	-1.65783	0.00892041				R-HSA-427389	ERCC6 (CSB) and EHMT2 (G9a) positively regulate rRNA expression	3	48	0.00314961	0.977005	0.977005	0.0101034	2	4	0.000282666	9606	Homo sapiens	HIST1H2BE;HIST1H2BD		R-HSA-427383;R-HSA-427336
AP000892.6	-1.65778	1.49187e-06				R-HSA-977443	GABA receptor activation	5	68	0.00446194	0.97736	0.97736	0.0099454	8	12	0.000847997	9606	Homo sapiens	KCNJ6;GNGT2;KCNJ15;ADCY7;GNG11		R-HSA-170674;R-HSA-1013020;R-HSA-170666;R-HSA-1013013;R-HSA-1013012;R-HSA-392206;R-HSA-170686;R-HSA-170671
ANO7P1	-1.65709	0.000493855				R-HSA-8873719	RAB geranylgeranylation	5	68	0.00446194	0.97736	0.97736	0.0099454	2	5	0.000353332	9606	Homo sapiens	RAB37;RAB27B;TNFRSF11B;RAB17;RAB7B		R-HSA-8870469;R-HSA-8870466
RGS4	-1.65678	1.63054e-08				R-HSA-156590	Glutathione conjugation	5	68	0.00446194	0.97736	0.97736	0.0099454	2	14	0.000989329	9606	Homo sapiens	GGT5;GSTO2;GGT1		R-HSA-176054;R-HSA-8943279
GGN	-1.65628	0.000526218				R-HSA-1181150	Signaling by NODAL	1	25	0.00164042	0.978045	0.978045	0.00964127	5	12	0.000847997	9606	Homo sapiens	SMAD3		R-HSA-173488;R-HSA-1535903;R-HSA-1181355;R-HSA-1225919;R-HSA-170847
SLC5A11	-1.6552	NA				R-HSA-5620922	BBSome-mediated cargo-targeting to cilium	1	25	0.00164042	0.978045	0.978045	0.00964127	2	5	0.000353332	9606	Homo sapiens	SSTR3		R-HSA-5624127;R-HSA-5624126
LINC00475	-1.65518	1.27995e-05				R-HSA-2142700	Synthesis of Lipoxins (LX)	1	25	0.00164042	0.978045	0.978045	0.00964127	3	8	0.000565331	9606	Homo sapiens	ALOX5AP		R-HSA-2161907;R-HSA-266051;R-HSA-2161917
TSPAN3	-1.65432	8.68048e-66				R-HSA-1482922	Acyl chain remodelling of PI	1	25	0.00164042	0.978045	0.978045	0.00964127	1	6	0.000423998	9606	Homo sapiens	PLA2G4C		R-HSA-1482868
CTD-2023N9.1	-1.65216	0.0677669				R-HSA-416572	Sema4D induced cell migration and growth-cone collapse	1	25	0.00164042	0.978045	0.978045	0.00964127	1	7	0.000494665	9606	Homo sapiens	PLXNB3		R-HSA-373750
PSMB8	-1.64888	2.11215e-24				R-HSA-73887	Death Receptor Signaling	17	172	0.0112861	0.97829	0.97829	0.00953233	61	117	0.00826797	9606	Homo sapiens	TNFAIP3;TRAF1;CFLAR;VAV1;NFKBIA;ADAM17;CASP8;CASP10;TNFSF10;FAS;RBCK1;IKBKE;SQSTM1;MYD88;BIRC3		R-HSA-5357776;R-HSA-5357904;R-HSA-83586;R-HSA-193665;R-HSA-209536;R-HSA-9793680;R-HSA-5357780;R-HSA-141316;R-HSA-9817362;R-HSA-9796626;R-HSA-75146;R-HSA-71050;R-HSA-193679;R-HSA-9796379;R-HSA-204947;R-HSA-193686;R-HSA-193684;R-HSA-9793679;R-HSA-5661517;R-HSA-9796617;R-HSA-193694;R-HSA-193695;R-HSA-209566;R-HSA-9817397;R-HSA-193703;R-HSA-5693055;R-HSA-193705;R-HSA-9817400;R-HSA-9818789;R-HSA-14097…
TMEM130	-1.64535	5.97203e-17				R-HSA-197264	Nicotinamide salvaging	4	59	0.00387139	0.97902	0.97902	0.00920856	2	12	0.000847997	9606	Homo sapiens	PARP10;NNMT;PARP14;PARP9		R-HSA-8938073;R-HSA-5359451
S100A14	-1.64445	0.0226				R-HSA-68867	Assembly of the pre-replicative complex	10	114	0.00748031	0.979146	0.979146	0.00915254	4	23	0.00162533	9606	Homo sapiens	PSMD10;PSME1;TXNIP;PSME2;HIST1H2BE;HIST1H2BD;PSMB10;PSMB8;PSMB9		R-HSA-68825;R-HSA-9749197;R-HSA-68712;R-HSA-9749098
OAF	-1.64365	3.20413e-49				R-HSA-4791275	Signaling by WNT in cancer	2	38	0.00249344	0.979513	0.979513	0.00898978	2	16	0.00113066	9606	Homo sapiens	FZD6;DKK1		R-HSA-5340587;R-HSA-5339711
ASB5	-1.6425	0.0929407				R-HSA-1630316	Glycosaminoglycan metabolism	18	181	0.0118766	0.979516	0.979516	0.00898828	54	88	0.00621864	9606	Homo sapiens	CSGALNACT1;CEMIP;B4GALT1;LUM;NCAN;SDC3;BGN;HMMR;PAPSS2;DCN;SLC9A1;EXT1;VCAN;EXTL1;SDC1;HAS2;CHST14;AGRN;CD44		R-HSA-2046239;R-HSA-1971487;R-HSA-1793176;R-HSA-1971482;R-HSA-1971483;R-HSA-2024084;R-HSA-2046222;R-HSA-2022919;R-HSA-2076419;R-HSA-1889981;R-HSA-9638064;R-HSA-1667005;R-HSA-2046265;R-HSA-1889978;R-HSA-2022065;R-HSA-9632034;R-HSA-2022063;R-HSA-2024108;R-HSA-2160915;R-HSA-2022061;R-HSA-9632033;R-HSA-2022056;R-HSA-174389;R-HSA-2022052;R-HSA-2024100;R-HSA-174392;R-HSA-1971491;R-HSA-1889955;R-HSA-204…
AC073063.10	-1.64183	0.028513				R-HSA-445717	Aquaporin-mediated transport	5	69	0.00452756	0.979538	0.979538	0.00897871	10	25	0.00176666	9606	Homo sapiens	GNGT2;AQP5;ADCY7;AQP3;GNG11		R-HSA-163617;R-HSA-445714;R-HSA-432195;R-HSA-422320;R-HSA-507871;R-HSA-507870;R-HSA-432188;R-HSA-507869;R-HSA-164377;R-HSA-507868
SPDEF	-1.6412	0.0896219				R-HSA-8956321	Nucleotide salvage	5	69	0.00452756	0.979538	0.979538	0.00897871	5	22	0.00155466	9606	Homo sapiens	CDA;GMPR;TK2;AMPD3;TYMP		R-HSA-73608;R-HSA-112266;R-HSA-514604;R-HSA-109759;R-HSA-76590
SERBP1P1	-1.64022	0.0905193				R-HSA-5625886	Activated PKN1 stimulates transcription of AR (androgen receptor) regulated genes KLK2 and KLK3	3	49	0.00321522	0.979547	0.979547	0.00897475	8	11	0.00077733	9606	Homo sapiens	HIST1H2BE;HIST1H2BD		R-HSA-5625797;R-HSA-5625796;R-HSA-5625870;R-HSA-5625774;R-HSA-5625849;R-HSA-5625848;R-HSA-5625784;R-HSA-5625883
PIWIL3	-1.63994	0.0902982				R-HSA-5675221	Negative regulation of MAPK pathway	3	49	0.00321522	0.979547	0.979547	0.00897475	2	17	0.00120133	9606	Homo sapiens	DUSP10;DUSP1;DUSP6		R-HSA-5675376;R-HSA-5675373
SRPX	-1.63955	6.69738e-27				R-HSA-9683701	Translation of Structural Proteins	3	49	0.00321522	0.979547	0.979547	0.00897475	1	37	0.00261466	9606	Homo sapiens	PARP10;PARP14;PARP9		R-HSA-9686061
RP11-936I5.1	-1.63905	0.0932574				R-HSA-8939236	RUNX1 regulates transcription of genes involved in differentiation of HSCs	9	106	0.00695538	0.980367	0.980367	0.00861117	4	15	0.00106	9606	Homo sapiens	PSMD10;PSME1;PSME2;HIST1H2BE;HIST1H2BD;PSMB10;PSMB8;PSMB9		R-HSA-8865491;R-HSA-8865505;R-HSA-8957265;R-HSA-8865498
EDNRA	-1.63831	2.94775e-20				R-HSA-5689880	Ub-specific processing proteases	21	206	0.0135171	0.980582	0.980582	0.00851601	14	40	0.00282666	9606	Homo sapiens	PSMD10;SMAD3;DDX58;USP18;PSMB10;PSMB8;PSMB9;IFIH1;NFKBIA;CCNA2;MYC;MRC1;PSME1;HIST1H2BE;PSME2;TAF9B;SKP2;HIST1H2BD;BIRC3		R-HSA-5696534;R-HSA-6781797;R-HSA-5696564;R-HSA-6781764;R-HSA-5696914;R-HSA-6781922;R-HSA-5697009;R-HSA-936390;R-HSA-5696600;R-HSA-6781897;R-HSA-5689539;R-HSA-5696960;R-HSA-5690080;R-HSA-5690159
RP11-536G4.2	-1.63819	0.0897908				R-HSA-179409	APC-Cdc20 mediated degradation of Nek2A	1	26	0.00170604	0.981157	0.981157	0.00826136	3	3	0.000211999	9606	Homo sapiens	TXNIP		R-HSA-179410;R-HSA-179417;R-HSA-179421
TNFAIP2	-1.63699	4.55484e-25				R-HSA-5637815	Signaling by Ligand-Responsive EGFR Variants in Cancer	1	26	0.00170604	0.981157	0.981157	0.00826136	20	23	0.00162533	9606	Homo sapiens	EGF		R-HSA-1225947;R-HSA-1226014;R-HSA-1225950;R-HSA-1225951;R-HSA-1226012;R-HSA-1225949;R-HSA-1220610;R-HSA-1220611;R-HSA-1247842;R-HSA-1247841;R-HSA-1226016;R-HSA-1225952;R-HSA-1225956;R-HSA-1220612;R-HSA-1247844;R-HSA-1225957;R-HSA-1220613;R-HSA-1225960;R-HSA-1225961;R-HSA-1169421
ADAR	-1.6368	1.69989e-61				R-HSA-1236382	Constitutive Signaling by Ligand-Responsive EGFR Cancer Variants	1	26	0.00170604	0.981157	0.981157	0.00826136	20	23	0.00162533	9606	Homo sapiens	EGF		R-HSA-1225947;R-HSA-1226014;R-HSA-1225950;R-HSA-1225951;R-HSA-1226012;R-HSA-1225949;R-HSA-1220610;R-HSA-1220611;R-HSA-1247842;R-HSA-1247841;R-HSA-1226016;R-HSA-1225952;R-HSA-1225956;R-HSA-1220612;R-HSA-1247844;R-HSA-1225957;R-HSA-1220613;R-HSA-1225960;R-HSA-1225961;R-HSA-1169421
ABCA6	-1.63663	0.00226006				R-HSA-450321	JNK (c-Jun kinases) phosphorylation and activation mediated by activated human TAK1	1	26	0.00170604	0.981157	0.981157	0.00826136	2	3	0.000211999	9606	Homo sapiens	MAPK10		R-HSA-168162;R-HSA-450348
AC004951.6	-1.63626	0.0320726				R-HSA-162594	Early Phase of HIV Life Cycle	1	26	0.00170604	0.981157	0.981157	0.00826136	8	39	0.00275599	9606	Homo sapiens	CD4		R-HSA-164515;R-HSA-164500;R-HSA-164507;R-HSA-164521;R-HSA-164510;R-HSA-164524;R-HSA-164508;R-HSA-164509
CTD-2003C8.2	-1.63579	NA				R-HSA-198753	ERK/MAPK targets	1	26	0.00170604	0.981157	0.981157	0.00826136	1	7	0.000494665	9606	Homo sapiens	DUSP6		R-HSA-203797
SCUBE3	-1.63491	2.31481e-16				R-HSA-111931	PKA-mediated phosphorylation of CREB	1	26	0.00170604	0.981157	0.981157	0.00826136	1	7	0.000494665	9606	Homo sapiens	ADCY7		R-HSA-111930
PTGS1	-1.63488	1.13314e-23				R-HSA-422085	Synthesis, secretion, and deacylation of Ghrelin	1	26	0.00170604	0.981157	0.981157	0.00826136	1	8	0.000565331	9606	Homo sapiens	SPC25		R-HSA-422051
ADAMTSL2	-1.63391	4.95758e-07				R-HSA-6794361	Neurexins and neuroligins	4	60	0.00393701	0.981178	0.981178	0.00825216	11	19	0.00134266	9606	Homo sapiens	SYT2;NRXN1;LRRTM2		R-HSA-6797974;R-HSA-6794357;R-HSA-6797554;R-HSA-6794338;R-HSA-6794353;R-HSA-6794352;R-HSA-6797568;R-HSA-6794348;R-HSA-6794346;R-HSA-6794345;R-HSA-6794344
RPS4XP2	-1.6336	0.0937034				R-HSA-381676	Glucagon-like Peptide-1 (GLP1) regulates insulin secretion	3	50	0.00328084	0.98182	0.98182	0.00796828	5	12	0.000847997	9606	Homo sapiens	GNGT2;IQGAP3;GNG11		R-HSA-422320;R-HSA-381612;R-HSA-9728664;R-HSA-381707;R-HSA-381706
EVI2A	-1.63357	0.0957678				R-HSA-5689603	UCH proteinases	8	98	0.00643045	0.98182	0.98182	0.00796819	5	11	0.00077733	9606	Homo sapiens	PSMD10;YY2;PSME1;PSME2;PSMB10;PSMB8;TGFBR2;PSMB9		R-HSA-5665854;R-HSA-5689630;R-HSA-5665871;R-HSA-2179291;R-HSA-5689544
RBMS3-AS3	-1.63301	0.0120918				R-HSA-354192	Integrin signaling	2	39	0.00255906	0.982024	0.982024	0.00787791	15	24	0.00169599	9606	Homo sapiens	VWF;FN1		R-HSA-354149;R-HSA-429415;R-HSA-354087;R-HSA-372705;R-HSA-429441;R-HSA-377644;R-HSA-354124;R-HSA-377641;R-HSA-377640;R-HSA-377643;R-HSA-354165;R-HSA-372693;R-HSA-354066;R-HSA-354073;R-HSA-372697
RP3-527G5.1	-1.63251	0.0944333				R-HSA-9013424	RHOV GTPase cycle	2	39	0.00255906	0.982024	0.982024	0.00787791	1	2	0.000141333	9606	Homo sapiens	TPM4;IQGAP3		R-HSA-9018794
PALMD	-1.63251	0.0831883				R-HSA-9037629	Lewis blood group biosynthesis	2	39	0.00255906	0.982024	0.982024	0.00787791	5	13	0.000918663	9606	Homo sapiens	B3GALT2;FUT3		R-HSA-9605682;R-HSA-9603986;R-HSA-9603989;R-HSA-9605609;R-HSA-9605644
AC108463.2	-1.63243	0.000184613				R-HSA-6804758	Regulation of TP53 Activity through Acetylation	2	39	0.00255906	0.982024	0.982024	0.00787791	4	14	0.000989329	9606	Homo sapiens	PML;MAP2K6		R-HSA-6805638;R-HSA-6805620;R-HSA-6805650;R-HSA-8877691
LINC00545	-1.63208	0.09628				R-HSA-442742	CREB1 phosphorylation through NMDA receptor-mediated activation of RAS signaling	2	39	0.00255906	0.982024	0.982024	0.00787791	2	7	0.000494665	9606	Homo sapiens	ACTN2;CAMK2A		R-HSA-442732;R-HSA-442760
THY1	-1.63166	2.49886e-26				R-HSA-917977	Transferrin endocytosis and recycling	2	39	0.00255906	0.982024	0.982024	0.00787791	3	11	0.00077733	9606	Homo sapiens	HFE;ATP6V0D2		R-HSA-5691154;R-HSA-5252133;R-HSA-917841
HLA-B	-1.62962	2.36161e-56				R-HSA-159418	Recycling of bile acids and salts	2	39	0.00255906	0.982024	0.982024	0.00787791	2	17	0.00120133	9606	Homo sapiens	ABCC3;SLC51B		R-HSA-9733964;R-HSA-194153
SYT2	-1.62905	0.000541844				R-HSA-2408508	Metabolism of ingested SeMet, Sec, MeSec into H2Se	2	39	0.00255906	0.982024	0.982024	0.00787791	1	10	0.000706664	9606	Homo sapiens	NNMT;HNMT		R-HSA-2408544
ALDH3A1	-1.62902	0.095663				R-HSA-69620	Cell Cycle Checkpoints	30	279	0.0183071	0.982761	0.982761	0.00755202	28	56	0.00395732	9606	Homo sapiens	PSMD10;CDKN1A;PSMB10;AURKB;SKA1;EXO1;CHEK2;MRC1;SFN;NBN;GTSE1;RMI2;NDC80;PSMB8;PSMB9;CCNA2;PSME1;TXNIP;BIRC5;HIST1H2BE;PSME2;KIF2C;B9D2;SPC24;HIST1H2BD;SPC25;RHNO1		R-HSA-5683735;R-HSA-69891;R-HSA-6799332;R-HSA-8852354;R-HSA-5683792;R-HSA-75016;R-HSA-264458;R-HSA-6803388;R-HSA-187934;R-HSA-75809;R-HSA-69600;R-HSA-141409;R-HSA-176298;R-HSA-5683774;R-HSA-69608;R-HSA-141422;R-HSA-6803403;R-HSA-141423;R-HSA-69685;R-HSA-6803411;R-HSA-141431;R-HSA-8852337;R-HSA-349426;R-HSA-8852351;R-HSA-69562;R-HSA-176318;R-HSA-141439;R-HSA-6803801
KCNE4	-1.62742	6.22935e-12				R-HSA-2426168	Activation of gene expression by SREBF (SREBP)	5	71	0.00465879	0.983318	0.983318	0.007306	42	42	0.00296799	9606	Homo sapiens	HELZ2;SREBF1;FAS		R-HSA-2426149;R-HSA-1655833;R-HSA-2426148;R-HSA-1655832;R-HSA-2426151;R-HSA-1655835;R-HSA-2426150;R-HSA-1655837;R-HSA-2426144;R-HSA-1655836;R-HSA-2426147;R-HSA-1655839;R-HSA-2426146;R-HSA-2426157;R-HSA-2426156;R-HSA-1655824;R-HSA-1655827;R-HSA-1655826;R-HSA-2426158;R-HSA-2426153;R-HSA-2426152;R-HSA-1655828;R-HSA-2426155;R-HSA-2426154;R-HSA-1655830;R-HSA-2426164;R-HSA-6800052;R-HSA-2426161;R-HSA-2…
CEACAM1	-1.6273	4.80176e-06				R-HSA-9006927	Signaling by Non-Receptor Tyrosine Kinases	5	71	0.00465879	0.983318	0.983318	0.007306	13	53	0.00374532	9606	Homo sapiens	CCND1;GPNMB;EGF;EPAS1;EREG		R-HSA-8848005;R-HSA-8848804;R-HSA-8856930;R-HSA-8857583;R-HSA-8857549;R-HSA-8848812;R-HSA-8857577;R-HSA-8848436;R-HSA-8857555;R-HSA-8848414;R-HSA-8857565;R-HSA-8847995;R-HSA-9634702
PPIAP29	-1.6264	0.0964449				R-HSA-8848021	Signaling by PTK6	5	71	0.00465879	0.983318	0.983318	0.007306	13	53	0.00374532	9606	Homo sapiens	CCND1;GPNMB;EGF;EPAS1;EREG		R-HSA-8848005;R-HSA-8848804;R-HSA-8856930;R-HSA-8857583;R-HSA-8857549;R-HSA-8848812;R-HSA-8857577;R-HSA-8848436;R-HSA-8857555;R-HSA-8848414;R-HSA-8857565;R-HSA-8847995;R-HSA-9634702
TIMP2	-1.62605	8.32011e-76				R-HSA-373080	Class B/2 (Secretin family receptors)	8	99	0.00649606	0.983361	0.983361	0.00728701	6	24	0.00169599	9606	Homo sapiens	GNGT2;ADGRE5;UCN2;WNT5A;FZD6;GLP2R;WNT16;GNG11		R-HSA-444773;R-HSA-879674;R-HSA-8937631;R-HSA-381612;R-HSA-420123;R-HSA-201708
RARRES1	-1.62573	0.00677417				R-HSA-450302	activated TAK1 mediates p38 MAPK activation	1	27	0.00177165	0.983829	0.983829	0.00708049	3	5	0.000353332	9606	Homo sapiens	MAP2K6		R-HSA-450333;R-HSA-450346;R-HSA-450296
CMBL	-1.62435	1.07752e-25				R-HSA-5627123	RHO GTPases activate PAKs	1	27	0.00177165	0.983829	0.983829	0.00708049	3	15	0.00106	9606	Homo sapiens	MYLK		R-HSA-445797;R-HSA-5668978;R-HSA-5668984
AXDND1	-1.62384	0.0517296				R-HSA-211958	Miscellaneous substrates	1	27	0.00177165	0.983829	0.983829	0.00708049	1	5	0.000353332	9606	Homo sapiens	CYP4F11		R-HSA-211962
IGFBP1	-1.62343	NA				R-HSA-8964208	Phenylalanine metabolism	1	27	0.00177165	0.983829	0.983829	0.00708049	1	6	0.000423998	9606	Homo sapiens	IL4I1		R-HSA-2160492
CYP3A5	-1.62263	0.0974293				R-HSA-8876384	Listeria monocytogenes entry into host cells	1	27	0.00177165	0.983829	0.983829	0.00708049	2	13	0.000918663	9606	Homo sapiens	SH3KBP1		R-HSA-8876262;R-HSA-8876255
ORAI3	-1.62012	4.02858e-12				R-HSA-5652084	Fructose metabolism	1	27	0.00177165	0.983829	0.983829	0.00708049	1	7	0.000494665	9606	Homo sapiens	ALDH1A1		R-HSA-6813749
MMP2	-1.61986	2.9038e-53				R-HSA-9725371	Nuclear events stimulated by ALK signaling in cancer	1	27	0.00177165	0.983829	0.983829	0.00708049	1	9	0.000635997	9606	Homo sapiens	FN1		R-HSA-9701810
RNF217-AS1	-1.61955	0.0243403				R-HSA-9034015	Signaling by NTRK3 (TRKC)	1	27	0.00177165	0.983829	0.983829	0.00708049	2	19	0.00134266	9606	Homo sapiens	IRS1		R-HSA-9603445;R-HSA-9603437
RP11-671E7.1	-1.61903	0.0843886				R-HSA-9755088	Ribavirin ADME	1	27	0.00177165	0.983829	0.983829	0.00708049	1	12	0.000847997	9606	Homo sapiens	SLC28A3		R-HSA-9754934
KRT79	-1.61885	0.0951148				R-HSA-5654743	Signaling by FGFR4	3	51	0.00334646	0.98385	0.98385	0.00707124	29	41	0.00289732	9606	Homo sapiens	FGFR4;FGF1;FGF2		R-HSA-5654422;R-HSA-5654423;R-HSA-5654418;R-HSA-5654163;R-HSA-5654684;R-HSA-5654428;R-HSA-5654426;R-HSA-5654169;R-HSA-5654425;R-HSA-5654662;R-HSA-5654151;R-HSA-5654663;R-HSA-5654658;R-HSA-5654659;R-HSA-5654734;R-HSA-5654669;R-HSA-5654667;R-HSA-5654664;R-HSA-1307955;R-HSA-8941613;R-HSA-1307963;R-HSA-5654655;R-HSA-5654717;R-HSA-5654653;R-HSA-5654714;R-HSA-5654651;R-HSA-5654566;R-HSA-190326;R-HSA-19…
FOLR3	-1.6188	0.0960733				R-HSA-163359	Glucagon signaling in metabolic regulation	2	40	0.00262467	0.984235	0.984235	0.00690124	3	6	0.000423998	9606	Homo sapiens	GNG11;ADCY7		R-HSA-163617;R-HSA-825631;R-HSA-164377
NQO1	-1.61799	3.39119e-27				R-HSA-8856828	Clathrin-mediated endocytosis	15	161	0.0105643	0.985206	0.985206	0.00647274	25	35	0.00247332	9606	Homo sapiens	ACTR3;SCARB2;CHRM2;SYT2;SGIP1;EGF;SH3KBP1;WNT5A;EREG;CD4;DAB2;SYT11;IL7R;LDLR		R-HSA-8868230;R-HSA-8868236;R-HSA-8862280;R-HSA-8866269;R-HSA-8871194;R-HSA-8871193;R-HSA-8868071;R-HSA-8866279;R-HSA-8863463;R-HSA-8866277;R-HSA-8863471;R-HSA-8856813;R-HSA-8867756;R-HSA-8868651;R-HSA-8866283;R-HSA-8867754;R-HSA-8868072;R-HSA-8868648;R-HSA-8856808;R-HSA-8868661;R-HSA-8868660;R-HSA-8868659;R-HSA-8868658;R-HSA-8863472;R-HSA-8869438
SP100	-1.61773	5.70104e-66				R-HSA-69236	G1 Phase	3	52	0.00341207	0.985662	0.985662	0.00627218	13	17	0.00120133	9606	Homo sapiens	CDKN1A;CCND1;SKP2		R-HSA-9754129;R-HSA-9754130;R-HSA-8942607;R-HSA-9018017;R-HSA-69227;R-HSA-8941895;R-HSA-8941915;R-HSA-1363328;R-HSA-1363331;R-HSA-8942803;R-HSA-1226094;R-HSA-8942836;R-HSA-1226095
ANGPT2	-1.61746	0.0901334				R-HSA-69231	Cyclin D associated events in G1	3	52	0.00341207	0.985662	0.985662	0.00627218	13	17	0.00120133	9606	Homo sapiens	CDKN1A;CCND1;SKP2		R-HSA-9754129;R-HSA-9754130;R-HSA-8942607;R-HSA-9018017;R-HSA-69227;R-HSA-8941895;R-HSA-8941915;R-HSA-1363328;R-HSA-1363331;R-HSA-8942803;R-HSA-1226094;R-HSA-8942836;R-HSA-1226095
KIF2C	-1.61712	1.39282e-05				R-HSA-9710421	Defective pyroptosis	3	52	0.00341207	0.985662	0.985662	0.00627218	1	3	0.000211999	9606	Homo sapiens	HIST1H2BE;HIST1H2BD		R-HSA-9710490
ITGA8	-1.61534	1.78909e-16				R-HSA-196741	Cobalamin (Cbl, vitamin B12) transport and metabolism	3	52	0.00341207	0.985662	0.985662	0.00627218	8	27	0.00190799	9606	Homo sapiens	CUBN;TCN2;LDLR		R-HSA-3000137;R-HSA-9759202;R-HSA-3000122;R-HSA-3000074;R-HSA-3000263;R-HSA-3000103;R-HSA-9759209;R-HSA-3000112
PPP1R3C	-1.61522	3.18938e-23				R-HSA-5683826	Surfactant metabolism	3	52	0.00341207	0.985662	0.985662	0.00627218	5	29	0.00204933	9606	Homo sapiens	CECR1;SLC34A2;CKAP4		R-HSA-5693346;R-HSA-5686304;R-HSA-5686286;R-HSA-5686301;R-HSA-427656
CTCFL	-1.61353	0.0950565				R-HSA-375280	Amine ligand-binding receptors	3	52	0.00341207	0.985662	0.985662	0.00627218	6	36	0.00254399	9606	Homo sapiens	CHRM2;HRH1;HKDC1		R-HSA-390673;R-HSA-9654054;R-HSA-390912;R-HSA-9656244;R-HSA-9692539;R-HSA-9704297
CTD-2152M20.2	-1.6129	0.0574631				R-HSA-157118	Signaling by NOTCH	27	259	0.0169948	0.985903	0.985903	0.00616578	53	154	0.0108826	9606	Homo sapiens	PSMD10;B4GALT1;SMAD3;EGF;STAT1;DTX4;PBX1;PSMB10;PSMB8;PSMB9;ACTA2;MOV10;NEURL1B;ADAM17;CCND1;MDK;MYC;PSME1;HIST1H2BE;PSME2;HES1;HIST1H2BD		R-HSA-1606682;R-HSA-9021325;R-HSA-4396371;R-HSA-1980047;R-HSA-4395227;R-HSA-2197562;R-HSA-9013652;R-HSA-9021334;R-HSA-9604664;R-HSA-1912368;R-HSA-2172172;R-HSA-9604642;R-HSA-1912364;R-HSA-1912367;R-HSA-1912366;R-HSA-9605414;R-HSA-1980074;R-HSA-9013567;R-HSA-1912363;R-HSA-1912362;R-HSA-1912357;R-HSA-1606561;R-HSA-1912359;R-HSA-2974737;R-HSA-1980067;R-HSA-1912352;R-HSA-1912413;R-HSA-1912412;R-HSA-1…
COL7A1	-1.61245	1.87557e-07				R-HSA-76071	RNA Polymerase III Transcription Initiation From Type 3 Promoter	1	28	0.00183727	0.986122	0.986122	0.00606953	4	4	0.000282666	9606	Homo sapiens	SNAPC1		R-HSA-83793;R-HSA-112152;R-HSA-83803;R-HSA-83791
RP11-498E2.9	-1.61243	0.0420926				R-HSA-166208	mTORC1-mediated signalling	1	28	0.00183727	0.986122	0.986122	0.00606953	2	8	0.000565331	9606	Homo sapiens	RRAGB		R-HSA-165718;R-HSA-165692
FAM188B	-1.61171	0.00355154				R-HSA-975578	Reactions specific to the complex N-glycan synthesis pathway	1	28	0.00183727	0.986122	0.986122	0.00606953	1	7	0.000494665	9606	Homo sapiens	FUT3		R-HSA-5693925
NPIPA3	-1.61151	0.0929629				R-HSA-389357	CD28 dependent PI3K/Akt signaling	1	28	0.00183727	0.986122	0.986122	0.00606953	1	9	0.000635997	9606	Homo sapiens	MAP3K14		R-HSA-392530
GNA15	-1.61088	0.0941707				R-HSA-202131	Metabolism of nitric oxide: NOS3 activation and regulation	2	41	0.00269029	0.98618	0.98618	0.00604362	10	26	0.00183733	9606	Homo sapiens	CAV1;CYGB		R-HSA-202129;R-HSA-202144;R-HSA-203712;R-HSA-5340226;R-HSA-203716;R-HSA-5340214;R-HSA-203625;R-HSA-202110;R-HSA-203662;R-HSA-203565
NLRC5	-1.61062	9.28101e-35				R-HSA-389356	CD28 co-stimulation	2	41	0.00269029	0.98618	0.98618	0.00604362	5	19	0.00134266	9606	Homo sapiens	MAP3K14;VAV1		R-HSA-389348;R-HSA-389350;R-HSA-392530;R-HSA-389352;R-HSA-389354
IPCEF1	-1.61017	0.0288157				R-HSA-5365859	RA biosynthesis pathway	2	41	0.00269029	0.98618	0.98618	0.00604362	1	11	0.00077733	9606	Homo sapiens	ALDH1A2;ALDH1A1		R-HSA-5362522
RP11-367J11.2	-1.60992	0.0895965				R-HSA-9768919	NPAS4 regulates expression of target genes	2	41	0.00269029	0.98618	0.98618	0.00604362	2	36	0.00254399	9606	Homo sapiens	PLK2		R-HSA-9769165;R-HSA-9769177
GRIK5	-1.6094	5.44886e-06				R-HSA-5673001	RAF/MAP kinase cascade	35	322	0.0211286	0.986275	0.986275	0.00600219	15	75	0.00529998	9606	Homo sapiens	PSMD10;APP;SPTBN5;CSF2;IRS1;CAMK2A;FGF1;IQGAP3;FGF2;PSMB10;RASGRP3;FGF5;FGF7;DUSP10;PDGFRB;PDGFRA;ANGPT1;VWF;DUSP1;EGF;ACTN2;HGF;FN1;DUSP6;PSMB8;EREG;PSMB9;PSME1;PSME2;TEK;FGFR4;VCL;BCL2L1;FGFR1		R-HSA-5672980;R-HSA-5672978;R-HSA-5675376;R-HSA-5658430;R-HSA-9653595;R-HSA-9657599;R-HSA-9657603;R-HSA-5672965;R-HSA-9657606;R-HSA-5672972;R-HSA-5675373;R-HSA-5672973;R-HSA-9657608;R-HSA-9647982;R-HSA-5672969
ABCC4	-1.60733	3.40811e-49				R-HSA-5685942	HDR through Homologous Recombination (HRR)	5	73	0.00479003	0.986434	0.986434	0.00593208	13	21	0.00148399	9606	Homo sapiens	RAD51AP1;RMI2;EXO1;NBN;RHNO1		R-HSA-5693620;R-HSA-5693589;R-HSA-5686483;R-HSA-5693584;R-HSA-5686398;R-HSA-5685341;R-HSA-5693593;R-HSA-5693561;R-HSA-5686469;R-HSA-5693539;R-HSA-5685838;R-HSA-5686410;R-HSA-5686440
SH2D6	-1.60725	0.00144334				R-HSA-418597	G alpha (z) signalling events	4	63	0.00413386	0.986462	0.986462	0.00591985	7	13	0.000918663	9606	Homo sapiens	RGS4;GNGT2;ADCY7;GNG11		R-HSA-392133;R-HSA-392129;R-HSA-392064;R-HSA-749453;R-HSA-750988;R-HSA-751024;R-HSA-749446
RP11-323N12.5	-1.60622	0.0142213				R-HSA-73929	Base-Excision Repair, AP Site Formation	4	63	0.00413386	0.986462	0.986462	0.00591985	14	64	0.00452265	9606	Homo sapiens	NEIL3;HIST1H2BE;HIST1H2BD		R-HSA-9629492;R-HSA-9629365;R-HSA-9629499;R-HSA-9629497;R-HSA-9629369;R-HSA-9629470;R-HSA-9629372;R-HSA-9629373;R-HSA-9635996;R-HSA-9629216;R-HSA-9629483;R-HSA-9629195;R-HSA-9636008;R-HSA-9629358
ELN	-1.60619	4.23694e-12				R-HSA-8980692	RHOA GTPase cycle	14	154	0.010105	0.98668	0.98668	0.00582359	4	6	0.000423998	9606	Homo sapiens	STARD13;ARHGAP30;JUP;CAV1;ARHGDIB;STOM;ARHGAP18;DOCK2;IQGAP3;ARHGAP24;VAV1;CIT		R-HSA-9013009;R-HSA-9012835;R-HSA-8980691;R-HSA-8981637
KRT18P4	-1.60577	0.0416133				R-HSA-69618	Mitotic Spindle Checkpoint	9	111	0.00728346	0.987217	0.987217	0.00558717	5	7	0.000494665	9606	Homo sapiens	BIRC5;TXNIP;KIF2C;B9D2;AURKB;NDC80;SKA1;SPC24;SPC25		R-HSA-141409;R-HSA-141431;R-HSA-141422;R-HSA-141423;R-HSA-141439
DBH-AS1	-1.60573	0.0436447				R-HSA-5654741	Signaling by FGFR3	3	53	0.00347769	0.987277	0.987277	0.0055608	29	43	0.00303865	9606	Homo sapiens	FGF5;FGF1;FGF2		R-HSA-5654679;R-HSA-5654224;R-HSA-5654416;R-HSA-5654623;R-HSA-5654148;R-HSA-5654222;R-HSA-5654413;R-HSA-5654730;R-HSA-5654408;R-HSA-5654409;R-HSA-5654646;R-HSA-5654647;R-HSA-5654709;R-HSA-5654643;R-HSA-5654640;R-HSA-5654641;R-HSA-5654705;R-HSA-5654631;R-HSA-5654628;R-HSA-5654565;R-HSA-190385;R-HSA-8941628;R-HSA-190263;R-HSA-190388;R-HSA-190261;R-HSA-5654625;R-HSA-5654637;R-HSA-5654634;R-HSA-56546…
PHF11	-1.60546	3.35018e-22				R-HSA-6794362	Protein-protein interactions at synapses	7	93	0.00610236	0.987563	0.987563	0.00543507	14	33	0.00233199	9606	Homo sapiens	SYT2;NRXN1;LRRTM2;SLITRK6;GRIA4;LRRC4B		R-HSA-6794338;R-HSA-6797568;R-HSA-6794348;R-HSA-6797803;R-HSA-6794346;R-HSA-6794345;R-HSA-6794344;R-HSA-6797974;R-HSA-6794357;R-HSA-6797554;R-HSA-6798258;R-HSA-6794353;R-HSA-6794352;R-HSA-8849881
PCDHA7	-1.60375	0.0286052				R-HSA-9662361	Sensory processing of sound by outer hair cells of the cochlea	4	64	0.00419948	0.987884	0.987884	0.00529388	2	8	0.000565331	9606	Homo sapiens	ESPNL;KCNMA1;XIRP2;FAM65B		R-HSA-9663363;R-HSA-9667809
GPR162	-1.6032	1.39124e-26				R-HSA-202430	Translocation of ZAP-70 to Immunological synapse	2	42	0.00275591	0.987891	0.987891	0.00529082	4	4	0.000282666	9606	Homo sapiens	CD4;PTPN22		R-HSA-8855381;R-HSA-202168;R-HSA-202344;R-HSA-202174
SLC7A11-AS1	-1.60292	0.102603				R-HSA-2559585	Oncogene Induced Senescence	2	42	0.00275591	0.987891	0.987891	0.00529082	5	19	0.00134266	9606	Homo sapiens	MOV10;ID1		R-HSA-8979082;R-HSA-3209111;R-HSA-3209114;R-HSA-3209165;R-HSA-3209151
RP1-28O10.1	-1.60187	0.102805				R-HSA-3296482	Defects in vitamin and cofactor metabolism	2	42	0.00275591	0.987891	0.987891	0.00529082	4	20	0.00141333	9606	Homo sapiens	CUBN;TCN2		R-HSA-3325546;R-HSA-3299657;R-HSA-3296462;R-HSA-3296477
RP11-609D21.3	-1.6017	0.104788				R-HSA-8943723	Regulation of PTEN mRNA translation	1	29	0.00190289	0.988089	0.988089	0.00520373	24	24	0.00169599	9606	Homo sapiens	MOV10		R-HSA-8944650;R-HSA-8944522;R-HSA-2318752;R-HSA-8948651;R-HSA-8944684;R-HSA-8948524;R-HSA-8948621;R-HSA-8945709;R-HSA-8948623;R-HSA-8948641;R-HSA-8944706;R-HSA-8944483;R-HSA-8948612;R-HSA-8948582;R-HSA-8948583;R-HSA-8944632;R-HSA-8948536;R-HSA-8948569;R-HSA-8944569;R-HSA-8944538;R-HSA-8948602;R-HSA-8944497;R-HSA-8948594;R-HSA-8944599
RP1-140K8.5	-1.60078	0.082464				R-HSA-912526	Interleukin receptor SHC signaling	1	29	0.00190289	0.988089	0.988089	0.00520373	6	6	0.000423998	9606	Homo sapiens	CSF2		R-HSA-508247;R-HSA-453111;R-HSA-912527;R-HSA-913374;R-HSA-453104;R-HSA-913424
KRT4	-1.60054	0.00841478				R-HSA-1855167	Synthesis of pyrophosphates in the cytosol	1	29	0.00190289	0.988089	0.988089	0.00520373	5	15	0.00106	9606	Homo sapiens	IP6K3		R-HSA-1855193;R-HSA-1855194;R-HSA-1855227;R-HSA-1855158;R-HSA-1855223
FCGR2A	-1.59904	0.0735309				R-HSA-444209	Free fatty acid receptors	1	29	0.00190289	0.988089	0.988089	0.00520373	1	5	0.000353332	9606	Homo sapiens	FFAR2		R-HSA-444171
RP11-92C4.6	-1.59859	0.0922052				R-HSA-446210	Synthesis of UDP-N-acetyl-glucosamine	1	29	0.00190289	0.988089	0.988089	0.00520373	1	7	0.000494665	9606	Homo sapiens	BAALC		R-HSA-449715
FOXL1	-1.59772	2.43866e-23				R-HSA-194002	Glucocorticoid biosynthesis	1	29	0.00190289	0.988089	0.988089	0.00520373	1	9	0.000635997	9606	Homo sapiens	HSD11B1		R-HSA-194023
ITGA10	-1.59195	1.75097e-13				R-HSA-209968	Thyroxine biosynthesis	1	29	0.00190289	0.988089	0.988089	0.00520373	1	11	0.00077733	9606	Homo sapiens	DIO2		R-HSA-209772
RAD51AP1	-1.59179	6.55468e-13				R-HSA-5674400	Constitutive Signaling by AKT1 E17K in Cancer	1	29	0.00190289	0.988089	0.988089	0.00520373	1	18	0.00127199	9606	Homo sapiens	CDKN1A		R-HSA-2399969
COL4A2	-1.59173	3.14364e-32				R-HSA-5693606	DNA Double Strand Break Response	5	75	0.00492126	0.988994	0.988994	0.00480641	39	48	0.00339199	9606	Homo sapiens	CHEK2;HIST1H2BE;NBN;HIST1H2BD		R-HSA-5682967;R-HSA-5683735;R-HSA-69891;R-HSA-5682965;R-HSA-5683986;R-HSA-5683792;R-HSA-5693598;R-HSA-5682588;R-HSA-5683930;R-HSA-5682586;R-HSA-5683801;R-HSA-3785768;R-HSA-5682629;R-HSA-5683077;R-HSA-5693583;R-HSA-5683405;R-HSA-5682992;R-HSA-75174;R-HSA-5693566;R-HSA-5683774;R-HSA-5683967;R-HSA-5683964;R-HSA-5682044;R-HSA-5683384;R-HSA-5683385;R-HSA-5682598;R-HSA-5684006;R-HSA-5682983;R-HSA-56935…
KLHDC7B	-1.59145	0.0402227				R-HSA-5621480	Dectin-2 family	4	65	0.00426509	0.989164	0.989164	0.00473171	1	12	0.000847997	9606	Homo sapiens	MUC1;MUC2;MUC12;MUC4		R-HSA-8858500
LINC01173	-1.59139	0.105491				R-HSA-1280218	Adaptive Immune System	128	1012	0.0664042	0.989218	0.989218	0.00470816	163	265	0.0187266	9606	Homo sapiens	IFITM3;IFITM1;IFITM2;NCF1;CD81;NCF2;ICAM2;ICAM4;UBE2L6;ICAM1;HERC5;SKP2;B2M;TRIM21;HERC6;CD96;BTN1A1;TAP2;HLA-B;TAP1;HLA-F;HLA-E;PSME1;PSME2;TXNIP;CD300C;RBCK1;KIF20A;LAP3;COL17A1;PSMD10;CD274;UBA7;LY96;TAPBPL;PPL;RASGRP3;C3;RNF213;SOCS1;TNFRSF14;CD14;VCAM1;NFKBIA;COL1A1;COL1A2;RAET1E;SELL;MAP3K14;MYD88;CD22;SCN2B;ITGB1;IGHM;SH3KBP1;PTPN22;CTSS;KIF15;CTSO;DBP;CTSK;MRC1;CD36;CD34;CTSC;TRIM63;DTX3L…		R-HSA-202241;R-HSA-199169;R-HSA-2130725;R-HSA-202245;R-HSA-2130731;R-HSA-202248;R-HSA-2130478;R-HSA-8863895;R-HSA-1168640;R-HSA-8850326;R-HSA-1168643;R-HSA-1168642;R-HSA-2130486;R-HSA-5690702;R-HSA-389919;R-HSA-5690701;R-HSA-198941;R-HSA-5690740;R-HSA-2076220;R-HSA-198955;R-HSA-8863914;R-HSA-198958;R-HSA-202541;R-HSA-5696358;R-HSA-202291;R-HSA-389941;R-HSA-430135;R-HSA-5685607;R-HSA-2130706;R-HSA…
INHBE	-1.59079	6.12431e-11				R-HSA-8963691	Phenylalanine and tyrosine metabolism	2	43	0.00282152	0.989395	0.989395	0.00463026	3	12	0.000847997	9606	Homo sapiens	IL4I1;TAT		R-HSA-71155;R-HSA-517444;R-HSA-2160492
RP11-277P12.20	-1.59078	0.102879				R-HSA-3371511	HSF1 activation	2	43	0.00282152	0.989395	0.989395	0.00463026	1	7	0.000494665	9606	Homo sapiens	COL4A6;SERPINH1		R-HSA-4793819
MTMR11	-1.58931	6.44477e-16				R-HSA-111933	Calmodulin induced events	2	43	0.00282152	0.989395	0.989395	0.00463026	3	23	0.00162533	9606	Homo sapiens	CAMK2A;ADCY7		R-HSA-442725;R-HSA-111930;R-HSA-9617583
DAB2	-1.58924	4.863e-61				R-HSA-111997	CaM pathway	2	43	0.00282152	0.989395	0.989395	0.00463026	3	24	0.00169599	9606	Homo sapiens	CAMK2A;ADCY7		R-HSA-442725;R-HSA-111930;R-HSA-9617583
MYC	-1.5867	1.5728e-21				R-HSA-69205	G1/S-Specific Transcription	2	43	0.00282152	0.989395	0.989395	0.00463026	2	28	0.00197866	9606	Homo sapiens	FBXO5		R-HSA-8961688;R-HSA-8961699
PCDHGA8	-1.58632	0.0181083				R-HSA-6804757	Regulation of TP53 Degradation	2	43	0.00282152	0.989395	0.989395	0.00463026	2	30	0.00211999	9606	Homo sapiens	CCNA2;CHEK2		R-HSA-349426;R-HSA-6793661
KRT8P36	-1.58631	0.0924225				R-HSA-453279	Mitotic G1 phase and G1/S transition	16	174	0.0114173	0.989415	0.989415	0.00462131	35	101	0.0071373	9606	Homo sapiens	TOP2A;PSMD10;CDKN1A;PSMB10;PSMB8;PSMB9;CCNA2;CCND1;MYC;PSME1;PSME2;FBXO5;SKP2		R-HSA-187520;R-HSA-9754129;R-HSA-9754130;R-HSA-8942607;R-HSA-8941895;R-HSA-8961688;R-HSA-8941915;R-HSA-1363328;R-HSA-198613;R-HSA-1363331;R-HSA-8848414;R-HSA-8942803;R-HSA-187545;R-HSA-187552;R-HSA-8964588;R-HSA-1363314;R-HSA-9018017;R-HSA-69227;R-HSA-8961699;R-HSA-8964580;R-HSA-8848436;R-HSA-1363303;R-HSA-8964475;R-HSA-187574;R-HSA-187575;R-HSA-187828;R-HSA-8932400;R-HSA-188345;R-HSA-8964531;R-H…
GP1BA	-1.58611	0.0993398				R-HSA-166520	Signaling by NTRKs	15	166	0.0108924	0.989763	0.989763	0.00446879	36	164	0.0115893	9606	Homo sapiens	FOSL1;EGR1;VGF;RRAD;IRS1;ID1;ID3;F3;DUSP6		R-HSA-9613202;R-HSA-198211;R-HSA-9031624;R-HSA-9613207;R-HSA-9613460;R-HSA-9613210;R-HSA-9031616;R-HSA-9613213;R-HSA-9612483;R-HSA-198295;R-HSA-203797;R-HSA-9621386;R-HSA-9613451;R-HSA-9621385;R-HSA-9031575;R-HSA-9612493;R-HSA-9621042;R-HSA-9620723;R-HSA-9620663;R-HSA-9603445;R-HSA-198315;R-HSA-9621048;R-HSA-9621054;R-HSA-9612514;R-HSA-9613219;R-HSA-9612516;R-HSA-9621035;R-HSA-198266;R-HSA-962103…
TRIM48	-1.58548	0.107098				R-HSA-70921	Histidine catabolism	1	30	0.0019685	0.989778	0.989778	0.00446203	1	8	0.000565331	9606	Homo sapiens	HNMT		R-HSA-175993
EMP1	-1.5836	7.59289e-50				R-HSA-2299718	Condensation of Prophase Chromosomes	3	55	0.00360892	0.99	0.99	0.00436489	8	10	0.000706664	9606	Homo sapiens	HIST1H2BE;HIST1H2BD		R-HSA-2245218;R-HSA-2288097;R-HSA-2301205;R-HSA-2294580;R-HSA-2172678;R-HSA-2294600;R-HSA-2294574;R-HSA-2294590
TM4SF1-AS1	-1.58182	0.0806098				R-HSA-383280	Nuclear Receptor transcription pathway	6	86	0.00564304	0.99026	0.99026	0.00425074	2	2	0.000141333	9606	Homo sapiens	VDR;ESRRB;NR2F1;NR1H3;NR1D1		R-HSA-382096;R-HSA-376419
CAPN9	-1.58172	0.10662				R-HSA-69206	G1/S Transition	13	150	0.00984252	0.990629	0.990629	0.00408879	14	61	0.00431065	9606	Homo sapiens	PSMD10;CCNA2;CDKN1A;CCND1;MYC;PSME1;PSME2;FBXO5;SKP2;PSMB10;PSMB8;PSMB9		R-HSA-187552;R-HSA-187520;R-HSA-8961699;R-HSA-8961688;R-HSA-8848436;R-HSA-187574;R-HSA-187575;R-HSA-187828;R-HSA-198613;R-HSA-8932400;R-HSA-8848414;R-HSA-188345;R-HSA-69562;R-HSA-187545
RP11-161H23.10	-1.58097	NA				R-HSA-1296072	Voltage gated Potassium channels	2	44	0.00288714	0.990716	0.990716	0.00405087	1	1	7.06664e-05	9606	Homo sapiens	KCNF1;KCNH4		R-HSA-1296127
CASP8	-1.58004	1.3648e-33				R-HSA-9696270	RND2 GTPase cycle	2	44	0.00288714	0.990716	0.990716	0.00405087	1	2	0.000141333	9606	Homo sapiens	CAV1;CKAP4		R-HSA-9696266
PCDHB15	-1.57992	6.06716e-06				R-HSA-9013420	RHOU GTPase cycle	2	44	0.00288714	0.990716	0.990716	0.00405087	1	4	0.000282666	9606	Homo sapiens	ARHGAP30;IQGAP3		R-HSA-9018766
PEAR1	-1.57926	3.34679e-10				R-HSA-3769402	Deactivation of the beta-catenin transactivating complex	2	44	0.00288714	0.990716	0.990716	0.00405087	3	14	0.000989329	9606	Homo sapiens	SOX15;SCG2		R-HSA-3364042;R-HSA-5665608;R-HSA-5626938
CH17-140K24.2	-1.57654	0.0941277				R-HSA-9694548	Maturation of spike protein	2	44	0.00288714	0.990716	0.990716	0.00405087	2	12	0.000847997	9606	Homo sapiens	APP;MGAT5		R-HSA-9694341;R-HSA-9696980
RP11-122C5.3	-1.57654	0.100331				R-HSA-204005	COPII-mediated vesicle transport	5	77	0.00505249	0.991091	0.991091	0.00388637	10	16	0.00113066	9606	Homo sapiens	MCFD2;COL7A1;FOLR3;CNIH3;CTSC		R-HSA-5694439;R-HSA-5694418;R-HSA-203973;R-HSA-5694417;R-HSA-5694446;R-HSA-5694527;R-HSA-204008;R-HSA-5694522;R-HSA-5694441;R-HSA-5694409
SAMD13	-1.57586	0.0492448				R-HSA-8963899	Plasma lipoprotein remodeling	3	56	0.00367454	0.991141	0.991141	0.00386453	9	31	0.00219066	9606	Homo sapiens	CETP;LIPC;ANGPTL4		R-HSA-6784676;R-HSA-6784628;R-HSA-349404;R-HSA-6785181;R-HSA-6785213;R-HSA-266350;R-HSA-5694109;R-HSA-266328;R-HSA-6785178
RP13-143G15.4	-1.57546	0.0822118				R-HSA-9659379	Sensory processing of sound	6	87	0.00570866	0.991193	0.991193	0.00384171	5	13	0.000918663	9606	Homo sapiens	ESPNL;KCNMA1;XIRP2;OTOF;FAM65B;SYP		R-HSA-9663363;R-HSA-9667809;R-HSA-9667761;R-HSA-9662096;R-HSA-9659380
ALDH1A1	-1.57505	0.0755011				R-HSA-5601884	PIWI-interacting RNA (piRNA) biogenesis	1	31	0.00203412	0.991228	0.991228	0.00382647	7	15	0.00106	9606	Homo sapiens	TDRD12		R-HSA-5601910;R-HSA-5603062;R-HSA-5601922;R-HSA-5629218;R-HSA-5601929;R-HSA-5601883;R-HSA-5603067
RNF213	-1.57435	2.23906e-44				R-HSA-1482801	Acyl chain remodelling of PS	1	31	0.00203412	0.991228	0.991228	0.00382647	2	8	0.000565331	9606	Homo sapiens	C1R;NES		R-HSA-1482691;R-HSA-1482636
CYP4F11	-1.57421	0.00112582				R-HSA-5205647	Mitophagy	1	31	0.00203412	0.991228	0.991228	0.00382647	3	15	0.00106	9606	Homo sapiens	SQSTM1		R-HSA-5205663;R-HSA-5205673;R-HSA-5205649
RP11-221J22.2	-1.57392	NA				R-HSA-400685	Sema4D in semaphorin signaling	1	31	0.00203412	0.991228	0.991228	0.00382647	2	13	0.000918663	9606	Homo sapiens	PLXNB3		R-HSA-373750;R-HSA-419646
COL4A5	-1.57384	4.0047e-08				R-HSA-3214842	HDMs demethylate histones	1	31	0.00203412	0.991228	0.991228	0.00382647	2	17	0.00120133	9606	Homo sapiens	ATP2B4		R-HSA-4724284;R-HSA-5661115
SH3PXD2A-AS1	-1.57368	NA				R-HSA-389887	Beta-oxidation of pristanoyl-CoA	1	31	0.00203412	0.991228	0.991228	0.00382647	1	11	0.00077733	9606	Homo sapiens	ACOX2		R-HSA-389889
GREM1	-1.57324	0.0306977				R-HSA-425410	Metal ion SLC transporters	1	31	0.00203412	0.991228	0.991228	0.00382647	1	20	0.00141333	9606	Homo sapiens	SLC39A6		R-HSA-442317
IGHM	-1.5729	0.075757				R-HSA-9772572	Early SARS-CoV-2 Infection Events	4	67	0.00439633	0.991347	0.991347	0.0037745	5	74	0.00522931	9606	Homo sapiens	NRP1;SDC3;SDC1;AGRN		R-HSA-9694579;R-HSA-9694661;R-HSA-9699007;R-HSA-9697423;R-HSA-9698988
CTD-2334D19.1	-1.5718	0.0511087				R-HSA-202427	Phosphorylation of CD3 and TCR zeta chains	2	45	0.00295276	0.991875	0.991875	0.00354284	6	7	0.000494665	9606	Homo sapiens	CD4;PTPN22		R-HSA-202291;R-HSA-202214;R-HSA-202165;R-HSA-8855375;R-HSA-202233;R-HSA-8852200
ARHGAP24	-1.57152	5.48105e-16				R-HSA-74217	Purine salvage	2	45	0.00295276	0.991875	0.991875	0.00354284	2	12	0.000847997	9606	Homo sapiens	GMPR;AMPD3		R-HSA-514604;R-HSA-76590
PARP14	-1.57104	1.81409e-48				R-HSA-193775	Synthesis of bile acids and bile salts via 24-hydroxycholesterol	2	45	0.00295276	0.991875	0.991875	0.00354284	3	28	0.00197866	9606	Homo sapiens	HSD3B7;AKR1C1		R-HSA-193781;R-HSA-193758;R-HSA-193789
RP11-467L13.5	-1.5706	0.0984706				R-HSA-190236	Signaling by FGFR	8	107	0.007021	0.991971	0.991971	0.00350112	122	142	0.0100346	9606	Homo sapiens	FGF5;FGF7;FLRT1;FGFR4;FGF1;FGF2;FGFR1		R-HSA-5654614;R-HSA-5654615;R-HSA-5654612;R-HSA-5654608;R-HSA-5654622;R-HSA-5654623;R-HSA-5654620;R-HSA-5654618;R-HSA-5654596;R-HSA-5654597;R-HSA-5654594;R-HSA-5654592;R-HSA-5654607;R-HSA-5654605;R-HSA-5654603;R-HSA-5654600;R-HSA-5654646;R-HSA-1307955;R-HSA-5654647;R-HSA-5654643;R-HSA-5654640;R-HSA-5654641;R-HSA-190245;R-HSA-1307963;R-HSA-5654399;R-HSA-5654655;R-HSA-5654397;R-HSA-5654653;R-HSA-56…
VSIG10L	-1.5706	3.45459e-13				R-HSA-5621481	C-type lectin receptors (CLRs)	19	203	0.0133202	0.99198	0.99198	0.003497	23	68	0.00480531	9606	Homo sapiens	PSMD10;ICAM2;PSMB10;PSMB8;RELB;PSMB9;NFKBIA;MUC1;MUC2;CASP8;CLEC7A;IL1B;MUC12;PSME1;PSME2;MAP3K14;MUC4		R-HSA-5660662;R-HSA-5660663;R-HSA-5660980;R-HSA-8858500;R-HSA-5607728;R-HSA-5607731;R-HSA-5607741;R-HSA-202541;R-HSA-5607738;R-HSA-5660665;R-HSA-5660965;R-HSA-5607750;R-HSA-5607745;R-HSA-5621571;R-HSA-5607725;R-HSA-5660622;R-HSA-5607724;R-HSA-5607726;R-HSA-5607758;R-HSA-5607721;R-HSA-5607720;R-HSA-5607723;R-HSA-5607722
JPH2	-1.5703	3.79782e-11				R-HSA-9013408	RHOG GTPase cycle	5	78	0.00511811	0.991991	0.991991	0.00349205	3	6	0.000423998	9606	Homo sapiens	ITGB1;CAV1;ARHGDIB;DOCK2;VAV1		R-HSA-9014456;R-HSA-9014449;R-HSA-9014433
SLC38A4	-1.56983	1.892e-12				R-HSA-2453902	The canonical retinoid cycle in rods (twilight vision)	3	57	0.00374016	0.992156	0.992156	0.00342003	5	25	0.00176666	9606	Homo sapiens	CYP4V2;ABCA4;STRA6		R-HSA-2453876;R-HSA-2453863;R-HSA-2466749;R-HSA-6786239;R-HSA-1467466
RP11-404P21.5	-1.5686	0.0977893				R-HSA-983189	Kinesins	4	68	0.00446194	0.992273	0.992273	0.00336872	5	14	0.000989329	9606	Homo sapiens	KIF25;KIF2C;KIF20A;KIF15		R-HSA-983259;R-HSA-990489;R-HSA-984648;R-HSA-984821;R-HSA-983266
FAM196A	-1.5672	0.0115158				R-HSA-8878171	Transcriptional regulation by RUNX1	26	261	0.017126	0.992321	0.992321	0.00334793	60	132	0.00932796	9606	Homo sapiens	PSMD10;NFE2;CSF2;GP1BA;THBS1;FOXP3;PSMB10;PSMB8;PML;PSMB9;H19;MOV10;LGALS3;CTSO;CCND1;CTSK;PSME1;HIST1H2BE;PSME2;HIST1H2BD		R-HSA-8936584;R-HSA-8938121;R-HSA-8937097;R-HSA-8938251;R-HSA-8938507;R-HSA-8938382;R-HSA-8936068;R-HSA-8865547;R-HSA-8865546;R-HSA-8938887;R-HSA-8877192;R-HSA-8937113;R-HSA-8936989;R-HSA-8937118;R-HSA-8936979;R-HSA-8938389;R-HSA-8936599;R-HSA-8936616;R-HSA-8877348;R-HSA-8936621;R-HSA-8937134;R-HSA-8877345;R-HSA-8936608;R-HSA-8936481;R-HSA-8936995;R-HSA-8865320;R-HSA-8937016;R-HSA-8935864;R-HSA-8…
RAB37	-1.56522	0.000919752				R-HSA-210500	Glutamate Neurotransmitter Release Cycle	1	32	0.00209974	0.992472	0.992472	0.00328174	1	8	0.000565331	9606	Homo sapiens	SLC1A7		R-HSA-210404
RAB17	-1.5651	0.0022433				R-HSA-2046105	Linoleic acid (LA) metabolism	1	32	0.00209974	0.992472	0.992472	0.00328174	1	10	0.000706664	9606	Homo sapiens	ABCD1		R-HSA-2046093
C1orf140	-1.56468	0.0701802				R-HSA-525793	Myogenesis	1	32	0.00209974	0.992472	0.992472	0.00328174	1	14	0.000989329	9606	Homo sapiens	MAP2K6		R-HSA-448951
LOXL1-AS1	-1.56411	4.83614e-14				R-HSA-168276	NS1 Mediated Effects on Host Pathways	2	46	0.00301837	0.992893	0.992893	0.00309755	2	6	0.000423998	9606	Homo sapiens	EIF2AK2;ISG15		R-HSA-168896;R-HSA-1176059
SPTBN5	-1.56382	3.87802e-07				R-HSA-9648002	RAS processing	2	46	0.00301837	0.992893	0.992893	0.00309755	2	21	0.00148399	9606	Homo sapiens	APP;BCL2L1		R-HSA-9653595;R-HSA-9647982
AQP5	-1.56349	0.0568459				R-HSA-6806003	Regulation of TP53 Expression and Degradation	2	46	0.00301837	0.992893	0.992893	0.00309755	2	35	0.00247332	9606	Homo sapiens	CCNA2;CHEK2		R-HSA-349426;R-HSA-6793661
AC124789.1	-1.56272	0.000264911				R-HSA-167243	Tat-mediated HIV elongation arrest and recovery	1	33	0.00216535	0.99354	0.99354	0.00281479	3	3	0.000211999	9606	Homo sapiens	TAT		R-HSA-167090;R-HSA-167459;R-HSA-167148
MRGPRF-AS1	-1.56166	0.00348315				R-HSA-167238	Pausing and recovery of Tat-mediated HIV elongation	1	33	0.00216535	0.99354	0.99354	0.00281479	2	2	0.000141333	9606	Homo sapiens	TAT		R-HSA-167076;R-HSA-167150
ODF3B	-1.56151	0.033188				R-HSA-4641262	Disassembly of the destruction complex and recruitment of AXIN to the membrane	1	33	0.00216535	0.99354	0.99354	0.00281479	1	7	0.000494665	9606	Homo sapiens	CAV1		R-HSA-5368596
SUSD4	-1.56118	0.00757659				R-HSA-83936	Transport of nucleosides and free purine and pyrimidine bases across the plasma membrane	1	33	0.00216535	0.99354	0.99354	0.00281479	1	16	0.00113066	9606	Homo sapiens	SLC28A3		R-HSA-109538
OSBPL7	-1.56107	2.70578e-16				R-HSA-381119	Unfolded Protein Response (UPR)	13	155	0.0101706	0.993721	0.993721	0.0027354	10	94	0.00664264	9606	Homo sapiens	IGFBP1;EXTL1;CXCL8;CREB3L1;DDIT3;BAALC;CCL2;B9D2		R-HSA-8953336;R-HSA-8874212;R-HSA-517731;R-HSA-8874194;R-HSA-8874193;R-HSA-1791180;R-HSA-1791107;R-HSA-1791056;R-HSA-1791088;R-HSA-8874184
VWA3A	-1.55984	0.0978173				R-HSA-73779	RNA Polymerase II Transcription Pre-Initiation And Promoter Opening	2	47	0.00308399	0.993785	0.993785	0.00270739	5	5	0.000353332	9606	Homo sapiens	TAF9B		R-HSA-109637;R-HSA-109636;R-HSA-109639;R-HSA-75095;R-HSA-109638
RP11-4C20.4	-1.55673	0.0984142				R-HSA-3371568	Attenuation phase	2	47	0.00308399	0.993785	0.993785	0.00270739	3	5	0.000353332	9606	Homo sapiens	COL4A6;SERPINH1		R-HSA-3371554;R-HSA-5082369;R-HSA-5082384
KCNN3	-1.55593	0.0932217				R-HSA-381771	Synthesis, secretion, and inactivation of Glucagon-like Peptide-1 (GLP-1)	2	47	0.00308399	0.993785	0.993785	0.00270739	4	8	0.000565331	9606	Homo sapiens	DPP4;FAP;SPC25		R-HSA-9023633;R-HSA-9023632;R-HSA-400459;R-HSA-9709179
RP4-641G12.3	-1.55509	NA				R-HSA-5696395	Formation of Incision Complex in GG-NER	2	47	0.00308399	0.993785	0.993785	0.00270739	2	10	0.000706664	9606	Homo sapiens	SUMO3		R-HSA-6790487;R-HSA-6790454
AC074391.1	-1.55507	0.065601				R-HSA-9707616	Heme signaling	4	70	0.00459318	0.993849	0.993849	0.00267954	12	25	0.00176666	9606	Homo sapiens	HELZ2;LY96;NR1D1		R-HSA-400342;R-HSA-1368069;R-HSA-5663271;R-HSA-1368119;R-HSA-1368065;R-HSA-5663265;R-HSA-1368140;R-HSA-549475;R-HSA-5663245;R-HSA-5663258;R-HSA-9707594;R-HSA-9707659
TLR1	-1.55437	0.00337826				R-HSA-3371571	HSF1-dependent transactivation	3	59	0.00387139	0.993859	0.993859	0.00267507	5	8	0.000565331	9606	Homo sapiens	CAMK2A;COL4A6;SERPINH1		R-HSA-3371554;R-HSA-5082356;R-HSA-5082369;R-HSA-5082384;R-HSA-5082387
RP11-1E6.1	-1.55426	NA				R-HSA-2514856	The phototransduction cascade	3	59	0.00387139	0.993859	0.993859	0.00267507	4	27	0.00190799	9606	Homo sapiens	SLC24A1;PDE6G;PDE6A		R-HSA-74065;R-HSA-2584246;R-HSA-74059;R-HSA-2514891
TMBIM4	-1.55401	3.31601e-06				R-HSA-373752	Netrin-1 signaling	3	59	0.00387139	0.993859	0.993859	0.00267507	3	37	0.00261466	9606	Homo sapiens	ABLIM3;TRPC4;SLIT1		R-HSA-373715;R-HSA-418865;R-HSA-622390
LRIT3	-1.55276	0.0891612				R-HSA-9694635	Translation of Structural Proteins	5	81	0.00531496	0.994201	0.994201	0.00252595	3	46	0.00325065	9606	Homo sapiens	PARP10;APP;MGAT5;PARP14;PARP9		R-HSA-9694341;R-HSA-9696980;R-HSA-9729279
LURAP1L-AS1	-1.55239	0.0491573				R-HSA-77387	Insulin receptor recycling	1	34	0.00223097	0.994456	0.994456	0.00241443	2	6	0.000423998	9606	Homo sapiens	ATP6V0D2		R-HSA-74723;R-HSA-5252133
WNT5A	-1.55175	3.14829e-49				R-HSA-111996	Ca-dependent events	2	48	0.00314961	0.994568	0.994568	0.00236566	3	27	0.00190799	9606	Homo sapiens	CAMK2A;ADCY7		R-HSA-442725;R-HSA-111930;R-HSA-9617583
CD82	-1.55034	3.20024e-71				R-HSA-9607240	FLT3 Signaling	2	48	0.00314961	0.994568	0.994568	0.00236566	3	43	0.00303865	9606	Homo sapiens	SLA;SH2B3		R-HSA-9706293;R-HSA-9706319;R-HSA-9706315
RP5-1142A6.9	-1.54994	0.0713284				R-HSA-9634815	Transcriptional Regulation by NPAS4	3	60	0.00393701	0.994571	0.994571	0.00236436	4	47	0.00332132	9606	Homo sapiens	MOV10;PLK2		R-HSA-9768788;R-HSA-9769165;R-HSA-9768782;R-HSA-9769177
SYNC	-1.54976	1.71787e-15				R-HSA-5693538	Homology Directed Repair	10	130	0.00853018	0.994668	0.994668	0.00232194	40	52	0.00367465	9606	Homo sapiens	RAD51AP1;CCNA2;POLQ;RMI2;EXO1;HIST1H2BE;NBN;HIST1H2BD;RHNO1		R-HSA-5684887;R-HSA-5684052;R-HSA-5693589;R-HSA-5684882;R-HSA-5686483;R-HSA-5685011;R-HSA-5693584;R-HSA-5685341;R-HSA-5687640;R-HSA-5693593;R-HSA-5686469;R-HSA-5684096;R-HSA-5686657;R-HSA-5685838;R-HSA-5693580;R-HSA-5684108;R-HSA-5686410;R-HSA-5684875;R-HSA-5693620;R-HSA-5686642;R-HSA-5687664;R-HSA-5684081;R-HSA-5686398;R-HSA-5693564;R-HSA-5687484;R-HSA-5687675;R-HSA-5693561;R-HSA-5687673;R-HSA-5…
RP11-805I24.3	-1.54963	0.0766571				R-HSA-9648025	EML4 and NUDC in mitotic spindle formation	9	121	0.00793963	0.994789	0.994789	0.00226908	3	5	0.000353332	9606	Homo sapiens	NEK6;BIRC5;KIF2C;B9D2;AURKB;NDC80;SKA1;SPC24;SPC25		R-HSA-9648114;R-HSA-9648017;R-HSA-9648089
UNC93B1	-1.54927	7.10785e-46				R-HSA-500792	GPCR ligand binding	70	609	0.0399606	0.995025	0.995025	0.00216585	66	217	0.0153346	9606	Homo sapiens	CHRM2;APP;OXTR;CXCL8;PTGDR2;GPR65;ECE1;GRPR;CXCL5;CX3CL1;EDNRA;GNGT2;ADGRE5;UCN2;GPER1;CCRL2;BDKRB2;C3AR1;BDKRB1;CCR7;FFAR2;CCR3;CMKLR1;GPR39;PTGIR;EDN1;GPR37;ANXA1;GLP2R;F2R;WNT5A;SSTR1;WNT16;SSTR3;TAPBP;UTS2B;HKDC1;PTGFR;SUCNR1;PTGER1;EI24;PLPPR4;C5AR1;LPAR1;HCAR2;C3;HRH1;CCL5;CCL3;SERPINH1;CCL2;TAC3;NTSR1;CCR1;CCL20;FZD6;GNG11;APLN;KISS1;CXCL10;CXCL11;LPAR6;ACKR4;ACKR3;F2RL2;F2RL3		R-HSA-391942;R-HSA-391936;R-HSA-390912;R-HSA-383373;R-HSA-8862733;R-HSA-444171;R-HSA-9718020;R-HSA-388503;R-HSA-390673;R-HSA-8937631;R-HSA-373791;R-HSA-444572;R-HSA-420123;R-HSA-3296301;R-HSA-444838;R-HSA-388900;R-HSA-9656244;R-HSA-416929;R-HSA-417825;R-HSA-5336182;R-HSA-381612;R-HSA-373813;R-HSA-8877620;R-HSA-9654054;R-HSA-879674;R-HSA-444476;R-HSA-374207;R-HSA-419389;R-HSA-444731;R-HSA-374331;R…
APOD	-1.54897	0.0503596				R-HSA-73772	RNA Polymerase I Promoter Escape	3	61	0.00400262	0.995202	0.995202	0.00208889	1	2	0.000141333	9606	Homo sapiens	HIST1H2BE;HIST1H2BD		R-HSA-74986
KIAA0101	-1.54774	1.83591e-05				R-HSA-917729	Endosomal Sorting Complex Required For Transport (ESCRT)	1	35	0.00229659	0.995242	0.995242	0.00207114	1	4	0.000282666	9606	Homo sapiens	CHMP5		R-HSA-917693
HMGA2	-1.54686	2.70231e-27				R-HSA-180024	DARPP-32 events	1	35	0.00229659	0.995242	0.995242	0.00207114	2	12	0.000847997	9606	Homo sapiens	PDE4B		R-HSA-177284;R-HSA-9644869
RP11-350N15.6	-1.54632	0.0469819				R-HSA-167161	HIV Transcription Initiation	2	49	0.00321522	0.995253	0.995253	0.00206645	4	4	0.000282666	9606	Homo sapiens	TAF9B		R-HSA-167477;R-HSA-167130;R-HSA-167134;R-HSA-167118
CLCA2	-1.54558	0.0951216				R-HSA-75953	RNA Polymerase II Transcription Initiation	2	49	0.00321522	0.995253	0.995253	0.00206645	3	3	0.000211999	9606	Homo sapiens	TAF9B		R-HSA-75861;R-HSA-75864;R-HSA-75866
CCR3	-1.54494	NA				R-HSA-167162	RNA Polymerase II HIV Promoter Escape	2	49	0.00321522	0.995253	0.995253	0.00206645	6	9	0.000635997	9606	Homo sapiens	TAF9B		R-HSA-167474;R-HSA-9613490;R-HSA-167136;R-HSA-167121;R-HSA-9613498;R-HSA-167113
APOL4	-1.5432	NA				R-HSA-9609736	Assembly and cell surface presentation of NMDA receptors	2	49	0.00321522	0.995253	0.995253	0.00206645	2	23	0.00162533	9606	Homo sapiens	ACTN2;CAMK2A		R-HSA-9611030;R-HSA-9611368
KCNF1	-1.54313	4.46336e-16				R-HSA-9013148	CDC42 GTPase cycle	13	159	0.0104331	0.995477	0.995477	0.00196866	4	6	0.000423998	9606	Homo sapiens	STARD13;DNMBP;ARHGAP30;JUP;CAV1;ARHGDIB;CHN1;CDC42EP3;CDC42EP2;STOM;IQGAP3;ARHGAP24		R-HSA-9013161;R-HSA-9013157;R-HSA-9013159;R-HSA-9013158
RP11-395N3.2	-1.54301	0.0175296				R-HSA-9678108	SARS-CoV-1 Infection	17	194	0.0127297	0.9955	0.9955	0.00195876	17	159	0.011236	9606	Homo sapiens	SMAD3;DDX58;CAV1;SERPINE1;NMI;PARP14;PARP9;IFIH1;NFKBIA;PARP10;BST2;CASP1;TRIM25;NLRP3;SFN;IKBKE;BCL2L1		R-HSA-9704692;R-HSA-9731057;R-HSA-9693590;R-HSA-9693589;R-HSA-9727922;R-HSA-9711058;R-HSA-9685268;R-HSA-9685179;R-HSA-9731034;R-HSA-9685281;R-HSA-9731047;R-HSA-9735840;R-HSA-9710988;R-HSA-9737710;R-HSA-9704655;R-HSA-9727919;R-HSA-9686061
LAP3	-1.5423	5.14777e-47				R-HSA-69002	DNA Replication Pre-Initiation	10	132	0.00866142	0.995542	0.995542	0.00194028	4	32	0.00226132	9606	Homo sapiens	PSMD10;PSME1;TXNIP;PSME2;HIST1H2BE;HIST1H2BD;PSMB10;PSMB8;PSMB9		R-HSA-68825;R-HSA-9749197;R-HSA-68712;R-HSA-9749098
ZFP36L1	-1.5422	9.77899e-102				R-HSA-8876198	RAB GEFs exchange GTP for GDP on RABs	6	94	0.00616798	0.995711	0.995711	0.00186667	5	21	0.00148399	9606	Homo sapiens	ST5;DENND2A;RAB27B;RAB7B;RIN1;RIN2		R-HSA-8876615;R-HSA-8876191;R-HSA-8877308;R-HSA-8877451;R-HSA-8875320
RP11-372K14.2	-1.54172	0.0467846				R-HSA-5250924	B-WICH complex positively regulates rRNA expression	3	62	0.00406824	0.995761	0.995761	0.00184478	1	3	0.000211999	9606	Homo sapiens	HIST1H2BE;HIST1H2BD		R-HSA-5250938
ICAM1	-1.54133	0.00788488				R-HSA-8852135	Protein ubiquitination	5	84	0.00551181	0.995819	0.995819	0.00181944	4	32	0.00226132	9606	Homo sapiens	TMEM129;HLA-B;HIST1H2BE;HIST1H2BD		R-HSA-8943080;R-HSA-8943083;R-HSA-8942099;R-HSA-8942101
UPF3AP3	-1.54105	0.0237297				R-HSA-162909	Host Interactions of HIV factors	12	151	0.00990814	0.995827	0.995827	0.0018163	23	54	0.00381598	9606	Homo sapiens	PSMD10;CD4;APOBEC3G;TAT;PSME1;PSME2;DOCK2;B2M;PSMB10;PSMB8;PSMB9		R-HSA-167234;R-HSA-182243;R-HSA-182279;R-HSA-180555;R-HSA-200879;R-HSA-167566;R-HSA-182286;R-HSA-180591;R-HSA-167597;R-HSA-167537;R-HSA-167601;R-HSA-180630;R-HSA-180599;R-HSA-182263;R-HSA-180597;R-HSA-180634;R-HSA-180602;R-HSA-180603;R-HSA-180632;R-HSA-200952;R-HSA-180606;R-HSA-180540;R-HSA-180573
SULF1	-1.54063	1.15279e-05				R-HSA-512988	Interleukin-3, Interleukin-5 and GM-CSF signaling	2	50	0.00328084	0.995853	0.995853	0.00180455	23	38	0.00268532	9606	Homo sapiens	CSF2;VAV1		R-HSA-912527;R-HSA-913451;R-HSA-909738;R-HSA-879914;R-HSA-879909;R-HSA-879942;R-HSA-914182;R-HSA-879910;R-HSA-921155;R-HSA-879907;R-HSA-508247;R-HSA-453111;R-HSA-913374;R-HSA-879934;R-HSA-453104;R-HSA-913371;R-HSA-879930;R-HSA-879925;R-HSA-912757;R-HSA-914036;R-HSA-912727;R-HSA-913424;R-HSA-913360
CSDC2	-1.54054	7.86189e-21				R-HSA-2187338	Visual phototransduction	14	169	0.0110892	0.99588	0.99588	0.00179304	15	92	0.00650131	9606	Homo sapiens	SLC24A1;PDE6G;AKR1C1;SDC3;ABCA4;PLB1;AKR1B10;CYP4V2;SDC1;PDE6A;AGRN;LDLR;STRA6		R-HSA-2453863;R-HSA-975594;R-HSA-2404131;R-HSA-74059;R-HSA-2423785;R-HSA-2514891;R-HSA-2429643;R-HSA-74065;R-HSA-2453876;R-HSA-2584246;R-HSA-2466749;R-HSA-6786239;R-HSA-2424254;R-HSA-1467466;R-HSA-2855252
CTBS	-1.53937	2.28583e-14				R-HSA-76046	RNA Polymerase III Transcription Initiation	1	36	0.0023622	0.995917	0.995917	0.00177674	4	13	0.000918663	9606	Homo sapiens	SNAPC1		R-HSA-83793;R-HSA-112152;R-HSA-83803;R-HSA-83791
LAMB1	-1.5391	3.13671e-50				R-HSA-380972	Energy dependent regulation of mTOR by LKB1-AMPK	1	36	0.0023622	0.995917	0.995917	0.00177674	2	7	0.000494665	9606	Homo sapiens	RRAGB		R-HSA-447074;R-HSA-380979
SMOC1	-1.53833	0.0164194				R-HSA-9706574	RHOBTB GTPase Cycle	1	36	0.0023622	0.995917	0.995917	0.00177674	1	4	0.000282666	9606	Homo sapiens	PDE5A		R-HSA-9018778
DNMBP	-1.53832	3.64115e-43				R-HSA-549127	Organic cation transport	1	36	0.0023622	0.995917	0.995917	0.00177674	2	9	0.000635997	9606	Homo sapiens	SLC22A4		R-HSA-549241;R-HSA-549297
RUFY4	-1.53832	NA				R-HSA-5693567	HDR through Homologous Recombination (HRR) or Single Strand Annealing (SSA)	9	124	0.00813648	0.996056	0.996056	0.00171641	32	44	0.00310932	9606	Homo sapiens	RAD51AP1;CCNA2;RMI2;EXO1;HIST1H2BE;NBN;HIST1H2BD;RHNO1		R-HSA-5684887;R-HSA-5684052;R-HSA-5693589;R-HSA-5684882;R-HSA-5686483;R-HSA-5685011;R-HSA-5693584;R-HSA-5685341;R-HSA-5693593;R-HSA-5686469;R-HSA-5684096;R-HSA-5686657;R-HSA-5685838;R-HSA-5693580;R-HSA-5684108;R-HSA-5686410;R-HSA-5684875;R-HSA-5693620;R-HSA-5686642;R-HSA-5684081;R-HSA-5686398;R-HSA-5693564;R-HSA-5693561;R-HSA-5693542;R-HSA-5684071;R-HSA-5685156;R-HSA-5693539;R-HSA-5685985;R-HSA-5…
FBLN5	-1.53816	2.00716e-48				R-HSA-5610787	Hedgehog 'off' state	9	124	0.00813648	0.996056	0.996056	0.00171641	14	32	0.00226132	9606	Homo sapiens	PSMD10;PSME1;PSME2;ADCY7;PSMB10;PSMB8;GLI2;PSMB9		R-HSA-5610717;R-HSA-5610718;R-HSA-5610745;R-HSA-5610757;R-HSA-5617413;R-HSA-5610727;R-HSA-5610758;R-HSA-5610723;R-HSA-5610754;R-HSA-5617410;R-HSA-5610767;R-HSA-5610766;R-HSA-5610760;R-HSA-5610730
ZMYND8	-1.53582	8.46335e-26				R-HSA-3214815	HDACs deacetylate histones	3	63	0.00413386	0.996257	0.996257	0.00162856	4	5	0.000353332	9606	Homo sapiens	HIST1H2BE;HIST1H2BD		R-HSA-3777129;R-HSA-3782637;R-HSA-3782655;R-HSA-3769447
IL1R1	-1.53559	1.04717e-44				R-HSA-73776	RNA Polymerase II Promoter Escape	2	51	0.00334646	0.996379	0.996379	0.0015754	5	7	0.000494665	9606	Homo sapiens	TAF9B		R-HSA-75873;R-HSA-9613494;R-HSA-75850;R-HSA-9613497;R-HSA-75869
APOBEC3F	-1.53476	4.21676e-12				R-HSA-1638074	Keratan sulfate/keratin metabolism	2	51	0.00334646	0.996379	0.996379	0.0015754	10	16	0.00113066	9606	Homo sapiens	B4GALT1;LUM		R-HSA-2046239;R-HSA-2046175;R-HSA-2046222;R-HSA-2025724;R-HSA-2046285;R-HSA-2046298;R-HSA-2025723;R-HSA-2046265;R-HSA-1793217;R-HSA-2046180
EMP3	-1.53398	2.1745e-89				R-HSA-400508	Incretin synthesis, secretion, and inactivation	2	51	0.00334646	0.996379	0.996379	0.0015754	7	15	0.00106	9606	Homo sapiens	DPP4;FAP;SPC25		R-HSA-9023627;R-HSA-9023626;R-HSA-400496;R-HSA-9023633;R-HSA-9023632;R-HSA-400459;R-HSA-9709179
GDF6	-1.5333	9.13905e-09				R-HSA-75876	Synthesis of very long-chain fatty acyl-CoAs	2	51	0.00334646	0.996379	0.996379	0.0015754	2	12	0.000847997	9606	Homo sapiens	ACSL5;HACD4		R-HSA-201035;R-HSA-5676637
SYNPO2	-1.53292	6.00764e-10				R-HSA-8854214	TBC/RABGAPs	2	51	0.00334646	0.996379	0.996379	0.0015754	2	14	0.000989329	9606	Homo sapiens	TBC1D2;RAB7B		R-HSA-8854255;R-HSA-8854329
C1QTNF6	-1.5325	7.19534e-19				R-HSA-1461973	Defensins	2	51	0.00334646	0.996379	0.996379	0.0015754	2	19	0.00134266	9606	Homo sapiens	TLR1;CD4		R-HSA-1471314;R-HSA-1974676
EIF1B-AS1	-1.53241	0.00236422				R-HSA-162588	Budding and maturation of HIV virion	1	37	0.00242782	0.996496	0.996496	0.00152424	2	4	0.000282666	9606	Homo sapiens	CHMP5		R-HSA-3159232;R-HSA-3159227
ERAP1	-1.53178	1.82377e-44				R-HSA-8963693	Aspartate and asparagine metabolism	1	37	0.00242782	0.996496	0.996496	0.00152424	1	11	0.00077733	9606	Homo sapiens	ASPA		R-HSA-5691507
PDE4B	-1.53142	8.64595e-16				R-HSA-5609975	Diseases associated with glycosylation precursor biosynthesis	1	37	0.00242782	0.996496	0.996496	0.00152424	1	15	0.00106	9606	Homo sapiens	BAALC		R-HSA-4085027
CCDC113	-1.52922	1.24016e-16				R-HSA-9033658	Blood group systems biosynthesis	2	52	0.00341207	0.996839	0.996839	0.00137497	5	22	0.00155466	9606	Homo sapiens	B3GALT2;FUT3		R-HSA-9605682;R-HSA-9603986;R-HSA-9603989;R-HSA-9605609;R-HSA-9605644
IL18R1	-1.52916	2.25635e-14				R-HSA-156581	Methylation	2	52	0.00341207	0.996839	0.996839	0.00137497	2	13	0.000918663	9606	Homo sapiens	NNMT;GSTO2		R-HSA-5696230;R-HSA-175987
RP11-280G9.1	-1.52911	NA				R-HSA-201681	TCF dependent signaling in response to WNT	19	216	0.0141732	0.996875	0.996875	0.00135946	23	71	0.00501731	9606	Homo sapiens	PSMD10;CAV1;WNT5A;FZD6;DKK1;PSMB10;PSMB8;PSMB9;SFRP1;TERT;MYC;SOX15;PSME1;HIST1H2BE;PSME2;SCG2;HIST1H2BD		R-HSA-3769401;R-HSA-3772441;R-HSA-3769370;R-HSA-4641253;R-HSA-3322422;R-HSA-4411367;R-HSA-5368596;R-HSA-4641249;R-HSA-5323545;R-HSA-3364026;R-HSA-4641260;R-HSA-1458875;R-HSA-4641256;R-HSA-5626938;R-HSA-4641236;R-HSA-1504193;R-HSA-3364042;R-HSA-5368586;R-HSA-3640874;R-HSA-3364014;R-HSA-5665608;R-HSA-4411357;R-HSA-3451147
TRIM25	-1.52865	3.78585e-51				R-HSA-390247	Beta-oxidation of very long chain fatty acids	1	38	0.00249344	0.996994	0.996994	0.00130767	1	12	0.000847997	9606	Homo sapiens	ABCD1		R-HSA-390393
ZNF154	-1.52826	0.000152079				R-HSA-1655829	Regulation of cholesterol biosynthesis by SREBP (SREBF)	5	87	0.00570866	0.996999	0.996999	0.00130528	52	52	0.00367465	9606	Homo sapiens	HELZ2;SREBF1;FAS		R-HSA-2426149;R-HSA-1655833;R-HSA-2426148;R-HSA-1655832;R-HSA-2426151;R-HSA-1655835;R-HSA-1655834;R-HSA-2426150;R-HSA-1655837;R-HSA-2426144;R-HSA-1655836;R-HSA-2426147;R-HSA-1655839;R-HSA-2426146;R-HSA-1655825;R-HSA-2426157;R-HSA-2426156;R-HSA-1655824;R-HSA-1655827;R-HSA-1655826;R-HSA-2426158;R-HSA-2426153;R-HSA-2426152;R-HSA-1655828;R-HSA-1655831;R-HSA-2426155;R-HSA-2426154;R-HSA-1655830;R-HSA-2…
CATSPER1	-1.52717	0.0173235				R-HSA-76042	RNA Polymerase II Transcription Initiation And Promoter Clearance	2	53	0.00347769	0.997241	0.997241	0.0011997	9	11	0.00077733	9606	Homo sapiens	TAF9B		R-HSA-75873;R-HSA-75861;R-HSA-9613494;R-HSA-75864;R-HSA-75866;R-HSA-75850;R-HSA-9613497;R-HSA-75869;R-HSA-75949
ADD3	-1.52711	1.84669e-68				R-HSA-1614558	Degradation of cysteine and homocysteine	2	53	0.00347769	0.997241	0.997241	0.0011997	4	23	0.00162533	9606	Homo sapiens	CD151;SQRDL		R-HSA-1614665;R-HSA-1614618;R-HSA-1614605;R-HSA-1614546
TMEM51	-1.52705	3.91547e-39				R-HSA-1489509	DAG and IP3 signaling	2	53	0.00347769	0.997241	0.997241	0.0011997	3	28	0.00197866	9606	Homo sapiens	CAMK2A;ADCY7		R-HSA-442725;R-HSA-111930;R-HSA-9617583
PPP1R26-AS1	-1.52669	0.00398605				R-HSA-176187	Activation of ATR in response to replication stress	1	39	0.00255906	0.99742	0.99742	0.0011219	2	9	0.000635997	9606	Homo sapiens	MRC1		R-HSA-176298;R-HSA-176318
SPC25	-1.52647	1.75678e-05				R-HSA-1855204	Synthesis of IP3 and IP4 in the cytosol	1	39	0.00255906	0.99742	0.99742	0.0011219	1	12	0.000847997	9606	Homo sapiens	PLCD4		R-HSA-1855214
SLFN5	-1.52631	5.88259e-48				R-HSA-388841	Costimulation by the CD28 family	6	99	0.00649606	0.997471	0.997471	0.0010996	13	35	0.00247332	9606	Homo sapiens	CD274;CD4;TNFRSF14;PDCD1LG2;MAP3K14;VAV1		R-HSA-6790087;R-HSA-389348;R-HSA-389350;R-HSA-389762;R-HSA-389352;R-HSA-389354;R-HSA-389941;R-HSA-389523;R-HSA-392530;R-HSA-388828;R-HSA-389759;R-HSA-389919;R-HSA-389758
RP11-440D17.4	-1.52538	0.05633				R-HSA-448424	Interleukin-17 signaling	4	78	0.00511811	0.997577	0.997577	0.00105377	9	35	0.00247332	9606	Homo sapiens	MAPK10;IL17RE;DUSP6;MAP2K6		R-HSA-168162;R-HSA-5678544;R-HSA-203797;R-HSA-168053;R-HSA-168136;R-HSA-450348;R-HSA-450333;R-HSA-450346;R-HSA-450296
FEZ2	-1.52524	2.73491e-52				R-HSA-2514859	Inactivation, recovery and regulation of the phototransduction cascade	2	54	0.00354331	0.997593	0.997593	0.0010465	1	19	0.00134266	9606	Homo sapiens	PDE6G;PDE6A		R-HSA-2584246
TNS3	-1.52519	2.61427e-70				R-HSA-1912408	Pre-NOTCH Transcription and Translation	5	89	0.0058399	0.997599	0.997599	0.0010438	18	28	0.00197866	9606	Homo sapiens	MOV10;CCND1;HIST1H2BE;HIST1H2BD		R-HSA-1912413;R-HSA-1912412;R-HSA-1606682;R-HSA-1912409;R-HSA-1912410;R-HSA-1912406;R-HSA-9604831;R-HSA-1912368;R-HSA-9604829;R-HSA-9604834;R-HSA-1912364;R-HSA-1912367;R-HSA-1912366;R-HSA-1912363;R-HSA-1912362;R-HSA-4395227;R-HSA-1606561;R-HSA-1912416
GJA1	-1.52466	1.55985e-42				R-HSA-425393	Transport of inorganic cations/anions and amino acids/oligopeptides	13	167	0.010958	0.997698	0.997698	0.00100077	14	76	0.00537065	9606	Homo sapiens	SLC24A1;SLC34A2;CD151;SLC6A20;SLC1A7;SLC9A1;SLC8A2;LAT2;SLC9A9;SLC15A3;SLC12A7;SLC25A22;SLC38A4		R-HSA-8875623;R-HSA-428007;R-HSA-425678;R-HSA-428015;R-HSA-1614546;R-HSA-425965;R-HSA-425994;R-HSA-352136;R-HSA-426155;R-HSA-427656;R-HSA-372843;R-HSA-352052;R-HSA-352191;R-HSA-425661
KRT80	-1.52439	2.73276e-27				R-HSA-428157	Sphingolipid metabolism	12	158	0.0103675	0.997727	0.997727	0.00098836	7	65	0.00459331	9606	Homo sapiens	GALC;STS;SPTLC3;SMPD1;ALDH3B1;ARSJ;ARSI;ARSG;ARSE;SUMF2;SUMF1		R-HSA-1614362;R-HSA-5696080;R-HSA-1614336;R-HSA-428127;R-HSA-1606564;R-HSA-1605797;R-HSA-1606839
HEXA-AS1	-1.51824	0.0634867				R-HSA-9013423	RAC3 GTPase cycle	6	100	0.00656168	0.997728	0.997728	0.000987895	2	6	0.000423998	9606	Homo sapiens	ITGB1;IL32;NCF1;NCF2;CAV1;ARHGDIB		R-HSA-9018808;R-HSA-9018807
KMO	-1.51797	0.102141				R-HSA-112043	PLC beta mediated events	3	67	0.00439633	0.997734	0.997734	0.000985375	6	32	0.00226132	9606	Homo sapiens	GNA15;CAMK2A;ADCY7		R-HSA-442725;R-HSA-112037;R-HSA-111879;R-HSA-111930;R-HSA-9617583;R-HSA-111870
LINC01560	-1.51796	0.00690834				R-HSA-1257604	PIP3 activates AKT signaling	31	321	0.021063	0.997764	0.997764	0.000972045	37	86	0.00607731	9606	Homo sapiens	PSMD10;CDKN1A;CSF1;IRS1;FGF1;FGF2;PSMB10;FGF5;IL1RL1;FGF7;RAC2;IER3;PDGFRB;EGR1;PDGFRA;EGF;HGF;VAV1;PSMB8;PML;EREG;PSMB9;MOV10;RRAGB;PSME1;SNAI2;PSME2;FGFR4;MYD88;FGFR1		R-HSA-8944457;R-HSA-8857925;R-HSA-8944650;R-HSA-8944522;R-HSA-2318752;R-HSA-8948621;R-HSA-8944078;R-HSA-8948623;R-HSA-8944706;R-HSA-8948612;R-HSA-8944454;R-HSA-8948569;R-HSA-8944538;R-HSA-8944026;R-HSA-198613;R-HSA-6811454;R-HSA-8944599;R-HSA-8944104;R-HSA-8948651;R-HSA-8944684;R-HSA-8948524;R-HSA-8945709;R-HSA-6807118;R-HSA-8948641;R-HSA-8944483;R-HSA-8948582;R-HSA-114542;R-HSA-8948583;R-HSA-894…
RBCK1	-1.51637	3.42246e-36				R-HSA-390471	Association of TriC/CCT with target proteins during biosynthesis	1	40	0.00262467	0.997786	0.997786	0.000962538	1	2	0.000141333	9606	Homo sapiens	FKBP9		R-HSA-390470
RP11-677M14.7	-1.51519	0.000375491				R-HSA-1461957	Beta defensins	1	40	0.00262467	0.997786	0.997786	0.000962538	1	5	0.000353332	9606	Homo sapiens	TLR1		R-HSA-1974676
PERP	-1.51433	3.372e-49				R-HSA-5696394	DNA Damage Recognition in GG-NER	1	40	0.00262467	0.997786	0.997786	0.000962538	1	5	0.000353332	9606	Homo sapiens	YY2		R-HSA-5691006
TAPBP	-1.51419	4.36897e-27				R-HSA-114508	Effects of PIP2 hydrolysis	1	40	0.00262467	0.997786	0.997786	0.000962538	1	9	0.000635997	9606	Homo sapiens	DAGLA		R-HSA-426032
C16orf89	-1.51208	7.97338e-05				R-HSA-2173782	Binding and Uptake of Ligands by Scavenger Receptors	13	168	0.0110236	0.997888	0.997888	0.000918055	13	33	0.00233199	9606	Homo sapiens	COL1A1;COL3A1;SPARC;COL1A2;COL4A2;SCARA5;COL4A1;SSC5D;MASP1;CD36;IGHA1;APOL1		R-HSA-2187264;R-HSA-3221843;R-HSA-2187266;R-HSA-2507854;R-HSA-2197770;R-HSA-8878603;R-HSA-2173778;R-HSA-2168889;R-HSA-2203480;R-HSA-2247512;R-HSA-2247513;R-HSA-2203516;R-HSA-2299677
DENND2A	-1.51164	7.73623e-40				R-HSA-2467813	Separation of Sister Chromatids	16	195	0.0127953	0.9979	0.9979	0.000912785	7	8	0.000565331	9606	Homo sapiens	PSMD10;AURKB;PSMB10;NDC80;PSMB8;SKA1;PSMB9;ESPL1;PSME1;BIRC5;TXNIP;PSME2;KIF2C;B9D2;SPC24;SPC25		R-HSA-174144;R-HSA-2467798;R-HSA-2467809;R-HSA-2467811;R-HSA-174202;R-HSA-2467775;R-HSA-174121
AF064858.6	-1.51155	0.0946817				R-HSA-5688426	Deubiquitination	27	289	0.0189633	0.997901	0.997901	0.00091271	28	77	0.00544131	9606	Homo sapiens	PSMD10;TNFAIP3;USP18;PSMB10;IFIH1;YY2;STAMBPL1;MYC;MRC1;TRIM25;NLRP3;TAF9B;SKP2;SMAD3;DDX58;PSMB8;TGFBR2;PSMB9;NFKBIA;CCNA2;PSME1;HIST1H2BE;PSME2;HIST1H2BD;BIRC3		R-HSA-5696534;R-HSA-6781797;R-HSA-688136;R-HSA-5696914;R-HSA-8869506;R-HSA-6781922;R-HSA-936390;R-HSA-5689630;R-HSA-5690845;R-HSA-5696600;R-HSA-5689539;R-HSA-5696960;R-HSA-5665871;R-HSA-5690827;R-HSA-5689544;R-HSA-5690870;R-HSA-5696564;R-HSA-6781764;R-HSA-5697009;R-HSA-5665854;R-HSA-6781897;R-HSA-936381;R-HSA-5696547;R-HSA-5690080;R-HSA-5690159;R-HSA-5691439;R-HSA-2179291;R-HSA-5690856
TGM1	-1.51074	3.04744e-07				R-HSA-3214858	RMTs methylate histone arginines	2	55	0.00360892	0.997901	0.997901	0.000912628	7	22	0.00155466	9606	Homo sapiens	CCND1;ART3		R-HSA-3215426;R-HSA-8879123;R-HSA-5216234;R-HSA-5205799;R-HSA-3215385;R-HSA-5205861;R-HSA-5661117
TG	-1.50907	1.65262e-05				R-HSA-5625740	RHO GTPases activate PKNs	4	80	0.00524934	0.998088	0.998088	0.000831053	9	20	0.00141333	9606	Homo sapiens	HIST1H2BE;SFN;HIST1H2BD		R-HSA-5625797;R-HSA-5625796;R-HSA-75016;R-HSA-5625870;R-HSA-5625774;R-HSA-5625849;R-HSA-5625848;R-HSA-5625784;R-HSA-5625883
VAV1	-1.50752	0.0924299				R-HSA-5663213	RHO GTPases Activate WASPs and WAVEs	1	41	0.00269029	0.9981	0.9981	0.000825826	4	10	0.000706664	9606	Homo sapiens	ACTR3		R-HSA-2029466;R-HSA-442592;R-HSA-2197690;R-HSA-2029473
BST1	-1.50716	5.1832e-07				R-HSA-8982491	Glycogen metabolism	1	41	0.00269029	0.9981	0.9981	0.000825826	10	37	0.00261466	9606	Homo sapiens	PPP1R3C		R-HSA-3781001;R-HSA-3781018;R-HSA-3781021;R-HSA-3781023;R-HSA-3781009;R-HSA-3781024;R-HSA-3780995;R-HSA-3781011;R-HSA-3780994;R-HSA-3780997
FBXW4P1	-1.50677	0.0403738				R-HSA-5673000	RAF activation	1	41	0.00269029	0.9981	0.9981	0.000825826	1	12	0.000847997	9606	Homo sapiens	CAMK2A		R-HSA-5672969
SYNPO	-1.50672	1.24249e-44				R-HSA-69239	Synthesis of DNA	9	132	0.00866142	0.998159	0.998159	0.000800435	6	27	0.00190799	9606	Homo sapiens	PSMD10;CCNA2;PSME1;TXNIP;PSME2;SKP2;PSMB10;PSMB8;PSMB9		R-HSA-68944;R-HSA-68946;R-HSA-68948;R-HSA-69015;R-HSA-69016;R-HSA-69005
VEPH1	-1.50632	3.31401e-07				R-HSA-450294	MAP kinase activation	3	69	0.00452756	0.99824	0.99824	0.000764833	8	32	0.00226132	9606	Homo sapiens	MAPK10;DUSP6;MAP2K6		R-HSA-168162;R-HSA-203797;R-HSA-168053;R-HSA-168136;R-HSA-450348;R-HSA-450333;R-HSA-450346;R-HSA-450296
ACOX2	-1.5048	2.02929e-06				R-HSA-1660499	Synthesis of PIPs at the plasma membrane	3	69	0.00452756	0.99824	0.99824	0.000764833	3	33	0.00233199	9606	Homo sapiens	PLEKHA6;PLEKHA4;PIK3CG		R-HSA-1676109;R-HSA-1676048;R-HSA-8870489
AC008592.5	-1.50329	0.0918498				R-HSA-352230	Amino acid transport across the plasma membrane	3	69	0.00452756	0.99824	0.99824	0.000764833	3	36	0.00254399	9606	Homo sapiens	LAT2;SLC6A20;SLC38A4		R-HSA-352052;R-HSA-352191;R-HSA-352136
AC006262.5	-1.50179	0.000650507				R-HSA-3108214	SUMOylation of DNA damage response and repair proteins	4	81	0.00531496	0.998303	0.998303	0.000737597	14	24	0.00169599	9606	Homo sapiens	SP100;EID3;SP110;SUMO3;PML		R-HSA-3000399;R-HSA-4551616;R-HSA-3000348;R-HSA-3000383;R-HSA-5228508;R-HSA-3000411;R-HSA-4568914;R-HSA-4570463;R-HSA-3108212;R-HSA-3000433;R-HSA-4570553;R-HSA-2997616;R-HSA-4551768;R-HSA-4551738
LINC00482	-1.50145	0.0631297				R-HSA-3301854	Nuclear Pore Complex (NPC) Disassembly	1	42	0.00275591	0.99837	0.99837	0.000708541	1	2	0.000141333	9606	Homo sapiens	NEK6		R-HSA-2990880
ADGRE5	-1.50134	2.70974e-37				R-HSA-163560	Triglyceride catabolism	1	42	0.00275591	0.99837	0.99837	0.000708541	1	17	0.00120133	9606	Homo sapiens	CAV1		R-HSA-163418
AC008063.2	-1.50036	0.0116062				R-HSA-8943724	Regulation of PTEN gene transcription	3	70	0.00459318	0.99845	0.99845	0.000673483	5	15	0.00106	9606	Homo sapiens	EGR1;RRAGB;SNAI2		R-HSA-8944104;R-HSA-8944457;R-HSA-8944026;R-HSA-8944078;R-HSA-8944454
FAT1	-1.50002	1.20553e-50				R-HSA-202424	Downstream TCR signaling	8	124	0.00813648	0.998461	0.998461	0.000668955	4	24	0.00169599	9606	Homo sapiens	PSMD10;NFKBIA;CD4;PSME1;PSME2;PSMB10;PSMB8;PSMB9		R-HSA-202307;R-HSA-5607728;R-HSA-5607724;R-HSA-202541
MOV10	-1.4994	3.02806e-37				R-HSA-2559580	Oxidative Stress Induced Senescence	7	114	0.00748031	0.998471	0.998471	0.000664618	16	40	0.00282666	9606	Homo sapiens	MAPK10;MOV10;IFNB1;HIST1H2BE;HIST1H2BD;MAP2K6		R-HSA-168162;R-HSA-3228469;R-HSA-3238999;R-HSA-3209111;R-HSA-3209114;R-HSA-168136;R-HSA-450348;R-HSA-3209151;R-HSA-3229089;R-HSA-3222593;R-HSA-3223200;R-HSA-3223236;R-HSA-3240295;R-HSA-450333;R-HSA-450296;R-HSA-3229102
GJC2	-1.49929	1.09642e-07				R-HSA-75105	Fatty acyl-CoA biosynthesis	4	82	0.00538058	0.998494	0.998494	0.000654404	6	25	0.00176666	9606	Homo sapiens	FAS;ACSL5;HSD17B8;HACD4		R-HSA-75872;R-HSA-5655955;R-HSA-201035;R-HSA-5676637;R-HSA-163756;R-HSA-8862152
CHMP4BP1	-1.49882	0.104827				R-HSA-1222556	ROS and RNS production in phagocytes	4	82	0.00538058	0.998494	0.998494	0.000654404	2	45	0.00317999	9606	Homo sapiens	NCF1;NCF2;RAC2;ATP6V0D2		R-HSA-6789092;R-HSA-1222516
RCN1	-1.4971	1.10897e-35				R-HSA-3232142	SUMOylation of ubiquitinylation proteins	1	43	0.00282152	0.998601	0.998601	0.000607919	1	3	0.000211999	9606	Homo sapiens	PML		R-HSA-3000434
GTSE1	-1.4969	1.9649e-10				R-HSA-432720	Lysosome Vesicle Biogenesis	1	43	0.00282152	0.998601	0.998601	0.000607919	2	8	0.000565331	9606	Homo sapiens	APP		R-HSA-5229132;R-HSA-5229111
GLP2R	-1.4966	0.0166153				R-HSA-74158	RNA Polymerase III Transcription	1	43	0.00282152	0.998601	0.998601	0.000607919	6	25	0.00176666	9606	Homo sapiens	SNAPC1		R-HSA-83793;R-HSA-112054;R-HSA-112152;R-HSA-83803;R-HSA-112156;R-HSA-83791
FBN1	-1.49615	1.26942e-38				R-HSA-749476	RNA Polymerase III Abortive And Retractive Initiation	1	43	0.00282152	0.998601	0.998601	0.000607919	3	13	0.000918663	9606	Homo sapiens	SNAPC1		R-HSA-112054;R-HSA-112152;R-HSA-112156
B4GALT1	-1.4956	1.00876e-63				R-HSA-9013149	RAC1 GTPase cycle	15	191	0.0125328	0.998604	0.998604	0.000606511	4	6	0.000423998	9606	Homo sapiens	ITGB1;NCF1;NCF2;CAV1;ARHGAP25;IQGAP3;ARHGAP24;VAV1;CIT;ARHGAP30;ARHGDIB;CHN1;DOCK2		R-HSA-9013145;R-HSA-9013144;R-HSA-9013147;R-HSA-9013143
BCL3	-1.49308	5.801e-33				R-HSA-6807505	RNA polymerase II transcribes snRNA genes	5	94	0.00616798	0.998636	0.998636	0.000592674	11	11	0.00077733	9606	Homo sapiens	SNAPC1;SSU72;TAF9B;POU2F2;ELL2		R-HSA-6814885;R-HSA-6814549;R-HSA-6814559;R-HSA-6810239;R-HSA-6810238;R-HSA-6814555;R-HSA-6810235;R-HSA-6814554;R-HSA-6810234;R-HSA-6810233;R-HSA-6807496
ISLR	-1.49234	0.0188843				R-HSA-202433	Generation of second messenger molecules	2	59	0.00387139	0.998788	0.998788	0.000526534	12	17	0.00120133	9606	Homo sapiens	CD4;LCP2		R-HSA-430183;R-HSA-430135;R-HSA-202241;R-HSA-430180;R-HSA-202375;R-HSA-202245;R-HSA-430190;R-HSA-202331;R-HSA-202248;R-HSA-202216;R-HSA-213407;R-HSA-430201
APP	-1.49172	5.8376e-35				R-HSA-8963743	Digestion and absorption	3	72	0.00472441	0.998799	0.998799	0.000521697	5	30	0.00211999	9606	Homo sapiens	NPC1L1;PIR;SLC2A5		R-HSA-265456;R-HSA-189222;R-HSA-265443;R-HSA-265545;R-HSA-8953398
TMEM43	-1.48782	2.24696e-66				R-HSA-3899300	SUMOylation of transcription cofactors	1	44	0.00288714	0.9988	0.9988	0.000521589	3	27	0.00190799	9606	Homo sapiens	SUMO3		R-HSA-4085372;R-HSA-3108203;R-HSA-4086059
LIPA	-1.48762	1.24061e-23				R-HSA-71064	Lysine catabolism	1	44	0.00288714	0.9988	0.9988	0.000521589	1	13	0.000918663	9606	Homo sapiens	PIPOX		R-HSA-6783880
CLDN11	-1.48588	0.0138538				R-HSA-202403	TCR signaling	10	147	0.00964567	0.998897	0.998897	0.000479177	26	52	0.00367465	9606	Homo sapiens	PSMD10;NFKBIA;CD4;PSME1;PSME2;PTPN22;LCP2;PSMB10;PSMB8;PSMB9		R-HSA-202307;R-HSA-202241;R-HSA-202375;R-HSA-202245;R-HSA-8855375;R-HSA-202248;R-HSA-8855381;R-HSA-202331;R-HSA-213407;R-HSA-430183;R-HSA-430180;R-HSA-202214;R-HSA-5607728;R-HSA-430190;R-HSA-202216;R-HSA-202344;R-HSA-202541;R-HSA-8852200;R-HSA-202291;R-HSA-430135;R-HSA-202165;R-HSA-5607724;R-HSA-202233;R-HSA-202168;R-HSA-202174;R-HSA-430201
KRT8P39	-1.48576	0.102643				R-HSA-983231	Factors involved in megakaryocyte development and platelet production	15	194	0.0127297	0.998918	0.998918	0.000470162	14	43	0.00303865	9606	Homo sapiens	NFE2;LIMA1;IFNB1;IRF1;HBE1;KIF25;KIF2C;KIF20A;HBD;DOCK2;SH2B3;KIF15		R-HSA-1011598;R-HSA-984648;R-HSA-1008200;R-HSA-994020;R-HSA-983266;R-HSA-1008220;R-HSA-983259;R-HSA-8865107;R-HSA-990489;R-HSA-994038;R-HSA-997237;R-HSA-984821;R-HSA-994034;R-HSA-1008240
OR7E47P	-1.48559	0.0856171				R-HSA-211981	Xenobiotics	3	73	0.00479003	0.998944	0.998944	0.00045894	9	22	0.00155466	9606	Homo sapiens	CYP2J2;AHRR;CYP3A5		R-HSA-213175;R-HSA-211991;R-HSA-212005;R-HSA-211882;R-HSA-76456;R-HSA-76472;R-HSA-211881;R-HSA-211966;R-HSA-211948
[truncated: 661 more rows]
