# Supplementary material for: A UL26-PIAS1 complex antagonizes anti-viral gene expression during Human Cytomegalovirus infection
Source: PLoS Pathog. 2024 May 20;20(5):e1012058. doi: 10.1371/journal.ppat.1012058 (PMC11142722; doi:10.1371/journal.ppat.1012058)
Supplement: S9 Table — The intersection of entities found in Reactome terms shared by [PIAS1KO+TNFα/ntg+TNFα] from S7 Table and [HCMV/ΔUL26] from S8 Table. Data for Fig 4E–4H. (XLSX) [file ppat.1012058.s016.xlsx]

## Sheet: S9
Unique Enteties from top 10 reactome terms [PIAS1KO+TNFα/ntg+TNFα] (Table S7)		Unique Enteties from top 10 reactome terms [HCMV/dUL26] (S8)		Intersection
ACAA1		ACPP		ADAR
ADAR		ACTR3		AMPD3
AKT1		ADAM17		ANPEP
AKT2		ADAR		B2M
ALDOA		ADGRE5		BCL2L1
ALDOC		AGA		BIRC3
AMPD3		ALDH3B1		BST1
ANPEP		ALPK1		BST2
ANXA2		AMPD3		BTN3A1
AP1G1		ANPEP		BTN3A3
AP2M1		ANXA1		C3AR1
AP2S1		APP		C4A
ARHGAP45		ASB2		C7
B2M		ASB5		CASP1
BCAM		ATP6V0D2		CASP8
BCL2L1		ATP8B4		CCL5
BIRC3		B2M		CCND1
BST1		B4GALT1		CCR1
BST2		BCL2L1		CD274
BTN2A2		BIRC3		CD34
BTN3A1		BIRC5		CD44
BTN3A3		BST1		CD68
C3AR1		BST2		CD74
C4A		BTN1A1		CDKN1A
C6		BTN3A1		CFH
C7		BTN3A2		CIITA
CALM1		BTN3A3		CLEC2B
CAMK2D		C1R		CSF1
CARD11		C1S		CTSS
CASP1		C3		CXCL10
CASP8		C3AR1		DDX58
CCDC71L		C4A		DHX58
CCL5		C4B		DTX3L
CCND1		C5AR1		DUSP6
CCR1		C7		EBI3
CD274		CAMK2A		EIF2AK2
CD34		CASP1		ERAP2
CD44		CASP10		FGF2
CD47		CASP4		FN1
CD68		CASP8		GBP1
CD74		CCL2		GBP2
CDK13		CCL20		GBP3
CDKN1A		CCL3		GBP4
CFH		CCL5		GBP5
CFHR3		CCND1		GSDMD
CGAS		CCR1		HERC5
CIITA		CD14		HERC6
CLEC2B		CD200R1		HLA-B
CSF1		CD22		HLA-E
CTSL		CD248		HLA-F
CTSS		CD274		ICAM1
CXCL10		CD300C		IFI16
CYLD		CD34		IFI27
DAPP1		CD36		IFI35
DDX58		CD4		IFI6
DEF6		CD44		IFIH1
DHX58		CD68		IFIT1
DSP		CD74		IFIT2
DTX3L		CD81		IFIT3
DUSP6		CD96		IFITM1
EBI3		CDA		IFITM2
EIF2AK2		CDKN1A		IFITM3
EIF4G1		CEACAM1		IKBKE
ERAP2		CEBPD		IL15RA
FABP5		CECR1		IL18BP
FBXO32		CES1		ISG15
FGF2		CFH		ISG20
FN1		CHI3L1		LAP3
GATA3		CIITA		LGALS9
GBP1		CKAP4		MUC1
GBP2		CLEC2B		MX1
GBP3		CLEC7A		MX2
GBP4		CMTM6		MYD88
GBP5		COL17A1		NECTIN2
GBP6		COL1A1		OAS1
GBP7		COL1A2		OAS2
GSDMD		COL3A1		OAS3
HAVCR2		COLEC10		OASL
HERC3		CPN2		P2RX7
HERC5		CRISPLD2		PDCD1LG2
HERC6		CSF1		PLAUR
HLA-B		CSF2		PML
HLA-C		CTF1		PSMB10
HLA-E		CTSC		PSMB8
HLA-F		CTSK		PSMB9
HMOX2		CTSO		PTX3
HPSE		CTSS		RBCK1
HSPA6		CXCL10		RNF213
ICAM1		CXCL8		RSAD2
IFI16		DBP		SAMHD1
IFI27		DDX58		SERPINB2
IFI30		DHX58		SERPING1
IFI35		DOCK2		SIGLEC15
IFI6		DTX3L		SLC2A5
IFIH1		DTX4		SMAD3
IFIT1		DUSP6		SOD2
IFIT2		EBI3		SP100
IFIT3		EDA2R		SP110
IFIT5		EGR1		STAT1
IFITM1		EIF2AK2		STAT6
IFITM2		ERAP1		TAP1
IFITM3		ERAP2		TAP2
IKBKE		FCGR2A		TLR3
IL15RA		FGF2		TNFRSF14
IL18BP		FGL2		TNFSF13B
IL1RAPL1		FGR		TNFSF18
IRAK2		FN1		TNFSF4
IRAK3		FOLR3		TRIM14
IRAK4		GBP1		TRIM21
ISG15		GBP2		TRIM22
ISG20		GBP3		TRIM25
ITGA4		GBP4		TRIM38
ITPR3		GBP5		TRIM5
JAK2		GLIPR1		TXNIP
JUN		GPR84		UBA7
KBTBD8		GSDMD		UBE2L6
KIFAP3		GSTO2		UNC93B1
LAP3		HAS2		USP18
LGALS9		HERC5		XAF1
LGMN		HERC6		XDH
LMO7		HGF
LNPEP		HKDC1
MAP2K1		HLA-B
MCL1		HLA-DMA
MEF2C		HLA-E
MUC1		HLA-F
MX1		ICAM1
MX2		ICAM2
MYD88		ICAM4
MYH9		IFI16
N4BP1		IFI27
NAPA		IFI35
NECTIN2		IFI6
NOD1		IFIH1
OAS1		IFIT1
OAS2		IFIT2
OAS3		IFIT3
OASL		IFITM1
P2RX7		IFITM2
PANX1		IFITM3
PDCD1LG2		IFNB1
PDK1		IFNL1
PGAM1		IGHE
PHACTR2		IGHM
PIK3AP1		IKBIP
PKM		IKBKE
PLAC8		IL12A
PLAUR		IL13RA2
PML		IL15RA
POLR3C		IL16
POLR3G		IL17RE
PPP2R5C		IL18
PSMA2		IL18BP
PSMA4		IL18R1
PSMB10		IL1B
PSMB8		IL1R1
PSMB9		IL1R2
PTX3		IL1RL1
PVR		IL1RN
RAPGEF3		IL20RB
RBCK1		IL21R
RELA		IL22RA1
RICTOR		IL24
RIPK2		IL27
RNF114		IL31RA
RNF115		IL32
RNF144B		IL34
RNF19B		IL4R
RNF213		IL6
RPS6KA5		IL6R
RSAD2		IL7
S100A11		IL7R
SAMHD1		IQGAP3
SEC61G		IRF1
SERPINB10		IRF7
SERPINB2		IRF9
SERPING1		IRS1
SIGLEC15		ISG15
SLC2A5		ISG20
SLC44A2		ITGAM
SMAD3		ITGB1
SMURF2		JUP
SNRPA1		KIF15
SOCS2		KIF20A
SOD2		KIF2C
SP100		KLHL3
SP110		KLHL5
STAT1		LAP3
STAT6		LAT2
STBD1		LCP2
STING1		LGALS3
SUMO1		LGALS9
TAP1		LIF
TAP2		LNX1
TICAM1		LY96
TLR2		MAP2K6
TLR3		MAP3K14
TMEM30A		MAPK10
TMEM63A		MASP1
TNFRSF14		METTL7A
TNFSF13B		MME
TNFSF18		MMP1
TNFSF4		MMP2
TNFSF9		MMP3
TREX1		MRC1
TRIM14		MT2A
TRIM21		MUC1
TRIM22		MUC12
TRIM25		MUC2
TRIM26		MUC4
TRIM38		MVP
TRIM5		MX1
TRIM68		MX2
TUBA4A		MYC
TXNIP		MYD88
UBA6		NCF1
UBA7		NCF2
UBC		NECTIN2
UBE2L6		NFKBIA
UBR1		NLRC5
UBR2		NLRP3
UNC93B1		OAS1
USP18		OAS2
XAF1		OAS3
XDH		OASL
ZBP1		OLR1
ZEB1		OSMR
		P2RX1
		P2RX7
		PADI2
		PDCD1LG2
		PECAM1
		PIGR
		PIK3CG
		PLAU
		PLAUR
		PML
		PPL
		PRLR
		PROS1
		PSMB10
		PSMB8
		PSMB9
		PSMD10
		PSME1
		PSME2
		PTPN22
		PTX3
		QSOX1
		RAB37
		RAB7B
		RAC2
		RAET1E
		RASGRP3
		RBCK1
		RELB
		RNASEL
		RNF213
		RSAD2
		S100P
		SAMHD1
		SCN2B
		SDC1
		SELL
		SERPINB2
		SERPING1
		SH2B3
		SH3KBP1
		SIGLEC15
		SKP2
		SLA
		SLC2A5
		SMAD3
		SOCS1
		SOD2
		SP100
		SP110
		SQSTM1
		STAT1
		STAT2
		STAT4
		STAT6
		STOM
		TAP1
		TAP2
		TAPBP
		TAPBPL
		TIMP2
		TLR1
		TLR3
		TLR6
		TNFAIP3
		TNFAIP6
		TNFRSF11B
		TNFRSF14
		TNFRSF1B
		TNFRSF9
		TNFSF13B
		TNFSF14
		TNFSF15
		TNFSF18
		TNFSF4
		TRIM14
		TRIM21
		TRIM22
		TRIM25
		TRIM38
		TRIM48
		TRIM5
		TRIM55
		TRIM6
		TRIM63
		TXNIP
		UBA7
		UBE2L6
		UNC93B1
		USP18
		VAV1
		VCAM1
		VCL
		VNN2
		VTN
		XAF1
		XDH
