# Supplementary material for: A UL26-PIAS1 complex antagonizes anti-viral gene expression during Human Cytomegalovirus infection
Source: PLoS Pathog. 2024 May 20;20(5):e1012058. doi: 10.1371/journal.ppat.1012058 (PMC11142722; doi:10.1371/journal.ppat.1012058)
Supplement: S10 Table — Primers used for cloning, BAC recombineering, sequencing, and RT-qPCR. (XLSX) [file ppat.1012058.s017.xlsx]

## Sheet: Primers
Supplementary Table 10. Primer sequences.
Cloning/Gibson Assembly Primers:
TurboID F’ with pLenti homology arms	ACAAGTTTGTACAAAAAAGCAGGCTTTAAAGGAACCAATTCAGTCGACTGGATCCATGTACCCGTATGATGTTCCGGATTACGCTGG
TurboID R’ with 3x linker homology arms	GGAACCGCCTCCTCCAGAGCCCCCTCCACCCACCTTCCTCTTCTTCTTGGGGTCCACCTT
F’ 3x Linker with TurboID homology arms	AGTTCAGCCTGAGAAGAAGCGGTGGAGGGGGCTCTGGAGGAGGCGGTTCCGGTGGCGGTGGATCAATGTACGCCGTTTTCGGCCT
R’ 3x Linker with UL26 homology arms	AAGCCGAAAACGGCGTACATTGARCCACCGCCACCGGAACCGCCTCCTCCAGAGCCCCCTCCACCGCTTCTTCTCAGGCTGAACT
UL26 F’ with 3x linker homology arm	GGAGGAGGCGGTTCCGGTGGCGGTGGATCATACGCCGTTTTCGGCCTCACGAGGTCGGAG
UL26 wild type R’ with homology arm to pLenti plasmid	ACCACTTTGTACAAGAAAGCTGGGTCTAGATTACGGCAACAGCGCTGATGGCACGTTGCC
UL26ΔC R’ with homology arm to pLenti plasmid	AACCACTTTGTACAAGAAAGCTGGGTCTAGTTAGCGGATGACCTGGCCGTCGGCGTC
pLenti Plasmid Sequencing Primers:
pLenti_insert_F'	GAGGTCTATATAAGCAGAGC
pLenti_insert_R'	ACTCCTCATAAAGAGACAGC
BAC Recombineering Primers:
BAC recomb_Tur-N-UL26wt_F'	GGACGCTCGTCCTCTCTGTCTTCTCCGGGTTTTTTTTTCACGTGTTTTTTCCTTCCTATTTTGTTACGGCAACAGCGCTGATGGCACGTT
BAC recomb_Tur-N-UL26ΔC_F'	GGACGCTCGTCCTCTCTGTCTTCTCCGGGTTTTTTTTTCACGTGTTTTTTGGTTCCTATTTTGTTAGCGGATGACCTGGCCGTCGGCGTC
BAC recomb_Tur-N-UL26wt/ΔC_R'	CGGGGCCCTCGGTGCGCTACCGGGCCCACATTCAAAAGTTTGAGCGTCTTCGCCACCATGGGCAAGCCCATCCCCAAC
BAC Sequencing Primers:
BAd169_UL26 ORF flank_F'	CCGAACAAATCTGCCGATCC
BAd169_UL26 ORF flank_R'	CCTGCACGTTTTCAAGCTGC
BAd169_UL26 sequencing F'	TTACGGCAACAGCGCTGATGG
BAd169_UL26ΔC sequencing F'	GCTCCACGTCTTCAAAGTAGC
BAd169_UL26 sequencing R'	GACGAGTAGGCGCGCACC
RT-qPCR Primers:
BST2_qPCR_F	AACACGGTTAGCGGGGAGAG
BST2_qPCR_R	GGGACTCATTGTCCGGAGGG
IFIT3_qPCR_F	GGAAACAGCCATCATGAGTGAGG
IFIT3_qPCR_R	TGAATAAGTTCCAGGTGAAATGGC
ISG15_qPCR_F	CGGGCAACGAATTCCAGGTG
ISG15_qPCR_F	CACGCCGATCTTCTGGGTGA
IE1 AD169 qPCR_F	CCATGTCCACTCGAACCTTAAT
IE1 AD169 qPCR_R	TGAACAAGTGACCGAGGATTG
GAPDH(qPCR)_F	CATGTTCGTCATGGGTGTGAACCA
GAPDH(qPCR)_R	ATGGCATGGACTGTGGTCATGAGT
