# Supplementary material for: A UL26-PIAS1 complex antagonizes anti-viral gene expression during Human Cytomegalovirus infection
Source: PLoS Pathog. 2024 May 20;20(5):e1012058. doi: 10.1371/journal.ppat.1012058 (PMC11142722; doi:10.1371/journal.ppat.1012058)
Supplement: S1 Data — Data to reproduce figure graphs and plots for this manuscript. Each sheet is labeled with the corresponding figure panel to which the data within pertains to. (XLSX) [file ppat.1012058.s018.xlsx]

## Sheet: Fig. S7D
	ntg					PIAS1KO
3	49400	34600	39400	24000	51000	82500	37500	32200	41300	24300	IU/mL
4	657000	455000	1258000	379000	411000	433000	224000	366000	469000	186000	IU/mL
5	2650000	4220000	3130000	990000	4520000	5270000	490000	670000	1870000	910000	IU/mL

## Sheet: Fig. S7C
	ntg				PIAS1KO
24 hpi	0.677	0.912	1.232	1.18	0.876	1.486	2.731	1.561
72 hpi	80.772	54.3	74.577	80.383	72.937	78.242	71.614	76.952

## Sheet: Fig. S7B
	ntg			PIAS1KO
24 hpi	0.922	0.944	1.133	1.405	1.301	1.317
48 hpi	3.846	2.345	3.266	1.969	2.155	2.642

## Sheet: Fig. S5
time (hours)	ntg												PIAS1KO
24	2039	2070	2036	2084	2156	2187	1950	2223	2236	2113	2249	2082	3299	3019	3009	3100	3298	2950	3429	2904	3057	3369	3249	2671
48	3925	4278	4224	4124	4070	4040	3819	4072	3800	4432	4186	3867	5684	5457	5282	5629	5634	4941	5313	5294	5917	5785	5469	5422
72	5848	6170	6289	6329	6205	6341	6235	6060	6455	6440	6324	6196	8070	8585	9384	8568	8807	8339	8129	8601	8448	9510	8585	8376

## Sheet: Fig. S2
		Mock						WT HCMV
	n =	1	2	3	4	5	6	1	2	3	4	5	6
Log10(Subasumstat) μM	0.30103	8675	8756	9066	7909	8442	7302	8580	8878	8871	8757	7234	8658	DAPI + count
	0	8752	8543	9263	8157	8668	7666	9767	9422	9281	9247	9421	9174	DAPI + count
	-0.30103	8892	9222	8996	8318	8900	7464	9841	9148	9621	9518	9253	8859	DAPI + count
	-0.60206	8277	7836	8057	7646	8015	7778	9436	9163	8619	8824	8866	8567	DAPI + count
	-0.90309	8442	8859	9088	8107	8310	7915	9172	8415	8647	8898	8671	8783	DAPI + count
	-1.20412	8457	8553	8848	8347	8617	8384	8617	8931	8402	8620	8845	8855	DAPI + count
	-1.50515	8813	8416	8665	8999	8813	8920	9268	8771	9300	9100	8794	9088	DAPI + count
	-1.80618	7867	8013	8484	8061	7856	8364	9361	9028	9427	8192	9198	8680	DAPI + count
	-2.10721	8311	8069	8441	8555	8090	8798	8794	8670	9247	9372	9208	8431	DAPI + count

## Sheet: Fig. 6J
dpi	ntg						PIAS1KO
5	303	382	293	361	257	283	128	81	87	103	76	101	Infected cell count (mCherry +)
6	451	472	368	498	336	390	146	109	136	136	92	115	Infected cell count (mCherry +)
7	698	708	535	735	475	576	151	146	190	142	102	143	Infected cell count (mCherry +)
8	1047	1120	881	1172	893	1006	205	213	253	179	104	190	Infected cell count (mCherry +)
9	1241	1270	1109	1406	1054	1253	299	293	310	263	120	250	Infected cell count (mCherry +)
10	1520	1706	1459	1767	1373	1460	431	454	493	377	244	447	Infected cell count (mCherry +)
11	1931	2043	1895	2033	1713	1954	617	651	732	511	388	595	Infected cell count (mCherry +)
12	1978	2087	1989	2051	1935	2113	741	773	847	587	581	823	Infected cell count (mCherry +)
13	1921	1993	1944	2059	1889	2241	849	801	894	576	750	1023	Infected cell count (mCherry +)

## Sheet: Fig. 6I
	dpi	ntg				PIAS1KO
	3	19000	11200	10000	2800	9200	8600	5200	8800	IU/mL
	5	311000	199000	253000	271000	38000	54000	76000	60000	IU/mL
	7	2240000	1230000	1750000	5860000	272000	251000	320000	392000	IU/mL
	9	59100000	126000000	17700000	42200000	-	11800000	6200000	3000000	IU/mL
	10	64000000	116000000	118000000	170000000	8800000	25600000	12600000	9200000	IU/mL

## Sheet: Fig. 6H
	ntg	PIAS1KO
	0.827	0.654
	1.135	0.769
	0.981	0.75
	1.058	0.712

## Sheet: Fig. 6G
	ntg	PIAS1KO
	0.32	0.27
	0.34	0.33
	0.37	0.38
	0.57	0.4
	0.63	0.46
	0.68	0.51
	0.71	0.56
	0.72	0.59
	0.75	0.62
	0.78	0.64
	0.8	0.65
	0.81	0.67
	0.83	0.69
	1.05	0.73
	1.12	0.77
	1.15	0.85
	1.2	0.89
	1.46	1.01
	1.77	1.07
	1.84	1.17
	1.97	1.3
	2.13	1.31

## Sheet: Fig. 6F
	ntg	PIAS1KO
	1.001	0.533
	1.001	0.559
	1.079	0.559
	0.91	0.728
	1.053	0.559
	0.949	0.624
	0.988	0.403
	1.014	0.403
	1.014	0.689
	1.04	0.533
	0.936	0.806
	1.014	0.65

[truncated: 24 more sheets: Fig. 6E, Fib. 6C, Fig. 6B, Fig. 6A, Fig. 5G, Fig. 5F, Fig. 5D, Fig. 5C, Fig. 5B, Fi.g 5A, Fig. 4I-K, Fig. 3G, Fig. 3F, Fig. 3E, Fig. 3D, Fig. 2J, Fig. 2I, Fig. 2H, Fig. 2G, Fig. 2D …]
